# Supplementary material for: Modulation of Aβ1–42 Aggregation by a SARS-CoV‑2 Protein Fragment
Source: J Chem Inf Model. 2025 Oct 1;65(20):11342–56. doi: 10.1021/acs.jcim.5c01811 (PMC12570137; doi:10.1021/acs.jcim.5c01811)
Supplement: Supplementary file 2 [file ci5c01811_si_002.zip › AB-coordinates/FIBRIL/7Q4B/CONTROL/PFC1_initial.pdb]

REMARK    GENERATED BY TRJCONV
TITLE     Protein in water
REMARK    THIS IS A SIMULATION BOX
CRYST1  171.189  171.189  171.189  90.00  90.00  90.00 P 1           1
MODEL        1
ATOM      1  CH3 ACE A   0      36.320  63.930  88.560  1.00  0.00           C
ATOM      2 HH31 ACE A   0      36.660  63.890  89.610  1.00  0.00           H
ATOM      3 HH32 ACE A   0      35.220  63.760  88.530  1.00  0.00           H
ATOM      4 HH33 ACE A   0      36.830  63.140  87.980  1.00  0.00           H
ATOM      5  C   ACE A   0      36.620  65.250  87.970  1.00  0.00           C
ATOM      6  O   ACE A   0      36.150  65.550  86.870  1.00  0.00           O
ATOM      7  N   ASP A   1      37.400  66.070  88.680  1.00  0.00           N
ATOM      8  HN  ASP A   1      37.790  65.760  89.550  1.00  0.00           H
ATOM      9  CA  ASP A   1      37.680  67.440  88.340  1.00  0.00           C
ATOM     10  HA  ASP A   1      37.150  67.690  87.420  1.00  0.00           H
ATOM     11  CB  ASP A   1      37.210  68.340  89.520  1.00  0.00           C
ATOM     12  HB1 ASP A   1      37.950  68.370  90.340  1.00  0.00           H
ATOM     13  HB2 ASP A   1      36.250  67.950  89.920  1.00  0.00           H
ATOM     14  CG  ASP A   1      36.930  69.760  89.060  1.00  0.00           C
ATOM     15  OD1 ASP A   1      36.750  69.940  87.830  1.00  0.00           O
ATOM     16  OD2 ASP A   1      36.750  70.630  89.950  1.00  0.00           O
ATOM     17  C   ASP A   1      39.170  67.630  88.080  1.00  0.00           C
ATOM     18  O   ASP A   1      39.990  66.900  88.630  1.00  0.00           O
ATOM     19  N   ALA A   2      39.560  68.570  87.210  1.00  0.00           N
ATOM     20  HN  ALA A   2      38.890  69.160  86.750  1.00  0.00           H
ATOM     21  CA  ALA A   2      40.950  68.940  87.030  1.00  0.00           C
ATOM     22  HA  ALA A   2      41.410  69.010  88.010  1.00  0.00           H
ATOM     23  CB  ALA A   2      41.710  67.940  86.140  1.00  0.00           C
ATOM     24  HB1 ALA A   2      41.710  66.940  86.610  1.00  0.00           H
ATOM     25  HB2 ALA A   2      41.220  67.870  85.150  1.00  0.00           H
ATOM     26  HB3 ALA A   2      42.770  68.260  85.990  1.00  0.00           H
ATOM     27  C   ALA A   2      41.020  70.330  86.410  1.00  0.00           C
ATOM     28  O   ALA A   2      40.160  70.700  85.620  1.00  0.00           O
ATOM     29  N   GLU A   3      42.080  71.100  86.730  1.00  0.00           N
ATOM     30  HN  GLU A   3      42.770  70.780  87.360  1.00  0.00           H
ATOM     31  CA  GLU A   3      42.170  72.480  86.300  1.00  0.00           C
ATOM     32  HA  GLU A   3      41.910  72.550  85.250  1.00  0.00           H
ATOM     33  CB  GLU A   3      41.250  73.410  87.140  1.00  0.00           C
ATOM     34  HB1 GLU A   3      41.630  73.500  88.170  1.00  0.00           H
ATOM     35  HB2 GLU A   3      40.240  72.940  87.220  1.00  0.00           H
ATOM     36  CG  GLU A   3      41.050  74.810  86.490  1.00  0.00           C
ATOM     37  HG1 GLU A   3      40.290  74.730  85.690  1.00  0.00           H
ATOM     38  HG2 GLU A   3      42.000  75.130  86.020  1.00  0.00           H
ATOM     39  CD  GLU A   3      40.650  75.910  87.460  1.00  0.00           C
ATOM     40  OE1 GLU A   3      39.460  76.340  87.450  1.00  0.00           O
ATOM     41  OE2 GLU A   3      41.570  76.500  88.090  1.00  0.00           O
ATOM     42  C   GLU A   3      43.620  72.910  86.470  1.00  0.00           C
ATOM     43  O   GLU A   3      43.970  73.710  87.330  1.00  0.00           O
ATOM     44  N   PHE A   4      44.560  72.320  85.700  1.00  0.00           N
ATOM     45  HN  PHE A   4      44.310  71.710  84.950  1.00  0.00           H
ATOM     46  CA  PHE A   4      45.990  72.540  85.920  1.00  0.00           C
ATOM     47  HA  PHE A   4      46.150  72.640  86.990  1.00  0.00           H
ATOM     48  CB  PHE A   4      46.830  71.330  85.440  1.00  0.00           C
ATOM     49  HB1 PHE A   4      47.910  71.480  85.650  1.00  0.00           H
ATOM     50  HB2 PHE A   4      46.700  71.190  84.350  1.00  0.00           H
ATOM     51  CG  PHE A   4      46.400  70.070  86.150  1.00  0.00           C
ATOM     52  CD1 PHE A   4      45.870  68.980  85.440  1.00  0.00           C
ATOM     53  HD1 PHE A   4      45.750  69.040  84.370  1.00  0.00           H
ATOM     54  CE1 PHE A   4      45.510  67.800  86.100  1.00  0.00           C
ATOM     55  HE1 PHE A   4      45.080  66.980  85.540  1.00  0.00           H
ATOM     56  CZ  PHE A   4      45.690  67.690  87.480  1.00  0.00           C
ATOM     57  HZ  PHE A   4      45.400  66.790  87.990  1.00  0.00           H
ATOM     58  CD2 PHE A   4      46.590  69.940  87.540  1.00  0.00           C
ATOM     59  HD2 PHE A   4      47.010  70.760  88.100  1.00  0.00           H
ATOM     60  CE2 PHE A   4      46.230  68.760  88.200  1.00  0.00           C
ATOM     61  HE2 PHE A   4      46.370  68.680  89.270  1.00  0.00           H
ATOM     62  C   PHE A   4      46.530  73.830  85.310  1.00  0.00           C
ATOM     63  O   PHE A   4      47.290  73.790  84.330  1.00  0.00           O
ATOM     64  N   ARG A   5      46.180  75.000  85.890  1.00  0.00           N
ATOM     65  HN  ARG A   5      45.570  75.000  86.680  1.00  0.00           H
ATOM     66  CA  ARG A   5      46.530  76.310  85.380  1.00  0.00           C
ATOM     67  HA  ARG A   5      46.520  76.240  84.300  1.00  0.00           H
ATOM     68  CB  ARG A   5      45.440  77.350  85.740  1.00  0.00           C
ATOM     69  HB1 ARG A   5      45.210  77.270  86.830  1.00  0.00           H
ATOM     70  HB2 ARG A   5      44.510  77.070  85.210  1.00  0.00           H
ATOM     71  CG  ARG A   5      45.760  78.830  85.440  1.00  0.00           C
ATOM     72  HG1 ARG A   5      46.000  78.920  84.350  1.00  0.00           H
ATOM     73  HG2 ARG A   5      46.660  79.140  86.010  1.00  0.00           H
ATOM     74  CD  ARG A   5      44.610  79.790  85.790  1.00  0.00           C
ATOM     75  HD1 ARG A   5      44.390  79.740  86.880  1.00  0.00           H
ATOM     76  HD2 ARG A   5      43.700  79.550  85.210  1.00  0.00           H
ATOM     77  NE  ARG A   5      45.100  81.140  85.390  1.00  0.00           N
ATOM     78  HE  ARG A   5      45.820  81.180  84.670  1.00  0.00           H
ATOM     79  CZ  ARG A   5      44.870  82.270  86.020  1.00  0.00           C
ATOM     80  NH1 ARG A   5      43.910  82.450  86.890  1.00  0.00           N
ATOM     81 HH11 ARG A   5      43.160  81.760  86.920  1.00  0.00           H
ATOM     82 HH12 ARG A   5      43.780  83.350  87.280  1.00  0.00           H
ATOM     83  NH2 ARG A   5      45.580  83.320  85.660  1.00  0.00           N
ATOM     84 HH21 ARG A   5      46.060  83.260  84.780  1.00  0.00           H
ATOM     85 HH22 ARG A   5      45.170  84.220  85.850  1.00  0.00           H
ATOM     86  C   ARG A   5      47.930  76.780  85.750  1.00  0.00           C
ATOM     87  O   ARG A   5      48.250  77.080  86.910  1.00  0.00           O
ATOM     88  N   HIS A   6      48.810  76.880  84.740  1.00  0.00           N
ATOM     89  HN  HIS A   6      48.570  76.570  83.820  1.00  0.00           H
ATOM     90  CA  HIS A   6      50.170  77.370  84.900  1.00  0.00           C
ATOM     91  HA  HIS A   6      50.340  77.680  85.920  1.00  0.00           H
ATOM     92  CB  HIS A   6      51.190  76.270  84.550  1.00  0.00           C
ATOM     93  HB1 HIS A   6      52.160  76.700  84.200  1.00  0.00           H
ATOM     94  HB2 HIS A   6      50.790  75.640  83.730  1.00  0.00           H
ATOM     95  ND1 HIS A   6      52.630  75.620  86.450  1.00  0.00           N
ATOM     96  CG  HIS A   6      51.460  75.410  85.750  1.00  0.00           C
ATOM     97  CE1 HIS A   6      52.610  74.750  87.440  1.00  0.00           C
ATOM     98  HE1 HIS A   6      53.350  74.690  88.230  1.00  0.00           H
ATOM     99  NE2 HIS A   6      51.510  73.950  87.370  1.00  0.00           N
ATOM    100  HE2 HIS A   6      51.300  73.190  87.980  1.00  0.00           H
ATOM    101  CD2 HIS A   6      50.770  74.380  86.280  1.00  0.00           C
ATOM    102  HD2 HIS A   6      49.830  73.950  85.980  1.00  0.00           H
ATOM    103  C   HIS A   6      50.420  78.580  84.050  1.00  0.00           C
ATOM    104  O   HIS A   6      50.440  78.500  82.820  1.00  0.00           O
ATOM    105  N   ASP A   7      50.650  79.740  84.700  1.00  0.00           N
ATOM    106  HN  ASP A   7      50.610  79.790  85.700  1.00  0.00           H
ATOM    107  CA  ASP A   7      51.010  80.980  84.080  1.00  0.00           C
ATOM    108  HA  ASP A   7      50.970  80.870  83.000  1.00  0.00           H
ATOM    109  CB  ASP A   7      50.040  82.090  84.570  1.00  0.00           C
ATOM    110  HB1 ASP A   7      50.420  82.610  85.480  1.00  0.00           H
ATOM    111  HB2 ASP A   7      49.070  81.630  84.830  1.00  0.00           H
ATOM    112  CG  ASP A   7      49.820  83.120  83.480  1.00  0.00           C
ATOM    113  OD1 ASP A   7      50.810  83.580  82.870  1.00  0.00           O
ATOM    114  OD2 ASP A   7      48.640  83.480  83.240  1.00  0.00           O
ATOM    115  C   ASP A   7      52.440  81.280  84.480  1.00  0.00           C
ATOM    116  O   ASP A   7      52.870  80.930  85.580  1.00  0.00           O
ATOM    117  N   SER A   8      53.240  81.870  83.580  1.00  0.00           N
ATOM    118  HN  SER A   8      52.840  82.260  82.750  1.00  0.00           H
ATOM    119  CA  SER A   8      54.660  82.080  83.860  1.00  0.00           C
ATOM    120  HA  SER A   8      54.720  82.610  84.790  1.00  0.00           H
ATOM    121  CB  SER A   8      55.490  80.760  84.010  1.00  0.00           C
ATOM    122  HB1 SER A   8      55.100  80.190  84.880  1.00  0.00           H
ATOM    123  HB2 SER A   8      56.550  81.010  84.240  1.00  0.00           H
ATOM    124  OG  SER A   8      55.450  79.900  82.860  1.00  0.00           O
ATOM    125  HG1 SER A   8      54.520  79.800  82.600  1.00  0.00           H
ATOM    126  C   SER A   8      55.300  82.970  82.820  1.00  0.00           C
ATOM    127  O   SER A   8      55.750  82.540  81.760  1.00  0.00           O
ATOM    128  N   GLY A   9      55.350  84.280  83.120  1.00  0.00           N
ATOM    129  HN  GLY A   9      54.880  84.630  83.940  1.00  0.00           H
ATOM    130  CA  GLY A   9      56.020  85.290  82.300  1.00  0.00           C
ATOM    131  HA1 GLY A   9      56.120  84.940  81.280  1.00  0.00           H
ATOM    132  HA2 GLY A   9      55.420  86.190  82.370  1.00  0.00           H
ATOM    133  C   GLY A   9      57.380  85.640  82.830  1.00  0.00           C
ATOM    134  O   GLY A   9      57.540  86.040  83.980  1.00  0.00           O
ATOM    135  N   TYR A  10      58.410  85.520  81.980  1.00  0.00           N
ATOM    136  HN  TYR A  10      58.260  85.150  81.060  1.00  0.00           H
ATOM    137  CA  TYR A  10      59.760  85.940  82.300  1.00  0.00           C
ATOM    138  HA  TYR A  10      59.810  86.350  83.300  1.00  0.00           H
ATOM    139  CB  TYR A  10      60.790  84.780  82.160  1.00  0.00           C
ATOM    140  HB1 TYR A  10      61.820  85.170  82.320  1.00  0.00           H
ATOM    141  HB2 TYR A  10      60.740  84.370  81.130  1.00  0.00           H
ATOM    142  CG  TYR A  10      60.560  83.640  83.110  1.00  0.00           C
ATOM    143  CD1 TYR A  10      61.360  83.480  84.250  1.00  0.00           C
ATOM    144  HD1 TYR A  10      62.080  84.240  84.500  1.00  0.00           H
ATOM    145  CE1 TYR A  10      61.260  82.320  85.050  1.00  0.00           C
ATOM    146  HE1 TYR A  10      61.900  82.220  85.910  1.00  0.00           H
ATOM    147  CZ  TYR A  10      60.360  81.310  84.700  1.00  0.00           C
ATOM    148  OH  TYR A  10      60.310  80.100  85.430  1.00  0.00           O
ATOM    149  HH  TYR A  10      59.510  79.640  85.140  1.00  0.00           H
ATOM    150  CD2 TYR A  10      59.640  82.620  82.790  1.00  0.00           C
ATOM    151  HD2 TYR A  10      59.040  82.720  81.900  1.00  0.00           H
ATOM    152  CE2 TYR A  10      59.540  81.470  83.580  1.00  0.00           C
ATOM    153  HE2 TYR A  10      58.850  80.690  83.310  1.00  0.00           H
ATOM    154  C   TYR A  10      60.160  87.040  81.330  1.00  0.00           C
ATOM    155  O   TYR A  10      60.320  86.780  80.140  1.00  0.00           O
ATOM    156  N   GLU A  11      60.390  88.280  81.800  1.00  0.00           N
ATOM    157  HN  GLU A  11      60.220  88.500  82.760  1.00  0.00           H
ATOM    158  CA  GLU A  11      60.910  89.330  80.940  1.00  0.00           C
ATOM    159  HA  GLU A  11      61.010  88.970  79.930  1.00  0.00           H
ATOM    160  CB  GLU A  11      60.000  90.590  80.870  1.00  0.00           C
ATOM    161  HB1 GLU A  11      60.240  91.330  81.660  1.00  0.00           H
ATOM    162  HB2 GLU A  11      58.970  90.230  81.060  1.00  0.00           H
ATOM    163  CG  GLU A  11      60.030  91.250  79.460  1.00  0.00           C
ATOM    164  HG1 GLU A  11      59.930  90.440  78.710  1.00  0.00           H
ATOM    165  HG2 GLU A  11      60.990  91.770  79.280  1.00  0.00           H
ATOM    166  CD  GLU A  11      58.870  92.210  79.180  1.00  0.00           C
ATOM    167  OE1 GLU A  11      59.110  93.350  78.690  1.00  0.00           O
ATOM    168  OE2 GLU A  11      57.700  91.790  79.400  1.00  0.00           O
ATOM    169  C   GLU A  11      62.300  89.680  81.430  1.00  0.00           C
ATOM    170  O   GLU A  11      62.540  89.890  82.620  1.00  0.00           O
ATOM    171  N   VAL A  12      63.280  89.700  80.510  1.00  0.00           N
ATOM    172  HN  VAL A  12      63.070  89.490  79.550  1.00  0.00           H
ATOM    173  CA  VAL A  12      64.670  90.000  80.830  1.00  0.00           C
ATOM    174  HA  VAL A  12      64.760  90.330  81.850  1.00  0.00           H
ATOM    175  CB  VAL A  12      65.590  88.790  80.620  1.00  0.00           C
ATOM    176  HB  VAL A  12      65.560  88.470  79.560  1.00  0.00           H
ATOM    177  CG1 VAL A  12      67.040  89.170  80.980  1.00  0.00           C
ATOM    178 HG11 VAL A  12      67.680  88.270  80.930  1.00  0.00           H
ATOM    179 HG12 VAL A  12      67.460  89.920  80.280  1.00  0.00           H
ATOM    180 HG13 VAL A  12      67.080  89.580  82.010  1.00  0.00           H
ATOM    181  CG2 VAL A  12      65.130  87.610  81.500  1.00  0.00           C
ATOM    182 HG21 VAL A  12      65.820  86.750  81.370  1.00  0.00           H
ATOM    183 HG22 VAL A  12      65.110  87.890  82.570  1.00  0.00           H
ATOM    184 HG23 VAL A  12      64.110  87.270  81.210  1.00  0.00           H
ATOM    185  C   VAL A  12      65.110  91.140  79.920  1.00  0.00           C
ATOM    186  O   VAL A  12      65.150  90.990  78.700  1.00  0.00           O
ATOM    187  N   HIS A  13      65.430  92.320  80.480  1.00  0.00           N
ATOM    188  HN  HIS A  13      65.380  92.470  81.470  1.00  0.00           H
ATOM    189  CA  HIS A  13      65.640  93.470  79.610  1.00  0.00           C
ATOM    190  HA  HIS A  13      66.050  93.100  78.680  1.00  0.00           H
ATOM    191  CB  HIS A  13      64.310  94.160  79.240  1.00  0.00           C
ATOM    192  HB1 HIS A  13      63.730  93.430  78.650  1.00  0.00           H
ATOM    193  HB2 HIS A  13      64.460  95.050  78.590  1.00  0.00           H
ATOM    194  ND1 HIS A  13      63.450  95.820  80.890  1.00  0.00           N
ATOM    195  CG  HIS A  13      63.440  94.520  80.410  1.00  0.00           C
ATOM    196  CE1 HIS A  13      62.420  95.890  81.710  1.00  0.00           C
ATOM    197  HE1 HIS A  13      62.100  96.790  82.240  1.00  0.00           H
ATOM    198  NE2 HIS A  13      61.760  94.720  81.790  1.00  0.00           N
ATOM    199  HE2 HIS A  13      60.910  94.570  82.340  1.00  0.00           H
ATOM    200  CD2 HIS A  13      62.400  93.830  80.960  1.00  0.00           C
ATOM    201  HD2 HIS A  13      62.090  92.820  80.790  1.00  0.00           H
ATOM    202  C   HIS A  13      66.680  94.490  80.030  1.00  0.00           C
ATOM    203  O   HIS A  13      66.960  94.750  81.210  1.00  0.00           O
ATOM    204  N   HIS A  14      67.340  95.080  79.010  1.00  0.00           N
ATOM    205  HN  HIS A  14      67.050  94.830  78.080  1.00  0.00           H
ATOM    206  CA  HIS A  14      68.280  96.190  79.120  1.00  0.00           C
ATOM    207  HA  HIS A  14      68.690  96.280  78.130  1.00  0.00           H
ATOM    208  CB  HIS A  14      67.570  97.540  79.400  1.00  0.00           C
ATOM    209  HB1 HIS A  14      68.310  98.340  79.600  1.00  0.00           H
ATOM    210  HB2 HIS A  14      66.910  97.440  80.280  1.00  0.00           H
ATOM    211  ND1 HIS A  14      65.480  97.660  78.080  1.00  0.00           N
ATOM    212  CG  HIS A  14      66.790  98.050  78.230  1.00  0.00           C
ATOM    213  CE1 HIS A  14      65.000  98.410  77.100  1.00  0.00           C
ATOM    214  HE1 HIS A  14      63.970  98.380  76.740  1.00  0.00           H
ATOM    215  NE2 HIS A  14      65.940  99.270  76.630  1.00  0.00           N
ATOM    216  HE2 HIS A  14      65.790  99.920  75.880  1.00  0.00           H
ATOM    217  CD2 HIS A  14      67.090  99.050  77.350  1.00  0.00           C
ATOM    218  HD2 HIS A  14      68.000  99.600  77.220  1.00  0.00           H
ATOM    219  C   HIS A  14      69.510  95.990  80.000  1.00  0.00           C
ATOM    220  O   HIS A  14      70.060  96.940  80.550  1.00  0.00           O
ATOM    221  N   GLN A  15      70.020  94.750  80.150  1.00  0.00           N
ATOM    222  HN  GLN A  15      69.510  93.950  79.820  1.00  0.00           H
ATOM    223  CA  GLN A  15      71.310  94.500  80.770  1.00  0.00           C
ATOM    224  HA  GLN A  15      71.290  94.970  81.740  1.00  0.00           H
ATOM    225  CB  GLN A  15      71.630  92.990  80.970  1.00  0.00           C
ATOM    226  HB1 GLN A  15      72.680  92.880  81.320  1.00  0.00           H
ATOM    227  HB2 GLN A  15      71.550  92.470  79.990  1.00  0.00           H
ATOM    228  CG  GLN A  15      70.740  92.270  82.020  1.00  0.00           C
ATOM    229  HG1 GLN A  15      70.790  92.800  82.980  1.00  0.00           H
ATOM    230  HG2 GLN A  15      71.130  91.240  82.160  1.00  0.00           H
ATOM    231  CD  GLN A  15      69.280  92.150  81.580  1.00  0.00           C
ATOM    232  OE1 GLN A  15      68.980  92.020  80.400  1.00  0.00           O
ATOM    233  NE2 GLN A  15      68.340  92.200  82.560  1.00  0.00           N
ATOM    234 HE21 GLN A  15      68.620  92.380  83.510  1.00  0.00           H
ATOM    235 HE22 GLN A  15      67.380  92.170  82.310  1.00  0.00           H
ATOM    236  C   GLN A  15      72.460  95.140  79.990  1.00  0.00           C
ATOM    237  O   GLN A  15      72.590  94.960  78.780  1.00  0.00           O
ATOM    238  N   LYS A  16      73.340  95.900  80.680  1.00  0.00           N
ATOM    239  HN  LYS A  16      73.230  96.030  81.670  1.00  0.00           H
ATOM    240  CA  LYS A  16      74.400  96.650  80.030  1.00  0.00           C
ATOM    241  HA  LYS A  16      74.410  96.460  78.970  1.00  0.00           H
ATOM    242  CB  LYS A  16      74.210  98.180  80.260  1.00  0.00           C
ATOM    243  HB1 LYS A  16      74.250  98.400  81.340  1.00  0.00           H
ATOM    244  HB2 LYS A  16      73.180  98.430  79.910  1.00  0.00           H
ATOM    245  CG  LYS A  16      75.190  99.080  79.490  1.00  0.00           C
ATOM    246  HG1 LYS A  16      75.150  98.820  78.410  1.00  0.00           H
ATOM    247  HG2 LYS A  16      76.230  98.880  79.850  1.00  0.00           H
ATOM    248  CD  LYS A  16      74.890 100.590  79.640  1.00  0.00           C
ATOM    249  HD1 LYS A  16      73.830 100.760  79.320  1.00  0.00           H
ATOM    250  HD2 LYS A  16      74.960 100.870  80.720  1.00  0.00           H
ATOM    251  CE  LYS A  16      75.820 101.490  78.810  1.00  0.00           C
ATOM    252  HE1 LYS A  16      75.760 101.180  77.740  1.00  0.00           H
ATOM    253  HE2 LYS A  16      76.870 101.380  79.140  1.00  0.00           H
ATOM    254  NZ  LYS A  16      75.480 102.920  78.870  1.00  0.00           N
ATOM    255  HZ1 LYS A  16      76.020 103.440  78.140  1.00  0.00           H
ATOM    256  HZ2 LYS A  16      74.470 103.110  78.690  1.00  0.00           H
ATOM    257  HZ3 LYS A  16      75.710 103.370  79.790  1.00  0.00           H
ATOM    258  C   LYS A  16      75.740  96.180  80.580  1.00  0.00           C
ATOM    259  O   LYS A  16      75.980  96.180  81.790  1.00  0.00           O
ATOM    260  N   LEU A  17      76.670  95.760  79.700  1.00  0.00           N
ATOM    261  HN  LEU A  17      76.450  95.700  78.720  1.00  0.00           H
ATOM    262  CA  LEU A  17      78.020  95.390  80.090  1.00  0.00           C
ATOM    263  HA  LEU A  17      78.170  95.590  81.140  1.00  0.00           H
ATOM    264  CB  LEU A  17      78.300  93.880  79.840  1.00  0.00           C
ATOM    265  HB1 LEU A  17      78.250  93.640  78.760  1.00  0.00           H
ATOM    266  HB2 LEU A  17      77.470  93.330  80.340  1.00  0.00           H
ATOM    267  CG  LEU A  17      79.630  93.360  80.440  1.00  0.00           C
ATOM    268  HG  LEU A  17      79.870  93.980  81.340  1.00  0.00           H
ATOM    269  CD1 LEU A  17      79.470  91.900  80.920  1.00  0.00           C
ATOM    270 HD11 LEU A  17      80.410  91.540  81.380  1.00  0.00           H
ATOM    271 HD12 LEU A  17      78.660  91.820  81.670  1.00  0.00           H
ATOM    272 HD13 LEU A  17      79.230  91.250  80.060  1.00  0.00           H
ATOM    273  CD2 LEU A  17      80.810  93.440  79.460  1.00  0.00           C
ATOM    274 HD21 LEU A  17      81.740  93.080  79.940  1.00  0.00           H
ATOM    275 HD22 LEU A  17      80.610  92.820  78.560  1.00  0.00           H
ATOM    276 HD23 LEU A  17      80.990  94.480  79.120  1.00  0.00           H
ATOM    277  C   LEU A  17      78.980  96.270  79.320  1.00  0.00           C
ATOM    278  O   LEU A  17      78.910  96.380  78.100  1.00  0.00           O
ATOM    279  N   VAL A  18      79.890  96.970  80.030  1.00  0.00           N
ATOM    280  HN  VAL A  18      79.930  96.880  81.030  1.00  0.00           H
ATOM    281  CA  VAL A  18      80.830  97.900  79.430  1.00  0.00           C
ATOM    282  HA  VAL A  18      80.810  97.790  78.360  1.00  0.00           H
ATOM    283  CB  VAL A  18      80.530  99.360  79.770  1.00  0.00           C
ATOM    284  HB  VAL A  18      80.630  99.520  80.870  1.00  0.00           H
ATOM    285  CG1 VAL A  18      81.490 100.300  79.030  1.00  0.00           C
ATOM    286 HG11 VAL A  18      81.180 101.360  79.170  1.00  0.00           H
ATOM    287 HG12 VAL A  18      82.530 100.210  79.420  1.00  0.00           H
ATOM    288 HG13 VAL A  18      81.510 100.090  77.940  1.00  0.00           H
ATOM    289  CG2 VAL A  18      79.080  99.700  79.380  1.00  0.00           C
ATOM    290 HG21 VAL A  18      78.910 100.780  79.530  1.00  0.00           H
ATOM    291 HG22 VAL A  18      78.890  99.450  78.320  1.00  0.00           H
ATOM    292 HG23 VAL A  18      78.360  99.130  80.010  1.00  0.00           H
ATOM    293  C   VAL A  18      82.230  97.570  79.890  1.00  0.00           C
ATOM    294  O   VAL A  18      82.520  97.480  81.080  1.00  0.00           O
ATOM    295  N   PHE A  19      83.180  97.380  78.950  1.00  0.00           N
ATOM    296  HN  PHE A  19      82.940  97.350  77.980  1.00  0.00           H
ATOM    297  CA  PHE A  19      84.580  97.280  79.330  1.00  0.00           C
ATOM    298  HA  PHE A  19      84.650  96.760  80.270  1.00  0.00           H
ATOM    299  CB  PHE A  19      85.410  96.470  78.300  1.00  0.00           C
ATOM    300  HB1 PHE A  19      86.500  96.560  78.510  1.00  0.00           H
ATOM    301  HB2 PHE A  19      85.230  96.820  77.270  1.00  0.00           H
ATOM    302  CG  PHE A  19      85.050  95.010  78.390  1.00  0.00           C
ATOM    303  CD1 PHE A  19      84.060  94.430  77.570  1.00  0.00           C
ATOM    304  HD1 PHE A  19      83.520  95.050  76.860  1.00  0.00           H
ATOM    305  CE1 PHE A  19      83.780  93.060  77.640  1.00  0.00           C
ATOM    306  HE1 PHE A  19      83.040  92.630  76.990  1.00  0.00           H
ATOM    307  CZ  PHE A  19      84.480  92.250  78.540  1.00  0.00           C
ATOM    308  HZ  PHE A  19      84.290  91.190  78.590  1.00  0.00           H
ATOM    309  CD2 PHE A  19      85.730  94.180  79.300  1.00  0.00           C
ATOM    310  HD2 PHE A  19      86.480  94.610  79.950  1.00  0.00           H
ATOM    311  CE2 PHE A  19      85.450  92.820  79.380  1.00  0.00           C
ATOM    312  HE2 PHE A  19      85.980  92.190  80.090  1.00  0.00           H
ATOM    313  C   PHE A  19      85.210  98.650  79.600  1.00  0.00           C
ATOM    314  O   PHE A  19      85.680  98.890  80.710  1.00  0.00           O
ATOM    315  N   PHE A  20      85.180  99.580  78.630  1.00  0.00           N
ATOM    316  HN  PHE A  20      84.850  99.360  77.710  1.00  0.00           H
ATOM    317  CA  PHE A  20      85.720 100.920  78.780  1.00  0.00           C
ATOM    318  HA  PHE A  20      85.980 101.110  79.810  1.00  0.00           H
ATOM    319  CB  PHE A  20      86.980 101.130  77.890  1.00  0.00           C
ATOM    320  HB1 PHE A  20      87.350 102.180  77.970  1.00  0.00           H
ATOM    321  HB2 PHE A  20      86.730 100.920  76.830  1.00  0.00           H
ATOM    322  CG  PHE A  20      88.090 100.200  78.300  1.00  0.00           C
ATOM    323  CD1 PHE A  20      88.160  98.880  77.810  1.00  0.00           C
ATOM    324  HD1 PHE A  20      87.380  98.540  77.140  1.00  0.00           H
ATOM    325  CE1 PHE A  20      89.210  98.030  78.160  1.00  0.00           C
ATOM    326  HE1 PHE A  20      89.250  97.030  77.770  1.00  0.00           H
ATOM    327  CZ  PHE A  20      90.220  98.490  79.010  1.00  0.00           C
ATOM    328  HZ  PHE A  20      91.030  97.830  79.290  1.00  0.00           H
ATOM    329  CD2 PHE A  20      89.130 100.660  79.130  1.00  0.00           C
ATOM    330  HD2 PHE A  20      89.100 101.670  79.500  1.00  0.00           H
ATOM    331  CE2 PHE A  20      90.190  99.810  79.480  1.00  0.00           C
ATOM    332  HE2 PHE A  20      90.970 100.170  80.140  1.00  0.00           H
ATOM    333  C   PHE A  20      84.660 101.940  78.400  1.00  0.00           C
ATOM    334  O   PHE A  20      84.110 101.910  77.290  1.00  0.00           O
ATOM    335  N   ALA A  21      84.290 102.840  79.330  1.00  0.00           N
ATOM    336  HN  ALA A  21      84.770 102.890  80.220  1.00  0.00           H
ATOM    337  CA  ALA A  21      83.120 103.680  79.190  1.00  0.00           C
ATOM    338  HA  ALA A  21      82.440 103.230  78.470  1.00  0.00           H
ATOM    339  CB  ALA A  21      82.410 103.740  80.550  1.00  0.00           C
ATOM    340  HB1 ALA A  21      82.210 102.720  80.930  1.00  0.00           H
ATOM    341  HB2 ALA A  21      83.060 104.260  81.300  1.00  0.00           H
ATOM    342  HB3 ALA A  21      81.450 104.290  80.480  1.00  0.00           H
ATOM    343  C   ALA A  21      83.390 105.100  78.700  1.00  0.00           C
ATOM    344  O   ALA A  21      82.550 105.670  78.000  1.00  0.00           O
ATOM    345  N   GLU A  22      84.570 105.680  79.010  1.00  0.00           N
ATOM    346  HN  GLU A  22      85.210 105.200  79.610  1.00  0.00           H
ATOM    347  CA  GLU A  22      84.920 107.030  78.600  1.00  0.00           C
ATOM    348  HA  GLU A  22      84.180 107.420  77.920  1.00  0.00           H
ATOM    349  CB  GLU A  22      84.990 108.000  79.810  1.00  0.00           C
ATOM    350  HB1 GLU A  22      85.160 109.040  79.460  1.00  0.00           H
ATOM    351  HB2 GLU A  22      85.850 107.710  80.450  1.00  0.00           H
ATOM    352  CG  GLU A  22      83.710 108.010  80.730  1.00  0.00           C
ATOM    353  HG1 GLU A  22      83.910 108.690  81.590  1.00  0.00           H
ATOM    354  HG2 GLU A  22      83.550 107.000  81.140  1.00  0.00           H
ATOM    355  CD  GLU A  22      82.390 108.480  80.110  1.00  0.00           C
ATOM    356  OE1 GLU A  22      82.390 109.420  79.280  1.00  0.00           O
ATOM    357  OE2 GLU A  22      81.320 107.930  80.510  1.00  0.00           O
ATOM    358  C   GLU A  22      86.240 106.950  77.790  1.00  0.00           C
ATOM    359  O   GLU A  22      86.550 105.890  77.250  1.00  0.00           O
ATOM    360  N   ASP A  23      87.040 108.040  77.650  1.00  0.00           N
ATOM    361  HN  ASP A  23      86.860 108.880  78.160  1.00  0.00           H
ATOM    362  CA  ASP A  23      88.210 108.090  76.770  1.00  0.00           C
ATOM    363  HA  ASP A  23      87.860 107.870  75.770  1.00  0.00           H
ATOM    364  CB  ASP A  23      88.870 109.510  76.780  1.00  0.00           C
ATOM    365  HB1 ASP A  23      89.950 109.460  76.530  1.00  0.00           H
ATOM    366  HB2 ASP A  23      88.780 109.950  77.790  1.00  0.00           H
ATOM    367  CG  ASP A  23      88.310 110.510  75.770  1.00  0.00           C
ATOM    368  OD1 ASP A  23      87.830 110.110  74.690  1.00  0.00           O
ATOM    369  OD2 ASP A  23      88.580 111.730  76.000  1.00  0.00           O
ATOM    370  C   ASP A  23      89.330 107.070  77.060  1.00  0.00           C
ATOM    371  O   ASP A  23      89.680 106.750  78.200  1.00  0.00           O
ATOM    372  N   VAL A  24      89.980 106.560  75.980  1.00  0.00           N
ATOM    373  HN  VAL A  24      89.640 106.770  75.070  1.00  0.00           H
ATOM    374  CA  VAL A  24      91.260 105.870  76.100  1.00  0.00           C
ATOM    375  HA  VAL A  24      91.610 105.880  77.120  1.00  0.00           H
ATOM    376  CB  VAL A  24      91.220 104.410  75.630  1.00  0.00           C
ATOM    377  HB  VAL A  24      90.930 104.370  74.550  1.00  0.00           H
ATOM    378  CG1 VAL A  24      92.590 103.730  75.820  1.00  0.00           C
ATOM    379 HG11 VAL A  24      92.520 102.660  75.560  1.00  0.00           H
ATOM    380 HG12 VAL A  24      93.370 104.190  75.170  1.00  0.00           H
ATOM    381 HG13 VAL A  24      92.920 103.810  76.880  1.00  0.00           H
ATOM    382  CG2 VAL A  24      90.150 103.630  76.430  1.00  0.00           C
ATOM    383 HG21 VAL A  24      90.130 102.570  76.120  1.00  0.00           H
ATOM    384 HG22 VAL A  24      90.380 103.670  77.520  1.00  0.00           H
ATOM    385 HG23 VAL A  24      89.140 104.050  76.270  1.00  0.00           H
ATOM    386  C   VAL A  24      92.270 106.650  75.270  1.00  0.00           C
ATOM    387  O   VAL A  24      92.360 106.510  74.040  1.00  0.00           O
ATOM    388  N   GLY A  25      93.110 107.480  75.920  1.00  0.00           N
ATOM    389  HN  GLY A  25      93.080 107.530  76.920  1.00  0.00           H
ATOM    390  CA  GLY A  25      93.960 108.460  75.240  1.00  0.00           C
ATOM    391  HA1 GLY A  25      93.760 108.470  74.180  1.00  0.00           H
ATOM    392  HA2 GLY A  25      93.760 109.410  75.700  1.00  0.00           H
ATOM    393  C   GLY A  25      95.430 108.200  75.430  1.00  0.00           C
ATOM    394  O   GLY A  25      95.900 107.930  76.530  1.00  0.00           O
ATOM    395  N   SER A  26      96.220 108.310  74.350  1.00  0.00           N
ATOM    396  HN  SER A  26      95.800 108.470  73.450  1.00  0.00           H
ATOM    397  CA  SER A  26      97.680 108.250  74.390  1.00  0.00           C
ATOM    398  HA  SER A  26      97.990 108.360  73.360  1.00  0.00           H
ATOM    399  CB  SER A  26      98.380 109.400  75.160  1.00  0.00           C
ATOM    400  HB1 SER A  26      99.490 109.270  75.150  1.00  0.00           H
ATOM    401  HB2 SER A  26      98.050 109.410  76.220  1.00  0.00           H
ATOM    402  OG  SER A  26      98.110 110.660  74.550  1.00  0.00           O
ATOM    403  HG1 SER A  26      97.300 111.000  75.020  1.00  0.00           H
ATOM    404  C   SER A  26      98.270 106.910  74.800  1.00  0.00           C
ATOM    405  O   SER A  26      99.320 106.840  75.440  1.00  0.00           O
ATOM    406  N   ASN A  27      97.610 105.780  74.470  1.00  0.00           N
ATOM    407  HN  ASN A  27      96.730 105.830  73.990  1.00  0.00           H
ATOM    408  CA  ASN A  27      98.130 104.460  74.740  1.00  0.00           C
ATOM    409  HA  ASN A  27      98.350 104.420  75.810  1.00  0.00           H
ATOM    410  CB  ASN A  27      97.050 103.390  74.430  1.00  0.00           C
ATOM    411  HB1 ASN A  27      96.730 103.500  73.370  1.00  0.00           H
ATOM    412  HB2 ASN A  27      96.160 103.570  75.070  1.00  0.00           H
ATOM    413  CG  ASN A  27      97.550 101.970  74.690  1.00  0.00           C
ATOM    414  OD1 ASN A  27      98.060 101.690  75.780  1.00  0.00           O
ATOM    415  ND2 ASN A  27      97.480 101.090  73.680  1.00  0.00           N
ATOM    416 HD21 ASN A  27      97.150 101.390  72.780  1.00  0.00           H
ATOM    417 HD22 ASN A  27      97.810 100.160  73.830  1.00  0.00           H
ATOM    418  C   ASN A  27      99.450 104.140  74.010  1.00  0.00           C
ATOM    419  O   ASN A  27      99.550 104.280  72.800  1.00  0.00           O
ATOM    420  N   LYS A  28     100.480 103.670  74.750  1.00  0.00           N
ATOM    421  HN  LYS A  28     100.430 103.690  75.750  1.00  0.00           H
ATOM    422  CA  LYS A  28     101.680 103.100  74.180  1.00  0.00           C
ATOM    423  HA  LYS A  28     101.600 103.040  73.100  1.00  0.00           H
ATOM    424  CB  LYS A  28     102.930 103.940  74.550  1.00  0.00           C
ATOM    425  HB1 LYS A  28     103.850 103.470  74.140  1.00  0.00           H
ATOM    426  HB2 LYS A  28     103.020 103.970  75.660  1.00  0.00           H
ATOM    427  CG  LYS A  28     102.860 105.380  74.010  1.00  0.00           C
ATOM    428  HG1 LYS A  28     101.900 105.850  74.350  1.00  0.00           H
ATOM    429  HG2 LYS A  28     102.840 105.370  72.910  1.00  0.00           H
ATOM    430  CD  LYS A  28     104.020 106.250  74.500  1.00  0.00           C
ATOM    431  HD1 LYS A  28     104.100 106.100  75.610  1.00  0.00           H
ATOM    432  HD2 LYS A  28     104.970 105.880  74.040  1.00  0.00           H
ATOM    433  CE  LYS A  28     103.800 107.730  74.190  1.00  0.00           C
ATOM    434  HE1 LYS A  28     102.800 108.040  74.560  1.00  0.00           H
ATOM    435  HE2 LYS A  28     103.870 107.940  73.110  1.00  0.00           H
ATOM    436  NZ  LYS A  28     104.800 108.540  74.910  1.00  0.00           N
ATOM    437  HZ1 LYS A  28     104.470 109.530  75.020  1.00  0.00           H
ATOM    438  HZ2 LYS A  28     104.920 108.150  75.860  1.00  0.00           H
ATOM    439  HZ3 LYS A  28     105.740 108.560  74.440  1.00  0.00           H
ATOM    440  C   LYS A  28     101.890 101.680  74.680  1.00  0.00           C
ATOM    441  O   LYS A  28     102.910 101.040  74.420  1.00  0.00           O
ATOM    442  N   GLY A  29     100.920 101.130  75.430  1.00  0.00           N
ATOM    443  HN  GLY A  29     100.070 101.640  75.580  1.00  0.00           H
ATOM    444  CA  GLY A  29     100.970  99.800  76.010  1.00  0.00           C
ATOM    445  HA1 GLY A  29     101.940  99.360  75.880  1.00  0.00           H
ATOM    446  HA2 GLY A  29     100.690  99.910  77.040  1.00  0.00           H
ATOM    447  C   GLY A  29      99.980  98.890  75.340  1.00  0.00           C
ATOM    448  O   GLY A  29      99.730  98.970  74.140  1.00  0.00           O
ATOM    449  N   ALA A  30      99.360  98.000  76.120  1.00  0.00           N
ATOM    450  HN  ALA A  30      99.590  97.940  77.100  1.00  0.00           H
ATOM    451  CA  ALA A  30      98.320  97.120  75.650  1.00  0.00           C
ATOM    452  HA  ALA A  30      98.110  97.310  74.600  1.00  0.00           H
ATOM    453  CB  ALA A  30      98.760  95.650  75.800  1.00  0.00           C
ATOM    454  HB1 ALA A  30      99.680  95.460  75.210  1.00  0.00           H
ATOM    455  HB2 ALA A  30      98.980  95.410  76.860  1.00  0.00           H
ATOM    456  HB3 ALA A  30      97.970  94.950  75.430  1.00  0.00           H
ATOM    457  C   ALA A  30      97.040  97.370  76.420  1.00  0.00           C
ATOM    458  O   ALA A  30      97.030  97.380  77.660  1.00  0.00           O
ATOM    459  N   ILE A  31      95.930  97.580  75.710  1.00  0.00           N
ATOM    460  HN  ILE A  31      95.960  97.630  74.700  1.00  0.00           H
ATOM    461  CA  ILE A  31      94.610  97.710  76.290  1.00  0.00           C
ATOM    462  HA  ILE A  31      94.660  97.610  77.370  1.00  0.00           H
ATOM    463  CB  ILE A  31      93.920  99.040  75.940  1.00  0.00           C
ATOM    464  HB  ILE A  31      93.720  99.040  74.840  1.00  0.00           H
ATOM    465  CG2 ILE A  31      92.580  99.160  76.680  1.00  0.00           C
ATOM    466 HG21 ILE A  31      92.110 100.140  76.470  1.00  0.00           H
ATOM    467 HG22 ILE A  31      91.870  98.370  76.370  1.00  0.00           H
ATOM    468 HG23 ILE A  31      92.730  99.070  77.780  1.00  0.00           H
ATOM    469  CG1 ILE A  31      94.820 100.280  76.190  1.00  0.00           C
ATOM    470 HG11 ILE A  31      94.290 101.170  75.760  1.00  0.00           H
ATOM    471 HG12 ILE A  31      95.760 100.160  75.610  1.00  0.00           H
ATOM    472  CD  ILE A  31      95.150 100.570  77.650  1.00  0.00           C
ATOM    473  HD1 ILE A  31      95.770 101.480  77.730  1.00  0.00           H
ATOM    474  HD2 ILE A  31      94.220 100.740  78.240  1.00  0.00           H
ATOM    475  HD3 ILE A  31      95.710  99.720  78.090  1.00  0.00           H
ATOM    476  C   ILE A  31      93.790  96.560  75.740  1.00  0.00           C
ATOM    477  O   ILE A  31      93.700  96.370  74.520  1.00  0.00           O
ATOM    478  N   ILE A  32      93.200  95.720  76.600  1.00  0.00           N
ATOM    479  HN  ILE A  32      93.310  95.840  77.600  1.00  0.00           H
ATOM    480  CA  ILE A  32      92.400  94.580  76.160  1.00  0.00           C
ATOM    481  HA  ILE A  32      92.080  94.740  75.150  1.00  0.00           H
ATOM    482  CB  ILE A  32      93.160  93.240  76.200  1.00  0.00           C
ATOM    483  HB  ILE A  32      93.440  93.020  77.260  1.00  0.00           H
ATOM    484  CG2 ILE A  32      92.240  92.120  75.670  1.00  0.00           C
ATOM    485 HG21 ILE A  32      92.790  91.160  75.580  1.00  0.00           H
ATOM    486 HG22 ILE A  32      91.390  91.940  76.360  1.00  0.00           H
ATOM    487 HG23 ILE A  32      91.840  92.380  74.670  1.00  0.00           H
ATOM    488  CG1 ILE A  32      94.490  93.300  75.390  1.00  0.00           C
ATOM    489 HG11 ILE A  32      95.080  94.190  75.700  1.00  0.00           H
ATOM    490 HG12 ILE A  32      94.240  93.430  74.310  1.00  0.00           H
ATOM    491  CD  ILE A  32      95.390  92.070  75.570  1.00  0.00           C
ATOM    492  HD1 ILE A  32      96.340  92.200  75.010  1.00  0.00           H
ATOM    493  HD2 ILE A  32      95.630  91.940  76.650  1.00  0.00           H
ATOM    494  HD3 ILE A  32      94.890  91.150  75.210  1.00  0.00           H
ATOM    495  C   ILE A  32      91.150  94.530  77.020  1.00  0.00           C
ATOM    496  O   ILE A  32      91.190  94.640  78.240  1.00  0.00           O
ATOM    497  N   GLY A  33      89.950  94.380  76.420  1.00  0.00           N
ATOM    498  HN  GLY A  33      89.880  94.300  75.420  1.00  0.00           H
ATOM    499  CA  GLY A  33      88.730  94.180  77.210  1.00  0.00           C
ATOM    500  HA1 GLY A  33      88.710  94.880  78.040  1.00  0.00           H
ATOM    501  HA2 GLY A  33      87.890  94.300  76.550  1.00  0.00           H
ATOM    502  C   GLY A  33      88.650  92.800  77.800  1.00  0.00           C
ATOM    503  O   GLY A  33      88.580  92.610  79.010  1.00  0.00           O
ATOM    504  N   LEU A  34      88.710  91.790  76.920  1.00  0.00           N
ATOM    505  HN  LEU A  34      88.780  91.990  75.940  1.00  0.00           H
ATOM    506  CA  LEU A  34      88.590  90.390  77.290  1.00  0.00           C
ATOM    507  HA  LEU A  34      88.690  90.280  78.360  1.00  0.00           H
ATOM    508  CB  LEU A  34      87.200  89.880  76.850  1.00  0.00           C
ATOM    509  HB1 LEU A  34      87.040  90.160  75.780  1.00  0.00           H
ATOM    510  HB2 LEU A  34      86.450  90.440  77.450  1.00  0.00           H
ATOM    511  CG  LEU A  34      86.910  88.370  76.990  1.00  0.00           C
ATOM    512  HG  LEU A  34      87.500  87.810  76.230  1.00  0.00           H
ATOM    513  CD1 LEU A  34      87.270  87.810  78.360  1.00  0.00           C
ATOM    514 HD11 LEU A  34      86.920  86.760  78.470  1.00  0.00           H
ATOM    515 HD12 LEU A  34      88.360  87.840  78.550  1.00  0.00           H
ATOM    516 HD13 LEU A  34      86.780  88.430  79.140  1.00  0.00           H
ATOM    517  CD2 LEU A  34      85.410  88.130  76.720  1.00  0.00           C
ATOM    518 HD21 LEU A  34      85.180  87.040  76.760  1.00  0.00           H
ATOM    519 HD22 LEU A  34      84.800  88.650  77.490  1.00  0.00           H
ATOM    520 HD23 LEU A  34      85.110  88.520  75.730  1.00  0.00           H
ATOM    521  C   LEU A  34      89.710  89.600  76.640  1.00  0.00           C
ATOM    522  O   LEU A  34      89.850  89.590  75.420  1.00  0.00           O
ATOM    523  N   MET A  35      90.540  88.900  77.450  1.00  0.00           N
ATOM    524  HN  MET A  35      90.430  88.960  78.450  1.00  0.00           H
ATOM    525  CA  MET A  35      91.550  88.000  76.940  1.00  0.00           C
ATOM    526  HA  MET A  35      91.470  87.950  75.870  1.00  0.00           H
ATOM    527  CB  MET A  35      92.990  88.440  77.270  1.00  0.00           C
ATOM    528  HB1 MET A  35      93.140  88.450  78.370  1.00  0.00           H
ATOM    529  HB2 MET A  35      93.130  89.470  76.900  1.00  0.00           H
ATOM    530  CG  MET A  35      94.050  87.520  76.610  1.00  0.00           C
ATOM    531  HG1 MET A  35      93.770  87.400  75.530  1.00  0.00           H
ATOM    532  HG2 MET A  35      93.990  86.510  77.060  1.00  0.00           H
ATOM    533  SD  MET A  35      95.770  88.100  76.690  1.00  0.00           S
ATOM    534  CE  MET A  35      96.030  87.800  78.450  1.00  0.00           C
ATOM    535  HE1 MET A  35      97.080  87.990  78.740  1.00  0.00           H
ATOM    536  HE2 MET A  35      95.380  88.470  79.050  1.00  0.00           H
ATOM    537  HE3 MET A  35      95.780  86.750  78.720  1.00  0.00           H
ATOM    538  C   MET A  35      91.310  86.590  77.470  1.00  0.00           C
ATOM    539  O   MET A  35      91.150  86.360  78.670  1.00  0.00           O
ATOM    540  N   VAL A  36      91.270  85.600  76.550  1.00  0.00           N
ATOM    541  HN  VAL A  36      91.360  85.820  75.580  1.00  0.00           H
ATOM    542  CA  VAL A  36      91.100  84.200  76.900  1.00  0.00           C
ATOM    543  HA  VAL A  36      91.080  84.090  77.980  1.00  0.00           H
ATOM    544  CB  VAL A  36      89.810  83.620  76.330  1.00  0.00           C
ATOM    545  HB  VAL A  36      89.830  83.660  75.220  1.00  0.00           H
ATOM    546  CG1 VAL A  36      89.630  82.170  76.800  1.00  0.00           C
ATOM    547 HG11 VAL A  36      88.640  81.800  76.470  1.00  0.00           H
ATOM    548 HG12 VAL A  36      90.410  81.500  76.370  1.00  0.00           H
ATOM    549 HG13 VAL A  36      89.680  82.100  77.910  1.00  0.00           H
ATOM    550  CG2 VAL A  36      88.610  84.480  76.810  1.00  0.00           C
ATOM    551 HG21 VAL A  36      87.660  84.030  76.470  1.00  0.00           H
ATOM    552 HG22 VAL A  36      88.600  84.540  77.920  1.00  0.00           H
ATOM    553 HG23 VAL A  36      88.670  85.510  76.410  1.00  0.00           H
ATOM    554  C   VAL A  36      92.310  83.420  76.400  1.00  0.00           C
ATOM    555  O   VAL A  36      92.540  83.290  75.200  1.00  0.00           O
ATOM    556  N   GLY A  37      93.130  82.880  77.320  1.00  0.00           N
ATOM    557  HN  GLY A  37      92.900  82.970  78.300  1.00  0.00           H
ATOM    558  CA  GLY A  37      94.460  82.360  77.020  1.00  0.00           C
ATOM    559  HA1 GLY A  37      94.820  81.860  77.910  1.00  0.00           H
ATOM    560  HA2 GLY A  37      94.400  81.700  76.170  1.00  0.00           H
ATOM    561  C   GLY A  37      95.440  83.460  76.700  1.00  0.00           C
ATOM    562  O   GLY A  37      95.410  84.520  77.320  1.00  0.00           O
ATOM    563  N   GLY A  38      96.330  83.250  75.720  1.00  0.00           N
ATOM    564  HN  GLY A  38      96.380  82.350  75.290  1.00  0.00           H
ATOM    565  CA  GLY A  38      97.230  84.290  75.200  1.00  0.00           C
ATOM    566  HA1 GLY A  38      97.710  83.870  74.330  1.00  0.00           H
ATOM    567  HA2 GLY A  38      96.620  85.150  74.960  1.00  0.00           H
ATOM    568  C   GLY A  38      98.330  84.790  76.100  1.00  0.00           C
ATOM    569  O   GLY A  38      98.510  84.360  77.240  1.00  0.00           O
ATOM    570  N   VAL A  39      99.150  85.710  75.570  1.00  0.00           N
ATOM    571  HN  VAL A  39      99.010  86.020  74.630  1.00  0.00           H
ATOM    572  CA  VAL A  39     100.280  86.290  76.290  1.00  0.00           C
ATOM    573  HA  VAL A  39     100.100  86.220  77.350  1.00  0.00           H
ATOM    574  CB  VAL A  39     101.620  85.610  75.960  1.00  0.00           C
ATOM    575  HB  VAL A  39     101.820  85.690  74.870  1.00  0.00           H
ATOM    576  CG1 VAL A  39     102.790  86.270  76.730  1.00  0.00           C
ATOM    577 HG11 VAL A  39     103.720  85.680  76.570  1.00  0.00           H
ATOM    578 HG12 VAL A  39     102.980  87.300  76.380  1.00  0.00           H
ATOM    579 HG13 VAL A  39     102.570  86.290  77.820  1.00  0.00           H
ATOM    580  CG2 VAL A  39     101.570  84.110  76.320  1.00  0.00           C
ATOM    581 HG21 VAL A  39     102.560  83.640  76.150  1.00  0.00           H
ATOM    582 HG22 VAL A  39     101.280  83.970  77.380  1.00  0.00           H
ATOM    583 HG23 VAL A  39     100.840  83.570  75.670  1.00  0.00           H
ATOM    584  C   VAL A  39     100.360  87.770  75.940  1.00  0.00           C
ATOM    585  O   VAL A  39     100.200  88.160  74.780  1.00  0.00           O
ATOM    586  N   VAL A  40     100.610  88.650  76.940  1.00  0.00           N
ATOM    587  HN  VAL A  40     100.680  88.320  77.880  1.00  0.00           H
ATOM    588  CA  VAL A  40     100.800  90.070  76.710  1.00  0.00           C
ATOM    589  HA  VAL A  40     100.780  90.280  75.650  1.00  0.00           H
ATOM    590  CB  VAL A  40      99.750  90.950  77.380  1.00  0.00           C
ATOM    591  HB  VAL A  40      99.830  90.860  78.490  1.00  0.00           H
ATOM    592  CG1 VAL A  40      99.950  92.430  76.980  1.00  0.00           C
ATOM    593 HG11 VAL A  40      99.130  93.050  77.420  1.00  0.00           H
ATOM    594 HG12 VAL A  40     100.910  92.840  77.360  1.00  0.00           H
ATOM    595 HG13 VAL A  40      99.920  92.550  75.880  1.00  0.00           H
ATOM    596  CG2 VAL A  40      98.350  90.490  76.960  1.00  0.00           C
ATOM    597 HG21 VAL A  40      97.580  91.140  77.410  1.00  0.00           H
ATOM    598 HG22 VAL A  40      98.250  90.520  75.850  1.00  0.00           H
ATOM    599 HG23 VAL A  40      98.170  89.450  77.300  1.00  0.00           H
ATOM    600  C   VAL A  40     102.180  90.480  77.220  1.00  0.00           C
ATOM    601  O   VAL A  40     102.540  90.250  78.370  1.00  0.00           O
ATOM    602  N   ILE A  41     102.980  91.100  76.330  1.00  0.00           N
ATOM    603  HN  ILE A  41     102.690  91.200  75.370  1.00  0.00           H
ATOM    604  CA  ILE A  41     104.260  91.690  76.650  1.00  0.00           C
ATOM    605  HA  ILE A  41     104.510  91.520  77.690  1.00  0.00           H
ATOM    606  CB  ILE A  41     105.370  91.140  75.750  1.00  0.00           C
ATOM    607  HB  ILE A  41     105.170  91.450  74.700  1.00  0.00           H
ATOM    608  CG2 ILE A  41     106.730  91.740  76.170  1.00  0.00           C
ATOM    609 HG21 ILE A  41     107.550  91.300  75.560  1.00  0.00           H
ATOM    610 HG22 ILE A  41     106.750  92.840  76.020  1.00  0.00           H
ATOM    611 HG23 ILE A  41     106.940  91.530  77.240  1.00  0.00           H
ATOM    612  CG1 ILE A  41     105.420  89.580  75.720  1.00  0.00           C
ATOM    613 HG11 ILE A  41     106.240  89.280  75.030  1.00  0.00           H
ATOM    614 HG12 ILE A  41     104.470  89.200  75.280  1.00  0.00           H
ATOM    615  CD  ILE A  41     105.640  88.910  77.080  1.00  0.00           C
ATOM    616  HD1 ILE A  41     105.680  87.800  76.960  1.00  0.00           H
ATOM    617  HD2 ILE A  41     106.600  89.240  77.530  1.00  0.00           H
ATOM    618  HD3 ILE A  41     104.820  89.150  77.780  1.00  0.00           H
ATOM    619  C   ILE A  41     104.120  93.190  76.420  1.00  0.00           C
ATOM    620  O   ILE A  41     104.020  93.650  75.280  1.00  0.00           O
ATOM    621  N   ALA A  42     104.100  94.000  77.490  1.00  0.00           N
ATOM    622  HN  ALA A  42     104.120  93.630  78.420  1.00  0.00           H
ATOM    623  CA  ALA A  42     104.000  95.440  77.360  1.00  0.00           C
ATOM    624  HA  ALA A  42     104.350  95.740  76.380  1.00  0.00           H
ATOM    625  CB  ALA A  42     102.540  95.910  77.540  1.00  0.00           C
ATOM    626  HB1 ALA A  42     101.890  95.410  76.780  1.00  0.00           H
ATOM    627  HB2 ALA A  42     102.160  95.630  78.540  1.00  0.00           H
ATOM    628  HB3 ALA A  42     102.450  97.010  77.420  1.00  0.00           H
ATOM    629  C   ALA A  42     104.900  96.120  78.370  1.00  0.00           C
ATOM    630  O   ALA A  42     104.760  95.970  79.580  1.00  0.00           O
ATOM    631  N   NME A  43     105.870  96.920  77.880  1.00  0.00           N
ATOM    632  HN  NME A  43     106.020  96.980  76.900  1.00  0.00           H
ATOM    633  CH3 NME A  43     106.780  97.620  78.750  1.00  0.00           C
ATOM    634 HH31 NME A  43     107.190  96.950  79.540  1.00  0.00           H
ATOM    635 HH32 NME A  43     107.650  98.010  78.160  1.00  0.00           H
ATOM    636 HH33 NME A  43     106.270  98.480  79.240  1.00  0.00           H
ATOM    637  CH3 ACE B   0     135.900 105.790  91.230  1.00  0.00           C
ATOM    638 HH31 ACE B   0     135.240 105.830  92.110  1.00  0.00           H
ATOM    639 HH32 ACE B   0     136.950 105.710  91.570  1.00  0.00           H
ATOM    640 HH33 ACE B   0     135.800 106.730  90.640  1.00  0.00           H
ATOM    641  C   ACE B   0     135.570 104.630  90.360  1.00  0.00           C
ATOM    642  O   ACE B   0     135.970 104.600  89.210  1.00  0.00           O
ATOM    643  N   ASP B   1     134.850 103.650  90.910  1.00  0.00           N
ATOM    644  HN  ASP B   1     134.510 103.740  91.840  1.00  0.00           H
ATOM    645  CA  ASP B   1     134.520 102.410  90.230  1.00  0.00           C
ATOM    646  HA  ASP B   1     135.000 102.390  89.260  1.00  0.00           H
ATOM    647  CB  ASP B   1     135.030 101.210  91.070  1.00  0.00           C
ATOM    648  HB1 ASP B   1     134.430 101.080  91.990  1.00  0.00           H
ATOM    649  HB2 ASP B   1     136.080 101.390  91.370  1.00  0.00           H
ATOM    650  CG  ASP B   1     135.020  99.890  90.310  1.00  0.00           C
ATOM    651  OD1 ASP B   1     134.860  99.900  89.060  1.00  0.00           O
ATOM    652  OD2 ASP B   1     135.230  98.840  90.960  1.00  0.00           O
ATOM    653  C   ASP B   1     133.020 102.340  89.980  1.00  0.00           C
ATOM    654  O   ASP B   1     132.220 103.000  90.660  1.00  0.00           O
ATOM    655  N   ALA B   2     132.590 101.570  88.980  1.00  0.00           N
ATOM    656  HN  ALA B   2     133.290 101.050  88.460  1.00  0.00           H
ATOM    657  CA  ALA B   2     131.200 101.270  88.730  1.00  0.00           C
ATOM    658  HA  ALA B   2     130.640 101.390  89.650  1.00  0.00           H
ATOM    659  CB  ALA B   2     130.630 102.200  87.640  1.00  0.00           C
ATOM    660  HB1 ALA B   2     130.660 103.250  87.980  1.00  0.00           H
ATOM    661  HB2 ALA B   2     131.240 102.120  86.720  1.00  0.00           H
ATOM    662  HB3 ALA B   2     129.580 101.930  87.400  1.00  0.00           H
ATOM    663  C   ALA B   2     131.030  99.830  88.290  1.00  0.00           C
ATOM    664  O   ALA B   2     131.440  99.450  87.190  1.00  0.00           O
ATOM    665  N   GLU B   3     130.370  98.990  89.110  1.00  0.00           N
ATOM    666  HN  GLU B   3     130.130  99.240  90.040  1.00  0.00           H
ATOM    667  CA  GLU B   3     129.890  97.690  88.690  1.00  0.00           C
ATOM    668  HA  GLU B   3     129.880  97.640  87.610  1.00  0.00           H
ATOM    669  CB  GLU B   3     130.810  96.520  89.150  1.00  0.00           C
ATOM    670  HB1 GLU B   3     131.210  96.740  90.170  1.00  0.00           H
ATOM    671  HB2 GLU B   3     131.680  96.510  88.460  1.00  0.00           H
ATOM    672  CG  GLU B   3     130.110  95.140  89.180  1.00  0.00           C
ATOM    673  HG1 GLU B   3     129.480  95.020  88.270  1.00  0.00           H
ATOM    674  HG2 GLU B   3     129.470  95.110  90.080  1.00  0.00           H
ATOM    675  CD  GLU B   3     131.030  93.920  89.210  1.00  0.00           C
ATOM    676  OE1 GLU B   3     132.260  94.030  89.000  1.00  0.00           O
ATOM    677  OE2 GLU B   3     130.470  92.800  89.420  1.00  0.00           O
ATOM    678  C   GLU B   3     128.420  97.540  89.100  1.00  0.00           C
ATOM    679  O   GLU B   3     128.050  97.770  90.250  1.00  0.00           O
ATOM    680  N   PHE B   4     127.550  97.230  88.120  1.00  0.00           N
ATOM    681  HN  PHE B   4     127.930  96.930  87.230  1.00  0.00           H
ATOM    682  CA  PHE B   4     126.100  97.340  88.210  1.00  0.00           C
ATOM    683  HA  PHE B   4     125.800  97.320  89.250  1.00  0.00           H
ATOM    684  CB  PHE B   4     125.560  98.640  87.520  1.00  0.00           C
ATOM    685  HB1 PHE B   4     124.470  98.550  87.290  1.00  0.00           H
ATOM    686  HB2 PHE B   4     126.100  98.780  86.560  1.00  0.00           H
ATOM    687  CG  PHE B   4     125.720  99.880  88.350  1.00  0.00           C
ATOM    688  CD1 PHE B   4     126.950 100.560  88.400  1.00  0.00           C
ATOM    689  HD1 PHE B   4     127.800 100.150  87.880  1.00  0.00           H
ATOM    690  CE1 PHE B   4     127.070 101.770  89.100  1.00  0.00           C
ATOM    691  HE1 PHE B   4     128.020 102.280  89.140  1.00  0.00           H
ATOM    692  CZ  PHE B   4     125.950 102.320  89.740  1.00  0.00           C
ATOM    693  HZ  PHE B   4     126.030 103.250  90.280  1.00  0.00           H
ATOM    694  CD2 PHE B   4     124.610 100.440  89.000  1.00  0.00           C
ATOM    695  HD2 PHE B   4     123.660  99.940  88.950  1.00  0.00           H
ATOM    696  CE2 PHE B   4     124.710 101.660  89.690  1.00  0.00           C
ATOM    697  HE2 PHE B   4     123.850 102.080  90.170  1.00  0.00           H
ATOM    698  C   PHE B   4     125.410  96.170  87.540  1.00  0.00           C
ATOM    699  O   PHE B   4     124.960  96.270  86.400  1.00  0.00           O
ATOM    700  N   ARG B   5     125.280  95.020  88.230  1.00  0.00           N
ATOM    701  HN  ARG B   5     125.580  94.950  89.190  1.00  0.00           H
ATOM    702  CA  ARG B   5     124.840  93.780  87.630  1.00  0.00           C
ATOM    703  HA  ARG B   5     124.890  93.850  86.550  1.00  0.00           H
ATOM    704  CB  ARG B   5     125.830  92.690  88.090  1.00  0.00           C
ATOM    705  HB1 ARG B   5     125.850  92.740  89.210  1.00  0.00           H
ATOM    706  HB2 ARG B   5     126.850  92.990  87.750  1.00  0.00           H
ATOM    707  CG  ARG B   5     125.590  91.220  87.710  1.00  0.00           C
ATOM    708  HG1 ARG B   5     125.560  91.100  86.610  1.00  0.00           H
ATOM    709  HG2 ARG B   5     124.610  90.880  88.120  1.00  0.00           H
ATOM    710  CD  ARG B   5     126.720  90.360  88.310  1.00  0.00           C
ATOM    711  HD1 ARG B   5     126.810  90.590  89.400  1.00  0.00           H
ATOM    712  HD2 ARG B   5     127.680  90.580  87.800  1.00  0.00           H
ATOM    713  NE  ARG B   5     126.380  88.910  88.150  1.00  0.00           N
ATOM    714  HE  ARG B   5     125.420  88.650  88.050  1.00  0.00           H
ATOM    715  CZ  ARG B   5     127.160  87.940  88.610  1.00  0.00           C
ATOM    716  NH1 ARG B   5     128.310  88.180  89.210  1.00  0.00           N
ATOM    717 HH11 ARG B   5     128.590  89.120  89.420  1.00  0.00           H
ATOM    718 HH12 ARG B   5     128.910  87.430  89.450  1.00  0.00           H
ATOM    719  NH2 ARG B   5     126.780  86.690  88.490  1.00  0.00           N
ATOM    720 HH21 ARG B   5     125.920  86.450  88.020  1.00  0.00           H
ATOM    721 HH22 ARG B   5     127.390  85.960  88.810  1.00  0.00           H
ATOM    722  C   ARG B   5     123.410  93.420  88.000  1.00  0.00           C
ATOM    723  O   ARG B   5     123.100  93.030  89.130  1.00  0.00           O
ATOM    724  N   HIS B   6     122.480  93.530  87.030  1.00  0.00           N
ATOM    725  HN  HIS B   6     122.740  93.900  86.140  1.00  0.00           H
ATOM    726  CA  HIS B   6     121.120  93.020  87.180  1.00  0.00           C
ATOM    727  HA  HIS B   6     120.930  92.760  88.210  1.00  0.00           H
ATOM    728  CB  HIS B   6     120.040  94.040  86.730  1.00  0.00           C
ATOM    729  HB1 HIS B   6     119.130  93.510  86.370  1.00  0.00           H
ATOM    730  HB2 HIS B   6     120.420  94.660  85.890  1.00  0.00           H
ATOM    731  ND1 HIS B   6     118.240  95.210  88.010  1.00  0.00           N
ATOM    732  CG  HIS B   6     119.600  94.930  87.860  1.00  0.00           C
ATOM    733  CE1 HIS B   6     118.150  95.830  89.180  1.00  0.00           C
ATOM    734  HE1 HIS B   6     117.220  96.180  89.630  1.00  0.00           H
ATOM    735  NE2 HIS B   6     119.370  95.990  89.750  1.00  0.00           N
ATOM    736  HE2 HIS B   6     119.550  96.470  90.620  1.00  0.00           H
ATOM    737  CD2 HIS B   6     120.300  95.410  88.920  1.00  0.00           C
ATOM    738  HD2 HIS B   6     121.350  95.340  89.140  1.00  0.00           H
ATOM    739  C   HIS B   6     120.970  91.750  86.380  1.00  0.00           C
ATOM    740  O   HIS B   6     121.000  91.770  85.150  1.00  0.00           O
ATOM    741  N   ASP B   7     120.790  90.620  87.080  1.00  0.00           N
ATOM    742  HN  ASP B   7     120.810  90.600  88.080  1.00  0.00           H
ATOM    743  CA  ASP B   7     120.560  89.320  86.480  1.00  0.00           C
ATOM    744  HA  ASP B   7     120.590  89.400  85.400  1.00  0.00           H
ATOM    745  CB  ASP B   7     121.660  88.350  86.970  1.00  0.00           C
ATOM    746  HB1 ASP B   7     121.530  88.120  88.050  1.00  0.00           H
ATOM    747  HB2 ASP B   7     122.650  88.850  86.850  1.00  0.00           H
ATOM    748  CG  ASP B   7     121.730  87.040  86.220  1.00  0.00           C
ATOM    749  OD1 ASP B   7     120.700  86.600  85.630  1.00  0.00           O
ATOM    750  OD2 ASP B   7     122.790  86.390  86.300  1.00  0.00           O
ATOM    751  C   ASP B   7     119.140  88.930  86.880  1.00  0.00           C
ATOM    752  O   ASP B   7     118.810  88.820  88.070  1.00  0.00           O
ATOM    753  N   SER B   8     118.230  88.800  85.900  1.00  0.00           N
ATOM    754  HN  SER B   8     118.520  88.780  84.940  1.00  0.00           H
ATOM    755  CA  SER B   8     116.830  88.600  86.200  1.00  0.00           C
ATOM    756  HA  SER B   8     116.750  88.100  87.150  1.00  0.00           H
ATOM    757  CB  SER B   8     116.040  89.940  86.350  1.00  0.00           C
ATOM    758  HB1 SER B   8     116.540  90.500  87.170  1.00  0.00           H
ATOM    759  HB2 SER B   8     115.000  89.720  86.670  1.00  0.00           H
ATOM    760  OG  SER B   8     116.030  90.760  85.170  1.00  0.00           O
ATOM    761  HG1 SER B   8     116.940  90.740  84.820  1.00  0.00           H
ATOM    762  C   SER B   8     116.170  87.650  85.220  1.00  0.00           C
ATOM    763  O   SER B   8     116.040  87.940  84.030  1.00  0.00           O
ATOM    764  N   GLY B   9     115.750  86.470  85.730  1.00  0.00           N
ATOM    765  HN  GLY B   9     115.850  86.280  86.710  1.00  0.00           H
ATOM    766  CA  GLY B   9     115.190  85.390  84.940  1.00  0.00           C
ATOM    767  HA1 GLY B   9     115.150  85.650  83.890  1.00  0.00           H
ATOM    768  HA2 GLY B   9     115.790  84.510  85.130  1.00  0.00           H
ATOM    769  C   GLY B   9     113.790  85.050  85.380  1.00  0.00           C
ATOM    770  O   GLY B   9     113.520  84.870  86.570  1.00  0.00           O
ATOM    771  N   TYR B  10     112.870  84.970  84.420  1.00  0.00           N
ATOM    772  HN  TYR B  10     113.110  85.190  83.470  1.00  0.00           H
ATOM    773  CA  TYR B  10     111.490  84.610  84.660  1.00  0.00           C
ATOM    774  HA  TYR B  10     111.380  84.160  85.630  1.00  0.00           H
ATOM    775  CB  TYR B  10     110.550  85.840  84.510  1.00  0.00           C
ATOM    776  HB1 TYR B  10     109.480  85.530  84.620  1.00  0.00           H
ATOM    777  HB2 TYR B  10     110.680  86.290  83.510  1.00  0.00           H
ATOM    778  CG  TYR B  10     110.830  86.930  85.520  1.00  0.00           C
ATOM    779  CD1 TYR B  10     109.990  87.110  86.630  1.00  0.00           C
ATOM    780  HD1 TYR B  10     109.170  86.420  86.790  1.00  0.00           H
ATOM    781  CE1 TYR B  10     110.200  88.160  87.530  1.00  0.00           C
ATOM    782  HE1 TYR B  10     109.560  88.270  88.390  1.00  0.00           H
ATOM    783  CZ  TYR B  10     111.270  89.040  87.340  1.00  0.00           C
ATOM    784  OH  TYR B  10     111.460  90.100  88.240  1.00  0.00           O
ATOM    785  HH  TYR B  10     112.350  90.450  88.090  1.00  0.00           H
ATOM    786  CD2 TYR B  10     111.880  87.850  85.320  1.00  0.00           C
ATOM    787  HD2 TYR B  10     112.520  87.740  84.450  1.00  0.00           H
ATOM    788  CE2 TYR B  10     112.110  88.890  86.230  1.00  0.00           C
ATOM    789  HE2 TYR B  10     112.910  89.590  86.040  1.00  0.00           H
ATOM    790  C   TYR B  10     111.050  83.580  83.630  1.00  0.00           C
ATOM    791  O   TYR B  10     110.740  83.930  82.480  1.00  0.00           O
ATOM    792  N   GLU B  11     110.950  82.290  84.000  1.00  0.00           N
ATOM    793  HN  GLU B  11     111.310  81.970  84.890  1.00  0.00           H
ATOM    794  CA  GLU B  11     110.360  81.290  83.130  1.00  0.00           C
ATOM    795  HA  GLU B  11     110.260  81.680  82.130  1.00  0.00           H
ATOM    796  CB  GLU B  11     111.220  80.010  83.000  1.00  0.00           C
ATOM    797  HB1 GLU B  11     111.230  79.450  83.960  1.00  0.00           H
ATOM    798  HB2 GLU B  11     112.270  80.330  82.790  1.00  0.00           H
ATOM    799  CG  GLU B  11     110.740  79.090  81.840  1.00  0.00           C
ATOM    800  HG1 GLU B  11     110.720  79.670  80.890  1.00  0.00           H
ATOM    801  HG2 GLU B  11     109.720  78.710  82.040  1.00  0.00           H
ATOM    802  CD  GLU B  11     111.650  77.890  81.630  1.00  0.00           C
ATOM    803  OE1 GLU B  11     112.020  77.610  80.450  1.00  0.00           O
ATOM    804  OE2 GLU B  11     112.010  77.210  82.620  1.00  0.00           O
ATOM    805  C   GLU B  11     108.960  80.950  83.640  1.00  0.00           C
ATOM    806  O   GLU B  11     108.740  80.570  84.790  1.00  0.00           O
ATOM    807  N   VAL B  12     107.960  81.130  82.760  1.00  0.00           N
ATOM    808  HN  VAL B  12     108.160  81.440  81.830  1.00  0.00           H
ATOM    809  CA  VAL B  12     106.570  80.870  83.090  1.00  0.00           C
ATOM    810  HA  VAL B  12     106.480  80.500  84.100  1.00  0.00           H
ATOM    811  CB  VAL B  12     105.690  82.120  82.970  1.00  0.00           C
ATOM    812  HB  VAL B  12     105.750  82.520  81.930  1.00  0.00           H
ATOM    813  CG1 VAL B  12     104.220  81.790  83.300  1.00  0.00           C
ATOM    814 HG11 VAL B  12     103.610  82.720  83.290  1.00  0.00           H
ATOM    815 HG12 VAL B  12     103.790  81.090  82.560  1.00  0.00           H
ATOM    816 HG13 VAL B  12     104.150  81.330  84.310  1.00  0.00           H
ATOM    817  CG2 VAL B  12     106.210  83.200  83.940  1.00  0.00           C
ATOM    818 HG21 VAL B  12     105.570  84.100  83.900  1.00  0.00           H
ATOM    819 HG22 VAL B  12     106.210  82.820  84.980  1.00  0.00           H
ATOM    820 HG23 VAL B  12     107.250  83.510  83.690  1.00  0.00           H
ATOM    821  C   VAL B  12     106.100  79.770  82.160  1.00  0.00           C
ATOM    822  O   VAL B  12     106.010  79.970  80.940  1.00  0.00           O
ATOM    823  N   HIS B  13     105.810  78.570  82.690  1.00  0.00           N
ATOM    824  HN  HIS B  13     105.870  78.410  83.680  1.00  0.00           H
ATOM    825  CA  HIS B  13     105.610  77.410  81.840  1.00  0.00           C
ATOM    826  HA  HIS B  13     105.310  77.750  80.870  1.00  0.00           H
ATOM    827  CB  HIS B  13     106.920  76.600  81.630  1.00  0.00           C
ATOM    828  HB1 HIS B  13     107.660  77.290  81.190  1.00  0.00           H
ATOM    829  HB2 HIS B  13     106.750  75.790  80.890  1.00  0.00           H
ATOM    830  ND1 HIS B  13     107.350  74.690  83.190  1.00  0.00           N
ATOM    831  CG  HIS B  13     107.570  76.010  82.860  1.00  0.00           C
ATOM    832  CE1 HIS B  13     108.210  74.430  84.160  1.00  0.00           C
ATOM    833  HE1 HIS B  13     108.300  73.480  84.690  1.00  0.00           H
ATOM    834  NE2 HIS B  13     108.980  75.500  84.450  1.00  0.00           N
ATOM    835  HE2 HIS B  13     109.710  75.530  85.150  1.00  0.00           H
ATOM    836  CD2 HIS B  13     108.580  76.520  83.620  1.00  0.00           C
ATOM    837  HD2 HIS B  13     109.040  77.500  83.620  1.00  0.00           H
ATOM    838  C   HIS B  13     104.470  76.500  82.280  1.00  0.00           C
ATOM    839  O   HIS B  13     104.160  76.330  83.460  1.00  0.00           O
ATOM    840  N   HIS B  14     103.780  75.930  81.280  1.00  0.00           N
ATOM    841  HN  HIS B  14     104.070  76.130  80.340  1.00  0.00           H
ATOM    842  CA  HIS B  14     102.940  74.760  81.440  1.00  0.00           C
ATOM    843  HA  HIS B  14     102.620  74.510  80.440  1.00  0.00           H
ATOM    844  CB  HIS B  14     103.730  73.520  81.940  1.00  0.00           C
ATOM    845  HB1 HIS B  14     103.080  72.750  82.410  1.00  0.00           H
ATOM    846  HB2 HIS B  14     104.460  73.840  82.720  1.00  0.00           H
ATOM    847  ND1 HIS B  14     105.390  73.520  80.090  1.00  0.00           N
ATOM    848  CG  HIS B  14     104.490  72.810  80.860  1.00  0.00           C
ATOM    849  CE1 HIS B  14     105.990  72.610  79.340  1.00  0.00           C
ATOM    850  HE1 HIS B  14     106.800  72.830  78.650  1.00  0.00           H
ATOM    851  NE2 HIS B  14     105.500  71.370  79.570  1.00  0.00           N
ATOM    852  HE2 HIS B  14     105.890  70.520  79.230  1.00  0.00           H
ATOM    853  CD2 HIS B  14     104.530  71.490  80.550  1.00  0.00           C
ATOM    854  HD2 HIS B  14     103.980  70.660  80.970  1.00  0.00           H
ATOM    855  C   HIS B  14     101.620  74.940  82.180  1.00  0.00           C
ATOM    856  O   HIS B  14     100.980  73.960  82.560  1.00  0.00           O
ATOM    857  N   GLN B  15     101.120  76.170  82.380  1.00  0.00           N
ATOM    858  HN  GLN B  15     101.670  76.980  82.160  1.00  0.00           H
ATOM    859  CA  GLN B  15      99.810  76.400  82.990  1.00  0.00           C
ATOM    860  HA  GLN B  15      99.840  75.910  83.960  1.00  0.00           H
ATOM    861  CB  GLN B  15      99.500  77.900  83.250  1.00  0.00           C
ATOM    862  HB1 GLN B  15      98.450  77.990  83.620  1.00  0.00           H
ATOM    863  HB2 GLN B  15      99.560  78.460  82.280  1.00  0.00           H
ATOM    864  CG  GLN B  15     100.380  78.600  84.310  1.00  0.00           C
ATOM    865  HG1 GLN B  15     100.350  78.020  85.250  1.00  0.00           H
ATOM    866  HG2 GLN B  15      99.980  79.620  84.520  1.00  0.00           H
ATOM    867  CD  GLN B  15     101.840  78.790  83.880  1.00  0.00           C
ATOM    868  OE1 GLN B  15     102.140  78.940  82.690  1.00  0.00           O
ATOM    869  NE2 GLN B  15     102.760  78.790  84.870  1.00  0.00           N
ATOM    870 HE21 GLN B  15     102.480  78.620  85.820  1.00  0.00           H
ATOM    871 HE22 GLN B  15     103.730  78.820  84.640  1.00  0.00           H
ATOM    872  C   GLN B  15      98.640  75.770  82.230  1.00  0.00           C
ATOM    873  O   GLN B  15      98.490  75.940  81.020  1.00  0.00           O
ATOM    874  N   LYS B  16      97.760  75.020  82.950  1.00  0.00           N
ATOM    875  HN  LYS B  16      97.890  74.920  83.940  1.00  0.00           H
ATOM    876  CA  LYS B  16      96.680  74.270  82.330  1.00  0.00           C
ATOM    877  HA  LYS B  16      96.690  74.430  81.260  1.00  0.00           H
ATOM    878  CB  LYS B  16      96.840  72.740  82.580  1.00  0.00           C
ATOM    879  HB1 LYS B  16      96.710  72.520  83.660  1.00  0.00           H
ATOM    880  HB2 LYS B  16      97.890  72.470  82.320  1.00  0.00           H
ATOM    881  CG  LYS B  16      95.900  71.860  81.730  1.00  0.00           C
ATOM    882  HG1 LYS B  16      96.140  72.070  80.660  1.00  0.00           H
ATOM    883  HG2 LYS B  16      94.850  72.170  81.910  1.00  0.00           H
ATOM    884  CD  LYS B  16      96.040  70.340  81.960  1.00  0.00           C
ATOM    885  HD1 LYS B  16      97.090  70.060  81.750  1.00  0.00           H
ATOM    886  HD2 LYS B  16      95.830  70.130  83.030  1.00  0.00           H
ATOM    887  CE  LYS B  16      95.100  69.510  81.070  1.00  0.00           C
ATOM    888  HE1 LYS B  16      95.290  69.730  80.000  1.00  0.00           H
ATOM    889  HE2 LYS B  16      94.040  69.750  81.290  1.00  0.00           H
ATOM    890  NZ  LYS B  16      95.270  68.050  81.260  1.00  0.00           N
ATOM    891  HZ1 LYS B  16      94.430  67.560  80.870  1.00  0.00           H
ATOM    892  HZ2 LYS B  16      96.100  67.700  80.720  1.00  0.00           H
ATOM    893  HZ3 LYS B  16      95.350  67.770  82.260  1.00  0.00           H
ATOM    894  C   LYS B  16      95.350  74.760  82.870  1.00  0.00           C
ATOM    895  O   LYS B  16      95.080  74.700  84.070  1.00  0.00           O
ATOM    896  N   LEU B  17      94.460  75.290  82.000  1.00  0.00           N
ATOM    897  HN  LEU B  17      94.700  75.370  81.030  1.00  0.00           H
ATOM    898  CA  LEU B  17      93.120  75.700  82.390  1.00  0.00           C
ATOM    899  HA  LEU B  17      92.960  75.490  83.440  1.00  0.00           H
ATOM    900  CB  LEU B  17      92.860  77.220  82.200  1.00  0.00           C
ATOM    901  HB1 LEU B  17      92.940  77.510  81.130  1.00  0.00           H
ATOM    902  HB2 LEU B  17      93.670  77.740  82.760  1.00  0.00           H
ATOM    903  CG  LEU B  17      91.530  77.750  82.800  1.00  0.00           C
ATOM    904  HG  LEU B  17      91.290  77.140  83.700  1.00  0.00           H
ATOM    905  CD1 LEU B  17      91.700  79.210  83.260  1.00  0.00           C
ATOM    906 HD11 LEU B  17      90.750  79.580  83.700  1.00  0.00           H
ATOM    907 HD12 LEU B  17      92.500  79.300  84.020  1.00  0.00           H
ATOM    908 HD13 LEU B  17      91.960  79.860  82.390  1.00  0.00           H
ATOM    909  CD2 LEU B  17      90.340  77.680  81.830  1.00  0.00           C
ATOM    910 HD21 LEU B  17      89.420  78.060  82.330  1.00  0.00           H
ATOM    911 HD22 LEU B  17      90.530  78.300  80.930  1.00  0.00           H
ATOM    912 HD23 LEU B  17      90.130  76.640  81.500  1.00  0.00           H
ATOM    913  C   LEU B  17      92.120  74.860  81.630  1.00  0.00           C
ATOM    914  O   LEU B  17      92.200  74.710  80.410  1.00  0.00           O
ATOM    915  N   VAL B  18      91.190  74.230  82.360  1.00  0.00           N
ATOM    916  HN  VAL B  18      91.140  74.390  83.360  1.00  0.00           H
ATOM    917  CA  VAL B  18      90.280  73.230  81.850  1.00  0.00           C
ATOM    918  HA  VAL B  18      90.340  73.170  80.770  1.00  0.00           H
ATOM    919  CB  VAL B  18      90.610  71.860  82.470  1.00  0.00           C
ATOM    920  HB  VAL B  18      90.410  71.900  83.570  1.00  0.00           H
ATOM    921  CG1 VAL B  18      89.750  70.750  81.850  1.00  0.00           C
ATOM    922 HG11 VAL B  18      90.000  69.770  82.320  1.00  0.00           H
ATOM    923 HG12 VAL B  18      88.670  70.930  81.970  1.00  0.00           H
ATOM    924 HG13 VAL B  18      89.980  70.660  80.760  1.00  0.00           H
ATOM    925  CG2 VAL B  18      92.100  71.530  82.270  1.00  0.00           C
ATOM    926 HG21 VAL B  18      92.300  70.490  82.620  1.00  0.00           H
ATOM    927 HG22 VAL B  18      92.360  71.590  81.190  1.00  0.00           H
ATOM    928 HG23 VAL B  18      92.750  72.220  82.840  1.00  0.00           H
ATOM    929  C   VAL B  18      88.870  73.630  82.240  1.00  0.00           C
ATOM    930  O   VAL B  18      88.570  73.840  83.410  1.00  0.00           O
ATOM    931  N   PHE B  19      87.940  73.760  81.270  1.00  0.00           N
ATOM    932  HN  PHE B  19      88.180  73.660  80.310  1.00  0.00           H
ATOM    933  CA  PHE B  19      86.540  73.980  81.630  1.00  0.00           C
ATOM    934  HA  PHE B  19      86.490  74.520  82.560  1.00  0.00           H
ATOM    935  CB  PHE B  19      85.770  74.820  80.580  1.00  0.00           C
ATOM    936  HB1 PHE B  19      84.670  74.750  80.750  1.00  0.00           H
ATOM    937  HB2 PHE B  19      85.990  74.480  79.560  1.00  0.00           H
ATOM    938  CG  PHE B  19      86.140  76.280  80.700  1.00  0.00           C
ATOM    939  CD1 PHE B  19      87.160  76.850  79.920  1.00  0.00           C
ATOM    940  HD1 PHE B  19      87.720  76.230  79.230  1.00  0.00           H
ATOM    941  CE1 PHE B  19      87.450  78.210  80.010  1.00  0.00           C
ATOM    942  HE1 PHE B  19      88.230  78.640  79.390  1.00  0.00           H
ATOM    943  CZ  PHE B  19      86.730  79.030  80.890  1.00  0.00           C
ATOM    944  HZ  PHE B  19      86.940  80.080  80.960  1.00  0.00           H
ATOM    945  CD2 PHE B  19      85.430  77.110  81.580  1.00  0.00           C
ATOM    946  HD2 PHE B  19      84.630  76.690  82.180  1.00  0.00           H
ATOM    947  CE2 PHE B  19      85.720  78.470  81.680  1.00  0.00           C
ATOM    948  HE2 PHE B  19      85.150  79.090  82.360  1.00  0.00           H
ATOM    949  C   PHE B  19      85.830  72.660  81.920  1.00  0.00           C
ATOM    950  O   PHE B  19      85.440  72.420  83.060  1.00  0.00           O
ATOM    951  N   PHE B  20      85.710  71.770  80.930  1.00  0.00           N
ATOM    952  HN  PHE B  20      85.970  72.010  80.000  1.00  0.00           H
ATOM    953  CA  PHE B  20      85.110  70.450  81.090  1.00  0.00           C
ATOM    954  HA  PHE B  20      84.780  70.310  82.110  1.00  0.00           H
ATOM    955  CB  PHE B  20      83.900  70.260  80.130  1.00  0.00           C
ATOM    956  HB1 PHE B  20      83.460  69.250  80.240  1.00  0.00           H
ATOM    957  HB2 PHE B  20      84.220  70.400  79.080  1.00  0.00           H
ATOM    958  CG  PHE B  20      82.850  71.290  80.450  1.00  0.00           C
ATOM    959  CD1 PHE B  20      82.830  72.540  79.810  1.00  0.00           C
ATOM    960  HD1 PHE B  20      83.570  72.770  79.060  1.00  0.00           H
ATOM    961  CE1 PHE B  20      81.850  73.490  80.120  1.00  0.00           C
ATOM    962  HE1 PHE B  20      81.830  74.440  79.610  1.00  0.00           H
ATOM    963  CZ  PHE B  20      80.870  73.200  81.080  1.00  0.00           C
ATOM    964  HZ  PHE B  20      80.120  73.930  81.320  1.00  0.00           H
ATOM    965  CD2 PHE B  20      81.840  70.990  81.380  1.00  0.00           C
ATOM    966  HD2 PHE B  20      81.840  70.030  81.870  1.00  0.00           H
ATOM    967  CE2 PHE B  20      80.860  71.940  81.690  1.00  0.00           C
ATOM    968  HE2 PHE B  20      80.110  71.700  82.420  1.00  0.00           H
ATOM    969  C   PHE B  20      86.160  69.390  80.800  1.00  0.00           C
ATOM    970  O   PHE B  20      86.660  69.270  79.680  1.00  0.00           O
ATOM    971  N   ALA B  21      86.570  68.620  81.830  1.00  0.00           N
ATOM    972  HN  ALA B  21      86.200  68.750  82.760  1.00  0.00           H
ATOM    973  CA  ALA B  21      87.690  67.700  81.730  1.00  0.00           C
ATOM    974  HA  ALA B  21      88.440  68.140  81.080  1.00  0.00           H
ATOM    975  CB  ALA B  21      88.310  67.510  83.130  1.00  0.00           C
ATOM    976  HB1 ALA B  21      88.540  68.500  83.580  1.00  0.00           H
ATOM    977  HB2 ALA B  21      87.590  66.980  83.790  1.00  0.00           H
ATOM    978  HB3 ALA B  21      89.240  66.910  83.070  1.00  0.00           H
ATOM    979  C   ALA B  21      87.380  66.320  81.150  1.00  0.00           C
ATOM    980  O   ALA B  21      88.270  65.710  80.560  1.00  0.00           O
ATOM    981  N   GLU B  22      86.140  65.830  81.280  1.00  0.00           N
ATOM    982  HN  GLU B  22      85.420  66.370  81.710  1.00  0.00           H
ATOM    983  CA  GLU B  22      85.730  64.490  80.850  1.00  0.00           C
ATOM    984  HA  GLU B  22      86.460  64.100  80.150  1.00  0.00           H
ATOM    985  CB  GLU B  22      85.620  63.500  82.050  1.00  0.00           C
ATOM    986  HB1 GLU B  22      85.240  62.510  81.720  1.00  0.00           H
ATOM    987  HB2 GLU B  22      84.870  63.910  82.770  1.00  0.00           H
ATOM    988  CG  GLU B  22      86.940  63.230  82.840  1.00  0.00           C
ATOM    989  HG1 GLU B  22      86.660  62.700  83.780  1.00  0.00           H
ATOM    990  HG2 GLU B  22      87.430  64.180  83.130  1.00  0.00           H
ATOM    991  CD  GLU B  22      87.950  62.340  82.140  1.00  0.00           C
ATOM    992  OE1 GLU B  22      87.580  61.240  81.650  1.00  0.00           O
ATOM    993  OE2 GLU B  22      89.170  62.690  82.140  1.00  0.00           O
ATOM    994  C   GLU B  22      84.410  64.620  80.090  1.00  0.00           C
ATOM    995  O   GLU B  22      84.100  65.690  79.560  1.00  0.00           O
ATOM    996  N   ASP B  23      83.600  63.540  79.990  1.00  0.00           N
ATOM    997  HN  ASP B  23      83.860  62.690  80.450  1.00  0.00           H
ATOM    998  CA  ASP B  23      82.370  63.460  79.220  1.00  0.00           C
ATOM    999  HA  ASP B  23      82.640  63.610  78.180  1.00  0.00           H
ATOM   1000  CB  ASP B  23      81.740  62.040  79.400  1.00  0.00           C
ATOM   1001  HB1 ASP B  23      80.630  62.060  79.290  1.00  0.00           H
ATOM   1002  HB2 ASP B  23      81.950  61.660  80.430  1.00  0.00           H
ATOM   1003  CG  ASP B  23      82.210  61.020  78.390  1.00  0.00           C
ATOM   1004  OD1 ASP B  23      82.400  61.360  77.190  1.00  0.00           O
ATOM   1005  OD2 ASP B  23      82.160  59.800  78.720  1.00  0.00           O
ATOM   1006  C   ASP B  23      81.290  64.510  79.530  1.00  0.00           C
ATOM   1007  O   ASP B  23      80.970  64.840  80.680  1.00  0.00           O
ATOM   1008  N   VAL B  24      80.630  65.020  78.460  1.00  0.00           N
ATOM   1009  HN  VAL B  24      80.980  64.810  77.550  1.00  0.00           H
ATOM   1010  CA  VAL B  24      79.460  65.880  78.550  1.00  0.00           C
ATOM   1011  HA  VAL B  24      79.100  65.910  79.570  1.00  0.00           H
ATOM   1012  CB  VAL B  24      79.720  67.320  78.100  1.00  0.00           C
ATOM   1013  HB  VAL B  24      79.970  67.340  77.010  1.00  0.00           H
ATOM   1014  CG1 VAL B  24      78.500  68.220  78.370  1.00  0.00           C
ATOM   1015 HG11 VAL B  24      78.720  69.260  78.050  1.00  0.00           H
ATOM   1016 HG12 VAL B  24      77.600  67.890  77.800  1.00  0.00           H
ATOM   1017 HG13 VAL B  24      78.250  68.220  79.450  1.00  0.00           H
ATOM   1018  CG2 VAL B  24      80.930  67.880  78.880  1.00  0.00           C
ATOM   1019 HG21 VAL B  24      81.060  68.960  78.660  1.00  0.00           H
ATOM   1020 HG22 VAL B  24      80.770  67.770  79.970  1.00  0.00           H
ATOM   1021 HG23 VAL B  24      81.870  67.350  78.610  1.00  0.00           H
ATOM   1022  C   VAL B  24      78.350  65.220  77.730  1.00  0.00           C
ATOM   1023  O   VAL B  24      77.840  65.740  76.740  1.00  0.00           O
ATOM   1024  N   GLY B  25      77.980  63.980  78.100  1.00  0.00           N
ATOM   1025  HN  GLY B  25      78.430  63.540  78.880  1.00  0.00           H
ATOM   1026  CA  GLY B  25      76.980  63.190  77.390  1.00  0.00           C
ATOM   1027  HA1 GLY B  25      77.220  63.230  76.330  1.00  0.00           H
ATOM   1028  HA2 GLY B  25      77.040  62.190  77.780  1.00  0.00           H
ATOM   1029  C   GLY B  25      75.550  63.630  77.560  1.00  0.00           C
ATOM   1030  O   GLY B  25      75.100  64.040  78.630  1.00  0.00           O
ATOM   1031  N   SER B  26      74.750  63.490  76.480  1.00  0.00           N
ATOM   1032  HN  SER B  26      75.180  63.240  75.600  1.00  0.00           H
ATOM   1033  CA  SER B  26      73.290  63.460  76.530  1.00  0.00           C
ATOM   1034  HA  SER B  26      72.980  63.390  75.500  1.00  0.00           H
ATOM   1035  CB  SER B  26      72.740  62.170  77.220  1.00  0.00           C
ATOM   1036  HB1 SER B  26      71.660  62.260  77.440  1.00  0.00           H
ATOM   1037  HB2 SER B  26      73.270  62.000  78.180  1.00  0.00           H
ATOM   1038  OG  SER B  26      72.890  61.040  76.350  1.00  0.00           O
ATOM   1039  HG1 SER B  26      73.840  60.790  76.340  1.00  0.00           H
ATOM   1040  C   SER B  26      72.580  64.720  77.020  1.00  0.00           C
ATOM   1041  O   SER B  26      71.470  64.670  77.560  1.00  0.00           O
ATOM   1042  N   ASN B  27      73.200  65.890  76.810  1.00  0.00           N
ATOM   1043  HN  ASN B  27      74.120  65.880  76.420  1.00  0.00           H
ATOM   1044  CA  ASN B  27      72.660  67.190  77.160  1.00  0.00           C
ATOM   1045  HA  ASN B  27      72.430  67.170  78.220  1.00  0.00           H
ATOM   1046  CB  ASN B  27      73.760  68.270  76.930  1.00  0.00           C
ATOM   1047  HB1 ASN B  27      74.150  68.170  75.900  1.00  0.00           H
ATOM   1048  HB2 ASN B  27      74.600  68.080  77.630  1.00  0.00           H
ATOM   1049  CG  ASN B  27      73.260  69.690  77.160  1.00  0.00           C
ATOM   1050  OD1 ASN B  27      72.760  70.020  78.240  1.00  0.00           O
ATOM   1051  ND2 ASN B  27      73.340  70.550  76.120  1.00  0.00           N
ATOM   1052 HD21 ASN B  27      73.650  70.210  75.230  1.00  0.00           H
ATOM   1053 HD22 ASN B  27      72.990  71.480  76.250  1.00  0.00           H
ATOM   1054  C   ASN B  27      71.340  67.560  76.450  1.00  0.00           C
ATOM   1055  O   ASN B  27      71.180  67.360  75.250  1.00  0.00           O
ATOM   1056  N   LYS B  28      70.380  68.140  77.190  1.00  0.00           N
ATOM   1057  HN  LYS B  28      70.480  68.180  78.200  1.00  0.00           H
ATOM   1058  CA  LYS B  28      69.170  68.750  76.660  1.00  0.00           C
ATOM   1059  HA  LYS B  28      69.190  68.750  75.580  1.00  0.00           H
ATOM   1060  CB  LYS B  28      67.920  67.980  77.160  1.00  0.00           C
ATOM   1061  HB1 LYS B  28      67.000  68.480  76.770  1.00  0.00           H
ATOM   1062  HB2 LYS B  28      67.880  68.030  78.270  1.00  0.00           H
ATOM   1063  CG  LYS B  28      67.860  66.510  76.720  1.00  0.00           C
ATOM   1064  HG1 LYS B  28      68.750  65.970  77.110  1.00  0.00           H
ATOM   1065  HG2 LYS B  28      67.880  66.460  75.610  1.00  0.00           H
ATOM   1066  CD  LYS B  28      66.580  65.840  77.250  1.00  0.00           C
ATOM   1067  HD1 LYS B  28      66.570  65.930  78.360  1.00  0.00           H
ATOM   1068  HD2 LYS B  28      65.700  66.410  76.850  1.00  0.00           H
ATOM   1069  CE  LYS B  28      66.460  64.370  76.850  1.00  0.00           C
ATOM   1070  HE1 LYS B  28      67.320  63.790  77.230  1.00  0.00           H
ATOM   1071  HE2 LYS B  28      66.410  64.270  75.740  1.00  0.00           H
ATOM   1072  NZ  LYS B  28      65.230  63.810  77.420  1.00  0.00           N
ATOM   1073  HZ1 LYS B  28      65.030  62.840  77.060  1.00  0.00           H
ATOM   1074  HZ2 LYS B  28      65.300  63.720  78.460  1.00  0.00           H
ATOM   1075  HZ3 LYS B  28      64.400  64.400  77.160  1.00  0.00           H
ATOM   1076  C   LYS B  28      69.010  70.200  77.100  1.00  0.00           C
ATOM   1077  O   LYS B  28      67.980  70.820  76.880  1.00  0.00           O
ATOM   1078  N   GLY B  29      70.030  70.780  77.770  1.00  0.00           N
ATOM   1079  HN  GLY B  29      70.890  70.280  77.920  1.00  0.00           H
ATOM   1080  CA  GLY B  29      70.020  72.160  78.260  1.00  0.00           C
ATOM   1081  HA1 GLY B  29      69.100  72.650  78.010  1.00  0.00           H
ATOM   1082  HA2 GLY B  29      70.190  72.110  79.330  1.00  0.00           H
ATOM   1083  C   GLY B  29      71.140  72.960  77.650  1.00  0.00           C
ATOM   1084  O   GLY B  29      71.490  72.800  76.490  1.00  0.00           O
ATOM   1085  N   ALA B  30      71.740  73.860  78.440  1.00  0.00           N
ATOM   1086  HN  ALA B  30      71.460  73.980  79.400  1.00  0.00           H
ATOM   1087  CA  ALA B  30      72.840  74.700  77.990  1.00  0.00           C
ATOM   1088  HA  ALA B  30      73.060  74.500  76.950  1.00  0.00           H
ATOM   1089  CB  ALA B  30      72.460  76.190  78.120  1.00  0.00           C
ATOM   1090  HB1 ALA B  30      71.560  76.410  77.510  1.00  0.00           H
ATOM   1091  HB2 ALA B  30      72.230  76.440  79.180  1.00  0.00           H
ATOM   1092  HB3 ALA B  30      73.290  76.840  77.780  1.00  0.00           H
ATOM   1093  C   ALA B  30      74.100  74.400  78.780  1.00  0.00           C
ATOM   1094  O   ALA B  30      74.130  74.530  80.010  1.00  0.00           O
ATOM   1095  N   ILE B  31      75.180  73.990  78.080  1.00  0.00           N
ATOM   1096  HN  ILE B  31      75.120  73.860  77.080  1.00  0.00           H
ATOM   1097  CA  ILE B  31      76.490  73.760  78.660  1.00  0.00           C
ATOM   1098  HA  ILE B  31      76.440  73.870  79.730  1.00  0.00           H
ATOM   1099  CB  ILE B  31      77.080  72.390  78.320  1.00  0.00           C
ATOM   1100  HB  ILE B  31      77.350  72.350  77.240  1.00  0.00           H
ATOM   1101  CG2 ILE B  31      78.380  72.200  79.140  1.00  0.00           C
ATOM   1102 HG21 ILE B  31      78.780  71.170  79.000  1.00  0.00           H
ATOM   1103 HG22 ILE B  31      79.170  72.910  78.820  1.00  0.00           H
ATOM   1104 HG23 ILE B  31      78.190  72.350  80.220  1.00  0.00           H
ATOM   1105  CG1 ILE B  31      76.100  71.220  78.550  1.00  0.00           C
ATOM   1106 HG11 ILE B  31      76.560  70.290  78.150  1.00  0.00           H
ATOM   1107 HG12 ILE B  31      75.180  71.410  77.940  1.00  0.00           H
ATOM   1108  CD  ILE B  31      75.700  70.970  80.000  1.00  0.00           C
ATOM   1109  HD1 ILE B  31      75.030  70.090  80.060  1.00  0.00           H
ATOM   1110  HD2 ILE B  31      76.590  70.760  80.630  1.00  0.00           H
ATOM   1111  HD3 ILE B  31      75.160  71.850  80.410  1.00  0.00           H
ATOM   1112  C   ILE B  31      77.410  74.820  78.110  1.00  0.00           C
ATOM   1113  O   ILE B  31      77.730  74.830  76.910  1.00  0.00           O
ATOM   1114  N   ILE B  32      77.850  75.760  78.960  1.00  0.00           N
ATOM   1115  HN  ILE B  32      77.590  75.750  79.930  1.00  0.00           H
ATOM   1116  CA  ILE B  32      78.620  76.910  78.510  1.00  0.00           C
ATOM   1117  HA  ILE B  32      78.950  76.740  77.510  1.00  0.00           H
ATOM   1118  CB  ILE B  32      77.770  78.190  78.470  1.00  0.00           C
ATOM   1119  HB  ILE B  32      77.350  78.370  79.480  1.00  0.00           H
ATOM   1120  CG2 ILE B  32      78.670  79.390  78.080  1.00  0.00           C
ATOM   1121 HG21 ILE B  32      78.060  80.310  77.980  1.00  0.00           H
ATOM   1122 HG22 ILE B  32      79.430  79.590  78.850  1.00  0.00           H
ATOM   1123 HG23 ILE B  32      79.180  79.200  77.110  1.00  0.00           H
ATOM   1124  CG1 ILE B  32      76.590  78.000  77.460  1.00  0.00           C
ATOM   1125 HG11 ILE B  32      76.020  77.080  77.730  1.00  0.00           H
ATOM   1126 HG12 ILE B  32      77.020  77.830  76.450  1.00  0.00           H
ATOM   1127  CD  ILE B  32      75.560  79.130  77.410  1.00  0.00           C
ATOM   1128  HD1 ILE B  32      74.890  79.010  76.530  1.00  0.00           H
ATOM   1129  HD2 ILE B  32      74.910  79.100  78.310  1.00  0.00           H
ATOM   1130  HD3 ILE B  32      76.020  80.130  77.380  1.00  0.00           H
ATOM   1131  C   ILE B  32      79.880  77.030  79.340  1.00  0.00           C
ATOM   1132  O   ILE B  32      79.880  77.000  80.570  1.00  0.00           O
ATOM   1133  N   GLY B  33      81.060  77.140  78.690  1.00  0.00           N
ATOM   1134  HN  GLY B  33      81.070  77.140  77.690  1.00  0.00           H
ATOM   1135  CA  GLY B  33      82.320  77.280  79.420  1.00  0.00           C
ATOM   1136  HA1 GLY B  33      82.350  76.580  80.250  1.00  0.00           H
ATOM   1137  HA2 GLY B  33      83.130  77.130  78.720  1.00  0.00           H
ATOM   1138  C   GLY B  33      82.510  78.650  80.010  1.00  0.00           C
ATOM   1139  O   GLY B  33      82.630  78.820  81.230  1.00  0.00           O
ATOM   1140  N   LEU B  34      82.520  79.670  79.140  1.00  0.00           N
ATOM   1141  HN  LEU B  34      82.450  79.490  78.160  1.00  0.00           H
ATOM   1142  CA  LEU B  34      82.690  81.060  79.520  1.00  0.00           C
ATOM   1143  HA  LEU B  34      82.570  81.160  80.590  1.00  0.00           H
ATOM   1144  CB  LEU B  34      84.120  81.530  79.130  1.00  0.00           C
ATOM   1145  HB1 LEU B  34      84.310  81.220  78.080  1.00  0.00           H
ATOM   1146  HB2 LEU B  34      84.830  80.960  79.770  1.00  0.00           H
ATOM   1147  CG  LEU B  34      84.440  83.040  79.260  1.00  0.00           C
ATOM   1148  HG  LEU B  34      83.880  83.590  78.470  1.00  0.00           H
ATOM   1149  CD1 LEU B  34      84.050  83.630  80.610  1.00  0.00           C
ATOM   1150 HD11 LEU B  34      84.400  84.680  80.700  1.00  0.00           H
ATOM   1151 HD12 LEU B  34      82.950  83.640  80.760  1.00  0.00           H
ATOM   1152 HD13 LEU B  34      84.510  83.040  81.420  1.00  0.00           H
ATOM   1153  CD2 LEU B  34      85.940  83.260  79.030  1.00  0.00           C
ATOM   1154 HD21 LEU B  34      86.190  84.340  79.050  1.00  0.00           H
ATOM   1155 HD22 LEU B  34      86.520  82.750  79.830  1.00  0.00           H
ATOM   1156 HD23 LEU B  34      86.270  82.840  78.060  1.00  0.00           H
ATOM   1157  C   LEU B  34      81.620  81.910  78.870  1.00  0.00           C
ATOM   1158  O   LEU B  34      81.520  81.980  77.650  1.00  0.00           O
ATOM   1159  N   MET B  35      80.790  82.580  79.700  1.00  0.00           N
ATOM   1160  HN  MET B  35      80.870  82.470  80.690  1.00  0.00           H
ATOM   1161  CA  MET B  35      79.800  83.530  79.230  1.00  0.00           C
ATOM   1162  HA  MET B  35      79.850  83.600  78.160  1.00  0.00           H
ATOM   1163  CB  MET B  35      78.340  83.130  79.590  1.00  0.00           C
ATOM   1164  HB1 MET B  35      78.270  82.950  80.680  1.00  0.00           H
ATOM   1165  HB2 MET B  35      78.120  82.160  79.090  1.00  0.00           H
ATOM   1166  CG  MET B  35      77.300  84.180  79.150  1.00  0.00           C
ATOM   1167  HG1 MET B  35      77.520  84.470  78.100  1.00  0.00           H
ATOM   1168  HG2 MET B  35      77.430  85.100  79.770  1.00  0.00           H
ATOM   1169  SD  MET B  35      75.560  83.660  79.250  1.00  0.00           S
ATOM   1170  CE  MET B  35      75.410  83.650  81.050  1.00  0.00           C
ATOM   1171  HE1 MET B  35      74.370  83.420  81.370  1.00  0.00           H
ATOM   1172  HE2 MET B  35      76.090  82.890  81.500  1.00  0.00           H
ATOM   1173  HE3 MET B  35      75.690  84.650  81.470  1.00  0.00           H
ATOM   1174  C   MET B  35      80.090  84.910  79.780  1.00  0.00           C
ATOM   1175  O   MET B  35      80.260  85.130  80.980  1.00  0.00           O
ATOM   1176  N   VAL B  36      80.150  85.900  78.870  1.00  0.00           N
ATOM   1177  HN  VAL B  36      80.070  85.690  77.900  1.00  0.00           H
ATOM   1178  CA  VAL B  36      80.310  87.300  79.220  1.00  0.00           C
ATOM   1179  HA  VAL B  36      80.330  87.420  80.290  1.00  0.00           H
ATOM   1180  CB  VAL B  36      81.590  87.870  78.630  1.00  0.00           C
ATOM   1181  HB  VAL B  36      81.660  87.580  77.560  1.00  0.00           H
ATOM   1182  CG1 VAL B  36      81.630  89.400  78.740  1.00  0.00           C
ATOM   1183 HG11 VAL B  36      82.640  89.770  78.470  1.00  0.00           H
ATOM   1184 HG12 VAL B  36      80.910  89.860  78.030  1.00  0.00           H
ATOM   1185 HG13 VAL B  36      81.370  89.730  79.760  1.00  0.00           H
ATOM   1186  CG2 VAL B  36      82.770  87.220  79.390  1.00  0.00           C
ATOM   1187 HG21 VAL B  36      83.740  87.640  79.030  1.00  0.00           H
ATOM   1188 HG22 VAL B  36      82.690  87.410  80.480  1.00  0.00           H
ATOM   1189 HG23 VAL B  36      82.800  86.120  79.220  1.00  0.00           H
ATOM   1190  C   VAL B  36      79.090  88.050  78.730  1.00  0.00           C
ATOM   1191  O   VAL B  36      78.810  88.100  77.530  1.00  0.00           O
ATOM   1192  N   GLY B  37      78.310  88.650  79.660  1.00  0.00           N
ATOM   1193  HN  GLY B  37      78.550  88.590  80.630  1.00  0.00           H
ATOM   1194  CA  GLY B  37      76.980  89.170  79.360  1.00  0.00           C
ATOM   1195  HA1 GLY B  37      76.650  89.730  80.210  1.00  0.00           H
ATOM   1196  HA2 GLY B  37      77.020  89.750  78.440  1.00  0.00           H
ATOM   1197  C   GLY B  37      76.000  88.040  79.170  1.00  0.00           C
ATOM   1198  O   GLY B  37      75.980  87.090  79.930  1.00  0.00           O
ATOM   1199  N   GLY B  38      75.150  88.140  78.130  1.00  0.00           N
ATOM   1200  HN  GLY B  38      75.150  88.980  77.570  1.00  0.00           H
ATOM   1201  CA  GLY B  38      74.230  87.090  77.710  1.00  0.00           C
ATOM   1202  HA1 GLY B  38      73.870  87.380  76.740  1.00  0.00           H
ATOM   1203  HA2 GLY B  38      74.790  86.160  77.670  1.00  0.00           H
ATOM   1204  C   GLY B  38      73.020  86.840  78.570  1.00  0.00           C
ATOM   1205  O   GLY B  38      72.900  87.260  79.730  1.00  0.00           O
ATOM   1206  N   VAL B  39      72.050  86.120  77.990  1.00  0.00           N
ATOM   1207  HN  VAL B  39      72.210  85.720  77.080  1.00  0.00           H
ATOM   1208  CA  VAL B  39      70.840  85.690  78.650  1.00  0.00           C
ATOM   1209  HA  VAL B  39      71.010  85.650  79.720  1.00  0.00           H
ATOM   1210  CB  VAL B  39      69.620  86.550  78.370  1.00  0.00           C
ATOM   1211  HB  VAL B  39      69.440  86.580  77.270  1.00  0.00           H
ATOM   1212  CG1 VAL B  39      68.370  85.960  79.060  1.00  0.00           C
ATOM   1213 HG11 VAL B  39      67.510  86.670  78.970  1.00  0.00           H
ATOM   1214 HG12 VAL B  39      68.050  85.010  78.590  1.00  0.00           H
ATOM   1215 HG13 VAL B  39      68.560  85.790  80.140  1.00  0.00           H
ATOM   1216  CG2 VAL B  39      69.860  87.990  78.870  1.00  0.00           C
ATOM   1217 HG21 VAL B  39      68.960  88.610  78.690  1.00  0.00           H
ATOM   1218 HG22 VAL B  39      70.090  87.990  79.950  1.00  0.00           H
ATOM   1219 HG23 VAL B  39      70.710  88.450  78.330  1.00  0.00           H
ATOM   1220  C   VAL B  39      70.600  84.270  78.180  1.00  0.00           C
ATOM   1221  O   VAL B  39      70.560  83.990  76.980  1.00  0.00           O
ATOM   1222  N   VAL B  40      70.460  83.330  79.130  1.00  0.00           N
ATOM   1223  HN  VAL B  40      70.490  83.580  80.090  1.00  0.00           H
ATOM   1224  CA  VAL B  40      70.280  81.940  78.790  1.00  0.00           C
ATOM   1225  HA  VAL B  40      70.190  81.810  77.720  1.00  0.00           H
ATOM   1226  CB  VAL B  40      71.440  81.060  79.250  1.00  0.00           C
ATOM   1227  HB  VAL B  40      71.530  81.120  80.360  1.00  0.00           H
ATOM   1228  CG1 VAL B  40      71.230  79.600  78.810  1.00  0.00           C
ATOM   1229 HG11 VAL B  40      72.140  79.000  79.040  1.00  0.00           H
ATOM   1230 HG12 VAL B  40      70.370  79.130  79.320  1.00  0.00           H
ATOM   1231 HG13 VAL B  40      71.060  79.550  77.710  1.00  0.00           H
ATOM   1232  CG2 VAL B  40      72.760  81.610  78.670  1.00  0.00           C
ATOM   1233 HG21 VAL B  40      73.610  80.950  78.940  1.00  0.00           H
ATOM   1234 HG22 VAL B  40      72.710  81.690  77.570  1.00  0.00           H
ATOM   1235 HG23 VAL B  40      72.970  82.620  79.070  1.00  0.00           H
ATOM   1236  C   VAL B  40      69.000  81.440  79.410  1.00  0.00           C
ATOM   1237  O   VAL B  40      68.800  81.510  80.630  1.00  0.00           O
ATOM   1238  N   ILE B  41      68.110  80.880  78.580  1.00  0.00           N
ATOM   1239  HN  ILE B  41      68.290  80.860  77.590  1.00  0.00           H
ATOM   1240  CA  ILE B  41      66.860  80.280  79.010  1.00  0.00           C
ATOM   1241  HA  ILE B  41      66.670  80.510  80.050  1.00  0.00           H
ATOM   1242  CB  ILE B  41      65.680  80.770  78.180  1.00  0.00           C
ATOM   1243  HB  ILE B  41      65.820  80.440  77.120  1.00  0.00           H
ATOM   1244  CG2 ILE B  41      64.370  80.150  78.700  1.00  0.00           C
ATOM   1245 HG21 ILE B  41      63.500  80.570  78.150  1.00  0.00           H
ATOM   1246 HG22 ILE B  41      64.360  79.040  78.580  1.00  0.00           H
ATOM   1247 HG23 ILE B  41      64.240  80.380  79.780  1.00  0.00           H
ATOM   1248  CG1 ILE B  41      65.600  82.320  78.120  1.00  0.00           C
ATOM   1249 HG11 ILE B  41      64.710  82.600  77.520  1.00  0.00           H
ATOM   1250 HG12 ILE B  41      66.480  82.710  77.580  1.00  0.00           H
ATOM   1251  CD  ILE B  41      65.510  83.030  79.480  1.00  0.00           C
ATOM   1252  HD1 ILE B  41      65.400  84.130  79.320  1.00  0.00           H
ATOM   1253  HD2 ILE B  41      64.640  82.680  80.060  1.00  0.00           H
ATOM   1254  HD3 ILE B  41      66.430  82.860  80.070  1.00  0.00           H
ATOM   1255  C   ILE B  41      67.010  78.780  78.870  1.00  0.00           C
ATOM   1256  O   ILE B  41      67.120  78.250  77.770  1.00  0.00           O
ATOM   1257  N   ALA B  42      67.040  78.030  80.000  1.00  0.00           N
ATOM   1258  HN  ALA B  42      66.930  78.460  80.900  1.00  0.00           H
ATOM   1259  CA  ALA B  42      67.240  76.600  79.980  1.00  0.00           C
ATOM   1260  HA  ALA B  42      67.150  76.230  78.960  1.00  0.00           H
ATOM   1261  CB  ALA B  42      68.650  76.240  80.480  1.00  0.00           C
ATOM   1262  HB1 ALA B  42      69.410  76.770  79.870  1.00  0.00           H
ATOM   1263  HB2 ALA B  42      68.780  76.550  81.540  1.00  0.00           H
ATOM   1264  HB3 ALA B  42      68.830  75.150  80.400  1.00  0.00           H
ATOM   1265  C   ALA B  42      66.180  75.860  80.790  1.00  0.00           C
ATOM   1266  O   ALA B  42      66.170  75.860  82.020  1.00  0.00           O
ATOM   1267  N   NME B  43      65.250  75.190  80.080  1.00  0.00           N
ATOM   1268  HN  NME B  43      65.270  75.220  79.080  1.00  0.00           H
ATOM   1269  CH3 NME B  43      64.180  74.460  80.720  1.00  0.00           C
ATOM   1270 HH31 NME B  43      63.500  75.150  81.260  1.00  0.00           H
ATOM   1271 HH32 NME B  43      63.580  73.920  79.960  1.00  0.00           H
ATOM   1272 HH33 NME B  43      64.580  73.710  81.440  1.00  0.00           H
ATOM   1273  CH3 ACE C   0      35.220  66.660  93.340  1.00  0.00           C
ATOM   1274 HH31 ACE C   0      35.940  66.420  94.140  1.00  0.00           H
ATOM   1275 HH32 ACE C   0      34.190  66.430  93.680  1.00  0.00           H
ATOM   1276 HH33 ACE C   0      35.450  66.040  92.450  1.00  0.00           H
ATOM   1277  C   ACE C   0      35.290  68.090  92.960  1.00  0.00           C
ATOM   1278  O   ACE C   0      34.540  68.530  92.100  1.00  0.00           O
ATOM   1279  N   ASP C   1      36.210  68.840  93.590  1.00  0.00           N
ATOM   1280  HN  ASP C   1      36.800  68.420  94.270  1.00  0.00           H
ATOM   1281  CA  ASP C   1      36.410  70.250  93.320  1.00  0.00           C
ATOM   1282  HA  ASP C   1      35.990  70.480  92.350  1.00  0.00           H
ATOM   1283  CB  ASP C   1      35.730  71.090  94.440  1.00  0.00           C
ATOM   1284  HB1 ASP C   1      36.410  71.320  95.280  1.00  0.00           H
ATOM   1285  HB2 ASP C   1      34.860  70.520  94.840  1.00  0.00           H
ATOM   1286  CG  ASP C   1      35.180  72.400  93.910  1.00  0.00           C
ATOM   1287  OD1 ASP C   1      35.770  72.970  92.970  1.00  0.00           O
ATOM   1288  OD2 ASP C   1      34.150  72.870  94.460  1.00  0.00           O
ATOM   1289  C   ASP C   1      37.910  70.520  93.240  1.00  0.00           C
ATOM   1290  O   ASP C   1      38.650  70.190  94.170  1.00  0.00           O
ATOM   1291  N   ALA C   2      38.400  71.060  92.110  1.00  0.00           N
ATOM   1292  HN  ALA C   2      37.790  71.210  91.310  1.00  0.00           H
ATOM   1293  CA  ALA C   2      39.800  71.360  91.920  1.00  0.00           C
ATOM   1294  HA  ALA C   2      40.270  71.480  92.880  1.00  0.00           H
ATOM   1295  CB  ALA C   2      40.460  70.190  91.160  1.00  0.00           C
ATOM   1296  HB1 ALA C   2      40.300  69.240  91.700  1.00  0.00           H
ATOM   1297  HB2 ALA C   2      39.990  70.090  90.150  1.00  0.00           H
ATOM   1298  HB3 ALA C   2      41.540  70.360  91.030  1.00  0.00           H
ATOM   1299  C   ALA C   2      40.060  72.660  91.140  1.00  0.00           C
ATOM   1300  O   ALA C   2      39.840  72.740  89.940  1.00  0.00           O
ATOM   1301  N   GLU C   3      40.640  73.670  91.810  1.00  0.00           N
ATOM   1302  HN  GLU C   3      40.670  73.670  92.800  1.00  0.00           H
ATOM   1303  CA  GLU C   3      41.280  74.810  91.180  1.00  0.00           C
ATOM   1304  HA  GLU C   3      41.200  74.740  90.100  1.00  0.00           H
ATOM   1305  CB  GLU C   3      40.670  76.180  91.610  1.00  0.00           C
ATOM   1306  HB1 GLU C   3      40.350  76.120  92.680  1.00  0.00           H
ATOM   1307  HB2 GLU C   3      39.750  76.320  91.010  1.00  0.00           H
ATOM   1308  CG  GLU C   3      41.630  77.400  91.450  1.00  0.00           C
ATOM   1309  HG1 GLU C   3      42.190  77.280  90.490  1.00  0.00           H
ATOM   1310  HG2 GLU C   3      42.370  77.430  92.270  1.00  0.00           H
ATOM   1311  CD  GLU C   3      40.960  78.760  91.360  1.00  0.00           C
ATOM   1312  OE1 GLU C   3      39.720  78.870  91.480  1.00  0.00           O
ATOM   1313  OE2 GLU C   3      41.710  79.740  91.090  1.00  0.00           O
ATOM   1314  C   GLU C   3      42.760  74.780  91.500  1.00  0.00           C
ATOM   1315  O   GLU C   3      43.140  74.770  92.670  1.00  0.00           O
ATOM   1316  N   PHE C   4      43.650  74.770  90.480  1.00  0.00           N
ATOM   1317  HN  PHE C   4      43.330  74.790  89.530  1.00  0.00           H
ATOM   1318  CA  PHE C   4      45.090  74.860  90.700  1.00  0.00           C
ATOM   1319  HA  PHE C   4      45.310  74.960  91.740  1.00  0.00           H
ATOM   1320  CB  PHE C   4      45.880  73.650  90.110  1.00  0.00           C
ATOM   1321  HB1 PHE C   4      46.970  73.810  90.260  1.00  0.00           H
ATOM   1322  HB2 PHE C   4      45.690  73.570  89.020  1.00  0.00           H
ATOM   1323  CG  PHE C   4      45.510  72.340  90.750  1.00  0.00           C
ATOM   1324  CD1 PHE C   4      44.540  71.510  90.170  1.00  0.00           C
ATOM   1325  HD1 PHE C   4      44.010  71.860  89.290  1.00  0.00           H
ATOM   1326  CE1 PHE C   4      44.260  70.250  90.710  1.00  0.00           C
ATOM   1327  HE1 PHE C   4      43.510  69.620  90.250  1.00  0.00           H
ATOM   1328  CZ  PHE C   4      44.940  69.810  91.850  1.00  0.00           C
ATOM   1329  HZ  PHE C   4      44.700  68.860  92.290  1.00  0.00           H
ATOM   1330  CD2 PHE C   4      46.220  71.880  91.870  1.00  0.00           C
ATOM   1331  HD2 PHE C   4      46.980  72.500  92.310  1.00  0.00           H
ATOM   1332  CE2 PHE C   4      45.930  70.620  92.430  1.00  0.00           C
ATOM   1333  HE2 PHE C   4      46.460  70.280  93.310  1.00  0.00           H
ATOM   1334  C   PHE C   4      45.610  76.110  90.010  1.00  0.00           C
ATOM   1335  O   PHE C   4      45.830  76.110  88.810  1.00  0.00           O
ATOM   1336  N   ARG C   5      45.900  77.190  90.760  1.00  0.00           N
ATOM   1337  HN  ARG C   5      45.760  77.210  91.750  1.00  0.00           H
ATOM   1338  CA  ARG C   5      46.260  78.460  90.170  1.00  0.00           C
ATOM   1339  HA  ARG C   5      46.190  78.410  89.090  1.00  0.00           H
ATOM   1340  CB  ARG C   5      45.250  79.540  90.630  1.00  0.00           C
ATOM   1341  HB1 ARG C   5      45.170  79.500  91.740  1.00  0.00           H
ATOM   1342  HB2 ARG C   5      44.250  79.260  90.230  1.00  0.00           H
ATOM   1343  CG  ARG C   5      45.560  81.000  90.210  1.00  0.00           C
ATOM   1344  HG1 ARG C   5      45.680  81.040  89.110  1.00  0.00           H
ATOM   1345  HG2 ARG C   5      46.520  81.320  90.670  1.00  0.00           H
ATOM   1346  CD  ARG C   5      44.450  81.970  90.620  1.00  0.00           C
ATOM   1347  HD1 ARG C   5      44.200  81.840  91.710  1.00  0.00           H
ATOM   1348  HD2 ARG C   5      43.540  81.770  90.010  1.00  0.00           H
ATOM   1349  NE  ARG C   5      44.940  83.360  90.380  1.00  0.00           N
ATOM   1350  HE  ARG C   5      45.870  83.510  90.070  1.00  0.00           H
ATOM   1351  CZ  ARG C   5      44.270  84.450  90.770  1.00  0.00           C
ATOM   1352  NH1 ARG C   5      43.030  84.410  91.190  1.00  0.00           N
ATOM   1353 HH11 ARG C   5      42.490  83.560  91.080  1.00  0.00           H
ATOM   1354 HH12 ARG C   5      42.590  85.260  91.500  1.00  0.00           H
ATOM   1355  NH2 ARG C   5      44.870  85.620  90.740  1.00  0.00           N
ATOM   1356 HH21 ARG C   5      45.850  85.710  90.530  1.00  0.00           H
ATOM   1357 HH22 ARG C   5      44.370  86.460  90.950  1.00  0.00           H
ATOM   1358  C   ARG C   5      47.680  78.870  90.500  1.00  0.00           C
ATOM   1359  O   ARG C   5      48.020  79.210  91.630  1.00  0.00           O
ATOM   1360  N   HIS C   6      48.570  78.850  89.490  1.00  0.00           N
ATOM   1361  HN  HIS C   6      48.310  78.510  88.580  1.00  0.00           H
ATOM   1362  CA  HIS C   6      49.930  79.340  89.620  1.00  0.00           C
ATOM   1363  HA  HIS C   6      50.140  79.580  90.660  1.00  0.00           H
ATOM   1364  CB  HIS C   6      50.990  78.310  89.150  1.00  0.00           C
ATOM   1365  HB1 HIS C   6      51.980  78.790  88.990  1.00  0.00           H
ATOM   1366  HB2 HIS C   6      50.670  77.860  88.190  1.00  0.00           H
ATOM   1367  ND1 HIS C   6      51.840  77.530  91.350  1.00  0.00           N
ATOM   1368  CG  HIS C   6      51.200  77.230  90.160  1.00  0.00           C
ATOM   1369  CE1 HIS C   6      51.940  76.370  91.980  1.00  0.00           C
ATOM   1370  HE1 HIS C   6      52.390  76.240  92.970  1.00  0.00           H
ATOM   1371  NE2 HIS C   6      51.410  75.360  91.250  1.00  0.00           N
ATOM   1372  HE2 HIS C   6      51.360  74.390  91.520  1.00  0.00           H
ATOM   1373  CD2 HIS C   6      50.930  75.910  90.080  1.00  0.00           C
ATOM   1374  HD2 HIS C   6      50.440  75.360  89.290  1.00  0.00           H
ATOM   1375  C   HIS C   6      50.130  80.610  88.840  1.00  0.00           C
ATOM   1376  O   HIS C   6      50.010  80.640  87.620  1.00  0.00           O
ATOM   1377  N   ASP C   7      50.460  81.700  89.560  1.00  0.00           N
ATOM   1378  HN  ASP C   7      50.420  81.700  90.560  1.00  0.00           H
ATOM   1379  CA  ASP C   7      50.950  82.940  88.990  1.00  0.00           C
ATOM   1380  HA  ASP C   7      50.930  82.890  87.910  1.00  0.00           H
ATOM   1381  CB  ASP C   7      50.060  84.120  89.480  1.00  0.00           C
ATOM   1382  HB1 ASP C   7      50.170  84.260  90.570  1.00  0.00           H
ATOM   1383  HB2 ASP C   7      49.000  83.870  89.270  1.00  0.00           H
ATOM   1384  CG  ASP C   7      50.350  85.440  88.800  1.00  0.00           C
ATOM   1385  OD1 ASP C   7      51.290  85.510  87.970  1.00  0.00           O
ATOM   1386  OD2 ASP C   7      49.620  86.430  89.090  1.00  0.00           O
ATOM   1387  C   ASP C   7      52.410  83.030  89.430  1.00  0.00           C
ATOM   1388  O   ASP C   7      52.760  82.770  90.590  1.00  0.00           O
ATOM   1389  N   SER C   8      53.320  83.330  88.490  1.00  0.00           N
ATOM   1390  HN  SER C   8      53.010  83.580  87.570  1.00  0.00           H
ATOM   1391  CA  SER C   8      54.750  83.330  88.750  1.00  0.00           C
ATOM   1392  HA  SER C   8      54.890  83.810  89.700  1.00  0.00           H
ATOM   1393  CB  SER C   8      55.430  81.920  88.840  1.00  0.00           C
ATOM   1394  HB1 SER C   8      54.990  81.370  89.690  1.00  0.00           H
ATOM   1395  HB2 SER C   8      56.520  82.050  89.040  1.00  0.00           H
ATOM   1396  OG  SER C   8      55.270  81.140  87.650  1.00  0.00           O
ATOM   1397  HG1 SER C   8      55.490  81.760  86.940  1.00  0.00           H
ATOM   1398  C   SER C   8      55.480  84.180  87.750  1.00  0.00           C
ATOM   1399  O   SER C   8      56.230  83.680  86.910  1.00  0.00           O
ATOM   1400  N   GLY C   9      55.270  85.510  87.830  1.00  0.00           N
ATOM   1401  HN  GLY C   9      54.600  85.860  88.480  1.00  0.00           H
ATOM   1402  CA  GLY C   9      56.030  86.500  87.080  1.00  0.00           C
ATOM   1403  HA1 GLY C   9      56.070  86.180  86.050  1.00  0.00           H
ATOM   1404  HA2 GLY C   9      55.520  87.440  87.190  1.00  0.00           H
ATOM   1405  C   GLY C   9      57.430  86.710  87.580  1.00  0.00           C
ATOM   1406  O   GLY C   9      57.700  86.730  88.790  1.00  0.00           O
ATOM   1407  N   TYR C  10      58.380  86.890  86.650  1.00  0.00           N
ATOM   1408  HN  TYR C  10      58.150  86.770  85.680  1.00  0.00           H
ATOM   1409  CA  TYR C  10      59.740  87.290  86.970  1.00  0.00           C
ATOM   1410  HA  TYR C  10      59.790  87.680  87.980  1.00  0.00           H
ATOM   1411  CB  TYR C  10      60.750  86.130  86.790  1.00  0.00           C
ATOM   1412  HB1 TYR C  10      61.800  86.500  86.880  1.00  0.00           H
ATOM   1413  HB2 TYR C  10      60.640  85.700  85.770  1.00  0.00           H
ATOM   1414  CG  TYR C  10      60.560  85.010  87.780  1.00  0.00           C
ATOM   1415  CD1 TYR C  10      61.340  84.980  88.950  1.00  0.00           C
ATOM   1416  HD1 TYR C  10      62.000  85.810  89.170  1.00  0.00           H
ATOM   1417  CE1 TYR C  10      61.310  83.860  89.800  1.00  0.00           C
ATOM   1418  HE1 TYR C  10      61.920  83.840  90.690  1.00  0.00           H
ATOM   1419  CZ  TYR C  10      60.530  82.750  89.470  1.00  0.00           C
ATOM   1420  OH  TYR C  10      60.630  81.580  90.250  1.00  0.00           O
ATOM   1421  HH  TYR C  10      60.140  80.880  89.780  1.00  0.00           H
ATOM   1422  CD2 TYR C  10      59.740  83.910  87.490  1.00  0.00           C
ATOM   1423  HD2 TYR C  10      59.140  83.920  86.590  1.00  0.00           H
ATOM   1424  CE2 TYR C  10      59.730  82.780  88.320  1.00  0.00           C
ATOM   1425  HE2 TYR C  10      59.120  81.930  88.060  1.00  0.00           H
ATOM   1426  C   TYR C  10      60.160  88.410  86.030  1.00  0.00           C
ATOM   1427  O   TYR C  10      60.260  88.210  84.820  1.00  0.00           O
ATOM   1428  N   GLU C  11      60.490  89.610  86.570  1.00  0.00           N
ATOM   1429  HN  GLU C  11      60.360  89.790  87.540  1.00  0.00           H
ATOM   1430  CA  GLU C  11      61.040  90.670  85.750  1.00  0.00           C
ATOM   1431  HA  GLU C  11      61.070  90.380  84.710  1.00  0.00           H
ATOM   1432  CB  GLU C  11      60.200  91.980  85.830  1.00  0.00           C
ATOM   1433  HB1 GLU C  11      60.410  92.540  86.760  1.00  0.00           H
ATOM   1434  HB2 GLU C  11      59.120  91.700  85.860  1.00  0.00           H
ATOM   1435  CG  GLU C  11      60.420  92.870  84.570  1.00  0.00           C
ATOM   1436  HG1 GLU C  11      60.070  92.310  83.680  1.00  0.00           H
ATOM   1437  HG2 GLU C  11      61.500  93.090  84.430  1.00  0.00           H
ATOM   1438  CD  GLU C  11      59.680  94.190  84.590  1.00  0.00           C
ATOM   1439  OE1 GLU C  11      59.610  94.820  83.500  1.00  0.00           O
ATOM   1440  OE2 GLU C  11      59.180  94.640  85.660  1.00  0.00           O
ATOM   1441  C   GLU C  11      62.470  90.930  86.200  1.00  0.00           C
ATOM   1442  O   GLU C  11      62.750  91.110  87.390  1.00  0.00           O
ATOM   1443  N   VAL C  12      63.430  90.900  85.260  1.00  0.00           N
ATOM   1444  HN  VAL C  12      63.190  90.700  84.310  1.00  0.00           H
ATOM   1445  CA  VAL C  12      64.830  91.130  85.550  1.00  0.00           C
ATOM   1446  HA  VAL C  12      64.950  91.470  86.570  1.00  0.00           H
ATOM   1447  CB  VAL C  12      65.690  89.880  85.350  1.00  0.00           C
ATOM   1448  HB  VAL C  12      65.620  89.540  84.290  1.00  0.00           H
ATOM   1449  CG1 VAL C  12      67.160  90.190  85.690  1.00  0.00           C
ATOM   1450 HG11 VAL C  12      67.760  89.260  85.630  1.00  0.00           H
ATOM   1451 HG12 VAL C  12      67.600  90.920  84.990  1.00  0.00           H
ATOM   1452 HG13 VAL C  12      67.240  90.590  86.720  1.00  0.00           H
ATOM   1453  CG2 VAL C  12      65.190  88.740  86.250  1.00  0.00           C
ATOM   1454 HG21 VAL C  12      65.820  87.830  86.120  1.00  0.00           H
ATOM   1455 HG22 VAL C  12      65.220  89.030  87.320  1.00  0.00           H
ATOM   1456 HG23 VAL C  12      64.140  88.450  85.990  1.00  0.00           H
ATOM   1457  C   VAL C  12      65.310  92.250  84.640  1.00  0.00           C
ATOM   1458  O   VAL C  12      65.370  92.090  83.420  1.00  0.00           O
ATOM   1459  N   HIS C  13      65.670  93.430  85.190  1.00  0.00           N
ATOM   1460  HN  HIS C  13      65.630  93.580  86.180  1.00  0.00           H
ATOM   1461  CA  HIS C  13      65.920  94.580  84.340  1.00  0.00           C
ATOM   1462  HA  HIS C  13      66.270  94.230  83.390  1.00  0.00           H
ATOM   1463  CB  HIS C  13      64.610  95.370  84.060  1.00  0.00           C
ATOM   1464  HB1 HIS C  13      63.910  94.660  83.560  1.00  0.00           H
ATOM   1465  HB2 HIS C  13      64.800  96.190  83.340  1.00  0.00           H
ATOM   1466  ND1 HIS C  13      63.980  97.250  85.550  1.00  0.00           N
ATOM   1467  CG  HIS C  13      63.870  95.910  85.250  1.00  0.00           C
ATOM   1468  CE1 HIS C  13      63.050  97.480  86.470  1.00  0.00           C
ATOM   1469  HE1 HIS C  13      62.840  98.450  86.930  1.00  0.00           H
ATOM   1470  NE2 HIS C  13      62.360  96.360  86.770  1.00  0.00           N
ATOM   1471  HE2 HIS C  13      61.600  96.300  87.430  1.00  0.00           H
ATOM   1472  CD2 HIS C  13      62.870  95.350  85.990  1.00  0.00           C
ATOM   1473  HD2 HIS C  13      62.490  94.340  85.990  1.00  0.00           H
ATOM   1474  C   HIS C  13      67.020  95.510  84.820  1.00  0.00           C
ATOM   1475  O   HIS C  13      67.300  95.670  86.010  1.00  0.00           O
ATOM   1476  N   HIS C  14      67.740  96.120  83.860  1.00  0.00           N
ATOM   1477  HN  HIS C  14      67.510  95.910  82.900  1.00  0.00           H
ATOM   1478  CA  HIS C  14      68.640  97.240  84.110  1.00  0.00           C
ATOM   1479  HA  HIS C  14      69.030  97.490  83.140  1.00  0.00           H
ATOM   1480  CB  HIS C  14      67.910  98.510  84.630  1.00  0.00           C
ATOM   1481  HB1 HIS C  14      68.580  99.230  85.130  1.00  0.00           H
ATOM   1482  HB2 HIS C  14      67.140  98.210  85.370  1.00  0.00           H
ATOM   1483  ND1 HIS C  14      66.040  99.880  83.750  1.00  0.00           N
ATOM   1484  CG  HIS C  14      67.250  99.270  83.520  1.00  0.00           C
ATOM   1485  CE1 HIS C  14      65.630 100.310  82.570  1.00  0.00           C
ATOM   1486  HE1 HIS C  14      64.650 100.720  82.350  1.00  0.00           H
ATOM   1487  NE2 HIS C  14      66.540 100.040  81.610  1.00  0.00           N
ATOM   1488  HE2 HIS C  14      66.330 100.090  80.630  1.00  0.00           H
ATOM   1489  CD2 HIS C  14      67.590  99.380  82.210  1.00  0.00           C
ATOM   1490  HD2 HIS C  14      68.460  99.020  81.690  1.00  0.00           H
ATOM   1491  C   HIS C  14      69.920  96.980  84.900  1.00  0.00           C
ATOM   1492  O   HIS C  14      70.560  97.900  85.400  1.00  0.00           O
ATOM   1493  N   GLN C  15      70.390  95.720  84.990  1.00  0.00           N
ATOM   1494  HN  GLN C  15      69.830  94.940  84.700  1.00  0.00           H
ATOM   1495  CA  GLN C  15      71.710  95.430  85.550  1.00  0.00           C
ATOM   1496  HA  GLN C  15      71.740  95.880  86.530  1.00  0.00           H
ATOM   1497  CB  GLN C  15      71.980  93.910  85.730  1.00  0.00           C
ATOM   1498  HB1 GLN C  15      73.040  93.780  86.070  1.00  0.00           H
ATOM   1499  HB2 GLN C  15      71.900  93.400  84.740  1.00  0.00           H
ATOM   1500  CG  GLN C  15      71.080  93.170  86.750  1.00  0.00           C
ATOM   1501  HG1 GLN C  15      71.160  93.680  87.740  1.00  0.00           H
ATOM   1502  HG2 GLN C  15      71.430  92.120  86.870  1.00  0.00           H
ATOM   1503  CD  GLN C  15      69.610  93.110  86.350  1.00  0.00           C
ATOM   1504  OE1 GLN C  15      69.290  92.990  85.150  1.00  0.00           O
ATOM   1505  NE2 GLN C  15      68.690  93.200  87.330  1.00  0.00           N
ATOM   1506 HE21 GLN C  15      68.990  93.370  88.270  1.00  0.00           H
ATOM   1507 HE22 GLN C  15      67.720  93.250  87.090  1.00  0.00           H
ATOM   1508  C   GLN C  15      72.850  96.070  84.740  1.00  0.00           C
ATOM   1509  O   GLN C  15      72.830  96.100  83.510  1.00  0.00           O
ATOM   1510  N   LYS C  16      73.880  96.620  85.430  1.00  0.00           N
ATOM   1511  HN  LYS C  16      73.880  96.600  86.440  1.00  0.00           H
ATOM   1512  CA  LYS C  16      74.980  97.300  84.790  1.00  0.00           C
ATOM   1513  HA  LYS C  16      74.960  97.130  83.730  1.00  0.00           H
ATOM   1514  CB  LYS C  16      74.900  98.840  85.030  1.00  0.00           C
ATOM   1515  HB1 LYS C  16      75.040  99.050  86.120  1.00  0.00           H
ATOM   1516  HB2 LYS C  16      73.870  99.160  84.770  1.00  0.00           H
ATOM   1517  CG  LYS C  16      75.900  99.680  84.200  1.00  0.00           C
ATOM   1518  HG1 LYS C  16      75.680  99.500  83.120  1.00  0.00           H
ATOM   1519  HG2 LYS C  16      76.930  99.330  84.400  1.00  0.00           H
ATOM   1520  CD  LYS C  16      75.810 101.200  84.480  1.00  0.00           C
ATOM   1521  HD1 LYS C  16      74.760 101.530  84.340  1.00  0.00           H
ATOM   1522  HD2 LYS C  16      76.070 101.370  85.550  1.00  0.00           H
ATOM   1523  CE  LYS C  16      76.730 102.050  83.580  1.00  0.00           C
ATOM   1524  HE1 LYS C  16      76.400 101.950  82.520  1.00  0.00           H
ATOM   1525  HE2 LYS C  16      77.780 101.700  83.650  1.00  0.00           H
ATOM   1526  NZ  LYS C  16      76.720 103.490  83.910  1.00  0.00           N
ATOM   1527  HZ1 LYS C  16      77.350 103.990  83.230  1.00  0.00           H
ATOM   1528  HZ2 LYS C  16      75.760 103.900  83.830  1.00  0.00           H
ATOM   1529  HZ3 LYS C  16      77.100 103.720  84.850  1.00  0.00           H
ATOM   1530  C   LYS C  16      76.290  96.740  85.330  1.00  0.00           C
ATOM   1531  O   LYS C  16      76.530  96.720  86.530  1.00  0.00           O
ATOM   1532  N   LEU C  17      77.190  96.270  84.440  1.00  0.00           N
ATOM   1533  HN  LEU C  17      76.990  96.260  83.460  1.00  0.00           H
ATOM   1534  CA  LEU C  17      78.510  95.810  84.850  1.00  0.00           C
ATOM   1535  HA  LEU C  17      78.680  96.020  85.900  1.00  0.00           H
ATOM   1536  CB  LEU C  17      78.680  94.280  84.650  1.00  0.00           C
ATOM   1537  HB1 LEU C  17      78.600  94.000  83.580  1.00  0.00           H
ATOM   1538  HB2 LEU C  17      77.820  93.810  85.190  1.00  0.00           H
ATOM   1539  CG  LEU C  17      79.970  93.670  85.260  1.00  0.00           C
ATOM   1540  HG  LEU C  17      80.270  94.300  86.130  1.00  0.00           H
ATOM   1541  CD1 LEU C  17      79.710  92.250  85.800  1.00  0.00           C
ATOM   1542 HD11 LEU C  17      80.630  91.830  86.250  1.00  0.00           H
ATOM   1543 HD12 LEU C  17      78.920  92.270  86.580  1.00  0.00           H
ATOM   1544 HD13 LEU C  17      79.380  91.580  84.970  1.00  0.00           H
ATOM   1545  CD2 LEU C  17      81.140  93.620  84.270  1.00  0.00           C
ATOM   1546 HD21 LEU C  17      82.040  93.190  84.750  1.00  0.00           H
ATOM   1547 HD22 LEU C  17      80.880  92.990  83.390  1.00  0.00           H
ATOM   1548 HD23 LEU C  17      81.410  94.640  83.900  1.00  0.00           H
ATOM   1549  C   LEU C  17      79.560  96.590  84.080  1.00  0.00           C
ATOM   1550  O   LEU C  17      79.520  96.660  82.850  1.00  0.00           O
ATOM   1551  N   VAL C  18      80.500  97.240  84.790  1.00  0.00           N
ATOM   1552  HN  VAL C  18      80.510  97.180  85.800  1.00  0.00           H
ATOM   1553  CA  VAL C  18      81.510  98.100  84.190  1.00  0.00           C
ATOM   1554  HA  VAL C  18      81.480  97.980  83.120  1.00  0.00           H
ATOM   1555  CB  VAL C  18      81.300  99.580  84.500  1.00  0.00           C
ATOM   1556  HB  VAL C  18      81.480  99.770  85.590  1.00  0.00           H
ATOM   1557  CG1 VAL C  18      82.260 100.450  83.680  1.00  0.00           C
ATOM   1558 HG11 VAL C  18      82.020 101.520  83.800  1.00  0.00           H
ATOM   1559 HG12 VAL C  18      83.310 100.300  84.000  1.00  0.00           H
ATOM   1560 HG13 VAL C  18      82.190 100.210  82.600  1.00  0.00           H
ATOM   1561  CG2 VAL C  18      79.850  99.990  84.190  1.00  0.00           C
ATOM   1562 HG21 VAL C  18      79.740 101.080  84.320  1.00  0.00           H
ATOM   1563 HG22 VAL C  18      79.600  99.730  83.130  1.00  0.00           H
ATOM   1564 HG23 VAL C  18      79.130  99.480  84.860  1.00  0.00           H
ATOM   1565  C   VAL C  18      82.890  97.690  84.660  1.00  0.00           C
ATOM   1566  O   VAL C  18      83.130  97.530  85.860  1.00  0.00           O
ATOM   1567  N   PHE C  19      83.860  97.550  83.740  1.00  0.00           N
ATOM   1568  HN  PHE C  19      83.650  97.620  82.760  1.00  0.00           H
ATOM   1569  CA  PHE C  19      85.250  97.370  84.130  1.00  0.00           C
ATOM   1570  HA  PHE C  19      85.280  96.840  85.070  1.00  0.00           H
ATOM   1571  CB  PHE C  19      86.060  96.520  83.120  1.00  0.00           C
ATOM   1572  HB1 PHE C  19      87.150  96.560  83.350  1.00  0.00           H
ATOM   1573  HB2 PHE C  19      85.910  96.880  82.080  1.00  0.00           H
ATOM   1574  CG  PHE C  19      85.620  95.090  83.210  1.00  0.00           C
ATOM   1575  CD1 PHE C  19      84.530  94.610  82.460  1.00  0.00           C
ATOM   1576  HD1 PHE C  19      83.990  95.280  81.820  1.00  0.00           H
ATOM   1577  CE1 PHE C  19      84.150  93.270  82.550  1.00  0.00           C
ATOM   1578  HE1 PHE C  19      83.310  92.910  81.960  1.00  0.00           H
ATOM   1579  CZ  PHE C  19      84.850  92.390  83.380  1.00  0.00           C
ATOM   1580  HZ  PHE C  19      84.560  91.350  83.430  1.00  0.00           H
ATOM   1581  CD2 PHE C  19      86.310  94.200  84.050  1.00  0.00           C
ATOM   1582  HD2 PHE C  19      87.150  94.550  84.630  1.00  0.00           H
ATOM   1583  CE2 PHE C  19      85.930  92.850  84.130  1.00  0.00           C
ATOM   1584  HE2 PHE C  19      86.480  92.180  84.770  1.00  0.00           H
ATOM   1585  C   PHE C  19      85.930  98.700  84.410  1.00  0.00           C
ATOM   1586  O   PHE C  19      86.380  98.930  85.530  1.00  0.00           O
ATOM   1587  N   PHE C  20      85.990  99.610  83.430  1.00  0.00           N
ATOM   1588  HN  PHE C  20      85.670  99.400  82.500  1.00  0.00           H
ATOM   1589  CA  PHE C  20      86.580 100.930  83.580  1.00  0.00           C
ATOM   1590  HA  PHE C  20      86.890 101.090  84.610  1.00  0.00           H
ATOM   1591  CB  PHE C  20      87.800 101.110  82.640  1.00  0.00           C
ATOM   1592  HB1 PHE C  20      88.240 102.130  82.750  1.00  0.00           H
ATOM   1593  HB2 PHE C  20      87.490 100.980  81.580  1.00  0.00           H
ATOM   1594  CG  PHE C  20      88.860 100.090  82.960  1.00  0.00           C
ATOM   1595  CD1 PHE C  20      88.880  98.840  82.320  1.00  0.00           C
ATOM   1596  HD1 PHE C  20      88.130  98.620  81.570  1.00  0.00           H
ATOM   1597  CE1 PHE C  20      89.840  97.870  82.650  1.00  0.00           C
ATOM   1598  HE1 PHE C  20      89.840  96.920  82.150  1.00  0.00           H
ATOM   1599  CZ  PHE C  20      90.810  98.160  83.620  1.00  0.00           C
ATOM   1600  HZ  PHE C  20      91.550  97.420  83.880  1.00  0.00           H
ATOM   1601  CD2 PHE C  20      89.860 100.370  83.910  1.00  0.00           C
ATOM   1602  HD2 PHE C  20      89.860 101.340  84.400  1.00  0.00           H
ATOM   1603  CE2 PHE C  20      90.830  99.420  84.240  1.00  0.00           C
ATOM   1604  HE2 PHE C  20      91.570  99.650  84.980  1.00  0.00           H
ATOM   1605  C   PHE C  20      85.520 101.960  83.270  1.00  0.00           C
ATOM   1606  O   PHE C  20      84.900 101.940  82.200  1.00  0.00           O
ATOM   1607  N   ALA C  21      85.220 102.870  84.230  1.00  0.00           N
ATOM   1608  HN  ALA C  21      85.660 102.830  85.130  1.00  0.00           H
ATOM   1609  CA  ALA C  21      84.080 103.760  84.120  1.00  0.00           C
ATOM   1610  HA  ALA C  21      83.400 103.410  83.350  1.00  0.00           H
ATOM   1611  CB  ALA C  21      83.330 103.760  85.460  1.00  0.00           C
ATOM   1612  HB1 ALA C  21      83.080 102.720  85.760  1.00  0.00           H
ATOM   1613  HB2 ALA C  21      83.960 104.210  86.260  1.00  0.00           H
ATOM   1614  HB3 ALA C  21      82.390 104.350  85.390  1.00  0.00           H
ATOM   1615  C   ALA C  21      84.410 105.210  83.760  1.00  0.00           C
ATOM   1616  O   ALA C  21      83.500 105.960  83.410  1.00  0.00           O
ATOM   1617  N   GLU C  22      85.690 105.610  83.800  1.00  0.00           N
ATOM   1618  HN  GLU C  22      86.410 104.970  84.030  1.00  0.00           H
ATOM   1619  CA  GLU C  22      86.160 106.960  83.500  1.00  0.00           C
ATOM   1620  HA  GLU C  22      85.500 107.430  82.790  1.00  0.00           H
ATOM   1621  CB  GLU C  22      86.290 107.870  84.770  1.00  0.00           C
ATOM   1622  HB1 GLU C  22      86.720 108.850  84.490  1.00  0.00           H
ATOM   1623  HB2 GLU C  22      87.020 107.370  85.450  1.00  0.00           H
ATOM   1624  CG  GLU C  22      84.990 108.120  85.580  1.00  0.00           C
ATOM   1625  HG1 GLU C  22      85.260 108.580  86.560  1.00  0.00           H
ATOM   1626  HG2 GLU C  22      84.480 107.160  85.810  1.00  0.00           H
ATOM   1627  CD  GLU C  22      83.970 109.070  84.960  1.00  0.00           C
ATOM   1628  OE1 GLU C  22      84.350 110.080  84.320  1.00  0.00           O
ATOM   1629  OE2 GLU C  22      82.740 108.860  85.190  1.00  0.00           O
ATOM   1630  C   GLU C  22      87.530 106.780  82.840  1.00  0.00           C
ATOM   1631  O   GLU C  22      88.010 105.650  82.760  1.00  0.00           O
ATOM   1632  N   ASP C  23      88.140 107.850  82.280  1.00  0.00           N
ATOM   1633  HN  ASP C  23      87.700 108.750  82.290  1.00  0.00           H
ATOM   1634  CA  ASP C  23      89.420 107.890  81.560  1.00  0.00           C
ATOM   1635  HA  ASP C  23      89.160 107.640  80.540  1.00  0.00           H
ATOM   1636  CB  ASP C  23      90.050 109.320  81.540  1.00  0.00           C
ATOM   1637  HB1 ASP C  23      91.110 109.290  81.220  1.00  0.00           H
ATOM   1638  HB2 ASP C  23      90.010 109.760  82.560  1.00  0.00           H
ATOM   1639  CG  ASP C  23      89.350 110.270  80.580  1.00  0.00           C
ATOM   1640  OD1 ASP C  23      88.210 109.990  80.160  1.00  0.00           O
ATOM   1641  OD2 ASP C  23      89.980 111.320  80.270  1.00  0.00           O
ATOM   1642  C   ASP C  23      90.540 106.890  81.920  1.00  0.00           C
ATOM   1643  O   ASP C  23      90.980 106.740  83.070  1.00  0.00           O
ATOM   1644  N   VAL C  24      91.130 106.260  80.880  1.00  0.00           N
ATOM   1645  HN  VAL C  24      90.740 106.380  79.970  1.00  0.00           H
ATOM   1646  CA  VAL C  24      92.320 105.420  81.000  1.00  0.00           C
ATOM   1647  HA  VAL C  24      92.630 105.370  82.040  1.00  0.00           H
ATOM   1648  CB  VAL C  24      92.070 103.980  80.550  1.00  0.00           C
ATOM   1649  HB  VAL C  24      91.800 103.960  79.470  1.00  0.00           H
ATOM   1650  CG1 VAL C  24      93.330 103.100  80.770  1.00  0.00           C
ATOM   1651 HG11 VAL C  24      93.100 102.050  80.510  1.00  0.00           H
ATOM   1652 HG12 VAL C  24      94.180 103.430  80.140  1.00  0.00           H
ATOM   1653 HG13 VAL C  24      93.640 103.140  81.840  1.00  0.00           H
ATOM   1654  CG2 VAL C  24      90.900 103.390  81.360  1.00  0.00           C
ATOM   1655 HG21 VAL C  24      90.760 102.320  81.120  1.00  0.00           H
ATOM   1656 HG22 VAL C  24      91.100 103.480  82.450  1.00  0.00           H
ATOM   1657 HG23 VAL C  24      89.950 103.920  81.140  1.00  0.00           H
ATOM   1658  C   VAL C  24      93.460 106.100  80.250  1.00  0.00           C
ATOM   1659  O   VAL C  24      93.890 105.680  79.170  1.00  0.00           O
ATOM   1660  N   GLY C  25      93.940 107.250  80.770  1.00  0.00           N
ATOM   1661  HN  GLY C  25      93.560 107.600  81.630  1.00  0.00           H
ATOM   1662  CA  GLY C  25      94.940 108.080  80.100  1.00  0.00           C
ATOM   1663  HA1 GLY C  25      94.660 108.160  79.060  1.00  0.00           H
ATOM   1664  HA2 GLY C  25      94.910 109.040  80.590  1.00  0.00           H
ATOM   1665  C   GLY C  25      96.380 107.610  80.160  1.00  0.00           C
ATOM   1666  O   GLY C  25      96.880 107.170  81.190  1.00  0.00           O
ATOM   1667  N   SER C  26      97.110 107.770  79.050  1.00  0.00           N
ATOM   1668  HN  SER C  26      96.630 108.050  78.210  1.00  0.00           H
ATOM   1669  CA  SER C  26      98.570 107.780  78.980  1.00  0.00           C
ATOM   1670  HA  SER C  26      98.790 107.900  77.930  1.00  0.00           H
ATOM   1671  CB  SER C  26      99.210 108.990  79.730  1.00  0.00           C
ATOM   1672  HB1 SER C  26      99.810 108.700  80.620  1.00  0.00           H
ATOM   1673  HB2 SER C  26      98.370 109.630  80.110  1.00  0.00           H
ATOM   1674  OG  SER C  26     100.000 109.800  78.850  1.00  0.00           O
ATOM   1675  HG1 SER C  26      99.590 110.700  78.910  1.00  0.00           H
ATOM   1676  C   SER C  26      99.270 106.480  79.360  1.00  0.00           C
ATOM   1677  O   SER C  26     100.410 106.460  79.820  1.00  0.00           O
ATOM   1678  N   ASN C  27      98.600 105.320  79.170  1.00  0.00           N
ATOM   1679  HN  ASN C  27      97.670 105.360  78.820  1.00  0.00           H
ATOM   1680  CA  ASN C  27      99.130 104.010  79.530  1.00  0.00           C
ATOM   1681  HA  ASN C  27      99.330 104.030  80.590  1.00  0.00           H
ATOM   1682  CB  ASN C  27      98.040 102.930  79.280  1.00  0.00           C
ATOM   1683  HB1 ASN C  27      97.680 103.010  78.230  1.00  0.00           H
ATOM   1684  HB2 ASN C  27      97.180 103.130  79.950  1.00  0.00           H
ATOM   1685  CG  ASN C  27      98.520 101.510  79.550  1.00  0.00           C
ATOM   1686  OD1 ASN C  27      99.040 101.210  80.630  1.00  0.00           O
ATOM   1687  ND2 ASN C  27      98.430 100.620  78.540  1.00  0.00           N
ATOM   1688 HD21 ASN C  27      98.060 100.900  77.650  1.00  0.00           H
ATOM   1689 HD22 ASN C  27      98.790  99.700  78.680  1.00  0.00           H
ATOM   1690  C   ASN C  27     100.470 103.650  78.840  1.00  0.00           C
ATOM   1691  O   ASN C  27     100.640 103.830  77.640  1.00  0.00           O
ATOM   1692  N   LYS C  28     101.430 103.110  79.620  1.00  0.00           N
ATOM   1693  HN  LYS C  28     101.310 103.070  80.620  1.00  0.00           H
ATOM   1694  CA  LYS C  28     102.670 102.530  79.120  1.00  0.00           C
ATOM   1695  HA  LYS C  28     102.680 102.560  78.040  1.00  0.00           H
ATOM   1696  CB  LYS C  28     103.910 103.290  79.670  1.00  0.00           C
ATOM   1697  HB1 LYS C  28     104.820 102.790  79.280  1.00  0.00           H
ATOM   1698  HB2 LYS C  28     103.920 103.210  80.780  1.00  0.00           H
ATOM   1699  CG  LYS C  28     104.050 104.780  79.280  1.00  0.00           C
ATOM   1700  HG1 LYS C  28     103.280 105.370  79.810  1.00  0.00           H
ATOM   1701  HG2 LYS C  28     103.890 104.900  78.190  1.00  0.00           H
ATOM   1702  CD  LYS C  28     105.470 105.270  79.660  1.00  0.00           C
ATOM   1703  HD1 LYS C  28     105.620 105.040  80.740  1.00  0.00           H
ATOM   1704  HD2 LYS C  28     106.200 104.650  79.090  1.00  0.00           H
ATOM   1705  CE  LYS C  28     105.780 106.750  79.410  1.00  0.00           C
ATOM   1706  HE1 LYS C  28     105.140 107.400  80.030  1.00  0.00           H
ATOM   1707  HE2 LYS C  28     105.630 107.000  78.340  1.00  0.00           H
ATOM   1708  NZ  LYS C  28     107.200 107.040  79.760  1.00  0.00           N
ATOM   1709  HZ1 LYS C  28     107.610 107.750  79.120  1.00  0.00           H
ATOM   1710  HZ2 LYS C  28     107.240 107.410  80.740  1.00  0.00           H
ATOM   1711  HZ3 LYS C  28     107.780 106.180  79.700  1.00  0.00           H
ATOM   1712  C   LYS C  28     102.820 101.060  79.520  1.00  0.00           C
ATOM   1713  O   LYS C  28     103.880 100.470  79.310  1.00  0.00           O
ATOM   1714  N   GLY C  29     101.790 100.440  80.140  1.00  0.00           N
ATOM   1715  HN  GLY C  29     100.930 100.940  80.290  1.00  0.00           H
ATOM   1716  CA  GLY C  29     101.800  99.060  80.610  1.00  0.00           C
ATOM   1717  HA1 GLY C  29     102.710  98.560  80.290  1.00  0.00           H
ATOM   1718  HA2 GLY C  29     101.700  99.080  81.680  1.00  0.00           H
ATOM   1719  C   GLY C  29     100.660  98.270  80.040  1.00  0.00           C
ATOM   1720  O   GLY C  29     100.300  98.400  78.870  1.00  0.00           O
ATOM   1721  N   ALA C  30     100.020  97.400  80.850  1.00  0.00           N
ATOM   1722  HN  ALA C  30     100.320  97.270  81.800  1.00  0.00           H
ATOM   1723  CA  ALA C  30      98.910  96.580  80.400  1.00  0.00           C
ATOM   1724  HA  ALA C  30      98.670  96.810  79.370  1.00  0.00           H
ATOM   1725  CB  ALA C  30      99.290  95.090  80.460  1.00  0.00           C
ATOM   1726  HB1 ALA C  30     100.140  94.900  79.770  1.00  0.00           H
ATOM   1727  HB2 ALA C  30      99.580  94.800  81.490  1.00  0.00           H
ATOM   1728  HB3 ALA C  30      98.450  94.440  80.130  1.00  0.00           H
ATOM   1729  C   ALA C  30      97.640  96.830  81.200  1.00  0.00           C
ATOM   1730  O   ALA C  30      97.620  96.750  82.430  1.00  0.00           O
ATOM   1731  N   ILE C  31      96.530  97.110  80.490  1.00  0.00           N
ATOM   1732  HN  ILE C  31      96.570  97.180  79.490  1.00  0.00           H
ATOM   1733  CA  ILE C  31      95.220  97.320  81.090  1.00  0.00           C
ATOM   1734  HA  ILE C  31      95.270  97.210  82.160  1.00  0.00           H
ATOM   1735  CB  ILE C  31      94.610  98.690  80.750  1.00  0.00           C
ATOM   1736  HB  ILE C  31      94.370  98.720  79.660  1.00  0.00           H
ATOM   1737  CG2 ILE C  31      93.300  98.890  81.540  1.00  0.00           C
ATOM   1738 HG21 ILE C  31      92.900  99.910  81.370  1.00  0.00           H
ATOM   1739 HG22 ILE C  31      92.520  98.160  81.210  1.00  0.00           H
ATOM   1740 HG23 ILE C  31      93.470  98.750  82.630  1.00  0.00           H
ATOM   1741  CG1 ILE C  31      95.600  99.870  80.990  1.00  0.00           C
ATOM   1742 HG11 ILE C  31      95.110 100.790  80.600  1.00  0.00           H
ATOM   1743 HG12 ILE C  31      96.510  99.710  80.380  1.00  0.00           H
ATOM   1744  CD  ILE C  31      96.000 100.110  82.440  1.00  0.00           C
ATOM   1745  HD1 ILE C  31      96.680 100.990  82.510  1.00  0.00           H
ATOM   1746  HD2 ILE C  31      95.100 100.330  83.070  1.00  0.00           H
ATOM   1747  HD3 ILE C  31      96.520  99.220  82.850  1.00  0.00           H
ATOM   1748  C   ILE C  31      94.300  96.240  80.550  1.00  0.00           C
ATOM   1749  O   ILE C  31      94.040  96.180  79.340  1.00  0.00           O
ATOM   1750  N   ILE C  32      93.790  95.330  81.410  1.00  0.00           N
ATOM   1751  HN  ILE C  32      94.000  95.380  82.390  1.00  0.00           H
ATOM   1752  CA  ILE C  32      92.930  94.240  80.960  1.00  0.00           C
ATOM   1753  HA  ILE C  32      92.620  94.440  79.960  1.00  0.00           H
ATOM   1754  CB  ILE C  32      93.610  92.860  80.930  1.00  0.00           C
ATOM   1755  HB  ILE C  32      93.850  92.540  81.970  1.00  0.00           H
ATOM   1756  CG2 ILE C  32      92.640  91.830  80.300  1.00  0.00           C
ATOM   1757 HG21 ILE C  32      93.120  90.830  80.230  1.00  0.00           H
ATOM   1758 HG22 ILE C  32      91.730  91.690  80.920  1.00  0.00           H
ATOM   1759 HG23 ILE C  32      92.340  92.140  79.280  1.00  0.00           H
ATOM   1760  CG1 ILE C  32      94.950  92.940  80.140  1.00  0.00           C
ATOM   1761 HG11 ILE C  32      95.630  93.660  80.650  1.00  0.00           H
ATOM   1762 HG12 ILE C  32      94.740  93.350  79.130  1.00  0.00           H
ATOM   1763  CD  ILE C  32      95.690  91.610  80.010  1.00  0.00           C
ATOM   1764  HD1 ILE C  32      96.700  91.770  79.570  1.00  0.00           H
ATOM   1765  HD2 ILE C  32      95.810  91.130  81.010  1.00  0.00           H
ATOM   1766  HD3 ILE C  32      95.140  90.910  79.350  1.00  0.00           H
ATOM   1767  C   ILE C  32      91.660  94.220  81.800  1.00  0.00           C
ATOM   1768  O   ILE C  32      91.710  94.290  83.030  1.00  0.00           O
ATOM   1769  N   GLY C  33      90.460  94.150  81.190  1.00  0.00           N
ATOM   1770  HN  GLY C  33      90.420  94.130  80.180  1.00  0.00           H
ATOM   1771  CA  GLY C  33      89.230  94.010  81.960  1.00  0.00           C
ATOM   1772  HA1 GLY C  33      89.220  94.720  82.770  1.00  0.00           H
ATOM   1773  HA2 GLY C  33      88.400  94.150  81.280  1.00  0.00           H
ATOM   1774  C   GLY C  33      89.060  92.640  82.570  1.00  0.00           C
ATOM   1775  O   GLY C  33      89.090  92.470  83.790  1.00  0.00           O
ATOM   1776  N   LEU C  34      88.920  91.620  81.710  1.00  0.00           N
ATOM   1777  HN  LEU C  34      88.900  91.810  80.730  1.00  0.00           H
ATOM   1778  CA  LEU C  34      88.750  90.240  82.110  1.00  0.00           C
ATOM   1779  HA  LEU C  34      88.880  90.140  83.180  1.00  0.00           H
ATOM   1780  CB  LEU C  34      87.330  89.730  81.740  1.00  0.00           C
ATOM   1781  HB1 LEU C  34      87.120  90.020  80.690  1.00  0.00           H
ATOM   1782  HB2 LEU C  34      86.610  90.280  82.380  1.00  0.00           H
ATOM   1783  CG  LEU C  34      87.060  88.210  81.880  1.00  0.00           C
ATOM   1784  HG  LEU C  34      87.670  87.660  81.140  1.00  0.00           H
ATOM   1785  CD1 LEU C  34      87.400  87.670  83.270  1.00  0.00           C
ATOM   1786 HD11 LEU C  34      87.070  86.610  83.370  1.00  0.00           H
ATOM   1787 HD12 LEU C  34      88.490  87.710  83.480  1.00  0.00           H
ATOM   1788 HD13 LEU C  34      86.870  88.270  84.030  1.00  0.00           H
ATOM   1789  CD2 LEU C  34      85.570  87.920  81.600  1.00  0.00           C
ATOM   1790 HD21 LEU C  34      85.370  86.830  81.650  1.00  0.00           H
ATOM   1791 HD22 LEU C  34      84.940  88.440  82.360  1.00  0.00           H
ATOM   1792 HD23 LEU C  34      85.280  88.310  80.610  1.00  0.00           H
ATOM   1793  C   LEU C  34      89.820  89.380  81.460  1.00  0.00           C
ATOM   1794  O   LEU C  34      89.980  89.380  80.240  1.00  0.00           O
ATOM   1795  N   MET C  35      90.590  88.640  82.270  1.00  0.00           N
ATOM   1796  HN  MET C  35      90.480  88.690  83.270  1.00  0.00           H
ATOM   1797  CA  MET C  35      91.600  87.730  81.780  1.00  0.00           C
ATOM   1798  HA  MET C  35      91.580  87.700  80.700  1.00  0.00           H
ATOM   1799  CB  MET C  35      93.000  88.210  82.230  1.00  0.00           C
ATOM   1800  HB1 MET C  35      93.090  88.160  83.340  1.00  0.00           H
ATOM   1801  HB2 MET C  35      93.090  89.280  81.940  1.00  0.00           H
ATOM   1802  CG  MET C  35      94.140  87.420  81.570  1.00  0.00           C
ATOM   1803  HG1 MET C  35      93.930  87.360  80.470  1.00  0.00           H
ATOM   1804  HG2 MET C  35      94.140  86.370  81.940  1.00  0.00           H
ATOM   1805  SD  MET C  35      95.760  88.180  81.820  1.00  0.00           S
ATOM   1806  CE  MET C  35      96.150  87.310  83.340  1.00  0.00           C
ATOM   1807  HE1 MET C  35      97.100  87.680  83.780  1.00  0.00           H
ATOM   1808  HE2 MET C  35      95.340  87.460  84.080  1.00  0.00           H
ATOM   1809  HE3 MET C  35      96.260  86.220  83.160  1.00  0.00           H
ATOM   1810  C   MET C  35      91.350  86.330  82.290  1.00  0.00           C
ATOM   1811  O   MET C  35      91.210  86.080  83.490  1.00  0.00           O
ATOM   1812  N   VAL C  36      91.260  85.350  81.370  1.00  0.00           N
ATOM   1813  HN  VAL C  36      91.330  85.570  80.390  1.00  0.00           H
ATOM   1814  CA  VAL C  36      91.010  83.960  81.710  1.00  0.00           C
ATOM   1815  HA  VAL C  36      90.960  83.840  82.780  1.00  0.00           H
ATOM   1816  CB  VAL C  36      89.690  83.470  81.120  1.00  0.00           C
ATOM   1817  HB  VAL C  36      89.730  83.520  80.010  1.00  0.00           H
ATOM   1818  CG1 VAL C  36      89.420  82.010  81.550  1.00  0.00           C
ATOM   1819 HG11 VAL C  36      88.420  81.690  81.180  1.00  0.00           H
ATOM   1820 HG12 VAL C  36      90.180  81.310  81.120  1.00  0.00           H
ATOM   1821 HG13 VAL C  36      89.430  81.920  82.650  1.00  0.00           H
ATOM   1822  CG2 VAL C  36      88.560  84.390  81.610  1.00  0.00           C
ATOM   1823 HG21 VAL C  36      87.570  84.010  81.290  1.00  0.00           H
ATOM   1824 HG22 VAL C  36      88.560  84.450  82.720  1.00  0.00           H
ATOM   1825 HG23 VAL C  36      88.670  85.420  81.210  1.00  0.00           H
ATOM   1826  C   VAL C  36      92.170  83.130  81.220  1.00  0.00           C
ATOM   1827  O   VAL C  36      92.420  83.000  80.030  1.00  0.00           O
ATOM   1828  N   GLY C  37      92.940  82.530  82.160  1.00  0.00           N
ATOM   1829  HN  GLY C  37      92.700  82.620  83.130  1.00  0.00           H
ATOM   1830  CA  GLY C  37      94.260  81.970  81.880  1.00  0.00           C
ATOM   1831  HA1 GLY C  37      94.610  81.510  82.790  1.00  0.00           H
ATOM   1832  HA2 GLY C  37      94.180  81.280  81.050  1.00  0.00           H
ATOM   1833  C   GLY C  37      95.260  83.040  81.510  1.00  0.00           C
ATOM   1834  O   GLY C  37      95.250  84.130  82.080  1.00  0.00           O
ATOM   1835  N   GLY C  38      96.150  82.750  80.550  1.00  0.00           N
ATOM   1836  HN  GLY C  38      96.150  81.860  80.120  1.00  0.00           H
ATOM   1837  CA  GLY C  38      97.110  83.720  80.020  1.00  0.00           C
ATOM   1838  HA1 GLY C  38      97.590  83.230  79.190  1.00  0.00           H
ATOM   1839  HA2 GLY C  38      96.560  84.600  79.710  1.00  0.00           H
ATOM   1840  C   GLY C  38      98.220  84.200  80.930  1.00  0.00           C
ATOM   1841  O   GLY C  38      98.310  83.870  82.110  1.00  0.00           O
ATOM   1842  N   VAL C  39      99.150  84.980  80.350  1.00  0.00           N
ATOM   1843  HN  VAL C  39      99.070  85.230  79.380  1.00  0.00           H
ATOM   1844  CA  VAL C  39     100.340  85.470  81.040  1.00  0.00           C
ATOM   1845  HA  VAL C  39     100.170  85.420  82.110  1.00  0.00           H
ATOM   1846  CB  VAL C  39     101.600  84.670  80.710  1.00  0.00           C
ATOM   1847  HB  VAL C  39     101.790  84.710  79.610  1.00  0.00           H
ATOM   1848  CG1 VAL C  39     102.830  85.230  81.460  1.00  0.00           C
ATOM   1849 HG11 VAL C  39     103.710  84.570  81.290  1.00  0.00           H
ATOM   1850 HG12 VAL C  39     103.100  86.240  81.100  1.00  0.00           H
ATOM   1851 HG13 VAL C  39     102.640  85.280  82.550  1.00  0.00           H
ATOM   1852  CG2 VAL C  39     101.400  83.190  81.100  1.00  0.00           C
ATOM   1853 HG21 VAL C  39     102.330  82.610  80.940  1.00  0.00           H
ATOM   1854 HG22 VAL C  39     101.120  83.100  82.170  1.00  0.00           H
ATOM   1855 HG23 VAL C  39     100.600  82.720  80.490  1.00  0.00           H
ATOM   1856  C   VAL C  39     100.550  86.930  80.690  1.00  0.00           C
ATOM   1857  O   VAL C  39     100.490  87.330  79.530  1.00  0.00           O
ATOM   1858  N   VAL C  40     100.790  87.790  81.710  1.00  0.00           N
ATOM   1859  HN  VAL C  40     100.810  87.440  82.650  1.00  0.00           H
ATOM   1860  CA  VAL C  40     101.030  89.210  81.530  1.00  0.00           C
ATOM   1861  HA  VAL C  40     101.030  89.470  80.480  1.00  0.00           H
ATOM   1862  CB  VAL C  40      99.970  90.060  82.230  1.00  0.00           C
ATOM   1863  HB  VAL C  40      99.810  89.670  83.260  1.00  0.00           H
ATOM   1864  CG1 VAL C  40     100.330  91.560  82.320  1.00  0.00           C
ATOM   1865 HG11 VAL C  40      99.490  92.130  82.770  1.00  0.00           H
ATOM   1866 HG12 VAL C  40     101.230  91.740  82.940  1.00  0.00           H
ATOM   1867 HG13 VAL C  40     100.500  91.960  81.300  1.00  0.00           H
ATOM   1868  CG2 VAL C  40      98.660  89.920  81.440  1.00  0.00           C
ATOM   1869 HG21 VAL C  40      97.830  90.450  81.960  1.00  0.00           H
ATOM   1870 HG22 VAL C  40      98.770  90.360  80.420  1.00  0.00           H
ATOM   1871 HG23 VAL C  40      98.390  88.850  81.320  1.00  0.00           H
ATOM   1872  C   VAL C  40     102.410  89.560  82.070  1.00  0.00           C
ATOM   1873  O   VAL C  40     102.710  89.350  83.240  1.00  0.00           O
ATOM   1874  N   ILE C  41     103.280  90.120  81.200  1.00  0.00           N
ATOM   1875  HN  ILE C  41     103.030  90.230  80.230  1.00  0.00           H
ATOM   1876  CA  ILE C  41     104.610  90.550  81.580  1.00  0.00           C
ATOM   1877  HA  ILE C  41     104.820  90.300  82.610  1.00  0.00           H
ATOM   1878  CB  ILE C  41     105.700  89.940  80.690  1.00  0.00           C
ATOM   1879  HB  ILE C  41     105.590  90.340  79.650  1.00  0.00           H
ATOM   1880  CG2 ILE C  41     107.100  90.360  81.210  1.00  0.00           C
ATOM   1881 HG21 ILE C  41     107.880  89.890  80.590  1.00  0.00           H
ATOM   1882 HG22 ILE C  41     107.240  91.460  81.170  1.00  0.00           H
ATOM   1883 HG23 ILE C  41     107.240  90.030  82.260  1.00  0.00           H
ATOM   1884  CG1 ILE C  41     105.590  88.400  80.570  1.00  0.00           C
ATOM   1885 HG11 ILE C  41     106.410  88.050  79.900  1.00  0.00           H
ATOM   1886 HG12 ILE C  41     104.630  88.140  80.050  1.00  0.00           H
ATOM   1887  CD  ILE C  41     105.670  87.630  81.890  1.00  0.00           C
ATOM   1888  HD1 ILE C  41     105.600  86.540  81.700  1.00  0.00           H
ATOM   1889  HD2 ILE C  41     106.640  87.820  82.400  1.00  0.00           H
ATOM   1890  HD3 ILE C  41     104.840  87.910  82.570  1.00  0.00           H
ATOM   1891  C   ILE C  41     104.650  92.070  81.460  1.00  0.00           C
ATOM   1892  O   ILE C  41     104.530  92.620  80.360  1.00  0.00           O
ATOM   1893  N   ALA C  42     104.790  92.790  82.590  1.00  0.00           N
ATOM   1894  HN  ALA C  42     104.860  92.340  83.480  1.00  0.00           H
ATOM   1895  CA  ALA C  42     104.740  94.240  82.600  1.00  0.00           C
ATOM   1896  HA  ALA C  42     104.920  94.620  81.610  1.00  0.00           H
ATOM   1897  CB  ALA C  42     103.350  94.720  83.090  1.00  0.00           C
ATOM   1898  HB1 ALA C  42     102.560  94.310  82.430  1.00  0.00           H
ATOM   1899  HB2 ALA C  42     103.160  94.370  84.130  1.00  0.00           H
ATOM   1900  HB3 ALA C  42     103.280  95.830  83.060  1.00  0.00           H
ATOM   1901  C   ALA C  42     105.820  94.830  83.490  1.00  0.00           C
ATOM   1902  O   ALA C  42     106.370  94.180  84.390  1.00  0.00           O
ATOM   1903  N   NME C  43     106.180  96.110  83.260  1.00  0.00           N
ATOM   1904  HN  NME C  43     105.720  96.630  82.540  1.00  0.00           H
ATOM   1905  CH3 NME C  43     107.220  96.770  84.010  1.00  0.00           C
ATOM   1906 HH31 NME C  43     107.090  96.640  85.100  1.00  0.00           H
ATOM   1907 HH32 NME C  43     108.220  96.370  83.730  1.00  0.00           H
ATOM   1908 HH33 NME C  43     107.220  97.860  83.790  1.00  0.00           H
ATOM   1909  CH3 ACE D   0     136.810 102.820  95.920  1.00  0.00           C
ATOM   1910 HH31 ACE D   0     136.010 103.130  96.620  1.00  0.00           H
ATOM   1911 HH32 ACE D   0     137.740 102.640  96.490  1.00  0.00           H
ATOM   1912 HH33 ACE D   0     136.980 103.640  95.180  1.00  0.00           H
ATOM   1913  C   ACE D   0     136.420 101.580  95.200  1.00  0.00           C
ATOM   1914  O   ACE D   0     136.820 101.370  94.060  1.00  0.00           O
ATOM   1915  N   ASP D   1     135.610 100.750  95.870  1.00  0.00           N
ATOM   1916  HN  ASP D   1     135.290 101.010  96.780  1.00  0.00           H
ATOM   1917  CA  ASP D   1     135.190  99.440  95.420  1.00  0.00           C
ATOM   1918  HA  ASP D   1     135.660  99.200  94.470  1.00  0.00           H
ATOM   1919  CB  ASP D   1     135.640  98.400  96.500  1.00  0.00           C
ATOM   1920  HB1 ASP D   1     135.110  98.580  97.450  1.00  0.00           H
ATOM   1921  HB2 ASP D   1     136.730  98.510  96.670  1.00  0.00           H
ATOM   1922  CG  ASP D   1     135.410  96.950  96.100  1.00  0.00           C
ATOM   1923  OD1 ASP D   1     135.170  96.700  94.890  1.00  0.00           O
ATOM   1924  OD2 ASP D   1     135.550  96.060  96.970  1.00  0.00           O
ATOM   1925  C   ASP D   1     133.670  99.440  95.210  1.00  0.00           C
ATOM   1926  O   ASP D   1     132.940 100.190  95.870  1.00  0.00           O
ATOM   1927  N   ALA D   2     133.160  98.630  94.270  1.00  0.00           N
ATOM   1928  HN  ALA D   2     133.770  98.000  93.780  1.00  0.00           H
ATOM   1929  CA  ALA D   2     131.740  98.440  94.080  1.00  0.00           C
ATOM   1930  HA  ALA D   2     131.260  98.470  95.050  1.00  0.00           H
ATOM   1931  CB  ALA D   2     131.150  99.530  93.160  1.00  0.00           C
ATOM   1932  HB1 ALA D   2     131.320 100.530  93.600  1.00  0.00           H
ATOM   1933  HB2 ALA D   2     131.650  99.490  92.160  1.00  0.00           H
ATOM   1934  HB3 ALA D   2     130.050  99.380  93.020  1.00  0.00           H
ATOM   1935  C   ALA D   2     131.450  97.060  93.490  1.00  0.00           C
ATOM   1936  O   ALA D   2     132.100  96.620  92.550  1.00  0.00           O
ATOM   1937  N   GLU D   3     130.400  96.380  94.000  1.00  0.00           N
ATOM   1938  HN  GLU D   3     129.970  96.660  94.850  1.00  0.00           H
ATOM   1939  CA  GLU D   3     129.910  95.160  93.390  1.00  0.00           C
ATOM   1940  HA  GLU D   3     130.100  95.190  92.320  1.00  0.00           H
ATOM   1941  CB  GLU D   3     130.570  93.880  93.980  1.00  0.00           C
ATOM   1942  HB1 GLU D   3     130.290  93.770  95.050  1.00  0.00           H
ATOM   1943  HB2 GLU D   3     131.680  94.010  93.950  1.00  0.00           H
ATOM   1944  CG  GLU D   3     130.200  92.610  93.170  1.00  0.00           C
ATOM   1945  HG1 GLU D   3     130.660  92.700  92.160  1.00  0.00           H
ATOM   1946  HG2 GLU D   3     129.100  92.550  93.050  1.00  0.00           H
ATOM   1947  CD  GLU D   3     130.630  91.270  93.760  1.00  0.00           C
ATOM   1948  OE1 GLU D   3     131.120  91.170  94.900  1.00  0.00           O
ATOM   1949  OE2 GLU D   3     130.460  90.270  93.000  1.00  0.00           O
ATOM   1950  C   GLU D   3     128.400  95.090  93.570  1.00  0.00           C
ATOM   1951  O   GLU D   3     127.890  94.380  94.430  1.00  0.00           O
ATOM   1952  N   PHE D   4     127.600  95.870  92.810  1.00  0.00           N
ATOM   1953  HN  PHE D   4     127.970  96.460  92.090  1.00  0.00           H
ATOM   1954  CA  PHE D   4     126.150  95.850  92.960  1.00  0.00           C
ATOM   1955  HA  PHE D   4     125.920  95.740  94.010  1.00  0.00           H
ATOM   1956  CB  PHE D   4     125.490  97.150  92.450  1.00  0.00           C
ATOM   1957  HB1 PHE D   4     124.390  97.130  92.620  1.00  0.00           H
ATOM   1958  HB2 PHE D   4     125.680  97.250  91.360  1.00  0.00           H
ATOM   1959  CG  PHE D   4     126.010  98.400  93.130  1.00  0.00           C
ATOM   1960  CD1 PHE D   4     126.240  99.550  92.370  1.00  0.00           C
ATOM   1961  HD1 PHE D   4     126.080  99.520  91.300  1.00  0.00           H
ATOM   1962  CE1 PHE D   4     126.690 100.730  92.960  1.00  0.00           C
ATOM   1963  HE1 PHE D   4     126.870 101.610  92.350  1.00  0.00           H
ATOM   1964  CZ  PHE D   4     126.920 100.780  94.340  1.00  0.00           C
ATOM   1965  HZ  PHE D   4     127.270 101.690  94.800  1.00  0.00           H
ATOM   1966  CD2 PHE D   4     126.240  98.460  94.520  1.00  0.00           C
ATOM   1967  HD2 PHE D   4     126.080  97.580  95.130  1.00  0.00           H
ATOM   1968  CE2 PHE D   4     126.690  99.640  95.120  1.00  0.00           C
ATOM   1969  HE2 PHE D   4     126.880  99.670  96.180  1.00  0.00           H
ATOM   1970  C   PHE D   4     125.490  94.640  92.290  1.00  0.00           C
ATOM   1971  O   PHE D   4     124.810  94.760  91.270  1.00  0.00           O
ATOM   1972  N   ARG D   5     125.670  93.440  92.870  1.00  0.00           N
ATOM   1973  HN  ARG D   5     126.280  93.390  93.670  1.00  0.00           H
ATOM   1974  CA  ARG D   5     125.240  92.180  92.320  1.00  0.00           C
ATOM   1975  HA  ARG D   5     125.230  92.260  91.240  1.00  0.00           H
ATOM   1976  CB  ARG D   5     126.270  91.090  92.710  1.00  0.00           C
ATOM   1977  HB1 ARG D   5     126.350  91.110  93.810  1.00  0.00           H
ATOM   1978  HB2 ARG D   5     127.260  91.390  92.310  1.00  0.00           H
ATOM   1979  CG  ARG D   5     125.960  89.640  92.300  1.00  0.00           C
ATOM   1980  HG1 ARG D   5     125.900  89.570  91.190  1.00  0.00           H
ATOM   1981  HG2 ARG D   5     124.980  89.330  92.720  1.00  0.00           H
ATOM   1982  CD  ARG D   5     127.040  88.680  92.810  1.00  0.00           C
ATOM   1983  HD1 ARG D   5     127.130  88.770  93.920  1.00  0.00           H
ATOM   1984  HD2 ARG D   5     128.030  88.890  92.350  1.00  0.00           H
ATOM   1985  NE  ARG D   5     126.590  87.300  92.450  1.00  0.00           N
ATOM   1986  HE  ARG D   5     125.850  87.190  91.800  1.00  0.00           H
ATOM   1987  CZ  ARG D   5     127.130  86.190  92.930  1.00  0.00           C
ATOM   1988  NH1 ARG D   5     128.160  86.170  93.750  1.00  0.00           N
ATOM   1989 HH11 ARG D   5     128.650  87.010  94.010  1.00  0.00           H
ATOM   1990 HH12 ARG D   5     128.470  85.270  94.090  1.00  0.00           H
ATOM   1991  NH2 ARG D   5     126.600  85.030  92.610  1.00  0.00           N
ATOM   1992 HH21 ARG D   5     125.710  84.970  92.170  1.00  0.00           H
ATOM   1993 HH22 ARG D   5     127.030  84.220  93.030  1.00  0.00           H
ATOM   1994  C   ARG D   5     123.840  91.780  92.740  1.00  0.00           C
ATOM   1995  O   ARG D   5     123.580  91.380  93.880  1.00  0.00           O
ATOM   1996  N   HIS D   6     122.880  91.830  91.800  1.00  0.00           N
ATOM   1997  HN  HIS D   6     123.090  92.200  90.890  1.00  0.00           H
ATOM   1998  CA  HIS D   6     121.530  91.340  92.000  1.00  0.00           C
ATOM   1999  HA  HIS D   6     121.370  91.090  93.040  1.00  0.00           H
ATOM   2000  CB  HIS D   6     120.450  92.360  91.590  1.00  0.00           C
ATOM   2001  HB1 HIS D   6     119.470  91.880  91.380  1.00  0.00           H
ATOM   2002  HB2 HIS D   6     120.770  92.890  90.660  1.00  0.00           H
ATOM   2003  ND1 HIS D   6     119.370  93.050  93.720  1.00  0.00           N
ATOM   2004  CG  HIS D   6     120.220  93.370  92.670  1.00  0.00           C
ATOM   2005  CE1 HIS D   6     119.300  94.140  94.450  1.00  0.00           C
ATOM   2006  HE1 HIS D   6     118.720  94.240  95.370  1.00  0.00           H
ATOM   2007  NE2 HIS D   6     120.050  95.150  93.930  1.00  0.00           N
ATOM   2008  HE2 HIS D   6     120.190  96.070  94.300  1.00  0.00           H
ATOM   2009  CD2 HIS D   6     120.640  94.650  92.780  1.00  0.00           C
ATOM   2010  HD2 HIS D   6     121.300  95.210  92.140  1.00  0.00           H
ATOM   2011  C   HIS D   6     121.310  90.070  91.210  1.00  0.00           C
ATOM   2012  O   HIS D   6     121.390  90.060  89.990  1.00  0.00           O
ATOM   2013  N   ASP D   7     121.000  88.970  91.920  1.00  0.00           N
ATOM   2014  HN  ASP D   7     121.050  88.940  92.920  1.00  0.00           H
ATOM   2015  CA  ASP D   7     120.580  87.720  91.340  1.00  0.00           C
ATOM   2016  HA  ASP D   7     120.690  87.780  90.260  1.00  0.00           H
ATOM   2017  CB  ASP D   7     121.440  86.570  91.950  1.00  0.00           C
ATOM   2018  HB1 ASP D   7     120.970  86.140  92.860  1.00  0.00           H
ATOM   2019  HB2 ASP D   7     122.430  86.990  92.240  1.00  0.00           H
ATOM   2020  CG  ASP D   7     121.720  85.460  90.960  1.00  0.00           C
ATOM   2021  OD1 ASP D   7     121.280  85.550  89.790  1.00  0.00           O
ATOM   2022  OD2 ASP D   7     122.480  84.540  91.350  1.00  0.00           O
ATOM   2023  C   ASP D   7     119.100  87.570  91.650  1.00  0.00           C
ATOM   2024  O   ASP D   7     118.630  87.960  92.730  1.00  0.00           O
ATOM   2025  N   SER D   8     118.310  87.050  90.700  1.00  0.00           N
ATOM   2026  HN  SER D   8     118.720  86.710  89.850  1.00  0.00           H
ATOM   2027  CA  SER D   8     116.870  87.000  90.850  1.00  0.00           C
ATOM   2028  HA  SER D   8     116.660  86.600  91.830  1.00  0.00           H
ATOM   2029  CB  SER D   8     116.180  88.400  90.780  1.00  0.00           C
ATOM   2030  HB1 SER D   8     116.540  89.010  91.640  1.00  0.00           H
ATOM   2031  HB2 SER D   8     115.080  88.280  90.910  1.00  0.00           H
ATOM   2032  OG  SER D   8     116.430  89.140  89.570  1.00  0.00           O
ATOM   2033  HG1 SER D   8     117.350  88.940  89.300  1.00  0.00           H
ATOM   2034  C   SER D   8     116.230  86.040  89.870  1.00  0.00           C
ATOM   2035  O   SER D   8     116.080  86.310  88.680  1.00  0.00           O
ATOM   2036  N   GLY D   9     115.830  84.850  90.380  1.00  0.00           N
ATOM   2037  HN  GLY D   9     115.970  84.650  91.360  1.00  0.00           H
ATOM   2038  CA  GLY D   9     115.240  83.780  89.580  1.00  0.00           C
ATOM   2039  HA1 GLY D   9     115.220  84.050  88.540  1.00  0.00           H
ATOM   2040  HA2 GLY D   9     115.830  82.890  89.750  1.00  0.00           H
ATOM   2041  C   GLY D   9     113.840  83.460  90.010  1.00  0.00           C
ATOM   2042  O   GLY D   9     113.590  83.070  91.150  1.00  0.00           O
ATOM   2043  N   TYR D  10     112.880  83.600  89.080  1.00  0.00           N
ATOM   2044  HN  TYR D  10     113.110  83.930  88.160  1.00  0.00           H
ATOM   2045  CA  TYR D  10     111.470  83.340  89.340  1.00  0.00           C
ATOM   2046  HA  TYR D  10     111.330  82.960  90.340  1.00  0.00           H
ATOM   2047  CB  TYR D  10     110.610  84.610  89.120  1.00  0.00           C
ATOM   2048  HB1 TYR D  10     109.530  84.380  89.200  1.00  0.00           H
ATOM   2049  HB2 TYR D  10     110.810  85.010  88.100  1.00  0.00           H
ATOM   2050  CG  TYR D  10     110.950  85.680  90.110  1.00  0.00           C
ATOM   2051  CD1 TYR D  10     110.190  85.800  91.280  1.00  0.00           C
ATOM   2052  HD1 TYR D  10     109.420  85.070  91.490  1.00  0.00           H
ATOM   2053  CE1 TYR D  10     110.430  86.850  92.170  1.00  0.00           C
ATOM   2054  HE1 TYR D  10     109.850  86.930  93.080  1.00  0.00           H
ATOM   2055  CZ  TYR D  10     111.400  87.800  91.880  1.00  0.00           C
ATOM   2056  OH  TYR D  10     111.620  88.880  92.750  1.00  0.00           O
ATOM   2057  HH  TYR D  10     112.500  89.240  92.540  1.00  0.00           H
ATOM   2058  CD2 TYR D  10     111.950  86.630  89.840  1.00  0.00           C
ATOM   2059  HD2 TYR D  10     112.520  86.550  88.920  1.00  0.00           H
ATOM   2060  CE2 TYR D  10     112.170  87.690  90.720  1.00  0.00           C
ATOM   2061  HE2 TYR D  10     112.920  88.440  90.480  1.00  0.00           H
ATOM   2062  C   TYR D  10     110.930  82.300  88.380  1.00  0.00           C
ATOM   2063  O   TYR D  10     110.610  82.600  87.230  1.00  0.00           O
ATOM   2064  N   GLU D  11     110.720  81.060  88.850  1.00  0.00           N
ATOM   2065  HN  GLU D  11     110.960  80.810  89.790  1.00  0.00           H
ATOM   2066  CA  GLU D  11     110.120  80.030  88.030  1.00  0.00           C
ATOM   2067  HA  GLU D  11     110.110  80.320  86.990  1.00  0.00           H
ATOM   2068  CB  GLU D  11     110.910  78.700  88.130  1.00  0.00           C
ATOM   2069  HB1 GLU D  11     110.720  78.220  89.120  1.00  0.00           H
ATOM   2070  HB2 GLU D  11     112.000  78.950  88.100  1.00  0.00           H
ATOM   2071  CG  GLU D  11     110.620  77.720  86.970  1.00  0.00           C
ATOM   2072  HG1 GLU D  11     111.020  78.140  86.020  1.00  0.00           H
ATOM   2073  HG2 GLU D  11     109.530  77.580  86.840  1.00  0.00           H
ATOM   2074  CD  GLU D  11     111.260  76.350  87.170  1.00  0.00           C
ATOM   2075  OE1 GLU D  11     110.770  75.380  86.550  1.00  0.00           O
ATOM   2076  OE2 GLU D  11     112.250  76.240  87.940  1.00  0.00           O
ATOM   2077  C   GLU D  11     108.680  79.850  88.500  1.00  0.00           C
ATOM   2078  O   GLU D  11     108.400  79.690  89.690  1.00  0.00           O
ATOM   2079  N   VAL D  12     107.710  79.950  87.580  1.00  0.00           N
ATOM   2080  HN  VAL D  12     107.950  80.130  86.620  1.00  0.00           H
ATOM   2081  CA  VAL D  12     106.290  79.800  87.910  1.00  0.00           C
ATOM   2082  HA  VAL D  12     106.180  79.460  88.920  1.00  0.00           H
ATOM   2083  CB  VAL D  12     105.500  81.100  87.750  1.00  0.00           C
ATOM   2084  HB  VAL D  12     105.540  81.450  86.690  1.00  0.00           H
ATOM   2085  CG1 VAL D  12     104.020  80.880  88.160  1.00  0.00           C
ATOM   2086 HG11 VAL D  12     103.470  81.840  88.120  1.00  0.00           H
ATOM   2087 HG12 VAL D  12     103.510  80.170  87.480  1.00  0.00           H
ATOM   2088 HG13 VAL D  12     103.970  80.490  89.190  1.00  0.00           H
ATOM   2089  CG2 VAL D  12     106.110  82.210  88.640  1.00  0.00           C
ATOM   2090 HG21 VAL D  12     105.510  83.140  88.570  1.00  0.00           H
ATOM   2091 HG22 VAL D  12     106.130  81.890  89.700  1.00  0.00           H
ATOM   2092 HG23 VAL D  12     107.150  82.450  88.320  1.00  0.00           H
ATOM   2093  C   VAL D  12     105.730  78.720  87.000  1.00  0.00           C
ATOM   2094  O   VAL D  12     105.650  78.890  85.780  1.00  0.00           O
ATOM   2095  N   HIS D  13     105.320  77.570  87.570  1.00  0.00           N
ATOM   2096  HN  HIS D  13     105.370  77.420  88.560  1.00  0.00           H
ATOM   2097  CA  HIS D  13     105.020  76.420  86.730  1.00  0.00           C
ATOM   2098  HA  HIS D  13     104.700  76.770  85.760  1.00  0.00           H
ATOM   2099  CB  HIS D  13     106.280  75.550  86.490  1.00  0.00           C
ATOM   2100  HB1 HIS D  13     107.030  76.220  86.010  1.00  0.00           H
ATOM   2101  HB2 HIS D  13     106.070  74.730  85.770  1.00  0.00           H
ATOM   2102  ND1 HIS D  13     106.700  73.670  88.080  1.00  0.00           N
ATOM   2103  CG  HIS D  13     106.960  74.970  87.710  1.00  0.00           C
ATOM   2104  CE1 HIS D  13     107.630  73.370  88.970  1.00  0.00           C
ATOM   2105  HE1 HIS D  13     107.730  72.410  89.470  1.00  0.00           H
ATOM   2106  NE2 HIS D  13     108.470  74.410  89.190  1.00  0.00           N
ATOM   2107  HE2 HIS D  13     109.300  74.390  89.760  1.00  0.00           H
ATOM   2108  CD2 HIS D  13     108.040  75.440  88.380  1.00  0.00           C
ATOM   2109  HD2 HIS D  13     108.550  76.390  88.310  1.00  0.00           H
ATOM   2110  C   HIS D  13     103.880  75.540  87.200  1.00  0.00           C
ATOM   2111  O   HIS D  13     103.560  75.410  88.380  1.00  0.00           O
ATOM   2112  N   HIS D  14     103.190  74.940  86.210  1.00  0.00           N
ATOM   2113  HN  HIS D  14     103.500  75.090  85.270  1.00  0.00           H
ATOM   2114  CA  HIS D  14     102.280  73.820  86.400  1.00  0.00           C
ATOM   2115  HA  HIS D  14     101.910  73.600  85.410  1.00  0.00           H
ATOM   2116  CB  HIS D  14     103.010  72.530  86.860  1.00  0.00           C
ATOM   2117  HB1 HIS D  14     102.340  71.810  87.350  1.00  0.00           H
ATOM   2118  HB2 HIS D  14     103.810  72.800  87.590  1.00  0.00           H
ATOM   2119  ND1 HIS D  14     104.650  72.390  84.990  1.00  0.00           N
ATOM   2120  CG  HIS D  14     103.640  71.800  85.710  1.00  0.00           C
ATOM   2121  CE1 HIS D  14     105.000  71.510  84.080  1.00  0.00           C
ATOM   2122  HE1 HIS D  14     105.780  71.670  83.330  1.00  0.00           H
ATOM   2123  NE2 HIS D  14     104.270  70.370  84.170  1.00  0.00           N
ATOM   2124  HE2 HIS D  14     104.330  69.590  83.550  1.00  0.00           H
ATOM   2125  CD2 HIS D  14     103.390  70.550  85.220  1.00  0.00           C
ATOM   2126  HD2 HIS D  14     102.660  69.840  85.550  1.00  0.00           H
ATOM   2127  C   HIS D  14     101.000  74.080  87.180  1.00  0.00           C
ATOM   2128  O   HIS D  14     100.320  73.150  87.620  1.00  0.00           O
ATOM   2129  N   GLN D  15     100.580  75.360  87.340  1.00  0.00           N
ATOM   2130  HN  GLN D  15     101.180  76.110  87.080  1.00  0.00           H
ATOM   2131  CA  GLN D  15      99.290  75.700  87.930  1.00  0.00           C
ATOM   2132  HA  GLN D  15      99.260  75.220  88.900  1.00  0.00           H
ATOM   2133  CB  GLN D  15      99.080  77.220  88.160  1.00  0.00           C
ATOM   2134  HB1 GLN D  15      98.040  77.370  88.550  1.00  0.00           H
ATOM   2135  HB2 GLN D  15      99.160  77.760  87.190  1.00  0.00           H
ATOM   2136  CG  GLN D  15     100.010  77.880  89.210  1.00  0.00           C
ATOM   2137  HG1 GLN D  15      99.960  77.290  90.150  1.00  0.00           H
ATOM   2138  HG2 GLN D  15      99.660  78.910  89.430  1.00  0.00           H
ATOM   2139  CD  GLN D  15     101.470  77.990  88.750  1.00  0.00           C
ATOM   2140  OE1 GLN D  15     101.750  78.120  87.560  1.00  0.00           O
ATOM   2141  NE2 GLN D  15     102.400  77.940  89.730  1.00  0.00           N
ATOM   2142 HE21 GLN D  15     102.110  77.780  90.680  1.00  0.00           H
ATOM   2143 HE22 GLN D  15     103.360  77.900  89.470  1.00  0.00           H
ATOM   2144  C   GLN D  15      98.090  75.150  87.150  1.00  0.00           C
ATOM   2145  O   GLN D  15      97.990  75.300  85.930  1.00  0.00           O
ATOM   2146  N   LYS D  16      97.140  74.520  87.850  1.00  0.00           N
ATOM   2147  HN  LYS D  16      97.230  74.430  88.850  1.00  0.00           H
ATOM   2148  CA  LYS D  16      96.000  73.880  87.240  1.00  0.00           C
ATOM   2149  HA  LYS D  16      96.040  74.000  86.160  1.00  0.00           H
ATOM   2150  CB  LYS D  16      95.960  72.360  87.550  1.00  0.00           C
ATOM   2151  HB1 LYS D  16      95.660  72.190  88.610  1.00  0.00           H
ATOM   2152  HB2 LYS D  16      97.010  71.980  87.450  1.00  0.00           H
ATOM   2153  CG  LYS D  16      95.090  71.530  86.580  1.00  0.00           C
ATOM   2154  HG1 LYS D  16      95.530  71.620  85.560  1.00  0.00           H
ATOM   2155  HG2 LYS D  16      94.070  71.970  86.550  1.00  0.00           H
ATOM   2156  CD  LYS D  16      94.990  70.040  86.960  1.00  0.00           C
ATOM   2157  HD1 LYS D  16      96.020  69.640  87.090  1.00  0.00           H
ATOM   2158  HD2 LYS D  16      94.470  69.970  87.940  1.00  0.00           H
ATOM   2159  CE  LYS D  16      94.260  69.190  85.900  1.00  0.00           C
ATOM   2160  HE1 LYS D  16      94.910  69.050  85.000  1.00  0.00           H
ATOM   2161  HE2 LYS D  16      93.330  69.700  85.580  1.00  0.00           H
ATOM   2162  NZ  LYS D  16      93.870  67.850  86.400  1.00  0.00           N
ATOM   2163  HZ1 LYS D  16      93.130  67.450  85.770  1.00  0.00           H
ATOM   2164  HZ2 LYS D  16      94.650  67.160  86.420  1.00  0.00           H
ATOM   2165  HZ3 LYS D  16      93.430  67.910  87.340  1.00  0.00           H
ATOM   2166  C   LYS D  16      94.740  74.560  87.750  1.00  0.00           C
ATOM   2167  O   LYS D  16      94.570  74.800  88.950  1.00  0.00           O
ATOM   2168  N   LEU D  17      93.810  74.920  86.840  1.00  0.00           N
ATOM   2169  HN  LEU D  17      93.970  74.770  85.860  1.00  0.00           H
ATOM   2170  CA  LEU D  17      92.510  75.430  87.220  1.00  0.00           C
ATOM   2171  HA  LEU D  17      92.330  75.230  88.270  1.00  0.00           H
ATOM   2172  CB  LEU D  17      92.380  76.960  87.000  1.00  0.00           C
ATOM   2173  HB1 LEU D  17      92.450  77.210  85.920  1.00  0.00           H
ATOM   2174  HB2 LEU D  17      93.260  77.410  87.500  1.00  0.00           H
ATOM   2175  CG  LEU D  17      91.120  77.600  87.620  1.00  0.00           C
ATOM   2176  HG  LEU D  17      90.820  76.980  88.500  1.00  0.00           H
ATOM   2177  CD1 LEU D  17      91.430  79.010  88.130  1.00  0.00           C
ATOM   2178 HD11 LEU D  17      90.530  79.460  88.610  1.00  0.00           H
ATOM   2179 HD12 LEU D  17      92.250  78.990  88.880  1.00  0.00           H
ATOM   2180 HD13 LEU D  17      91.730  79.660  87.290  1.00  0.00           H
ATOM   2181  CD2 LEU D  17      89.930  77.660  86.650  1.00  0.00           C
ATOM   2182 HD21 LEU D  17      89.060  78.130  87.140  1.00  0.00           H
ATOM   2183 HD22 LEU D  17      90.200  78.270  85.760  1.00  0.00           H
ATOM   2184 HD23 LEU D  17      89.630  76.650  86.300  1.00  0.00           H
ATOM   2185  C   LEU D  17      91.470  74.660  86.440  1.00  0.00           C
ATOM   2186  O   LEU D  17      91.540  74.560  85.220  1.00  0.00           O
ATOM   2187  N   VAL D  18      90.500  74.030  87.150  1.00  0.00           N
ATOM   2188  HN  VAL D  18      90.470  74.110  88.150  1.00  0.00           H
ATOM   2189  CA  VAL D  18      89.500  73.180  86.520  1.00  0.00           C
ATOM   2190  HA  VAL D  18      89.540  73.310  85.460  1.00  0.00           H
ATOM   2191  CB  VAL D  18      89.710  71.690  86.810  1.00  0.00           C
ATOM   2192  HB  VAL D  18      89.530  71.480  87.890  1.00  0.00           H
ATOM   2193  CG1 VAL D  18      88.740  70.840  85.980  1.00  0.00           C
ATOM   2194 HG11 VAL D  18      88.980  69.760  86.080  1.00  0.00           H
ATOM   2195 HG12 VAL D  18      87.690  70.980  86.320  1.00  0.00           H
ATOM   2196 HG13 VAL D  18      88.790  71.110  84.900  1.00  0.00           H
ATOM   2197  CG2 VAL D  18      91.170  71.300  86.490  1.00  0.00           C
ATOM   2198 HG21 VAL D  18      91.290  70.200  86.510  1.00  0.00           H
ATOM   2199 HG22 VAL D  18      91.450  71.660  85.480  1.00  0.00           H
ATOM   2200 HG23 VAL D  18      91.870  71.750  87.230  1.00  0.00           H
ATOM   2201  C   VAL D  18      88.110  73.580  86.980  1.00  0.00           C
ATOM   2202  O   VAL D  18      87.840  73.680  88.180  1.00  0.00           O
ATOM   2203  N   PHE D  19      87.180  73.820  86.050  1.00  0.00           N
ATOM   2204  HN  PHE D  19      87.410  73.800  85.070  1.00  0.00           H
ATOM   2205  CA  PHE D  19      85.790  74.060  86.420  1.00  0.00           C
ATOM   2206  HA  PHE D  19      85.780  74.610  87.360  1.00  0.00           H
ATOM   2207  CB  PHE D  19      85.050  74.940  85.380  1.00  0.00           C
ATOM   2208  HB1 PHE D  19      83.950  74.940  85.570  1.00  0.00           H
ATOM   2209  HB2 PHE D  19      85.220  74.580  84.350  1.00  0.00           H
ATOM   2210  CG  PHE D  19      85.540  76.360  85.500  1.00  0.00           C
ATOM   2211  CD1 PHE D  19      86.600  76.840  84.730  1.00  0.00           C
ATOM   2212  HD1 PHE D  19      87.100  76.190  84.020  1.00  0.00           H
ATOM   2213  CE1 PHE D  19      87.030  78.170  84.860  1.00  0.00           C
ATOM   2214  HE1 PHE D  19      87.850  78.540  84.260  1.00  0.00           H
ATOM   2215  CZ  PHE D  19      86.410  79.020  85.780  1.00  0.00           C
ATOM   2216  HZ  PHE D  19      86.730  80.040  85.910  1.00  0.00           H
ATOM   2217  CD2 PHE D  19      84.910  77.220  86.410  1.00  0.00           C
ATOM   2218  HD2 PHE D  19      84.090  76.860  87.020  1.00  0.00           H
ATOM   2219  CE2 PHE D  19      85.340  78.540  86.560  1.00  0.00           C
ATOM   2220  HE2 PHE D  19      84.860  79.200  87.270  1.00  0.00           H
ATOM   2221  C   PHE D  19      85.040  72.780  86.720  1.00  0.00           C
ATOM   2222  O   PHE D  19      84.570  72.580  87.840  1.00  0.00           O
ATOM   2223  N   PHE D  20      84.950  71.850  85.750  1.00  0.00           N
ATOM   2224  HN  PHE D  20      85.290  72.040  84.830  1.00  0.00           H
ATOM   2225  CA  PHE D  20      84.280  70.570  85.920  1.00  0.00           C
ATOM   2226  HA  PHE D  20      83.960  70.450  86.950  1.00  0.00           H
ATOM   2227  CB  PHE D  20      83.060  70.440  84.980  1.00  0.00           C
ATOM   2228  HB1 PHE D  20      82.550  69.460  85.110  1.00  0.00           H
ATOM   2229  HB2 PHE D  20      83.380  70.520  83.910  1.00  0.00           H
ATOM   2230  CG  PHE D  20      82.090  71.540  85.270  1.00  0.00           C
ATOM   2231  CD1 PHE D  20      82.100  72.740  84.530  1.00  0.00           C
ATOM   2232  HD1 PHE D  20      82.830  72.860  83.740  1.00  0.00           H
ATOM   2233  CE1 PHE D  20      81.190  73.770  84.810  1.00  0.00           C
ATOM   2234  HE1 PHE D  20      81.210  74.670  84.220  1.00  0.00           H
ATOM   2235  CZ  PHE D  20      80.260  73.610  85.840  1.00  0.00           C
ATOM   2236  HZ  PHE D  20      79.550  74.400  86.060  1.00  0.00           H
ATOM   2237  CD2 PHE D  20      81.140  71.390  86.290  1.00  0.00           C
ATOM   2238  HD2 PHE D  20      81.110  70.470  86.860  1.00  0.00           H
ATOM   2239  CE2 PHE D  20      80.230  72.420  86.570  1.00  0.00           C
ATOM   2240  HE2 PHE D  20      79.500  72.290  87.360  1.00  0.00           H
ATOM   2241  C   PHE D  20      85.280  69.470  85.630  1.00  0.00           C
ATOM   2242  O   PHE D  20      85.780  69.330  84.510  1.00  0.00           O
ATOM   2243  N   ALA D  21      85.640  68.670  86.650  1.00  0.00           N
ATOM   2244  HN  ALA D  21      85.250  68.800  87.570  1.00  0.00           H
ATOM   2245  CA  ALA D  21      86.760  67.760  86.560  1.00  0.00           C
ATOM   2246  HA  ALA D  21      87.430  68.090  85.780  1.00  0.00           H
ATOM   2247  CB  ALA D  21      87.520  67.780  87.900  1.00  0.00           C
ATOM   2248  HB1 ALA D  21      87.760  68.830  88.180  1.00  0.00           H
ATOM   2249  HB2 ALA D  21      86.890  67.330  88.700  1.00  0.00           H
ATOM   2250  HB3 ALA D  21      88.460  67.200  87.830  1.00  0.00           H
ATOM   2251  C   ALA D  21      86.390  66.320  86.230  1.00  0.00           C
ATOM   2252  O   ALA D  21      87.290  65.520  85.980  1.00  0.00           O
ATOM   2253  N   GLU D  22      85.090  65.980  86.190  1.00  0.00           N
ATOM   2254  HN  GLU D  22      84.380  66.670  86.290  1.00  0.00           H
ATOM   2255  CA  GLU D  22      84.560  64.650  85.950  1.00  0.00           C
ATOM   2256  HA  GLU D  22      85.200  64.110  85.260  1.00  0.00           H
ATOM   2257  CB  GLU D  22      84.360  63.830  87.260  1.00  0.00           C
ATOM   2258  HB1 GLU D  22      83.800  62.890  87.040  1.00  0.00           H
ATOM   2259  HB2 GLU D  22      83.730  64.430  87.950  1.00  0.00           H
ATOM   2260  CG  GLU D  22      85.660  63.430  88.020  1.00  0.00           C
ATOM   2261  HG1 GLU D  22      85.390  62.970  88.990  1.00  0.00           H
ATOM   2262  HG2 GLU D  22      86.260  64.340  88.230  1.00  0.00           H
ATOM   2263  CD  GLU D  22      86.540  62.430  87.290  1.00  0.00           C
ATOM   2264  OE1 GLU D  22      86.110  61.830  86.280  1.00  0.00           O
ATOM   2265  OE2 GLU D  22      87.700  62.200  87.740  1.00  0.00           O
ATOM   2266  C   GLU D  22      83.220  64.870  85.270  1.00  0.00           C
ATOM   2267  O   GLU D  22      82.790  66.030  85.170  1.00  0.00           O
ATOM   2268  N   ASP D  23      82.570  63.810  84.750  1.00  0.00           N
ATOM   2269  HN  ASP D  23      82.970  62.880  84.800  1.00  0.00           H
ATOM   2270  CA  ASP D  23      81.310  63.790  84.020  1.00  0.00           C
ATOM   2271  HA  ASP D  23      81.600  63.910  82.980  1.00  0.00           H
ATOM   2272  CB  ASP D  23      80.570  62.430  84.160  1.00  0.00           C
ATOM   2273  HB1 ASP D  23      79.650  62.480  83.540  1.00  0.00           H
ATOM   2274  HB2 ASP D  23      80.290  62.260  85.220  1.00  0.00           H
ATOM   2275  CG  ASP D  23      81.310  61.190  83.690  1.00  0.00           C
ATOM   2276  OD1 ASP D  23      82.560  61.180  83.580  1.00  0.00           O
ATOM   2277  OD2 ASP D  23      80.580  60.170  83.530  1.00  0.00           O
ATOM   2278  C   ASP D  23      80.250  64.880  84.290  1.00  0.00           C
ATOM   2279  O   ASP D  23      79.820  65.140  85.420  1.00  0.00           O
ATOM   2280  N   VAL D  24      79.710  65.460  83.200  1.00  0.00           N
ATOM   2281  HN  VAL D  24      80.110  65.270  82.300  1.00  0.00           H
ATOM   2282  CA  VAL D  24      78.530  66.320  83.240  1.00  0.00           C
ATOM   2283  HA  VAL D  24      78.170  66.400  84.260  1.00  0.00           H
ATOM   2284  CB  VAL D  24      78.820  67.740  82.740  1.00  0.00           C
ATOM   2285  HB  VAL D  24      79.120  67.710  81.670  1.00  0.00           H
ATOM   2286  CG1 VAL D  24      77.580  68.640  82.910  1.00  0.00           C
ATOM   2287 HG11 VAL D  24      77.840  69.690  82.670  1.00  0.00           H
ATOM   2288 HG12 VAL D  24      76.760  68.340  82.220  1.00  0.00           H
ATOM   2289 HG13 VAL D  24      77.180  68.590  83.940  1.00  0.00           H
ATOM   2290  CG2 VAL D  24      80.000  68.310  83.560  1.00  0.00           C
ATOM   2291 HG21 VAL D  24      80.150  69.380  83.340  1.00  0.00           H
ATOM   2292 HG22 VAL D  24      79.820  68.180  84.650  1.00  0.00           H
ATOM   2293 HG23 VAL D  24      80.940  67.770  83.320  1.00  0.00           H
ATOM   2294  C   VAL D  24      77.420  65.630  82.450  1.00  0.00           C
ATOM   2295  O   VAL D  24      76.940  66.090  81.410  1.00  0.00           O
ATOM   2296  N   GLY D  25      77.000  64.440  82.920  1.00  0.00           N
ATOM   2297  HN  GLY D  25      77.440  64.050  83.730  1.00  0.00           H
ATOM   2298  CA  GLY D  25      75.950  63.640  82.300  1.00  0.00           C
ATOM   2299  HA1 GLY D  25      76.190  63.530  81.250  1.00  0.00           H
ATOM   2300  HA2 GLY D  25      75.940  62.690  82.810  1.00  0.00           H
ATOM   2301  C   GLY D  25      74.540  64.180  82.390  1.00  0.00           C
ATOM   2302  O   GLY D  25      74.090  64.670  83.430  1.00  0.00           O
ATOM   2303  N   SER D  26      73.770  64.050  81.300  1.00  0.00           N
ATOM   2304  HN  SER D  26      74.200  63.750  80.440  1.00  0.00           H
ATOM   2305  CA  SER D  26      72.310  64.130  81.290  1.00  0.00           C
ATOM   2306  HA  SER D  26      72.020  63.980  80.260  1.00  0.00           H
ATOM   2307  CB  SER D  26      71.650  62.980  82.100  1.00  0.00           C
ATOM   2308  HB1 SER D  26      70.540  63.050  82.070  1.00  0.00           H
ATOM   2309  HB2 SER D  26      71.980  63.040  83.160  1.00  0.00           H
ATOM   2310  OG  SER D  26      71.990  61.700  81.570  1.00  0.00           O
ATOM   2311  HG1 SER D  26      71.690  61.070  82.260  1.00  0.00           H
ATOM   2312  C   SER D  26      71.670  65.450  81.690  1.00  0.00           C
ATOM   2313  O   SER D  26      70.540  65.470  82.190  1.00  0.00           O
ATOM   2314  N   ASN D  27      72.330  66.600  81.490  1.00  0.00           N
ATOM   2315  HN  ASN D  27      73.230  66.590  81.040  1.00  0.00           H
ATOM   2316  CA  ASN D  27      71.800  67.900  81.860  1.00  0.00           C
ATOM   2317  HA  ASN D  27      71.570  67.860  82.920  1.00  0.00           H
ATOM   2318  CB  ASN D  27      72.900  68.990  81.650  1.00  0.00           C
ATOM   2319  HB1 ASN D  27      73.280  68.900  80.620  1.00  0.00           H
ATOM   2320  HB2 ASN D  27      73.740  68.780  82.350  1.00  0.00           H
ATOM   2321  CG  ASN D  27      72.410  70.410  81.920  1.00  0.00           C
ATOM   2322  OD1 ASN D  27      71.970  70.740  83.020  1.00  0.00           O
ATOM   2323  ND2 ASN D  27      72.430  71.270  80.880  1.00  0.00           N
ATOM   2324 HD21 ASN D  27      72.740  70.950  79.980  1.00  0.00           H
ATOM   2325 HD22 ASN D  27      72.070  72.190  81.020  1.00  0.00           H
ATOM   2326  C   ASN D  27      70.490  68.290  81.150  1.00  0.00           C
ATOM   2327  O   ASN D  27      70.320  68.060  79.950  1.00  0.00           O
ATOM   2328  N   LYS D  28      69.540  68.910  81.880  1.00  0.00           N
ATOM   2329  HN  LYS D  28      69.620  68.970  82.880  1.00  0.00           H
ATOM   2330  CA  LYS D  28      68.380  69.560  81.290  1.00  0.00           C
ATOM   2331  HA  LYS D  28      68.370  69.420  80.220  1.00  0.00           H
ATOM   2332  CB  LYS D  28      67.070  68.980  81.880  1.00  0.00           C
ATOM   2333  HB1 LYS D  28      66.210  69.590  81.540  1.00  0.00           H
ATOM   2334  HB2 LYS D  28      67.100  69.040  82.990  1.00  0.00           H
ATOM   2335  CG  LYS D  28      66.770  67.530  81.460  1.00  0.00           C
ATOM   2336  HG1 LYS D  28      67.560  66.860  81.860  1.00  0.00           H
ATOM   2337  HG2 LYS D  28      66.800  67.470  80.350  1.00  0.00           H
ATOM   2338  CD  LYS D  28      65.390  67.090  81.960  1.00  0.00           C
ATOM   2339  HD1 LYS D  28      65.410  67.100  83.070  1.00  0.00           H
ATOM   2340  HD2 LYS D  28      64.640  67.850  81.630  1.00  0.00           H
ATOM   2341  CE  LYS D  28      64.960  65.720  81.440  1.00  0.00           C
ATOM   2342  HE1 LYS D  28      65.720  64.950  81.710  1.00  0.00           H
ATOM   2343  HE2 LYS D  28      64.850  65.740  80.340  1.00  0.00           H
ATOM   2344  NZ  LYS D  28      63.670  65.310  82.030  1.00  0.00           N
ATOM   2345  HZ1 LYS D  28      63.190  64.640  81.380  1.00  0.00           H
ATOM   2346  HZ2 LYS D  28      63.840  64.830  82.950  1.00  0.00           H
ATOM   2347  HZ3 LYS D  28      63.030  66.120  82.140  1.00  0.00           H
ATOM   2348  C   LYS D  28      68.360  71.060  81.520  1.00  0.00           C
ATOM   2349  O   LYS D  28      67.650  71.780  80.820  1.00  0.00           O
ATOM   2350  N   GLY D  29      69.150  71.560  82.490  1.00  0.00           N
ATOM   2351  HN  GLY D  29      69.790  70.960  82.970  1.00  0.00           H
ATOM   2352  CA  GLY D  29      69.180  72.960  82.890  1.00  0.00           C
ATOM   2353  HA1 GLY D  29      68.320  73.490  82.480  1.00  0.00           H
ATOM   2354  HA2 GLY D  29      69.180  72.980  83.970  1.00  0.00           H
ATOM   2355  C   GLY D  29      70.400  73.690  82.420  1.00  0.00           C
ATOM   2356  O   GLY D  29      70.790  73.630  81.250  1.00  0.00           O
ATOM   2357  N   ALA D  30      71.040  74.430  83.330  1.00  0.00           N
ATOM   2358  HN  ALA D  30      70.720  74.460  84.280  1.00  0.00           H
ATOM   2359  CA  ALA D  30      72.160  75.290  83.030  1.00  0.00           C
ATOM   2360  HA  ALA D  30      72.350  75.330  81.960  1.00  0.00           H
ATOM   2361  CB  ALA D  30      71.810  76.700  83.540  1.00  0.00           C
ATOM   2362  HB1 ALA D  30      70.960  77.110  82.950  1.00  0.00           H
ATOM   2363  HB2 ALA D  30      71.510  76.680  84.610  1.00  0.00           H
ATOM   2364  HB3 ALA D  30      72.680  77.390  83.430  1.00  0.00           H
ATOM   2365  C   ALA D  30      73.440  74.840  83.720  1.00  0.00           C
ATOM   2366  O   ALA D  30      73.490  74.730  84.940  1.00  0.00           O
ATOM   2367  N   ILE D  31      74.510  74.610  82.930  1.00  0.00           N
ATOM   2368  HN  ILE D  31      74.430  74.650  81.930  1.00  0.00           H
ATOM   2369  CA  ILE D  31      75.830  74.310  83.440  1.00  0.00           C
ATOM   2370  HA  ILE D  31      75.840  74.360  84.520  1.00  0.00           H
ATOM   2371  CB  ILE D  31      76.360  72.950  82.990  1.00  0.00           C
ATOM   2372  HB  ILE D  31      76.470  72.960  81.880  1.00  0.00           H
ATOM   2373  CG2 ILE D  31      77.750  72.710  83.600  1.00  0.00           C
ATOM   2374 HG21 ILE D  31      78.090  71.690  83.350  1.00  0.00           H
ATOM   2375 HG22 ILE D  31      78.510  73.420  83.210  1.00  0.00           H
ATOM   2376 HG23 ILE D  31      77.710  72.800  84.700  1.00  0.00           H
ATOM   2377  CG1 ILE D  31      75.380  71.800  83.310  1.00  0.00           C
ATOM   2378 HG11 ILE D  31      75.800  70.860  82.880  1.00  0.00           H
ATOM   2379 HG12 ILE D  31      74.420  71.990  82.790  1.00  0.00           H
ATOM   2380  CD  ILE D  31      75.100  71.560  84.800  1.00  0.00           C
ATOM   2381  HD1 ILE D  31      74.450  70.670  84.920  1.00  0.00           H
ATOM   2382  HD2 ILE D  31      76.040  71.370  85.360  1.00  0.00           H
ATOM   2383  HD3 ILE D  31      74.590  72.440  85.240  1.00  0.00           H
ATOM   2384  C   ILE D  31      76.790  75.370  82.930  1.00  0.00           C
ATOM   2385  O   ILE D  31      76.930  75.560  81.720  1.00  0.00           O
ATOM   2386  N   ILE D  32      77.460  76.110  83.830  1.00  0.00           N
ATOM   2387  HN  ILE D  32      77.310  75.970  84.820  1.00  0.00           H
ATOM   2388  CA  ILE D  32      78.300  77.220  83.450  1.00  0.00           C
ATOM   2389  HA  ILE D  32      78.560  77.140  82.410  1.00  0.00           H
ATOM   2390  CB  ILE D  32      77.630  78.580  83.640  1.00  0.00           C
ATOM   2391  HB  ILE D  32      77.510  78.790  84.730  1.00  0.00           H
ATOM   2392  CG2 ILE D  32      78.510  79.680  83.000  1.00  0.00           C
ATOM   2393 HG21 ILE D  32      78.010  80.670  83.050  1.00  0.00           H
ATOM   2394 HG22 ILE D  32      79.490  79.780  83.510  1.00  0.00           H
ATOM   2395 HG23 ILE D  32      78.680  79.460  81.920  1.00  0.00           H
ATOM   2396  CG1 ILE D  32      76.200  78.570  83.040  1.00  0.00           C
ATOM   2397 HG11 ILE D  32      75.590  77.750  83.480  1.00  0.00           H
ATOM   2398 HG12 ILE D  32      76.300  78.380  81.950  1.00  0.00           H
ATOM   2399  CD  ILE D  32      75.430  79.860  83.280  1.00  0.00           C
ATOM   2400  HD1 ILE D  32      74.400  79.780  82.880  1.00  0.00           H
ATOM   2401  HD2 ILE D  32      75.370  80.090  84.360  1.00  0.00           H
ATOM   2402  HD3 ILE D  32      75.910  80.720  82.760  1.00  0.00           H
ATOM   2403  C   ILE D  32      79.600  77.190  84.240  1.00  0.00           C
ATOM   2404  O   ILE D  32      79.620  77.020  85.460  1.00  0.00           O
ATOM   2405  N   GLY D  33      80.760  77.350  83.560  1.00  0.00           N
ATOM   2406  HN  GLY D  33      80.740  77.450  82.560  1.00  0.00           H
ATOM   2407  CA  GLY D  33      82.040  77.470  84.260  1.00  0.00           C
ATOM   2408  HA1 GLY D  33      82.080  76.760  85.070  1.00  0.00           H
ATOM   2409  HA2 GLY D  33      82.820  77.300  83.530  1.00  0.00           H
ATOM   2410  C   GLY D  33      82.250  78.840  84.840  1.00  0.00           C
ATOM   2411  O   GLY D  33      82.260  79.030  86.060  1.00  0.00           O
ATOM   2412  N   LEU D  34      82.410  79.840  83.960  1.00  0.00           N
ATOM   2413  HN  LEU D  34      82.370  79.650  82.980  1.00  0.00           H
ATOM   2414  CA  LEU D  34      82.670  81.210  84.350  1.00  0.00           C
ATOM   2415  HA  LEU D  34      82.570  81.320  85.430  1.00  0.00           H
ATOM   2416  CB  LEU D  34      84.110  81.620  83.950  1.00  0.00           C
ATOM   2417  HB1 LEU D  34      84.260  81.350  82.880  1.00  0.00           H
ATOM   2418  HB2 LEU D  34      84.810  80.990  84.550  1.00  0.00           H
ATOM   2419  CG  LEU D  34      84.500  83.100  84.150  1.00  0.00           C
ATOM   2420  HG  LEU D  34      83.890  83.730  83.460  1.00  0.00           H
ATOM   2421  CD1 LEU D  34      84.270  83.600  85.570  1.00  0.00           C
ATOM   2422 HD11 LEU D  34      84.650  84.640  85.690  1.00  0.00           H
ATOM   2423 HD12 LEU D  34      83.190  83.600  85.840  1.00  0.00           H
ATOM   2424 HD13 LEU D  34      84.800  82.940  86.280  1.00  0.00           H
ATOM   2425  CD2 LEU D  34      85.980  83.280  83.780  1.00  0.00           C
ATOM   2426 HD21 LEU D  34      86.280  84.350  83.880  1.00  0.00           H
ATOM   2427 HD22 LEU D  34      86.620  82.670  84.450  1.00  0.00           H
ATOM   2428 HD23 LEU D  34      86.180  82.960  82.740  1.00  0.00           H
ATOM   2429  C   LEU D  34      81.650  82.140  83.730  1.00  0.00           C
ATOM   2430  O   LEU D  34      81.450  82.150  82.520  1.00  0.00           O
ATOM   2431  N   MET D  35      80.960  82.920  84.570  1.00  0.00           N
ATOM   2432  HN  MET D  35      81.100  82.860  85.570  1.00  0.00           H
ATOM   2433  CA  MET D  35      79.900  83.800  84.150  1.00  0.00           C
ATOM   2434  HA  MET D  35      79.840  83.830  83.070  1.00  0.00           H
ATOM   2435  CB  MET D  35      78.580  83.280  84.740  1.00  0.00           C
ATOM   2436  HB1 MET D  35      78.550  83.410  85.840  1.00  0.00           H
ATOM   2437  HB2 MET D  35      78.560  82.180  84.550  1.00  0.00           H
ATOM   2438  CG  MET D  35      77.350  83.900  84.070  1.00  0.00           C
ATOM   2439  HG1 MET D  35      77.510  83.880  82.970  1.00  0.00           H
ATOM   2440  HG2 MET D  35      77.240  84.970  84.370  1.00  0.00           H
ATOM   2441  SD  MET D  35      75.860  82.970  84.460  1.00  0.00           S
ATOM   2442  CE  MET D  35      75.500  83.800  86.020  1.00  0.00           C
ATOM   2443  HE1 MET D  35      74.520  83.460  86.430  1.00  0.00           H
ATOM   2444  HE2 MET D  35      76.290  83.570  86.760  1.00  0.00           H
ATOM   2445  HE3 MET D  35      75.440  84.900  85.890  1.00  0.00           H
ATOM   2446  C   MET D  35      80.140  85.200  84.650  1.00  0.00           C
ATOM   2447  O   MET D  35      80.320  85.440  85.850  1.00  0.00           O
ATOM   2448  N   VAL D  36      80.160  86.190  83.740  1.00  0.00           N
ATOM   2449  HN  VAL D  36      80.060  85.990  82.770  1.00  0.00           H
ATOM   2450  CA  VAL D  36      80.340  87.580  84.130  1.00  0.00           C
ATOM   2451  HA  VAL D  36      80.310  87.680  85.210  1.00  0.00           H
ATOM   2452  CB  VAL D  36      81.670  88.160  83.670  1.00  0.00           C
ATOM   2453  HB  VAL D  36      81.730  88.130  82.560  1.00  0.00           H
ATOM   2454  CG1 VAL D  36      81.830  89.610  84.180  1.00  0.00           C
ATOM   2455 HG11 VAL D  36      82.850  89.980  83.950  1.00  0.00           H
ATOM   2456 HG12 VAL D  36      81.110  90.290  83.690  1.00  0.00           H
ATOM   2457 HG13 VAL D  36      81.690  89.650  85.280  1.00  0.00           H
ATOM   2458  CG2 VAL D  36      82.810  87.280  84.240  1.00  0.00           C
ATOM   2459 HG21 VAL D  36      83.800  87.740  84.040  1.00  0.00           H
ATOM   2460 HG22 VAL D  36      82.700  87.160  85.340  1.00  0.00           H
ATOM   2461 HG23 VAL D  36      82.800  86.260  83.780  1.00  0.00           H
ATOM   2462  C   VAL D  36      79.170  88.400  83.610  1.00  0.00           C
ATOM   2463  O   VAL D  36      78.990  88.570  82.400  1.00  0.00           O
ATOM   2464  N   GLY D  37      78.340  88.940  84.530  1.00  0.00           N
ATOM   2465  HN  GLY D  37      78.550  88.820  85.510  1.00  0.00           H
ATOM   2466  CA  GLY D  37      77.070  89.590  84.210  1.00  0.00           C
ATOM   2467  HA1 GLY D  37      76.690  90.000  85.130  1.00  0.00           H
ATOM   2468  HA2 GLY D  37      77.270  90.350  83.470  1.00  0.00           H
ATOM   2469  C   GLY D  37      76.000  88.680  83.650  1.00  0.00           C
ATOM   2470  O   GLY D  37      75.930  87.500  83.960  1.00  0.00           O
ATOM   2471  N   GLY D  38      75.100  89.260  82.830  1.00  0.00           N
ATOM   2472  HN  GLY D  38      75.170  90.230  82.620  1.00  0.00           H
ATOM   2473  CA  GLY D  38      73.970  88.540  82.220  1.00  0.00           C
ATOM   2474  HA1 GLY D  38      73.530  89.190  81.480  1.00  0.00           H
ATOM   2475  HA2 GLY D  38      74.370  87.640  81.780  1.00  0.00           H
ATOM   2476  C   GLY D  38      72.860  88.120  83.150  1.00  0.00           C
ATOM   2477  O   GLY D  38      72.780  88.570  84.300  1.00  0.00           O
ATOM   2478  N   VAL D  39      71.960  87.250  82.640  1.00  0.00           N
ATOM   2479  HN  VAL D  39      72.050  86.960  81.680  1.00  0.00           H
ATOM   2480  CA  VAL D  39      70.860  86.640  83.390  1.00  0.00           C
ATOM   2481  HA  VAL D  39      71.080  86.710  84.440  1.00  0.00           H
ATOM   2482  CB  VAL D  39      69.520  87.330  83.110  1.00  0.00           C
ATOM   2483  HB  VAL D  39      69.290  87.230  82.020  1.00  0.00           H
ATOM   2484  CG1 VAL D  39      68.370  86.700  83.920  1.00  0.00           C
ATOM   2485 HG11 VAL D  39      67.440  87.300  83.770  1.00  0.00           H
ATOM   2486 HG12 VAL D  39      68.140  85.670  83.580  1.00  0.00           H
ATOM   2487 HG13 VAL D  39      68.600  86.680  85.000  1.00  0.00           H
ATOM   2488  CG2 VAL D  39      69.650  88.830  83.440  1.00  0.00           C
ATOM   2489 HG21 VAL D  39      68.660  89.320  83.390  1.00  0.00           H
ATOM   2490 HG22 VAL D  39      70.050  88.970  84.470  1.00  0.00           H
ATOM   2491 HG23 VAL D  39      70.320  89.330  82.730  1.00  0.00           H
ATOM   2492  C   VAL D  39      70.720  85.140  83.070  1.00  0.00           C
ATOM   2493  O   VAL D  39      70.780  84.720  81.910  1.00  0.00           O
ATOM   2494  N   VAL D  40      70.510  84.300  84.100  1.00  0.00           N
ATOM   2495  HN  VAL D  40      70.550  84.640  85.040  1.00  0.00           H
ATOM   2496  CA  VAL D  40      70.230  82.870  83.970  1.00  0.00           C
ATOM   2497  HA  VAL D  40      70.280  82.580  82.930  1.00  0.00           H
ATOM   2498  CB  VAL D  40      71.220  82.020  84.770  1.00  0.00           C
ATOM   2499  HB  VAL D  40      71.350  82.470  85.790  1.00  0.00           H
ATOM   2500  CG1 VAL D  40      70.770  80.550  84.960  1.00  0.00           C
ATOM   2501 HG11 VAL D  40      71.590  79.960  85.430  1.00  0.00           H
ATOM   2502 HG12 VAL D  40      69.890  80.480  85.640  1.00  0.00           H
ATOM   2503 HG13 VAL D  40      70.510  80.090  83.990  1.00  0.00           H
ATOM   2504  CG2 VAL D  40      72.570  82.080  84.050  1.00  0.00           C
ATOM   2505 HG21 VAL D  40      73.310  81.410  84.550  1.00  0.00           H
ATOM   2506 HG22 VAL D  40      72.470  81.780  82.980  1.00  0.00           H
ATOM   2507 HG23 VAL D  40      72.970  83.110  84.070  1.00  0.00           H
ATOM   2508  C   VAL D  40      68.820  82.560  84.440  1.00  0.00           C
ATOM   2509  O   VAL D  40      68.470  82.800  85.600  1.00  0.00           O
ATOM   2510  N   ILE D  41      67.990  81.980  83.560  1.00  0.00           N
ATOM   2511  HN  ILE D  41      68.260  81.870  82.600  1.00  0.00           H
ATOM   2512  CA  ILE D  41      66.670  81.480  83.910  1.00  0.00           C
ATOM   2513  HA  ILE D  41      66.450  81.720  84.940  1.00  0.00           H
ATOM   2514  CB  ILE D  41      65.560  82.060  83.030  1.00  0.00           C
ATOM   2515  HB  ILE D  41      65.690  81.680  81.990  1.00  0.00           H
ATOM   2516  CG2 ILE D  41      64.200  81.570  83.560  1.00  0.00           C
ATOM   2517 HG21 ILE D  41      63.390  82.080  83.000  1.00  0.00           H
ATOM   2518 HG22 ILE D  41      64.070  80.470  83.420  1.00  0.00           H
ATOM   2519 HG23 ILE D  41      64.080  81.810  84.630  1.00  0.00           H
ATOM   2520  CG1 ILE D  41      65.600  83.610  82.930  1.00  0.00           C
ATOM   2521 HG11 ILE D  41      64.770  83.930  82.270  1.00  0.00           H
ATOM   2522 HG12 ILE D  41      66.540  83.930  82.430  1.00  0.00           H
ATOM   2523  CD  ILE D  41      65.460  84.360  84.260  1.00  0.00           C
ATOM   2524  HD1 ILE D  41      65.440  85.460  84.080  1.00  0.00           H
ATOM   2525  HD2 ILE D  41      64.520  84.090  84.780  1.00  0.00           H
ATOM   2526  HD3 ILE D  41      66.320  84.140  84.940  1.00  0.00           H
ATOM   2527  C   ILE D  41      66.690  79.960  83.780  1.00  0.00           C
ATOM   2528  O   ILE D  41      66.900  79.410  82.700  1.00  0.00           O
ATOM   2529  N   ALA D  42      66.500  79.220  84.900  1.00  0.00           N
ATOM   2530  HN  ALA D  42      66.370  79.670  85.790  1.00  0.00           H
ATOM   2531  CA  ALA D  42      66.670  77.780  84.910  1.00  0.00           C
ATOM   2532  HA  ALA D  42      66.500  77.390  83.920  1.00  0.00           H
ATOM   2533  CB  ALA D  42      68.120  77.430  85.330  1.00  0.00           C
ATOM   2534  HB1 ALA D  42      68.840  77.910  84.640  1.00  0.00           H
ATOM   2535  HB2 ALA D  42      68.320  77.800  86.360  1.00  0.00           H
ATOM   2536  HB3 ALA D  42      68.280  76.330  85.300  1.00  0.00           H
ATOM   2537  C   ALA D  42      65.660  77.070  85.810  1.00  0.00           C
ATOM   2538  O   ALA D  42      66.000  76.460  86.830  1.00  0.00           O
ATOM   2539  N   NME D  43      64.370  77.120  85.440  1.00  0.00           N
ATOM   2540  HN  NME D  43      64.080  77.630  84.630  1.00  0.00           H
ATOM   2541  CH3 NME D  43      63.330  76.420  86.180  1.00  0.00           C
ATOM   2542 HH31 NME D  43      63.260  76.800  87.220  1.00  0.00           H
ATOM   2543 HH32 NME D  43      62.340  76.580  85.690  1.00  0.00           H
ATOM   2544 HH33 NME D  43      63.530  75.330  86.210  1.00  0.00           H
ATOM   2545  CH3 ACE E   0      37.500  61.990  84.430  1.00  0.00           C
ATOM   2546 HH31 ACE E   0      38.060  61.990  85.390  1.00  0.00           H
ATOM   2547 HH32 ACE E   0      36.410  62.070  84.630  1.00  0.00           H
ATOM   2548 HH33 ACE E   0      37.700  61.030  83.900  1.00  0.00           H
ATOM   2549  C   ACE E   0      37.930  63.120  83.580  1.00  0.00           C
ATOM   2550  O   ACE E   0      37.840  63.050  82.360  1.00  0.00           O
ATOM   2551  N   ASP E   1      38.420  64.200  84.210  1.00  0.00           N
ATOM   2552  HN  ASP E   1      38.490  64.200  85.200  1.00  0.00           H
ATOM   2553  CA  ASP E   1      38.810  65.420  83.540  1.00  0.00           C
ATOM   2554  HA  ASP E   1      38.530  65.370  82.490  1.00  0.00           H
ATOM   2555  CB  ASP E   1      38.080  66.610  84.210  1.00  0.00           C
ATOM   2556  HB1 ASP E   1      38.520  66.860  85.200  1.00  0.00           H
ATOM   2557  HB2 ASP E   1      37.020  66.330  84.380  1.00  0.00           H
ATOM   2558  CG  ASP E   1      38.060  67.860  83.360  1.00  0.00           C
ATOM   2559  OD1 ASP E   1      38.500  67.830  82.180  1.00  0.00           O
ATOM   2560  OD2 ASP E   1      37.510  68.880  83.840  1.00  0.00           O
ATOM   2561  C   ASP E   1      40.320  65.600  83.600  1.00  0.00           C
ATOM   2562  O   ASP E   1      40.980  65.160  84.550  1.00  0.00           O
ATOM   2563  N   ALA E   2      40.920  66.230  82.580  1.00  0.00           N
ATOM   2564  HN  ALA E   2      40.360  66.600  81.830  1.00  0.00           H
ATOM   2565  CA  ALA E   2      42.350  66.330  82.440  1.00  0.00           C
ATOM   2566  HA  ALA E   2      42.810  66.360  83.420  1.00  0.00           H
ATOM   2567  CB  ALA E   2      42.870  65.100  81.660  1.00  0.00           C
ATOM   2568  HB1 ALA E   2      42.600  64.170  82.200  1.00  0.00           H
ATOM   2569  HB2 ALA E   2      42.390  65.060  80.650  1.00  0.00           H
ATOM   2570  HB3 ALA E   2      43.970  65.130  81.530  1.00  0.00           H
ATOM   2571  C   ALA E   2      42.770  67.620  81.740  1.00  0.00           C
ATOM   2572  O   ALA E   2      43.580  67.600  80.820  1.00  0.00           O
ATOM   2573  N   GLU E   3      42.240  68.790  82.190  1.00  0.00           N
ATOM   2574  HN  GLU E   3      41.500  68.800  82.860  1.00  0.00           H
ATOM   2575  CA  GLU E   3      42.660  70.090  81.700  1.00  0.00           C
ATOM   2576  HA  GLU E   3      42.540  70.070  80.630  1.00  0.00           H
ATOM   2577  CB  GLU E   3      41.790  71.270  82.230  1.00  0.00           C
ATOM   2578  HB1 GLU E   3      41.860  71.290  83.340  1.00  0.00           H
ATOM   2579  HB2 GLU E   3      40.730  71.080  81.980  1.00  0.00           H
ATOM   2580  CG  GLU E   3      42.220  72.660  81.670  1.00  0.00           C
ATOM   2581  HG1 GLU E   3      42.010  72.670  80.580  1.00  0.00           H
ATOM   2582  HG2 GLU E   3      43.300  72.840  81.810  1.00  0.00           H
ATOM   2583  CD  GLU E   3      41.530  73.870  82.280  1.00  0.00           C
ATOM   2584  OE1 GLU E   3      40.650  73.730  83.160  1.00  0.00           O
ATOM   2585  OE2 GLU E   3      41.900  75.010  81.860  1.00  0.00           O
ATOM   2586  C   GLU E   3      44.130  70.410  81.990  1.00  0.00           C
ATOM   2587  O   GLU E   3      44.520  70.620  83.140  1.00  0.00           O
ATOM   2588  N   PHE E   4      44.980  70.500  80.950  1.00  0.00           N
ATOM   2589  HN  PHE E   4      44.620  70.370  80.020  1.00  0.00           H
ATOM   2590  CA  PHE E   4      46.370  70.890  81.080  1.00  0.00           C
ATOM   2591  HA  PHE E   4      46.650  70.990  82.120  1.00  0.00           H
ATOM   2592  CB  PHE E   4      47.360  69.910  80.380  1.00  0.00           C
ATOM   2593  HB1 PHE E   4      48.400  70.290  80.470  1.00  0.00           H
ATOM   2594  HB2 PHE E   4      47.100  69.840  79.300  1.00  0.00           H
ATOM   2595  CG  PHE E   4      47.330  68.530  80.960  1.00  0.00           C
ATOM   2596  CD1 PHE E   4      46.620  67.510  80.310  1.00  0.00           C
ATOM   2597  HD1 PHE E   4      46.030  67.750  79.430  1.00  0.00           H
ATOM   2598  CE1 PHE E   4      46.670  66.190  80.760  1.00  0.00           C
ATOM   2599  HE1 PHE E   4      46.110  65.420  80.250  1.00  0.00           H
ATOM   2600  CZ  PHE E   4      47.460  65.870  81.870  1.00  0.00           C
ATOM   2601  HZ  PHE E   4      47.520  64.850  82.200  1.00  0.00           H
ATOM   2602  CD2 PHE E   4      48.110  68.200  82.080  1.00  0.00           C
ATOM   2603  HD2 PHE E   4      48.680  68.970  82.560  1.00  0.00           H
ATOM   2604  CE2 PHE E   4      48.180  66.870  82.530  1.00  0.00           C
ATOM   2605  HE2 PHE E   4      48.800  66.610  83.370  1.00  0.00           H
ATOM   2606  C   PHE E   4      46.590  72.240  80.420  1.00  0.00           C
ATOM   2607  O   PHE E   4      46.650  72.350  79.190  1.00  0.00           O
ATOM   2608  N   ARG E   5      46.780  73.310  81.210  1.00  0.00           N
ATOM   2609  HN  ARG E   5      46.700  73.250  82.210  1.00  0.00           H
ATOM   2610  CA  ARG E   5      47.030  74.630  80.670  1.00  0.00           C
ATOM   2611  HA  ARG E   5      46.940  74.630  79.590  1.00  0.00           H
ATOM   2612  CB  ARG E   5      45.990  75.620  81.230  1.00  0.00           C
ATOM   2613  HB1 ARG E   5      46.070  75.650  82.340  1.00  0.00           H
ATOM   2614  HB2 ARG E   5      44.990  75.200  81.000  1.00  0.00           H
ATOM   2615  CG  ARG E   5      46.070  77.040  80.660  1.00  0.00           C
ATOM   2616  HG1 ARG E   5      46.010  76.990  79.550  1.00  0.00           H
ATOM   2617  HG2 ARG E   5      47.040  77.510  80.930  1.00  0.00           H
ATOM   2618  CD  ARG E   5      44.930  77.930  81.180  1.00  0.00           C
ATOM   2619  HD1 ARG E   5      44.980  77.980  82.290  1.00  0.00           H
ATOM   2620  HD2 ARG E   5      43.940  77.520  80.860  1.00  0.00           H
ATOM   2621  NE  ARG E   5      45.120  79.290  80.590  1.00  0.00           N
ATOM   2622  HE  ARG E   5      45.480  79.350  79.650  1.00  0.00           H
ATOM   2623  CZ  ARG E   5      44.590  80.400  81.070  1.00  0.00           C
ATOM   2624  NH1 ARG E   5      43.740  80.400  82.070  1.00  0.00           N
ATOM   2625 HH11 ARG E   5      43.330  79.520  82.310  1.00  0.00           H
ATOM   2626 HH12 ARG E   5      43.320  81.260  82.320  1.00  0.00           H
ATOM   2627  NH2 ARG E   5      44.930  81.540  80.490  1.00  0.00           N
ATOM   2628 HH21 ARG E   5      45.720  81.550  79.870  1.00  0.00           H
ATOM   2629 HH22 ARG E   5      44.640  82.420  80.880  1.00  0.00           H
ATOM   2630  C   ARG E   5      48.450  75.070  81.020  1.00  0.00           C
ATOM   2631  O   ARG E   5      48.770  75.400  82.160  1.00  0.00           O
ATOM   2632  N   HIS E   6      49.330  75.080  80.010  1.00  0.00           N
ATOM   2633  HN  HIS E   6      49.070  74.730  79.110  1.00  0.00           H
ATOM   2634  CA  HIS E   6      50.700  75.550  80.140  1.00  0.00           C
ATOM   2635  HA  HIS E   6      50.930  75.780  81.170  1.00  0.00           H
ATOM   2636  CB  HIS E   6      51.720  74.510  79.610  1.00  0.00           C
ATOM   2637  HB1 HIS E   6      52.590  74.980  79.120  1.00  0.00           H
ATOM   2638  HB2 HIS E   6      51.230  73.880  78.850  1.00  0.00           H
ATOM   2639  ND1 HIS E   6      53.470  73.950  81.290  1.00  0.00           N
ATOM   2640  CG  HIS E   6      52.260  73.620  80.690  1.00  0.00           C
ATOM   2641  CE1 HIS E   6      53.770  72.910  82.040  1.00  0.00           C
ATOM   2642  HE1 HIS E   6      54.660  72.830  82.670  1.00  0.00           H
ATOM   2643  NE2 HIS E   6      52.820  71.950  81.980  1.00  0.00           N
ATOM   2644  HE2 HIS E   6      52.770  71.110  82.540  1.00  0.00           H
ATOM   2645  CD2 HIS E   6      51.860  72.390  81.100  1.00  0.00           C
ATOM   2646  HD2 HIS E   6      50.980  71.830  80.820  1.00  0.00           H
ATOM   2647  C   HIS E   6      50.880  76.830  79.360  1.00  0.00           C
ATOM   2648  O   HIS E   6      50.860  76.830  78.130  1.00  0.00           O
ATOM   2649  N   ASP E   7      51.100  77.950  80.070  1.00  0.00           N
ATOM   2650  HN  ASP E   7      51.020  77.980  81.070  1.00  0.00           H
ATOM   2651  CA  ASP E   7      51.490  79.200  79.470  1.00  0.00           C
ATOM   2652  HA  ASP E   7      51.570  79.060  78.390  1.00  0.00           H
ATOM   2653  CB  ASP E   7      50.460  80.310  79.780  1.00  0.00           C
ATOM   2654  HB1 ASP E   7      50.660  80.820  80.740  1.00  0.00           H
ATOM   2655  HB2 ASP E   7      49.450  79.840  79.860  1.00  0.00           H
ATOM   2656  CG  ASP E   7      50.380  81.330  78.670  1.00  0.00           C
ATOM   2657  OD1 ASP E   7      51.220  81.290  77.730  1.00  0.00           O
ATOM   2658  OD2 ASP E   7      49.410  82.130  78.690  1.00  0.00           O
ATOM   2659  C   ASP E   7      52.890  79.540  79.950  1.00  0.00           C
ATOM   2660  O   ASP E   7      53.300  79.220  81.070  1.00  0.00           O
ATOM   2661  N   SER E   8      53.680  80.150  79.070  1.00  0.00           N
ATOM   2662  HN  SER E   8      53.280  80.500  78.220  1.00  0.00           H
ATOM   2663  CA  SER E   8      55.120  80.200  79.250  1.00  0.00           C
ATOM   2664  HA  SER E   8      55.290  80.540  80.260  1.00  0.00           H
ATOM   2665  CB  SER E   8      55.840  78.820  79.080  1.00  0.00           C
ATOM   2666  HB1 SER E   8      55.580  78.190  79.960  1.00  0.00           H
ATOM   2667  HB2 SER E   8      56.950  78.950  79.080  1.00  0.00           H
ATOM   2668  OG  SER E   8      55.430  78.130  77.900  1.00  0.00           O
ATOM   2669  HG1 SER E   8      55.610  78.740  77.170  1.00  0.00           H
ATOM   2670  C   SER E   8      55.750  81.240  78.370  1.00  0.00           C
ATOM   2671  O   SER E   8      56.390  80.930  77.360  1.00  0.00           O
ATOM   2672  N   GLY E   9      55.560  82.520  78.740  1.00  0.00           N
ATOM   2673  HN  GLY E   9      55.070  82.710  79.590  1.00  0.00           H
ATOM   2674  CA  GLY E   9      56.150  83.660  78.070  1.00  0.00           C
ATOM   2675  HA1 GLY E   9      56.080  83.520  77.000  1.00  0.00           H
ATOM   2676  HA2 GLY E   9      55.630  84.540  78.410  1.00  0.00           H
ATOM   2677  C   GLY E   9      57.600  83.860  78.420  1.00  0.00           C
ATOM   2678  O   GLY E   9      57.970  83.880  79.600  1.00  0.00           O
ATOM   2679  N   TYR E  10      58.450  84.040  77.400  1.00  0.00           N
ATOM   2680  HN  TYR E  10      58.140  83.930  76.460  1.00  0.00           H
ATOM   2681  CA  TYR E  10      59.800  84.540  77.590  1.00  0.00           C
ATOM   2682  HA  TYR E  10      59.900  84.990  78.570  1.00  0.00           H
ATOM   2683  CB  TYR E  10      60.890  83.450  77.400  1.00  0.00           C
ATOM   2684  HB1 TYR E  10      61.910  83.900  77.460  1.00  0.00           H
ATOM   2685  HB2 TYR E  10      60.790  82.980  76.390  1.00  0.00           H
ATOM   2686  CG  TYR E  10      60.820  82.350  78.420  1.00  0.00           C
ATOM   2687  CD1 TYR E  10      61.680  82.350  79.530  1.00  0.00           C
ATOM   2688  HD1 TYR E  10      62.350  83.190  79.690  1.00  0.00           H
ATOM   2689  CE1 TYR E  10      61.690  81.280  80.440  1.00  0.00           C
ATOM   2690  HE1 TYR E  10      62.350  81.290  81.290  1.00  0.00           H
ATOM   2691  CZ  TYR E  10      60.850  80.180  80.230  1.00  0.00           C
ATOM   2692  OH  TYR E  10      60.870  79.110  81.140  1.00  0.00           O
ATOM   2693  HH  TYR E  10      60.030  78.620  81.030  1.00  0.00           H
ATOM   2694  CD2 TYR E  10      59.980  81.240  78.230  1.00  0.00           C
ATOM   2695  HD2 TYR E  10      59.310  81.230  77.380  1.00  0.00           H
ATOM   2696  CE2 TYR E  10      59.990  80.160  79.120  1.00  0.00           C
ATOM   2697  HE2 TYR E  10      59.330  79.320  78.960  1.00  0.00           H
ATOM   2698  C   TYR E  10      60.070  85.630  76.560  1.00  0.00           C
ATOM   2699  O   TYR E  10      60.170  85.330  75.360  1.00  0.00           O
ATOM   2700  N   GLU E  11      60.240  86.900  76.970  1.00  0.00           N
ATOM   2701  HN  GLU E  11      60.020  87.170  77.910  1.00  0.00           H
ATOM   2702  CA  GLU E  11      60.800  87.910  76.090  1.00  0.00           C
ATOM   2703  HA  GLU E  11      61.040  87.470  75.130  1.00  0.00           H
ATOM   2704  CB  GLU E  11      59.890  89.130  75.770  1.00  0.00           C
ATOM   2705  HB1 GLU E  11      59.810  89.790  76.660  1.00  0.00           H
ATOM   2706  HB2 GLU E  11      58.860  88.770  75.550  1.00  0.00           H
ATOM   2707  CG  GLU E  11      60.410  89.940  74.540  1.00  0.00           C
ATOM   2708  HG1 GLU E  11      60.290  89.320  73.630  1.00  0.00           H
ATOM   2709  HG2 GLU E  11      61.490  90.180  74.660  1.00  0.00           H
ATOM   2710  CD  GLU E  11      59.720  91.270  74.260  1.00  0.00           C
ATOM   2711  OE1 GLU E  11      60.140  91.920  73.260  1.00  0.00           O
ATOM   2712  OE2 GLU E  11      58.780  91.670  74.970  1.00  0.00           O
ATOM   2713  C   GLU E  11      62.120  88.370  76.680  1.00  0.00           C
ATOM   2714  O   GLU E  11      62.260  88.610  77.870  1.00  0.00           O
ATOM   2715  N   VAL E  12      63.150  88.430  75.830  1.00  0.00           N
ATOM   2716  HN  VAL E  12      63.040  88.170  74.870  1.00  0.00           H
ATOM   2717  CA  VAL E  12      64.470  88.870  76.210  1.00  0.00           C
ATOM   2718  HA  VAL E  12      64.450  89.300  77.190  1.00  0.00           H
ATOM   2719  CB  VAL E  12      65.460  87.710  76.200  1.00  0.00           C
ATOM   2720  HB  VAL E  12      65.460  87.220  75.200  1.00  0.00           H
ATOM   2721  CG1 VAL E  12      66.880  88.200  76.510  1.00  0.00           C
ATOM   2722 HG11 VAL E  12      67.560  87.320  76.550  1.00  0.00           H
ATOM   2723 HG12 VAL E  12      67.260  88.880  75.730  1.00  0.00           H
ATOM   2724 HG13 VAL E  12      66.910  88.710  77.490  1.00  0.00           H
ATOM   2725  CG2 VAL E  12      64.980  86.690  77.250  1.00  0.00           C
ATOM   2726 HG21 VAL E  12      65.780  85.980  77.530  1.00  0.00           H
ATOM   2727 HG22 VAL E  12      64.660  87.200  78.170  1.00  0.00           H
ATOM   2728 HG23 VAL E  12      64.120  86.100  76.860  1.00  0.00           H
ATOM   2729  C   VAL E  12      64.860  89.950  75.230  1.00  0.00           C
ATOM   2730  O   VAL E  12      64.910  89.730  74.020  1.00  0.00           O
ATOM   2731  N   HIS E  13      65.100  91.180  75.720  1.00  0.00           N
ATOM   2732  HN  HIS E  13      65.070  91.370  76.700  1.00  0.00           H
ATOM   2733  CA  HIS E  13      65.250  92.310  74.810  1.00  0.00           C
ATOM   2734  HA  HIS E  13      65.690  91.950  73.890  1.00  0.00           H
ATOM   2735  CB  HIS E  13      63.870  92.910  74.460  1.00  0.00           C
ATOM   2736  HB1 HIS E  13      63.280  92.130  73.930  1.00  0.00           H
ATOM   2737  HB2 HIS E  13      63.980  93.770  73.770  1.00  0.00           H
ATOM   2738  ND1 HIS E  13      62.920  94.660  75.970  1.00  0.00           N
ATOM   2739  CG  HIS E  13      63.030  93.320  75.650  1.00  0.00           C
ATOM   2740  CE1 HIS E  13      61.980  94.720  76.900  1.00  0.00           C
ATOM   2741  HE1 HIS E  13      61.630  95.630  77.390  1.00  0.00           H
ATOM   2742  NE2 HIS E  13      61.480  93.500  77.180  1.00  0.00           N
ATOM   2743  HE2 HIS E  13      60.670  93.320  77.770  1.00  0.00           H
ATOM   2744  CD2 HIS E  13      62.140  92.590  76.380  1.00  0.00           C
ATOM   2745  HD2 HIS E  13      61.920  91.540  76.370  1.00  0.00           H
ATOM   2746  C   HIS E  13      66.200  93.400  75.290  1.00  0.00           C
ATOM   2747  O   HIS E  13      66.280  93.750  76.460  1.00  0.00           O
ATOM   2748  N   HIS E  14      66.980  93.950  74.340  1.00  0.00           N
ATOM   2749  HN  HIS E  14      67.030  93.530  73.430  1.00  0.00           H
ATOM   2750  CA  HIS E  14      67.700  95.200  74.490  1.00  0.00           C
ATOM   2751  HA  HIS E  14      68.070  95.420  73.500  1.00  0.00           H
ATOM   2752  CB  HIS E  14      66.810  96.420  74.860  1.00  0.00           C
ATOM   2753  HB1 HIS E  14      67.420  97.270  75.220  1.00  0.00           H
ATOM   2754  HB2 HIS E  14      66.090  96.150  75.670  1.00  0.00           H
ATOM   2755  ND1 HIS E  14      65.160  96.150  72.990  1.00  0.00           N
ATOM   2756  CG  HIS E  14      66.030  96.960  73.690  1.00  0.00           C
ATOM   2757  CE1 HIS E  14      64.590  96.940  72.090  1.00  0.00           C
ATOM   2758  HE1 HIS E  14      63.820  96.630  71.380  1.00  0.00           H
ATOM   2759  NE2 HIS E  14      65.050  98.200  72.190  1.00  0.00           N
ATOM   2760  HE2 HIS E  14      64.720  98.980  71.630  1.00  0.00           H
ATOM   2761  CD2 HIS E  14      65.980  98.230  73.210  1.00  0.00           C
ATOM   2762  HD2 HIS E  14      66.510  99.110  73.520  1.00  0.00           H
ATOM   2763  C   HIS E  14      68.970  95.090  75.310  1.00  0.00           C
ATOM   2764  O   HIS E  14      69.480  96.080  75.840  1.00  0.00           O
ATOM   2765  N   GLN E  15      69.540  93.880  75.400  1.00  0.00           N
ATOM   2766  HN  GLN E  15      69.070  93.080  75.010  1.00  0.00           H
ATOM   2767  CA  GLN E  15      70.850  93.640  75.960  1.00  0.00           C
ATOM   2768  HA  GLN E  15      70.850  94.030  76.960  1.00  0.00           H
ATOM   2769  CB  GLN E  15      71.220  92.130  76.030  1.00  0.00           C
ATOM   2770  HB1 GLN E  15      72.290  92.020  76.300  1.00  0.00           H
ATOM   2771  HB2 GLN E  15      71.090  91.690  75.010  1.00  0.00           H
ATOM   2772  CG  GLN E  15      70.410  91.280  77.050  1.00  0.00           C
ATOM   2773  HG1 GLN E  15      70.590  91.660  78.070  1.00  0.00           H
ATOM   2774  HG2 GLN E  15      70.780  90.230  77.000  1.00  0.00           H
ATOM   2775  CD  GLN E  15      68.910  91.240  76.760  1.00  0.00           C
ATOM   2776  OE1 GLN E  15      68.490  91.150  75.600  1.00  0.00           O
ATOM   2777  NE2 GLN E  15      68.070  91.320  77.810  1.00  0.00           N
ATOM   2778 HE21 GLN E  15      68.430  91.460  78.740  1.00  0.00           H
ATOM   2779 HE22 GLN E  15      67.090  91.280  77.640  1.00  0.00           H
ATOM   2780  C   GLN E  15      71.950  94.390  75.200  1.00  0.00           C
ATOM   2781  O   GLN E  15      72.000  94.410  73.980  1.00  0.00           O
ATOM   2782  N   LYS E  16      72.860  95.050  75.940  1.00  0.00           N
ATOM   2783  HN  LYS E  16      72.790  95.040  76.940  1.00  0.00           H
ATOM   2784  CA  LYS E  16      73.870  95.890  75.350  1.00  0.00           C
ATOM   2785  HA  LYS E  16      73.870  95.780  74.270  1.00  0.00           H
ATOM   2786  CB  LYS E  16      73.580  97.370  75.700  1.00  0.00           C
ATOM   2787  HB1 LYS E  16      73.700  97.540  76.800  1.00  0.00           H
ATOM   2788  HB2 LYS E  16      72.520  97.550  75.450  1.00  0.00           H
ATOM   2789  CG  LYS E  16      74.450  98.340  74.900  1.00  0.00           C
ATOM   2790  HG1 LYS E  16      74.350  98.070  73.820  1.00  0.00           H
ATOM   2791  HG2 LYS E  16      75.520  98.230  75.170  1.00  0.00           H
ATOM   2792  CD  LYS E  16      74.030  99.810  75.050  1.00  0.00           C
ATOM   2793  HD1 LYS E  16      72.940  99.890  74.840  1.00  0.00           H
ATOM   2794  HD2 LYS E  16      74.190 100.140  76.100  1.00  0.00           H
ATOM   2795  CE  LYS E  16      74.800 100.700  74.070  1.00  0.00           C
ATOM   2796  HE1 LYS E  16      74.600 100.350  73.030  1.00  0.00           H
ATOM   2797  HE2 LYS E  16      75.890 100.620  74.270  1.00  0.00           H
ATOM   2798  NZ  LYS E  16      74.400 102.110  74.150  1.00  0.00           N
ATOM   2799  HZ1 LYS E  16      74.870 102.630  73.380  1.00  0.00           H
ATOM   2800  HZ2 LYS E  16      73.350 102.160  73.990  1.00  0.00           H
ATOM   2801  HZ3 LYS E  16      74.660 102.540  75.060  1.00  0.00           H
ATOM   2802  C   LYS E  16      75.240  95.480  75.840  1.00  0.00           C
ATOM   2803  O   LYS E  16      75.470  95.330  77.050  1.00  0.00           O
ATOM   2804  N   LEU E  17      76.200  95.250  74.930  1.00  0.00           N
ATOM   2805  HN  LEU E  17      76.020  95.350  73.950  1.00  0.00           H
ATOM   2806  CA  LEU E  17      77.560  94.910  75.290  1.00  0.00           C
ATOM   2807  HA  LEU E  17      77.710  95.110  76.340  1.00  0.00           H
ATOM   2808  CB  LEU E  17      77.870  93.420  75.040  1.00  0.00           C
ATOM   2809  HB1 LEU E  17      77.820  93.170  73.960  1.00  0.00           H
ATOM   2810  HB2 LEU E  17      77.050  92.850  75.540  1.00  0.00           H
ATOM   2811  CG  LEU E  17      79.210  92.930  75.640  1.00  0.00           C
ATOM   2812  HG  LEU E  17      79.450  93.560  76.530  1.00  0.00           H
ATOM   2813  CD1 LEU E  17      79.060  91.480  76.130  1.00  0.00           C
ATOM   2814 HD11 LEU E  17      80.010  91.120  76.560  1.00  0.00           H
ATOM   2815 HD12 LEU E  17      78.260  91.400  76.900  1.00  0.00           H
ATOM   2816 HD13 LEU E  17      78.790  90.830  75.270  1.00  0.00           H
ATOM   2817  CD2 LEU E  17      80.370  93.020  74.640  1.00  0.00           C
ATOM   2818 HD21 LEU E  17      81.300  92.620  75.100  1.00  0.00           H
ATOM   2819 HD22 LEU E  17      80.150  92.410  73.740  1.00  0.00           H
ATOM   2820 HD23 LEU E  17      80.560  94.060  74.330  1.00  0.00           H
ATOM   2821  C   LEU E  17      78.520  95.820  74.550  1.00  0.00           C
ATOM   2822  O   LEU E  17      78.560  95.860  73.320  1.00  0.00           O
ATOM   2823  N   VAL E  18      79.320  96.590  75.300  1.00  0.00           N
ATOM   2824  HN  VAL E  18      79.290  96.530  76.310  1.00  0.00           H
ATOM   2825  CA  VAL E  18      80.190  97.610  74.750  1.00  0.00           C
ATOM   2826  HA  VAL E  18      80.140  97.610  73.670  1.00  0.00           H
ATOM   2827  CB  VAL E  18      79.830  99.010  75.250  1.00  0.00           C
ATOM   2828  HB  VAL E  18      80.040  99.100  76.350  1.00  0.00           H
ATOM   2829  CG1 VAL E  18      80.650 100.060  74.480  1.00  0.00           C
ATOM   2830 HG11 VAL E  18      80.230 101.070  74.660  1.00  0.00           H
ATOM   2831 HG12 VAL E  18      81.710 100.060  74.810  1.00  0.00           H
ATOM   2832 HG13 VAL E  18      80.610  99.870  73.390  1.00  0.00           H
ATOM   2833  CG2 VAL E  18      78.320  99.280  75.050  1.00  0.00           C
ATOM   2834 HG21 VAL E  18      78.080 100.320  75.340  1.00  0.00           H
ATOM   2835 HG22 VAL E  18      78.050  99.140  73.990  1.00  0.00           H
ATOM   2836 HG23 VAL E  18      77.700  98.590  75.670  1.00  0.00           H
ATOM   2837  C   VAL E  18      81.620  97.320  75.150  1.00  0.00           C
ATOM   2838  O   VAL E  18      81.930  97.130  76.330  1.00  0.00           O
ATOM   2839  N   PHE E  19      82.560  97.310  74.190  1.00  0.00           N
ATOM   2840  HN  PHE E  19      82.320  97.440  73.230  1.00  0.00           H
ATOM   2841  CA  PHE E  19      83.960  97.240  74.520  1.00  0.00           C
ATOM   2842  HA  PHE E  19      84.090  96.710  75.450  1.00  0.00           H
ATOM   2843  CB  PHE E  19      84.780  96.500  73.440  1.00  0.00           C
ATOM   2844  HB1 PHE E  19      85.870  96.690  73.550  1.00  0.00           H
ATOM   2845  HB2 PHE E  19      84.470  96.820  72.420  1.00  0.00           H
ATOM   2846  CG  PHE E  19      84.590  95.010  73.590  1.00  0.00           C
ATOM   2847  CD1 PHE E  19      83.640  94.320  72.820  1.00  0.00           C
ATOM   2848  HD1 PHE E  19      83.020  94.860  72.120  1.00  0.00           H
ATOM   2849  CE1 PHE E  19      83.510  92.930  72.930  1.00  0.00           C
ATOM   2850  HE1 PHE E  19      82.790  92.400  72.330  1.00  0.00           H
ATOM   2851  CZ  PHE E  19      84.320  92.220  73.830  1.00  0.00           C
ATOM   2852  HZ  PHE E  19      84.230  91.150  73.910  1.00  0.00           H
ATOM   2853  CD2 PHE E  19      85.400  94.290  74.470  1.00  0.00           C
ATOM   2854  HD2 PHE E  19      86.130  94.820  75.070  1.00  0.00           H
ATOM   2855  CE2 PHE E  19      85.270  92.910  74.600  1.00  0.00           C
ATOM   2856  HE2 PHE E  19      85.900  92.360  75.290  1.00  0.00           H
ATOM   2857  C   PHE E  19      84.530  98.630  74.780  1.00  0.00           C
ATOM   2858  O   PHE E  19      85.090  98.880  75.840  1.00  0.00           O
ATOM   2859  N   PHE E  20      84.340  99.570  73.830  1.00  0.00           N
ATOM   2860  HN  PHE E  20      83.860  99.340  72.980  1.00  0.00           H
ATOM   2861  CA  PHE E  20      84.790 100.950  73.970  1.00  0.00           C
ATOM   2862  HA  PHE E  20      85.040 101.150  75.000  1.00  0.00           H
ATOM   2863  CB  PHE E  20      86.000 101.290  73.060  1.00  0.00           C
ATOM   2864  HB1 PHE E  20      86.330 102.350  73.210  1.00  0.00           H
ATOM   2865  HB2 PHE E  20      85.750 101.150  71.980  1.00  0.00           H
ATOM   2866  CG  PHE E  20      87.140 100.380  73.410  1.00  0.00           C
ATOM   2867  CD1 PHE E  20      87.230  99.100  72.830  1.00  0.00           C
ATOM   2868  HD1 PHE E  20      86.510  98.810  72.080  1.00  0.00           H
ATOM   2869  CE1 PHE E  20      88.140  98.160  73.320  1.00  0.00           C
ATOM   2870  HE1 PHE E  20      88.160  97.170  72.900  1.00  0.00           H
ATOM   2871  CZ  PHE E  20      88.970  98.490  74.390  1.00  0.00           C
ATOM   2872  HZ  PHE E  20      89.610  97.730  74.830  1.00  0.00           H
ATOM   2873  CD2 PHE E  20      88.070 100.740  74.400  1.00  0.00           C
ATOM   2874  HD2 PHE E  20      88.020 101.720  74.850  1.00  0.00           H
ATOM   2875  CE2 PHE E  20      88.980  99.800  74.890  1.00  0.00           C
ATOM   2876  HE2 PHE E  20      89.650 100.070  75.700  1.00  0.00           H
ATOM   2877  C   PHE E  20      83.610 101.830  73.610  1.00  0.00           C
ATOM   2878  O   PHE E  20      83.040 101.700  72.530  1.00  0.00           O
ATOM   2879  N   ALA E  21      83.190 102.710  74.540  1.00  0.00           N
ATOM   2880  HN  ALA E  21      83.600 102.740  75.450  1.00  0.00           H
ATOM   2881  CA  ALA E  21      81.980 103.490  74.350  1.00  0.00           C
ATOM   2882  HA  ALA E  21      81.340 103.020  73.600  1.00  0.00           H
ATOM   2883  CB  ALA E  21      81.210 103.530  75.680  1.00  0.00           C
ATOM   2884  HB1 ALA E  21      81.020 102.500  76.060  1.00  0.00           H
ATOM   2885  HB2 ALA E  21      81.800 104.060  76.450  1.00  0.00           H
ATOM   2886  HB3 ALA E  21      80.230 104.040  75.570  1.00  0.00           H
ATOM   2887  C   ALA E  21      82.220 104.920  73.880  1.00  0.00           C
ATOM   2888  O   ALA E  21      81.270 105.600  73.530  1.00  0.00           O
ATOM   2889  N   GLU E  22      83.480 105.370  73.810  1.00  0.00           N
ATOM   2890  HN  GLU E  22      84.240 104.770  74.040  1.00  0.00           H
ATOM   2891  CA  GLU E  22      83.860 106.750  73.530  1.00  0.00           C
ATOM   2892  HA  GLU E  22      83.100 107.210  72.910  1.00  0.00           H
ATOM   2893  CB  GLU E  22      84.010 107.590  74.830  1.00  0.00           C
ATOM   2894  HB1 GLU E  22      84.600 108.520  74.660  1.00  0.00           H
ATOM   2895  HB2 GLU E  22      84.570 106.980  75.570  1.00  0.00           H
ATOM   2896  CG  GLU E  22      82.660 108.040  75.460  1.00  0.00           C
ATOM   2897  HG1 GLU E  22      82.860 108.620  76.390  1.00  0.00           H
ATOM   2898  HG2 GLU E  22      82.060 107.150  75.750  1.00  0.00           H
ATOM   2899  CD  GLU E  22      81.840 108.910  74.530  1.00  0.00           C
ATOM   2900  OE1 GLU E  22      82.330 109.990  74.120  1.00  0.00           O
ATOM   2901  OE2 GLU E  22      80.690 108.530  74.180  1.00  0.00           O
ATOM   2902  C   GLU E  22      85.130 106.780  72.680  1.00  0.00           C
ATOM   2903  O   GLU E  22      85.620 105.740  72.250  1.00  0.00           O
ATOM   2904  N   ASP E  23      85.650 107.990  72.360  1.00  0.00           N
ATOM   2905  HN  ASP E  23      85.280 108.820  72.750  1.00  0.00           H
ATOM   2906  CA  ASP E  23      86.810 108.210  71.500  1.00  0.00           C
ATOM   2907  HA  ASP E  23      86.570 107.740  70.550  1.00  0.00           H
ATOM   2908  CB  ASP E  23      87.030 109.740  71.240  1.00  0.00           C
ATOM   2909  HB1 ASP E  23      88.100 109.940  71.020  1.00  0.00           H
ATOM   2910  HB2 ASP E  23      86.750 110.320  72.140  1.00  0.00           H
ATOM   2911  CG  ASP E  23      86.260 110.260  70.030  1.00  0.00           C
ATOM   2912  OD1 ASP E  23      86.320 109.580  68.970  1.00  0.00           O
ATOM   2913  OD2 ASP E  23      85.710 111.390  70.070  1.00  0.00           O
ATOM   2914  C   ASP E  23      88.100 107.510  71.970  1.00  0.00           C
ATOM   2915  O   ASP E  23      88.440 107.440  73.150  1.00  0.00           O
ATOM   2916  N   VAL E  24      88.870 106.960  71.010  1.00  0.00           N
ATOM   2917  HN  VAL E  24      88.580 107.000  70.060  1.00  0.00           H
ATOM   2918  CA  VAL E  24      90.160 106.340  71.290  1.00  0.00           C
ATOM   2919  HA  VAL E  24      90.430 106.480  72.330  1.00  0.00           H
ATOM   2920  CB  VAL E  24      90.160 104.840  70.970  1.00  0.00           C
ATOM   2921  HB  VAL E  24      89.850 104.680  69.910  1.00  0.00           H
ATOM   2922  CG1 VAL E  24      91.560 104.230  71.180  1.00  0.00           C
ATOM   2923 HG11 VAL E  24      91.510 103.120  71.030  1.00  0.00           H
ATOM   2924 HG12 VAL E  24      92.300 104.620  70.450  1.00  0.00           H
ATOM   2925 HG13 VAL E  24      91.930 104.420  72.210  1.00  0.00           H
ATOM   2926  CG2 VAL E  24      89.150 104.120  71.880  1.00  0.00           C
ATOM   2927 HG21 VAL E  24      89.150 103.030  71.670  1.00  0.00           H
ATOM   2928 HG22 VAL E  24      89.400 104.280  72.950  1.00  0.00           H
ATOM   2929 HG23 VAL E  24      88.120 104.500  71.720  1.00  0.00           H
ATOM   2930  C   VAL E  24      91.170 107.090  70.450  1.00  0.00           C
ATOM   2931  O   VAL E  24      91.270 106.880  69.240  1.00  0.00           O
ATOM   2932  N   GLY E  25      91.960 108.000  71.060  1.00  0.00           N
ATOM   2933  HN  GLY E  25      91.810 108.180  72.040  1.00  0.00           H
ATOM   2934  CA  GLY E  25      92.860 108.900  70.340  1.00  0.00           C
ATOM   2935  HA1 GLY E  25      92.710 108.810  69.270  1.00  0.00           H
ATOM   2936  HA2 GLY E  25      92.640 109.900  70.690  1.00  0.00           H
ATOM   2937  C   GLY E  25      94.320 108.650  70.610  1.00  0.00           C
ATOM   2938  O   GLY E  25      94.720 108.170  71.670  1.00  0.00           O
ATOM   2939  N   SER E  26      95.190 109.030  69.650  1.00  0.00           N
ATOM   2940  HN  SER E  26      94.830 109.380  68.780  1.00  0.00           H
ATOM   2941  CA  SER E  26      96.650 108.910  69.700  1.00  0.00           C
ATOM   2942  HA  SER E  26      96.960 108.940  68.660  1.00  0.00           H
ATOM   2943  CB  SER E  26      97.360 110.120  70.370  1.00  0.00           C
ATOM   2944  HB1 SER E  26      98.410 109.880  70.610  1.00  0.00           H
ATOM   2945  HB2 SER E  26      96.840 110.380  71.310  1.00  0.00           H
ATOM   2946  OG  SER E  26      97.390 111.240  69.480  1.00  0.00           O
ATOM   2947  HG1 SER E  26      96.500 111.610  69.430  1.00  0.00           H
ATOM   2948  C   SER E  26      97.220 107.580  70.180  1.00  0.00           C
ATOM   2949  O   SER E  26      98.090 107.510  71.050  1.00  0.00           O
ATOM   2950  N   ASN E  27      96.730 106.470  69.600  1.00  0.00           N
ATOM   2951  HN  ASN E  27      96.090 106.560  68.830  1.00  0.00           H
ATOM   2952  CA  ASN E  27      97.210 105.140  69.920  1.00  0.00           C
ATOM   2953  HA  ASN E  27      97.380 105.100  70.990  1.00  0.00           H
ATOM   2954  CB  ASN E  27      96.150 104.050  69.570  1.00  0.00           C
ATOM   2955  HB1 ASN E  27      95.870 104.140  68.500  1.00  0.00           H
ATOM   2956  HB2 ASN E  27      95.250 104.190  70.190  1.00  0.00           H
ATOM   2957  CG  ASN E  27      96.710 102.650  69.850  1.00  0.00           C
ATOM   2958  OD1 ASN E  27      97.270 102.420  70.920  1.00  0.00           O
ATOM   2959  ND2 ASN E  27      96.640 101.730  68.860  1.00  0.00           N
ATOM   2960 HD21 ASN E  27      96.200 101.950  67.990  1.00  0.00           H
ATOM   2961 HD22 ASN E  27      97.150 100.880  69.000  1.00  0.00           H
ATOM   2962  C   ASN E  27      98.540 104.840  69.240  1.00  0.00           C
ATOM   2963  O   ASN E  27      98.640 104.810  68.020  1.00  0.00           O
ATOM   2964  N   LYS E  28      99.580 104.550  70.030  1.00  0.00           N
ATOM   2965  HN  LYS E  28      99.500 104.620  71.030  1.00  0.00           H
ATOM   2966  CA  LYS E  28     100.860 104.100  69.530  1.00  0.00           C
ATOM   2967  HA  LYS E  28     100.830 103.980  68.460  1.00  0.00           H
ATOM   2968  CB  LYS E  28     101.980 105.110  69.870  1.00  0.00           C
ATOM   2969  HB1 LYS E  28     102.960 104.730  69.520  1.00  0.00           H
ATOM   2970  HB2 LYS E  28     102.020 105.240  70.970  1.00  0.00           H
ATOM   2971  CG  LYS E  28     101.730 106.490  69.240  1.00  0.00           C
ATOM   2972  HG1 LYS E  28     100.780 106.910  69.650  1.00  0.00           H
ATOM   2973  HG2 LYS E  28     101.580 106.380  68.140  1.00  0.00           H
ATOM   2974  CD  LYS E  28     102.870 107.500  69.500  1.00  0.00           C
ATOM   2975  HD1 LYS E  28     103.080 107.500  70.590  1.00  0.00           H
ATOM   2976  HD2 LYS E  28     103.780 107.150  68.980  1.00  0.00           H
ATOM   2977  CE  LYS E  28     102.470 108.910  69.050  1.00  0.00           C
ATOM   2978  HE1 LYS E  28     101.630 109.270  69.670  1.00  0.00           H
ATOM   2979  HE2 LYS E  28     102.160 108.900  67.980  1.00  0.00           H
ATOM   2980  NZ  LYS E  28     103.580 109.870  69.190  1.00  0.00           N
ATOM   2981  HZ1 LYS E  28     103.170 110.850  69.140  1.00  0.00           H
ATOM   2982  HZ2 LYS E  28     104.070 109.800  70.110  1.00  0.00           H
ATOM   2983  HZ3 LYS E  28     104.290 109.780  68.430  1.00  0.00           H
ATOM   2984  C   LYS E  28     101.190 102.720  70.080  1.00  0.00           C
ATOM   2985  O   LYS E  28     102.310 102.240  69.940  1.00  0.00           O
ATOM   2986  N   GLY E  29     100.210 102.040  70.710  1.00  0.00           N
ATOM   2987  HN  GLY E  29      99.300 102.450  70.800  1.00  0.00           H
ATOM   2988  CA  GLY E  29     100.330 100.680  71.230  1.00  0.00           C
ATOM   2989  HA1 GLY E  29     101.280 100.250  70.970  1.00  0.00           H
ATOM   2990  HA2 GLY E  29     100.160 100.730  72.300  1.00  0.00           H
ATOM   2991  C   GLY E  29      99.270  99.790  70.640  1.00  0.00           C
ATOM   2992  O   GLY E  29      98.820  99.970  69.510  1.00  0.00           O
ATOM   2993  N   ALA E  30      98.820  98.780  71.420  1.00  0.00           N
ATOM   2994  HN  ALA E  30      99.180  98.670  72.350  1.00  0.00           H
ATOM   2995  CA  ALA E  30      97.820  97.830  70.980  1.00  0.00           C
ATOM   2996  HA  ALA E  30      97.700  97.890  69.910  1.00  0.00           H
ATOM   2997  CB  ALA E  30      98.270  96.390  71.320  1.00  0.00           C
ATOM   2998  HB1 ALA E  30      99.240  96.180  70.830  1.00  0.00           H
ATOM   2999  HB2 ALA E  30      98.400  96.270  72.420  1.00  0.00           H
ATOM   3000  HB3 ALA E  30      97.530  95.650  70.960  1.00  0.00           H
ATOM   3001  C   ALA E  30      96.460  98.100  71.620  1.00  0.00           C
ATOM   3002  O   ALA E  30      96.320  98.160  72.840  1.00  0.00           O
ATOM   3003  N   ILE E  31      95.430  98.270  70.760  1.00  0.00           N
ATOM   3004  HN  ILE E  31      95.600  98.270  69.780  1.00  0.00           H
ATOM   3005  CA  ILE E  31      94.040  98.420  71.140  1.00  0.00           C
ATOM   3006  HA  ILE E  31      93.940  98.400  72.220  1.00  0.00           H
ATOM   3007  CB  ILE E  31      93.420  99.710  70.580  1.00  0.00           C
ATOM   3008  HB  ILE E  31      93.630  99.740  69.480  1.00  0.00           H
ATOM   3009  CG2 ILE E  31      91.880  99.790  70.730  1.00  0.00           C
ATOM   3010 HG21 ILE E  31      91.510 100.720  70.250  1.00  0.00           H
ATOM   3011 HG22 ILE E  31      91.370  98.930  70.260  1.00  0.00           H
ATOM   3012 HG23 ILE E  31      91.590  99.830  71.800  1.00  0.00           H
ATOM   3013  CG1 ILE E  31      94.100 100.970  71.190  1.00  0.00           C
ATOM   3014 HG11 ILE E  31      93.690 101.860  70.670  1.00  0.00           H
ATOM   3015 HG12 ILE E  31      95.180 100.900  70.970  1.00  0.00           H
ATOM   3016  CD  ILE E  31      93.940 101.150  72.700  1.00  0.00           C
ATOM   3017  HD1 ILE E  31      94.400 102.110  73.030  1.00  0.00           H
ATOM   3018  HD2 ILE E  31      92.870 101.170  73.000  1.00  0.00           H
ATOM   3019  HD3 ILE E  31      94.440 100.320  73.240  1.00  0.00           H
ATOM   3020  C   ILE E  31      93.330  97.190  70.600  1.00  0.00           C
ATOM   3021  O   ILE E  31      93.430  96.870  69.410  1.00  0.00           O
ATOM   3022  N   ILE E  32      92.650  96.430  71.480  1.00  0.00           N
ATOM   3023  HN  ILE E  32      92.640  96.740  72.440  1.00  0.00           H
ATOM   3024  CA  ILE E  32      91.920  95.210  71.190  1.00  0.00           C
ATOM   3025  HA  ILE E  32      91.560  95.260  70.170  1.00  0.00           H
ATOM   3026  CB  ILE E  32      92.750  93.930  71.390  1.00  0.00           C
ATOM   3027  HB  ILE E  32      93.020  93.840  72.470  1.00  0.00           H
ATOM   3028  CG2 ILE E  32      91.920  92.690  70.970  1.00  0.00           C
ATOM   3029 HG21 ILE E  32      92.540  91.780  70.980  1.00  0.00           H
ATOM   3030 HG22 ILE E  32      91.080  92.510  71.670  1.00  0.00           H
ATOM   3031 HG23 ILE E  32      91.520  92.810  69.940  1.00  0.00           H
ATOM   3032  CG1 ILE E  32      94.090  93.950  70.610  1.00  0.00           C
ATOM   3033 HG11 ILE E  32      94.630  94.900  70.810  1.00  0.00           H
ATOM   3034 HG12 ILE E  32      93.870  93.900  69.520  1.00  0.00           H
ATOM   3035  CD  ILE E  32      95.060  92.830  71.000  1.00  0.00           C
ATOM   3036  HD1 ILE E  32      96.010  92.930  70.440  1.00  0.00           H
ATOM   3037  HD2 ILE E  32      95.280  92.880  72.090  1.00  0.00           H
ATOM   3038  HD3 ILE E  32      94.640  91.830  70.780  1.00  0.00           H
ATOM   3039  C   ILE E  32      90.710  95.160  72.120  1.00  0.00           C
ATOM   3040  O   ILE E  32      90.780  95.500  73.300  1.00  0.00           O
ATOM   3041  N   GLY E  33      89.530  94.720  71.620  1.00  0.00           N
ATOM   3042  HN  GLY E  33      89.440  94.520  70.650  1.00  0.00           H
ATOM   3043  CA  GLY E  33      88.390  94.390  72.490  1.00  0.00           C
ATOM   3044  HA1 GLY E  33      88.370  95.060  73.340  1.00  0.00           H
ATOM   3045  HA2 GLY E  33      87.490  94.460  71.900  1.00  0.00           H
ATOM   3046  C   GLY E  33      88.460  92.990  73.030  1.00  0.00           C
ATOM   3047  O   GLY E  33      88.570  92.790  74.240  1.00  0.00           O
ATOM   3048  N   LEU E  34      88.400  91.990  72.140  1.00  0.00           N
ATOM   3049  HN  LEU E  34      88.320  92.180  71.170  1.00  0.00           H
ATOM   3050  CA  LEU E  34      88.350  90.590  72.490  1.00  0.00           C
ATOM   3051  HA  LEU E  34      88.460  90.470  73.560  1.00  0.00           H
ATOM   3052  CB  LEU E  34      86.970  90.020  72.070  1.00  0.00           C
ATOM   3053  HB1 LEU E  34      86.740  90.380  71.040  1.00  0.00           H
ATOM   3054  HB2 LEU E  34      86.210  90.460  72.750  1.00  0.00           H
ATOM   3055  CG  LEU E  34      86.790  88.480  72.060  1.00  0.00           C
ATOM   3056  HG  LEU E  34      87.460  88.050  71.270  1.00  0.00           H
ATOM   3057  CD1 LEU E  34      87.140  87.820  73.400  1.00  0.00           C
ATOM   3058 HD11 LEU E  34      86.940  86.730  73.360  1.00  0.00           H
ATOM   3059 HD12 LEU E  34      88.210  87.960  73.660  1.00  0.00           H
ATOM   3060 HD13 LEU E  34      86.530  88.270  74.200  1.00  0.00           H
ATOM   3061  CD2 LEU E  34      85.340  88.160  71.690  1.00  0.00           C
ATOM   3062 HD21 LEU E  34      85.180  87.060  71.630  1.00  0.00           H
ATOM   3063 HD22 LEU E  34      84.650  88.580  72.450  1.00  0.00           H
ATOM   3064 HD23 LEU E  34      85.080  88.620  70.710  1.00  0.00           H
ATOM   3065  C   LEU E  34      89.490  89.820  71.840  1.00  0.00           C
ATOM   3066  O   LEU E  34      89.600  89.740  70.610  1.00  0.00           O
ATOM   3067  N   MET E  35      90.370  89.220  72.650  1.00  0.00           N
ATOM   3068  HN  MET E  35      90.280  89.300  73.650  1.00  0.00           H
ATOM   3069  CA  MET E  35      91.440  88.380  72.160  1.00  0.00           C
ATOM   3070  HA  MET E  35      91.390  88.310  71.090  1.00  0.00           H
ATOM   3071  CB  MET E  35      92.850  88.950  72.460  1.00  0.00           C
ATOM   3072  HB1 MET E  35      92.980  89.080  73.560  1.00  0.00           H
ATOM   3073  HB2 MET E  35      92.920  89.960  71.990  1.00  0.00           H
ATOM   3074  CG  MET E  35      93.970  88.060  71.900  1.00  0.00           C
ATOM   3075  HG1 MET E  35      93.650  87.680  70.910  1.00  0.00           H
ATOM   3076  HG2 MET E  35      94.080  87.170  72.560  1.00  0.00           H
ATOM   3077  SD  MET E  35      95.580  88.870  71.670  1.00  0.00           S
ATOM   3078  CE  MET E  35      96.090  88.730  73.400  1.00  0.00           C
ATOM   3079  HE1 MET E  35      97.100  89.160  73.560  1.00  0.00           H
ATOM   3080  HE2 MET E  35      95.380  89.270  74.060  1.00  0.00           H
ATOM   3081  HE3 MET E  35      96.120  87.670  73.710  1.00  0.00           H
ATOM   3082  C   MET E  35      91.330  86.960  72.690  1.00  0.00           C
ATOM   3083  O   MET E  35      91.280  86.710  73.890  1.00  0.00           O
ATOM   3084  N   VAL E  36      91.290  85.980  71.770  1.00  0.00           N
ATOM   3085  HN  VAL E  36      91.230  86.200  70.800  1.00  0.00           H
ATOM   3086  CA  VAL E  36      91.280  84.580  72.110  1.00  0.00           C
ATOM   3087  HA  VAL E  36      91.240  84.440  73.180  1.00  0.00           H
ATOM   3088  CB  VAL E  36      90.080  83.860  71.490  1.00  0.00           C
ATOM   3089  HB  VAL E  36      90.130  83.910  70.380  1.00  0.00           H
ATOM   3090  CG1 VAL E  36      90.060  82.390  71.940  1.00  0.00           C
ATOM   3091 HG11 VAL E  36      89.120  81.900  71.610  1.00  0.00           H
ATOM   3092 HG12 VAL E  36      90.920  81.820  71.530  1.00  0.00           H
ATOM   3093 HG13 VAL E  36      90.090  82.330  73.050  1.00  0.00           H
ATOM   3094  CG2 VAL E  36      88.780  84.570  71.940  1.00  0.00           C
ATOM   3095 HG21 VAL E  36      87.890  84.020  71.560  1.00  0.00           H
ATOM   3096 HG22 VAL E  36      88.730  84.600  73.050  1.00  0.00           H
ATOM   3097 HG23 VAL E  36      88.730  85.610  71.560  1.00  0.00           H
ATOM   3098  C   VAL E  36      92.590  84.000  71.620  1.00  0.00           C
ATOM   3099  O   VAL E  36      92.930  84.070  70.440  1.00  0.00           O
ATOM   3100  N   GLY E  37      93.420  83.430  72.530  1.00  0.00           N
ATOM   3101  HN  GLY E  37      93.130  83.390  73.490  1.00  0.00           H
ATOM   3102  CA  GLY E  37      94.820  83.120  72.240  1.00  0.00           C
ATOM   3103  HA1 GLY E  37      95.230  82.640  73.110  1.00  0.00           H
ATOM   3104  HA2 GLY E  37      94.850  82.500  71.350  1.00  0.00           H
ATOM   3105  C   GLY E  37      95.650  84.350  71.980  1.00  0.00           C
ATOM   3106  O   GLY E  37      95.570  85.320  72.730  1.00  0.00           O
ATOM   3107  N   GLY E  38      96.470  84.360  70.920  1.00  0.00           N
ATOM   3108  HN  GLY E  38      96.520  83.570  70.310  1.00  0.00           H
ATOM   3109  CA  GLY E  38      97.300  85.500  70.520  1.00  0.00           C
ATOM   3110  HA1 GLY E  38      97.680  85.280  69.540  1.00  0.00           H
ATOM   3111  HA2 GLY E  38      96.670  86.380  70.530  1.00  0.00           H
ATOM   3112  C   GLY E  38      98.490  85.810  71.400  1.00  0.00           C
ATOM   3113  O   GLY E  38      98.590  85.420  72.560  1.00  0.00           O
ATOM   3114  N   VAL E  39      99.470  86.540  70.830  1.00  0.00           N
ATOM   3115  HN  VAL E  39      99.380  86.810  69.870  1.00  0.00           H
ATOM   3116  CA  VAL E  39     100.600  87.050  71.580  1.00  0.00           C
ATOM   3117  HA  VAL E  39     100.400  86.980  72.640  1.00  0.00           H
ATOM   3118  CB  VAL E  39     101.920  86.320  71.300  1.00  0.00           C
ATOM   3119  HB  VAL E  39     102.160  86.370  70.220  1.00  0.00           H
ATOM   3120  CG1 VAL E  39     103.070  86.940  72.120  1.00  0.00           C
ATOM   3121 HG11 VAL E  39     103.990  86.350  71.990  1.00  0.00           H
ATOM   3122 HG12 VAL E  39     103.280  87.980  71.800  1.00  0.00           H
ATOM   3123 HG13 VAL E  39     102.820  86.950  73.200  1.00  0.00           H
ATOM   3124  CG2 VAL E  39     101.770  84.830  71.680  1.00  0.00           C
ATOM   3125 HG21 VAL E  39     102.750  84.310  71.570  1.00  0.00           H
ATOM   3126 HG22 VAL E  39     101.430  84.720  72.730  1.00  0.00           H
ATOM   3127 HG23 VAL E  39     101.040  84.330  71.010  1.00  0.00           H
ATOM   3128  C   VAL E  39     100.750  88.520  71.260  1.00  0.00           C
ATOM   3129  O   VAL E  39     101.120  88.890  70.140  1.00  0.00           O
ATOM   3130  N   VAL E  40     100.480  89.420  72.220  1.00  0.00           N
ATOM   3131  HN  VAL E  40     100.240  89.100  73.140  1.00  0.00           H
ATOM   3132  CA  VAL E  40     100.550  90.860  72.020  1.00  0.00           C
ATOM   3133  HA  VAL E  40     100.480  91.070  70.960  1.00  0.00           H
ATOM   3134  CB  VAL E  40      99.390  91.600  72.680  1.00  0.00           C
ATOM   3135  HB  VAL E  40      99.260  91.210  73.720  1.00  0.00           H
ATOM   3136  CG1 VAL E  40      99.610  93.130  72.750  1.00  0.00           C
ATOM   3137 HG11 VAL E  40      98.690  93.620  73.130  1.00  0.00           H
ATOM   3138 HG12 VAL E  40     100.440  93.400  73.430  1.00  0.00           H
ATOM   3139 HG13 VAL E  40      99.820  93.540  71.740  1.00  0.00           H
ATOM   3140  CG2 VAL E  40      98.130  91.300  71.860  1.00  0.00           C
ATOM   3141 HG21 VAL E  40      97.230  91.680  72.390  1.00  0.00           H
ATOM   3142 HG22 VAL E  40      98.180  91.780  70.860  1.00  0.00           H
ATOM   3143 HG23 VAL E  40      98.010  90.210  71.710  1.00  0.00           H
ATOM   3144  C   VAL E  40     101.870  91.390  72.490  1.00  0.00           C
ATOM   3145  O   VAL E  40     102.280  91.190  73.630  1.00  0.00           O
ATOM   3146  N   ILE E  41     102.580  92.110  71.600  1.00  0.00           N
ATOM   3147  HN  ILE E  41     102.250  92.260  70.670  1.00  0.00           H
ATOM   3148  CA  ILE E  41     103.850  92.730  71.900  1.00  0.00           C
ATOM   3149  HA  ILE E  41     104.140  92.530  72.920  1.00  0.00           H
ATOM   3150  CB  ILE E  41     104.970  92.250  70.960  1.00  0.00           C
ATOM   3151  HB  ILE E  41     104.760  92.620  69.930  1.00  0.00           H
ATOM   3152  CG2 ILE E  41     106.310  92.850  71.430  1.00  0.00           C
ATOM   3153 HG21 ILE E  41     107.130  92.440  70.800  1.00  0.00           H
ATOM   3154 HG22 ILE E  41     106.320  93.950  71.330  1.00  0.00           H
ATOM   3155 HG23 ILE E  41     106.520  92.580  72.490  1.00  0.00           H
ATOM   3156  CG1 ILE E  41     105.040  90.700  70.850  1.00  0.00           C
ATOM   3157 HG11 ILE E  41     105.840  90.460  70.110  1.00  0.00           H
ATOM   3158 HG12 ILE E  41     104.090  90.310  70.430  1.00  0.00           H
ATOM   3159  CD  ILE E  41     105.360  89.960  72.150  1.00  0.00           C
ATOM   3160  HD1 ILE E  41     105.450  88.870  71.970  1.00  0.00           H
ATOM   3161  HD2 ILE E  41     106.310  90.310  72.600  1.00  0.00           H
ATOM   3162  HD3 ILE E  41     104.550  90.110  72.900  1.00  0.00           H
ATOM   3163  C   ILE E  41     103.660  94.230  71.740  1.00  0.00           C
ATOM   3164  O   ILE E  41     103.290  94.710  70.680  1.00  0.00           O
ATOM   3165  N   ALA E  42     103.900  95.000  72.810  1.00  0.00           N
ATOM   3166  HN  ALA E  42     104.130  94.590  73.700  1.00  0.00           H
ATOM   3167  CA  ALA E  42     103.800  96.450  72.780  1.00  0.00           C
ATOM   3168  HA  ALA E  42     103.810  96.790  71.750  1.00  0.00           H
ATOM   3169  CB  ALA E  42     102.490  96.920  73.450  1.00  0.00           C
ATOM   3170  HB1 ALA E  42     101.620  96.480  72.920  1.00  0.00           H
ATOM   3171  HB2 ALA E  42     102.450  96.590  74.510  1.00  0.00           H
ATOM   3172  HB3 ALA E  42     102.400  98.030  73.410  1.00  0.00           H
ATOM   3173  C   ALA E  42     105.010  97.060  73.450  1.00  0.00           C
ATOM   3174  O   ALA E  42     105.690  96.440  74.270  1.00  0.00           O
ATOM   3175  N   NME E  43     105.360  98.310  73.070  1.00  0.00           N
ATOM   3176  HN  NME E  43     104.800  98.780  72.390  1.00  0.00           H
ATOM   3177  CH3 NME E  43     106.550  98.970  73.550  1.00  0.00           C
ATOM   3178 HH31 NME E  43     106.800  98.700  74.600  1.00  0.00           H
ATOM   3179 HH32 NME E  43     107.430  98.690  72.920  1.00  0.00           H
ATOM   3180 HH33 NME E  43     106.430 100.070  73.500  1.00  0.00           H
ATOM   3181  CH3 ACE F   0     134.890 108.940  85.790  1.00  0.00           C
ATOM   3182 HH31 ACE F   0     134.540 108.980  86.840  1.00  0.00           H
ATOM   3183 HH32 ACE F   0     136.000 108.840  85.780  1.00  0.00           H
ATOM   3184 HH33 ACE F   0     134.620 109.880  85.260  1.00  0.00           H
ATOM   3185  C   ACE F   0     134.290 107.790  85.090  1.00  0.00           C
ATOM   3186  O   ACE F   0     134.290 107.740  83.870  1.00  0.00           O
ATOM   3187  N   ASP F   1     133.780 106.830  85.870  1.00  0.00           N
ATOM   3188  HN  ASP F   1     133.700 106.980  86.860  1.00  0.00           H
ATOM   3189  CA  ASP F   1     133.440 105.510  85.390  1.00  0.00           C
ATOM   3190  HA  ASP F   1     133.650 105.470  84.330  1.00  0.00           H
ATOM   3191  CB  ASP F   1     134.300 104.470  86.150  1.00  0.00           C
ATOM   3192  HB1 ASP F   1     133.910 104.270  87.170  1.00  0.00           H
ATOM   3193  HB2 ASP F   1     135.330 104.850  86.260  1.00  0.00           H
ATOM   3194  CG  ASP F   1     134.410 103.160  85.400  1.00  0.00           C
ATOM   3195  OD1 ASP F   1     134.020 103.120  84.200  1.00  0.00           O
ATOM   3196  OD2 ASP F   1     134.980 102.200  85.990  1.00  0.00           O
ATOM   3197  C   ASP F   1     131.950 105.210  85.570  1.00  0.00           C
ATOM   3198  O   ASP F   1     131.330 105.590  86.560  1.00  0.00           O
ATOM   3199  N   ALA F   2     131.350 104.530  84.580  1.00  0.00           N
ATOM   3200  HN  ALA F   2     131.930 104.110  83.880  1.00  0.00           H
ATOM   3201  CA  ALA F   2     129.940 104.200  84.600  1.00  0.00           C
ATOM   3202  HA  ALA F   2     129.610 104.100  85.630  1.00  0.00           H
ATOM   3203  CB  ALA F   2     129.100 105.280  83.900  1.00  0.00           C
ATOM   3204  HB1 ALA F   2     129.300 106.260  84.380  1.00  0.00           H
ATOM   3205  HB2 ALA F   2     129.370 105.370  82.830  1.00  0.00           H
ATOM   3206  HB3 ALA F   2     128.020 105.060  83.990  1.00  0.00           H
ATOM   3207  C   ALA F   2     129.680 102.870  83.910  1.00  0.00           C
ATOM   3208  O   ALA F   2     130.060 102.670  82.760  1.00  0.00           O
ATOM   3209  N   GLU F   3     128.960 101.960  84.600  1.00  0.00           N
ATOM   3210  HN  GLU F   3     128.670 102.140  85.530  1.00  0.00           H
ATOM   3211  CA  GLU F   3     128.490 100.710  84.050  1.00  0.00           C
ATOM   3212  HA  GLU F   3     128.760 100.640  83.000  1.00  0.00           H
ATOM   3213  CB  GLU F   3     129.090  99.460  84.750  1.00  0.00           C
ATOM   3214  HB1 GLU F   3     128.970  99.560  85.860  1.00  0.00           H
ATOM   3215  HB2 GLU F   3     130.190  99.440  84.550  1.00  0.00           H
ATOM   3216  CG  GLU F   3     128.450  98.120  84.290  1.00  0.00           C
ATOM   3217  HG1 GLU F   3     128.470  98.060  83.190  1.00  0.00           H
ATOM   3218  HG2 GLU F   3     127.400  98.060  84.640  1.00  0.00           H
ATOM   3219  CD  GLU F   3     129.160  96.890  84.820  1.00  0.00           C
ATOM   3220  OE1 GLU F   3     130.140  96.440  84.170  1.00  0.00           O
ATOM   3221  OE2 GLU F   3     128.680  96.340  85.840  1.00  0.00           O
ATOM   3222  C   GLU F   3     126.980 100.650  84.110  1.00  0.00           C
ATOM   3223  O   GLU F   3     126.360 101.090  85.080  1.00  0.00           O
ATOM   3224  N   PHE F   4     126.350 100.110  83.060  1.00  0.00           N
ATOM   3225  HN  PHE F   4     126.870  99.880  82.240  1.00  0.00           H
ATOM   3226  CA  PHE F   4     124.920  99.870  83.000  1.00  0.00           C
ATOM   3227  HA  PHE F   4     124.500  99.910  84.000  1.00  0.00           H
ATOM   3228  CB  PHE F   4     124.220 100.920  82.090  1.00  0.00           C
ATOM   3229  HB1 PHE F   4     123.140 100.710  82.010  1.00  0.00           H
ATOM   3230  HB2 PHE F   4     124.670 100.900  81.070  1.00  0.00           H
ATOM   3231  CG  PHE F   4     124.380 102.320  82.660  1.00  0.00           C
ATOM   3232  CD1 PHE F   4     125.270 103.240  82.090  1.00  0.00           C
ATOM   3233  HD1 PHE F   4     125.900 102.930  81.260  1.00  0.00           H
ATOM   3234  CE1 PHE F   4     125.330 104.560  82.540  1.00  0.00           C
ATOM   3235  HE1 PHE F   4     126.000 105.260  82.060  1.00  0.00           H
ATOM   3236  CZ  PHE F   4     124.490 104.980  83.580  1.00  0.00           C
ATOM   3237  HZ  PHE F   4     124.480 106.000  83.910  1.00  0.00           H
ATOM   3238  CD2 PHE F   4     123.560 102.740  83.720  1.00  0.00           C
ATOM   3239  HD2 PHE F   4     122.880 102.050  84.180  1.00  0.00           H
ATOM   3240  CE2 PHE F   4     123.610 104.070  84.180  1.00  0.00           C
ATOM   3241  HE2 PHE F   4     122.970 104.380  84.980  1.00  0.00           H
ATOM   3242  C   PHE F   4     124.650  98.470  82.480  1.00  0.00           C
ATOM   3243  O   PHE F   4     124.210  98.280  81.340  1.00  0.00           O
ATOM   3244  N   ARG F   5     124.930  97.410  83.280  1.00  0.00           N
ATOM   3245  HN  ARG F   5     125.290  97.510  84.200  1.00  0.00           H
ATOM   3246  CA  ARG F   5     124.650  96.040  82.860  1.00  0.00           C
ATOM   3247  HA  ARG F   5     124.700  95.980  81.780  1.00  0.00           H
ATOM   3248  CB  ARG F   5     125.710  95.030  83.400  1.00  0.00           C
ATOM   3249  HB1 ARG F   5     125.660  94.980  84.500  1.00  0.00           H
ATOM   3250  HB2 ARG F   5     126.730  95.400  83.140  1.00  0.00           H
ATOM   3251  CG  ARG F   5     125.560  93.600  82.830  1.00  0.00           C
ATOM   3252  HG1 ARG F   5     125.730  93.650  81.730  1.00  0.00           H
ATOM   3253  HG2 ARG F   5     124.520  93.240  83.000  1.00  0.00           H
ATOM   3254  CD  ARG F   5     126.530  92.560  83.420  1.00  0.00           C
ATOM   3255  HD1 ARG F   5     126.380  92.480  84.520  1.00  0.00           H
ATOM   3256  HD2 ARG F   5     127.590  92.820  83.190  1.00  0.00           H
ATOM   3257  NE  ARG F   5     126.180  91.250  82.770  1.00  0.00           N
ATOM   3258  HE  ARG F   5     125.320  91.210  82.260  1.00  0.00           H
ATOM   3259  CZ  ARG F   5     126.660  90.060  83.130  1.00  0.00           C
ATOM   3260  NH1 ARG F   5     127.680  89.890  83.940  1.00  0.00           N
ATOM   3261 HH11 ARG F   5     128.040  90.690  84.460  1.00  0.00           H
ATOM   3262 HH12 ARG F   5     127.810  88.990  84.320  1.00  0.00           H
ATOM   3263  NH2 ARG F   5     126.100  88.980  82.640  1.00  0.00           N
ATOM   3264 HH21 ARG F   5     125.170  89.020  82.240  1.00  0.00           H
ATOM   3265 HH22 ARG F   5     126.410  88.060  82.880  1.00  0.00           H
ATOM   3266  C   ARG F   5     123.240  95.630  83.280  1.00  0.00           C
ATOM   3267  O   ARG F   5     122.970  95.310  84.440  1.00  0.00           O
ATOM   3268  N   HIS F   6     122.300  95.610  82.330  1.00  0.00           N
ATOM   3269  HN  HIS F   6     122.480  95.960  81.410  1.00  0.00           H
ATOM   3270  CA  HIS F   6     121.040  94.920  82.490  1.00  0.00           C
ATOM   3271  HA  HIS F   6     120.840  94.710  83.540  1.00  0.00           H
ATOM   3272  CB  HIS F   6     119.810  95.640  81.870  1.00  0.00           C
ATOM   3273  HB1 HIS F   6     118.920  94.980  81.890  1.00  0.00           H
ATOM   3274  HB2 HIS F   6     120.030  95.870  80.810  1.00  0.00           H
ATOM   3275  ND1 HIS F   6     118.600  96.860  83.660  1.00  0.00           N
ATOM   3276  CG  HIS F   6     119.380  96.920  82.510  1.00  0.00           C
ATOM   3277  CE1 HIS F   6     118.010  98.040  83.720  1.00  0.00           C
ATOM   3278  HE1 HIS F   6     117.280  98.330  84.480  1.00  0.00           H
ATOM   3279  NE2 HIS F   6     118.370  98.850  82.700  1.00  0.00           N
ATOM   3280  HE2 HIS F   6     117.940  99.730  82.450  1.00  0.00           H
ATOM   3281  CD2 HIS F   6     119.250  98.140  81.920  1.00  0.00           C
ATOM   3282  HD2 HIS F   6     119.650  98.480  80.970  1.00  0.00           H
ATOM   3283  C   HIS F   6     121.140  93.600  81.760  1.00  0.00           C
ATOM   3284  O   HIS F   6     121.750  93.510  80.700  1.00  0.00           O
ATOM   3285  N   ASP F   7     120.480  92.550  82.280  1.00  0.00           N
ATOM   3286  HN  ASP F   7     120.120  92.540  83.210  1.00  0.00           H
ATOM   3287  CA  ASP F   7     120.090  91.440  81.460  1.00  0.00           C
ATOM   3288  HA  ASP F   7     119.980  91.790  80.430  1.00  0.00           H
ATOM   3289  CB  ASP F   7     121.130  90.290  81.480  1.00  0.00           C
ATOM   3290  HB1 ASP F   7     121.090  89.740  82.440  1.00  0.00           H
ATOM   3291  HB2 ASP F   7     122.140  90.740  81.380  1.00  0.00           H
ATOM   3292  CG  ASP F   7     120.980  89.310  80.320  1.00  0.00           C
ATOM   3293  OD1 ASP F   7     119.970  89.380  79.560  1.00  0.00           O
ATOM   3294  OD2 ASP F   7     121.850  88.430  80.200  1.00  0.00           O
ATOM   3295  C   ASP F   7     118.690  91.060  81.930  1.00  0.00           C
ATOM   3296  O   ASP F   7     118.240  91.420  83.020  1.00  0.00           O
ATOM   3297  N   SER F   8     117.930  90.410  81.050  1.00  0.00           N
ATOM   3298  HN  SER F   8     118.370  90.000  80.240  1.00  0.00           H
ATOM   3299  CA  SER F   8     116.500  90.260  81.220  1.00  0.00           C
ATOM   3300  HA  SER F   8     116.290  90.050  82.260  1.00  0.00           H
ATOM   3301  CB  SER F   8     115.740  91.550  80.790  1.00  0.00           C
ATOM   3302  HB1 SER F   8     116.020  92.360  81.490  1.00  0.00           H
ATOM   3303  HB2 SER F   8     114.640  91.390  80.880  1.00  0.00           H
ATOM   3304  OG  SER F   8     116.050  91.980  79.460  1.00  0.00           O
ATOM   3305  HG1 SER F   8     117.020  91.990  79.410  1.00  0.00           H
ATOM   3306  C   SER F   8     116.030  89.060  80.430  1.00  0.00           C
ATOM   3307  O   SER F   8     116.080  89.050  79.200  1.00  0.00           O
ATOM   3308  N   GLY F   9     115.570  88.010  81.140  1.00  0.00           N
ATOM   3309  HN  GLY F   9     115.610  88.010  82.140  1.00  0.00           H
ATOM   3310  CA  GLY F   9     115.120  86.770  80.520  1.00  0.00           C
ATOM   3311  HA1 GLY F   9     115.260  86.790  79.450  1.00  0.00           H
ATOM   3312  HA2 GLY F   9     115.670  85.970  80.990  1.00  0.00           H
ATOM   3313  C   GLY F   9     113.670  86.520  80.800  1.00  0.00           C
ATOM   3314  O   GLY F   9     113.300  86.170  81.920  1.00  0.00           O
ATOM   3315  N   TYR F  10     112.800  86.650  79.780  1.00  0.00           N
ATOM   3316  HN  TYR F  10     113.120  87.040  78.910  1.00  0.00           H
ATOM   3317  CA  TYR F  10     111.410  86.260  79.890  1.00  0.00           C
ATOM   3318  HA  TYR F  10     111.220  85.810  80.860  1.00  0.00           H
ATOM   3319  CB  TYR F  10     110.410  87.440  79.700  1.00  0.00           C
ATOM   3320  HB1 TYR F  10     109.360  87.080  79.830  1.00  0.00           H
ATOM   3321  HB2 TYR F  10     110.500  87.880  78.680  1.00  0.00           H
ATOM   3322  CG  TYR F  10     110.670  88.520  80.700  1.00  0.00           C
ATOM   3323  CD1 TYR F  10     110.040  88.500  81.960  1.00  0.00           C
ATOM   3324  HD1 TYR F  10     109.360  87.700  82.210  1.00  0.00           H
ATOM   3325  CE1 TYR F  10     110.330  89.490  82.910  1.00  0.00           C
ATOM   3326  HE1 TYR F  10     109.880  89.430  83.890  1.00  0.00           H
ATOM   3327  CZ  TYR F  10     111.250  90.500  82.610  1.00  0.00           C
ATOM   3328  OH  TYR F  10     111.640  91.430  83.600  1.00  0.00           O
ATOM   3329  HH  TYR F  10     112.580  91.650  83.420  1.00  0.00           H
ATOM   3330  CD2 TYR F  10     111.520  89.590  80.390  1.00  0.00           C
ATOM   3331  HD2 TYR F  10     111.980  89.620  79.410  1.00  0.00           H
ATOM   3332  CE2 TYR F  10     111.820  90.570  81.340  1.00  0.00           C
ATOM   3333  HE2 TYR F  10     112.500  91.370  81.090  1.00  0.00           H
ATOM   3334  C   TYR F  10     111.110  85.200  78.840  1.00  0.00           C
ATOM   3335  O   TYR F  10     111.040  85.480  77.640  1.00  0.00           O
ATOM   3336  N   GLU F  11     110.890  83.940  79.280  1.00  0.00           N
ATOM   3337  HN  GLU F  11     110.990  83.710  80.250  1.00  0.00           H
ATOM   3338  CA  GLU F  11     110.400  82.900  78.390  1.00  0.00           C
ATOM   3339  HA  GLU F  11     110.230  83.310  77.410  1.00  0.00           H
ATOM   3340  CB  GLU F  11     111.350  81.690  78.220  1.00  0.00           C
ATOM   3341  HB1 GLU F  11     111.310  81.010  79.100  1.00  0.00           H
ATOM   3342  HB2 GLU F  11     112.390  82.070  78.140  1.00  0.00           H
ATOM   3343  CG  GLU F  11     111.030  80.910  76.900  1.00  0.00           C
ATOM   3344  HG1 GLU F  11     111.130  81.610  76.050  1.00  0.00           H
ATOM   3345  HG2 GLU F  11     109.980  80.550  76.920  1.00  0.00           H
ATOM   3346  CD  GLU F  11     111.930  79.720  76.600  1.00  0.00           C
ATOM   3347  OE1 GLU F  11     111.390  78.690  76.120  1.00  0.00           O
ATOM   3348  OE2 GLU F  11     113.180  79.850  76.700  1.00  0.00           O
ATOM   3349  C   GLU F  11     109.040  82.480  78.930  1.00  0.00           C
ATOM   3350  O   GLU F  11     108.840  82.230  80.120  1.00  0.00           O
ATOM   3351  N   VAL F  12     108.040  82.460  78.030  1.00  0.00           N
ATOM   3352  HN  VAL F  12     108.210  82.670  77.080  1.00  0.00           H
ATOM   3353  CA  VAL F  12     106.680  82.110  78.360  1.00  0.00           C
ATOM   3354  HA  VAL F  12     106.620  81.690  79.360  1.00  0.00           H
ATOM   3355  CB  VAL F  12     105.740  83.310  78.250  1.00  0.00           C
ATOM   3356  HB  VAL F  12     105.730  83.700  77.200  1.00  0.00           H
ATOM   3357  CG1 VAL F  12     104.300  82.890  78.630  1.00  0.00           C
ATOM   3358 HG11 VAL F  12     103.640  83.780  78.630  1.00  0.00           H
ATOM   3359 HG12 VAL F  12     103.890  82.150  77.920  1.00  0.00           H
ATOM   3360 HG13 VAL F  12     104.290  82.450  79.650  1.00  0.00           H
ATOM   3361  CG2 VAL F  12     106.210  84.450  79.180  1.00  0.00           C
ATOM   3362 HG21 VAL F  12     105.500  85.300  79.150  1.00  0.00           H
ATOM   3363 HG22 VAL F  12     106.270  84.080  80.230  1.00  0.00           H
ATOM   3364 HG23 VAL F  12     107.210  84.820  78.890  1.00  0.00           H
ATOM   3365  C   VAL F  12     106.310  81.030  77.370  1.00  0.00           C
ATOM   3366  O   VAL F  12     106.260  81.290  76.170  1.00  0.00           O
ATOM   3367  N   HIS F  13     106.090  79.780  77.830  1.00  0.00           N
ATOM   3368  HN  HIS F  13     106.130  79.570  78.810  1.00  0.00           H
ATOM   3369  CA  HIS F  13     105.950  78.660  76.910  1.00  0.00           C
ATOM   3370  HA  HIS F  13     105.540  79.030  75.980  1.00  0.00           H
ATOM   3371  CB  HIS F  13     107.310  78.000  76.580  1.00  0.00           C
ATOM   3372  HB1 HIS F  13     107.960  78.770  76.110  1.00  0.00           H
ATOM   3373  HB2 HIS F  13     107.180  77.180  75.850  1.00  0.00           H
ATOM   3374  ND1 HIS F  13     108.010  76.120  78.080  1.00  0.00           N
ATOM   3375  CG  HIS F  13     108.070  77.470  77.760  1.00  0.00           C
ATOM   3376  CE1 HIS F  13     108.920  75.950  79.020  1.00  0.00           C
ATOM   3377  HE1 HIS F  13     109.150  75.010  79.530  1.00  0.00           H
ATOM   3378  NE2 HIS F  13     109.580  77.100  79.290  1.00  0.00           N
ATOM   3379  HE2 HIS F  13     110.420  77.200  79.860  1.00  0.00           H
ATOM   3380  CD2 HIS F  13     109.040  78.080  78.490  1.00  0.00           C
ATOM   3381  HD2 HIS F  13     109.400  79.090  78.470  1.00  0.00           H
ATOM   3382  C   HIS F  13     104.980  77.600  77.390  1.00  0.00           C
ATOM   3383  O   HIS F  13     104.770  77.390  78.580  1.00  0.00           O
ATOM   3384  N   HIS F  14     104.320  76.930  76.430  1.00  0.00           N
ATOM   3385  HN  HIS F  14     104.480  77.160  75.470  1.00  0.00           H
ATOM   3386  CA  HIS F  14     103.590  75.700  76.650  1.00  0.00           C
ATOM   3387  HA  HIS F  14     103.210  75.420  75.680  1.00  0.00           H
ATOM   3388  CB  HIS F  14     104.530  74.530  77.040  1.00  0.00           C
ATOM   3389  HB1 HIS F  14     103.980  73.720  77.560  1.00  0.00           H
ATOM   3390  HB2 HIS F  14     105.310  74.890  77.750  1.00  0.00           H
ATOM   3391  ND1 HIS F  14     106.230  74.510  75.160  1.00  0.00           N
ATOM   3392  CG  HIS F  14     105.210  73.880  75.860  1.00  0.00           C
ATOM   3393  CE1 HIS F  14     106.680  73.590  74.310  1.00  0.00           C
ATOM   3394  HE1 HIS F  14     107.520  73.710  73.620  1.00  0.00           H
ATOM   3395  NE2 HIS F  14     105.990  72.430  74.410  1.00  0.00           N
ATOM   3396  HE2 HIS F  14     106.150  71.610  73.860  1.00  0.00           H
ATOM   3397  CD2 HIS F  14     105.050  72.610  75.400  1.00  0.00           C
ATOM   3398  HD2 HIS F  14     104.350  71.850  75.720  1.00  0.00           H
ATOM   3399  C   HIS F  14     102.310  75.810  77.490  1.00  0.00           C
ATOM   3400  O   HIS F  14     101.780  74.820  78.000  1.00  0.00           O
ATOM   3401  N   GLN F  15     101.730  77.020  77.600  1.00  0.00           N
ATOM   3402  HN  GLN F  15     102.230  77.830  77.260  1.00  0.00           H
ATOM   3403  CA  GLN F  15     100.410  77.260  78.170  1.00  0.00           C
ATOM   3404  HA  GLN F  15     100.430  76.860  79.170  1.00  0.00           H
ATOM   3405  CB  GLN F  15     100.070  78.780  78.260  1.00  0.00           C
ATOM   3406  HB1 GLN F  15      99.000  78.900  78.530  1.00  0.00           H
ATOM   3407  HB2 GLN F  15     100.200  79.230  77.260  1.00  0.00           H
ATOM   3408  CG  GLN F  15     100.850  79.600  79.320  1.00  0.00           C
ATOM   3409  HG1 GLN F  15     100.720  79.130  80.320  1.00  0.00           H
ATOM   3410  HG2 GLN F  15     100.440  80.630  79.360  1.00  0.00           H
ATOM   3411  CD  GLN F  15     102.340  79.720  78.990  1.00  0.00           C
ATOM   3412  OE1 GLN F  15     102.720  79.880  77.820  1.00  0.00           O
ATOM   3413  NE2 GLN F  15     103.190  79.670  80.040  1.00  0.00           N
ATOM   3414 HE21 GLN F  15     102.840  79.490  80.960  1.00  0.00           H
ATOM   3415 HE22 GLN F  15     104.180  79.700  79.870  1.00  0.00           H
ATOM   3416  C   GLN F  15      99.270  76.560  77.430  1.00  0.00           C
ATOM   3417  O   GLN F  15      99.200  76.570  76.200  1.00  0.00           O
ATOM   3418  N   LYS F  16      98.330  75.950  78.180  1.00  0.00           N
ATOM   3419  HN  LYS F  16      98.410  75.910  79.180  1.00  0.00           H
ATOM   3420  CA  LYS F  16      97.260  75.170  77.580  1.00  0.00           C
ATOM   3421  HA  LYS F  16      97.240  75.310  76.520  1.00  0.00           H
ATOM   3422  CB  LYS F  16      97.510  73.660  77.830  1.00  0.00           C
ATOM   3423  HB1 LYS F  16      97.420  73.430  78.920  1.00  0.00           H
ATOM   3424  HB2 LYS F  16      98.560  73.460  77.540  1.00  0.00           H
ATOM   3425  CG  LYS F  16      96.610  72.720  77.000  1.00  0.00           C
ATOM   3426  HG1 LYS F  16      96.820  72.920  75.920  1.00  0.00           H
ATOM   3427  HG2 LYS F  16      95.540  72.950  77.180  1.00  0.00           H
ATOM   3428  CD  LYS F  16      96.880  71.240  77.310  1.00  0.00           C
ATOM   3429  HD1 LYS F  16      97.980  71.070  77.220  1.00  0.00           H
ATOM   3430  HD2 LYS F  16      96.580  71.020  78.360  1.00  0.00           H
ATOM   3431  CE  LYS F  16      96.140  70.300  76.340  1.00  0.00           C
ATOM   3432  HE1 LYS F  16      96.430  70.580  75.300  1.00  0.00           H
ATOM   3433  HE2 LYS F  16      95.040  70.400  76.440  1.00  0.00           H
ATOM   3434  NZ  LYS F  16      96.500  68.890  76.540  1.00  0.00           N
ATOM   3435  HZ1 LYS F  16      96.420  68.440  75.590  1.00  0.00           H
ATOM   3436  HZ2 LYS F  16      97.490  68.790  76.860  1.00  0.00           H
ATOM   3437  HZ3 LYS F  16      95.840  68.400  77.180  1.00  0.00           H
ATOM   3438  C   LYS F  16      95.880  75.550  78.120  1.00  0.00           C
ATOM   3439  O   LYS F  16      95.600  75.430  79.320  1.00  0.00           O
ATOM   3440  N   LEU F  17      94.960  76.010  77.260  1.00  0.00           N
ATOM   3441  HN  LEU F  17      95.200  76.210  76.310  1.00  0.00           H
ATOM   3442  CA  LEU F  17      93.570  76.270  77.630  1.00  0.00           C
ATOM   3443  HA  LEU F  17      93.410  75.970  78.660  1.00  0.00           H
ATOM   3444  CB  LEU F  17      93.220  77.770  77.520  1.00  0.00           C
ATOM   3445  HB1 LEU F  17      93.270  78.120  76.460  1.00  0.00           H
ATOM   3446  HB2 LEU F  17      94.020  78.320  78.070  1.00  0.00           H
ATOM   3447  CG  LEU F  17      91.860  78.180  78.150  1.00  0.00           C
ATOM   3448  HG  LEU F  17      91.650  77.500  79.010  1.00  0.00           H
ATOM   3449  CD1 LEU F  17      91.940  79.610  78.700  1.00  0.00           C
ATOM   3450 HD11 LEU F  17      90.970  79.900  79.160  1.00  0.00           H
ATOM   3451 HD12 LEU F  17      92.730  79.710  79.460  1.00  0.00           H
ATOM   3452 HD13 LEU F  17      92.150  80.320  77.870  1.00  0.00           H
ATOM   3453  CD2 LEU F  17      90.680  78.090  77.160  1.00  0.00           C
ATOM   3454 HD21 LEU F  17      89.740  78.410  77.650  1.00  0.00           H
ATOM   3455 HD22 LEU F  17      90.860  78.750  76.290  1.00  0.00           H
ATOM   3456 HD23 LEU F  17      90.530  77.060  76.790  1.00  0.00           H
ATOM   3457  C   LEU F  17      92.650  75.400  76.780  1.00  0.00           C
ATOM   3458  O   LEU F  17      92.770  75.350  75.550  1.00  0.00           O
ATOM   3459  N   VAL F  18      91.720  74.660  77.420  1.00  0.00           N
ATOM   3460  HN  VAL F  18      91.620  74.710  78.410  1.00  0.00           H
ATOM   3461  CA  VAL F  18      90.810  73.750  76.740  1.00  0.00           C
ATOM   3462  HA  VAL F  18      90.810  73.960  75.680  1.00  0.00           H
ATOM   3463  CB  VAL F  18      91.180  72.280  76.940  1.00  0.00           C
ATOM   3464  HB  VAL F  18      91.140  72.020  78.020  1.00  0.00           H
ATOM   3465  CG1 VAL F  18      90.220  71.350  76.170  1.00  0.00           C
ATOM   3466 HG11 VAL F  18      90.580  70.300  76.250  1.00  0.00           H
ATOM   3467 HG12 VAL F  18      89.190  71.380  76.580  1.00  0.00           H
ATOM   3468 HG13 VAL F  18      90.190  71.610  75.090  1.00  0.00           H
ATOM   3469  CG2 VAL F  18      92.610  72.020  76.420  1.00  0.00           C
ATOM   3470 HG21 VAL F  18      92.850  70.940  76.520  1.00  0.00           H
ATOM   3471 HG22 VAL F  18      92.690  72.300  75.350  1.00  0.00           H
ATOM   3472 HG23 VAL F  18      93.360  72.590  77.000  1.00  0.00           H
ATOM   3473  C   VAL F  18      89.400  74.020  77.250  1.00  0.00           C
ATOM   3474  O   VAL F  18      89.190  74.250  78.440  1.00  0.00           O
ATOM   3475  N   PHE F  19      88.390  74.000  76.350  1.00  0.00           N
ATOM   3476  HN  PHE F  19      88.580  73.860  75.390  1.00  0.00           H
ATOM   3477  CA  PHE F  19      87.000  74.130  76.740  1.00  0.00           C
ATOM   3478  HA  PHE F  19      86.940  74.680  77.670  1.00  0.00           H
ATOM   3479  CB  PHE F  19      86.180  74.920  75.680  1.00  0.00           C
ATOM   3480  HB1 PHE F  19      85.090  74.840  75.870  1.00  0.00           H
ATOM   3481  HB2 PHE F  19      86.390  74.550  74.660  1.00  0.00           H
ATOM   3482  CG  PHE F  19      86.550  76.380  75.760  1.00  0.00           C
ATOM   3483  CD1 PHE F  19      87.520  76.950  74.910  1.00  0.00           C
ATOM   3484  HD1 PHE F  19      88.020  76.330  74.180  1.00  0.00           H
ATOM   3485  CE1 PHE F  19      87.840  78.310  75.010  1.00  0.00           C
ATOM   3486  HE1 PHE F  19      88.600  78.740  74.370  1.00  0.00           H
ATOM   3487  CZ  PHE F  19      87.180  79.110  75.940  1.00  0.00           C
ATOM   3488  HZ  PHE F  19      87.410  80.160  76.010  1.00  0.00           H
ATOM   3489  CD2 PHE F  19      85.910  77.200  76.700  1.00  0.00           C
ATOM   3490  HD2 PHE F  19      85.170  76.770  77.360  1.00  0.00           H
ATOM   3491  CE2 PHE F  19      86.210  78.560  76.790  1.00  0.00           C
ATOM   3492  HE2 PHE F  19      85.700  79.180  77.520  1.00  0.00           H
ATOM   3493  C   PHE F  19      86.380  72.780  77.020  1.00  0.00           C
ATOM   3494  O   PHE F  19      86.040  72.490  78.170  1.00  0.00           O
ATOM   3495  N   PHE F  20      86.290  71.880  76.030  1.00  0.00           N
ATOM   3496  HN  PHE F  20      86.560  72.100  75.100  1.00  0.00           H
ATOM   3497  CA  PHE F  20      85.790  70.520  76.230  1.00  0.00           C
ATOM   3498  HA  PHE F  20      85.540  70.350  77.270  1.00  0.00           H
ATOM   3499  CB  PHE F  20      84.550  70.220  75.350  1.00  0.00           C
ATOM   3500  HB1 PHE F  20      84.200  69.170  75.500  1.00  0.00           H
ATOM   3501  HB2 PHE F  20      84.780  70.360  74.280  1.00  0.00           H
ATOM   3502  CG  PHE F  20      83.430  71.160  75.700  1.00  0.00           C
ATOM   3503  CD1 PHE F  20      83.270  72.380  75.030  1.00  0.00           C
ATOM   3504  HD1 PHE F  20      83.960  72.650  74.240  1.00  0.00           H
ATOM   3505  CE1 PHE F  20      82.240  73.260  75.370  1.00  0.00           C
ATOM   3506  HE1 PHE F  20      82.130  74.200  74.850  1.00  0.00           H
ATOM   3507  CZ  PHE F  20      81.330  72.910  76.380  1.00  0.00           C
ATOM   3508  HZ  PHE F  20      80.530  73.590  76.640  1.00  0.00           H
ATOM   3509  CD2 PHE F  20      82.490  70.800  76.690  1.00  0.00           C
ATOM   3510  HD2 PHE F  20      82.590  69.850  77.190  1.00  0.00           H
ATOM   3511  CE2 PHE F  20      81.450  71.670  77.020  1.00  0.00           C
ATOM   3512  HE2 PHE F  20      80.750  71.390  77.790  1.00  0.00           H
ATOM   3513  C   PHE F  20      86.920  69.560  75.880  1.00  0.00           C
ATOM   3514  O   PHE F  20      87.380  69.540  74.740  1.00  0.00           O
ATOM   3515  N   ALA F  21      87.430  68.800  76.870  1.00  0.00           N
ATOM   3516  HN  ALA F  21      87.050  68.810  77.800  1.00  0.00           H
ATOM   3517  CA  ALA F  21      88.640  68.030  76.690  1.00  0.00           C
ATOM   3518  HA  ALA F  21      89.290  68.530  75.980  1.00  0.00           H
ATOM   3519  CB  ALA F  21      89.380  67.950  78.040  1.00  0.00           C
ATOM   3520  HB1 ALA F  21      89.610  68.970  78.420  1.00  0.00           H
ATOM   3521  HB2 ALA F  21      88.750  67.430  78.800  1.00  0.00           H
ATOM   3522  HB3 ALA F  21      90.330  67.390  77.950  1.00  0.00           H
ATOM   3523  C   ALA F  21      88.450  66.620  76.140  1.00  0.00           C
ATOM   3524  O   ALA F  21      89.380  66.080  75.540  1.00  0.00           O
ATOM   3525  N   GLU F  22      87.250  66.030  76.310  1.00  0.00           N
ATOM   3526  HN  GLU F  22      86.520  66.510  76.780  1.00  0.00           H
ATOM   3527  CA  GLU F  22      86.910  64.700  75.840  1.00  0.00           C
ATOM   3528  HA  GLU F  22      87.650  64.370  75.130  1.00  0.00           H
ATOM   3529  CB  GLU F  22      86.840  63.670  77.010  1.00  0.00           C
ATOM   3530  HB1 GLU F  22      86.490  62.680  76.650  1.00  0.00           H
ATOM   3531  HB2 GLU F  22      86.100  64.040  77.750  1.00  0.00           H
ATOM   3532  CG  GLU F  22      88.180  63.420  77.760  1.00  0.00           C
ATOM   3533  HG1 GLU F  22      87.960  62.810  78.660  1.00  0.00           H
ATOM   3534  HG2 GLU F  22      88.630  64.370  78.100  1.00  0.00           H
ATOM   3535  CD  GLU F  22      89.250  62.650  76.980  1.00  0.00           C
ATOM   3536  OE1 GLU F  22      89.140  62.460  75.740  1.00  0.00           O
ATOM   3537  OE2 GLU F  22      90.230  62.220  77.650  1.00  0.00           O
ATOM   3538  C   GLU F  22      85.580  64.770  75.070  1.00  0.00           C
ATOM   3539  O   GLU F  22      85.160  65.850  74.640  1.00  0.00           O
ATOM   3540  N   ASP F  23      84.930  63.620  74.830  1.00  0.00           N
ATOM   3541  HN  ASP F  23      85.280  62.770  75.210  1.00  0.00           H
ATOM   3542  CA  ASP F  23      83.720  63.480  74.030  1.00  0.00           C
ATOM   3543  HA  ASP F  23      83.930  64.000  73.110  1.00  0.00           H
ATOM   3544  CB  ASP F  23      83.460  61.970  73.720  1.00  0.00           C
ATOM   3545  HB1 ASP F  23      82.390  61.790  73.480  1.00  0.00           H
ATOM   3546  HB2 ASP F  23      83.720  61.350  74.590  1.00  0.00           H
ATOM   3547  CG  ASP F  23      84.240  61.520  72.500  1.00  0.00           C
ATOM   3548  OD1 ASP F  23      84.330  62.330  71.530  1.00  0.00           O
ATOM   3549  OD2 ASP F  23      84.650  60.330  72.420  1.00  0.00           O
ATOM   3550  C   ASP F  23      82.440  64.190  74.510  1.00  0.00           C
ATOM   3551  O   ASP F  23      82.140  64.370  75.690  1.00  0.00           O
ATOM   3552  N   VAL F  24      81.620  64.610  73.520  1.00  0.00           N
ATOM   3553  HN  VAL F  24      81.890  64.470  72.570  1.00  0.00           H
ATOM   3554  CA  VAL F  24      80.370  65.330  73.730  1.00  0.00           C
ATOM   3555  HA  VAL F  24      80.110  65.330  74.780  1.00  0.00           H
ATOM   3556  CB  VAL F  24      80.470  66.780  73.240  1.00  0.00           C
ATOM   3557  HB  VAL F  24      80.640  66.800  72.140  1.00  0.00           H
ATOM   3558  CG1 VAL F  24      79.190  67.560  73.590  1.00  0.00           C
ATOM   3559 HG11 VAL F  24      79.310  68.610  73.270  1.00  0.00           H
ATOM   3560 HG12 VAL F  24      78.300  67.150  73.070  1.00  0.00           H
ATOM   3561 HG13 VAL F  24      79.010  67.540  74.690  1.00  0.00           H
ATOM   3562  CG2 VAL F  24      81.680  67.470  73.920  1.00  0.00           C
ATOM   3563 HG21 VAL F  24      81.720  68.540  73.630  1.00  0.00           H
ATOM   3564 HG22 VAL F  24      81.600  67.410  75.020  1.00  0.00           H
ATOM   3565 HG23 VAL F  24      82.640  67.000  73.610  1.00  0.00           H
ATOM   3566  C   VAL F  24      79.270  64.550  73.000  1.00  0.00           C
ATOM   3567  O   VAL F  24      78.690  64.990  72.000  1.00  0.00           O
ATOM   3568  N   GLY F  25      78.990  63.310  73.440  1.00  0.00           N
ATOM   3569  HN  GLY F  25      79.460  62.950  74.250  1.00  0.00           H
ATOM   3570  CA  GLY F  25      78.040  62.410  72.790  1.00  0.00           C
ATOM   3571  HA1 GLY F  25      78.280  62.380  71.740  1.00  0.00           H
ATOM   3572  HA2 GLY F  25      78.160  61.450  73.260  1.00  0.00           H
ATOM   3573  C   GLY F  25      76.570  62.760  72.920  1.00  0.00           C
ATOM   3574  O   GLY F  25      76.060  63.000  74.020  1.00  0.00           O
ATOM   3575  N   SER F  26      75.820  62.740  71.800  1.00  0.00           N
ATOM   3576  HN  SER F  26      76.280  62.600  70.920  1.00  0.00           H
ATOM   3577  CA  SER F  26      74.360  62.670  71.800  1.00  0.00           C
ATOM   3578  HA  SER F  26      74.080  62.580  70.750  1.00  0.00           H
ATOM   3579  CB  SER F  26      73.780  61.420  72.510  1.00  0.00           C
ATOM   3580  HB1 SER F  26      72.670  61.430  72.460  1.00  0.00           H
ATOM   3581  HB2 SER F  26      74.080  61.430  73.580  1.00  0.00           H
ATOM   3582  OG  SER F  26      74.220  60.200  71.890  1.00  0.00           O
ATOM   3583  HG1 SER F  26      74.020  59.490  72.530  1.00  0.00           H
ATOM   3584  C   SER F  26      73.630  63.930  72.270  1.00  0.00           C
ATOM   3585  O   SER F  26      72.560  63.860  72.870  1.00  0.00           O
ATOM   3586  N   ASN F  27      74.210  65.130  72.040  1.00  0.00           N
ATOM   3587  HN  ASN F  27      75.090  65.160  71.580  1.00  0.00           H
ATOM   3588  CA  ASN F  27      73.620  66.400  72.410  1.00  0.00           C
ATOM   3589  HA  ASN F  27      73.380  66.340  73.460  1.00  0.00           H
ATOM   3590  CB  ASN F  27      74.690  67.530  72.240  1.00  0.00           C
ATOM   3591  HB1 ASN F  27      75.080  67.480  71.200  1.00  0.00           H
ATOM   3592  HB2 ASN F  27      75.530  67.350  72.940  1.00  0.00           H
ATOM   3593  CG  ASN F  27      74.120  68.920  72.510  1.00  0.00           C
ATOM   3594  OD1 ASN F  27      73.510  69.160  73.560  1.00  0.00           O
ATOM   3595  ND2 ASN F  27      74.260  69.840  71.540  1.00  0.00           N
ATOM   3596 HD21 ASN F  27      74.970  69.690  70.840  1.00  0.00           H
ATOM   3597 HD22 ASN F  27      73.800  70.730  71.630  1.00  0.00           H
ATOM   3598  C   ASN F  27      72.300  66.770  71.690  1.00  0.00           C
ATOM   3599  O   ASN F  27      72.200  66.760  70.460  1.00  0.00           O
ATOM   3600  N   LYS F  28      71.270  67.200  72.460  1.00  0.00           N
ATOM   3601  HN  LYS F  28      71.340  67.160  73.460  1.00  0.00           H
ATOM   3602  CA  LYS F  28      70.050  67.770  71.930  1.00  0.00           C
ATOM   3603  HA  LYS F  28      70.090  67.800  70.850  1.00  0.00           H
ATOM   3604  CB  LYS F  28      68.820  66.920  72.340  1.00  0.00           C
ATOM   3605  HB1 LYS F  28      67.880  67.420  71.990  1.00  0.00           H
ATOM   3606  HB2 LYS F  28      68.770  66.840  73.450  1.00  0.00           H
ATOM   3607  CG  LYS F  28      68.840  65.520  71.720  1.00  0.00           C
ATOM   3608  HG1 LYS F  28      69.690  64.940  72.160  1.00  0.00           H
ATOM   3609  HG2 LYS F  28      69.030  65.620  70.630  1.00  0.00           H
ATOM   3610  CD  LYS F  28      67.520  64.760  71.930  1.00  0.00           C
ATOM   3611  HD1 LYS F  28      67.290  64.750  73.010  1.00  0.00           H
ATOM   3612  HD2 LYS F  28      66.710  65.300  71.400  1.00  0.00           H
ATOM   3613  CE  LYS F  28      67.620  63.330  71.400  1.00  0.00           C
ATOM   3614  HE1 LYS F  28      68.470  62.810  71.900  1.00  0.00           H
ATOM   3615  HE2 LYS F  28      67.780  63.310  70.300  1.00  0.00           H
ATOM   3616  NZ  LYS F  28      66.400  62.560  71.710  1.00  0.00           N
ATOM   3617  HZ1 LYS F  28      66.670  61.550  71.820  1.00  0.00           H
ATOM   3618  HZ2 LYS F  28      65.970  62.880  72.610  1.00  0.00           H
ATOM   3619  HZ3 LYS F  28      65.680  62.630  70.960  1.00  0.00           H
ATOM   3620  C   LYS F  28      69.810  69.210  72.380  1.00  0.00           C
ATOM   3621  O   LYS F  28      68.790  69.800  72.040  1.00  0.00           O
ATOM   3622  N   GLY F  29      70.760  69.810  73.120  1.00  0.00           N
ATOM   3623  HN  GLY F  29      71.600  69.310  73.340  1.00  0.00           H
ATOM   3624  CA  GLY F  29      70.710  71.190  73.600  1.00  0.00           C
ATOM   3625  HA1 GLY F  29      69.760  71.640  73.360  1.00  0.00           H
ATOM   3626  HA2 GLY F  29      70.890  71.160  74.670  1.00  0.00           H
ATOM   3627  C   GLY F  29      71.790  72.030  72.970  1.00  0.00           C
ATOM   3628  O   GLY F  29      72.060  71.930  71.770  1.00  0.00           O
ATOM   3629  N   ALA F  30      72.430  72.910  73.760  1.00  0.00           N
ATOM   3630  HN  ALA F  30      72.180  73.000  74.720  1.00  0.00           H
ATOM   3631  CA  ALA F  30      73.480  73.800  73.290  1.00  0.00           C
ATOM   3632  HA  ALA F  30      73.640  73.650  72.220  1.00  0.00           H
ATOM   3633  CB  ALA F  30      73.050  75.260  73.530  1.00  0.00           C
ATOM   3634  HB1 ALA F  30      72.100  75.470  72.990  1.00  0.00           H
ATOM   3635  HB2 ALA F  30      72.880  75.450  74.610  1.00  0.00           H
ATOM   3636  HB3 ALA F  30      73.820  75.970  73.160  1.00  0.00           H
ATOM   3637  C   ALA F  30      74.810  73.540  73.990  1.00  0.00           C
ATOM   3638  O   ALA F  30      74.880  73.510  75.220  1.00  0.00           O
ATOM   3639  N   ILE F  31      75.900  73.340  73.210  1.00  0.00           N
ATOM   3640  HN  ILE F  31      75.800  73.290  72.210  1.00  0.00           H
ATOM   3641  CA  ILE F  31      77.250  73.160  73.720  1.00  0.00           C
ATOM   3642  HA  ILE F  31      77.260  73.250  74.800  1.00  0.00           H
ATOM   3643  CB  ILE F  31      77.860  71.810  73.320  1.00  0.00           C
ATOM   3644  HB  ILE F  31      77.950  71.770  72.210  1.00  0.00           H
ATOM   3645  CG2 ILE F  31      79.270  71.660  73.930  1.00  0.00           C
ATOM   3646 HG21 ILE F  31      79.690  70.660  73.700  1.00  0.00           H
ATOM   3647 HG22 ILE F  31      79.980  72.410  73.520  1.00  0.00           H
ATOM   3648 HG23 ILE F  31      79.240  71.770  75.030  1.00  0.00           H
ATOM   3649  CG1 ILE F  31      76.950  70.610  73.710  1.00  0.00           C
ATOM   3650 HG11 ILE F  31      77.370  69.700  73.250  1.00  0.00           H
ATOM   3651 HG12 ILE F  31      75.950  70.770  73.250  1.00  0.00           H
ATOM   3652  CD  ILE F  31      76.760  70.370  75.210  1.00  0.00           C
ATOM   3653  HD1 ILE F  31      76.140  69.470  75.380  1.00  0.00           H
ATOM   3654  HD2 ILE F  31      77.740  70.220  75.720  1.00  0.00           H
ATOM   3655  HD3 ILE F  31      76.250  71.240  75.670  1.00  0.00           H
ATOM   3656  C   ILE F  31      78.140  74.260  73.160  1.00  0.00           C
ATOM   3657  O   ILE F  31      78.470  74.280  71.970  1.00  0.00           O
ATOM   3658  N   ILE F  32      78.570  75.230  74.000  1.00  0.00           N
ATOM   3659  HN  ILE F  32      78.320  75.210  74.970  1.00  0.00           H
ATOM   3660  CA  ILE F  32      79.320  76.380  73.520  1.00  0.00           C
ATOM   3661  HA  ILE F  32      79.760  76.160  72.560  1.00  0.00           H
ATOM   3662  CB  ILE F  32      78.450  77.640  73.360  1.00  0.00           C
ATOM   3663  HB  ILE F  32      78.000  77.850  74.360  1.00  0.00           H
ATOM   3664  CG2 ILE F  32      79.320  78.850  72.930  1.00  0.00           C
ATOM   3665 HG21 ILE F  32      78.670  79.730  72.770  1.00  0.00           H
ATOM   3666 HG22 ILE F  32      80.040  79.130  73.720  1.00  0.00           H
ATOM   3667 HG23 ILE F  32      79.850  78.640  71.990  1.00  0.00           H
ATOM   3668  CG1 ILE F  32      77.270  77.420  72.370  1.00  0.00           C
ATOM   3669 HG11 ILE F  32      76.770  76.450  72.570  1.00  0.00           H
ATOM   3670 HG12 ILE F  32      77.680  77.380  71.330  1.00  0.00           H
ATOM   3671  CD  ILE F  32      76.180  78.500  72.460  1.00  0.00           C
ATOM   3672  HD1 ILE F  32      75.350  78.280  71.760  1.00  0.00           H
ATOM   3673  HD2 ILE F  32      75.760  78.530  73.490  1.00  0.00           H
ATOM   3674  HD3 ILE F  32      76.580  79.510  72.220  1.00  0.00           H
ATOM   3675  C   ILE F  32      80.480  76.660  74.470  1.00  0.00           C
ATOM   3676  O   ILE F  32      80.320  76.790  75.680  1.00  0.00           O
ATOM   3677  N   GLY F  33      81.730  76.740  73.960  1.00  0.00           N
ATOM   3678  HN  GLY F  33      81.910  76.540  73.000  1.00  0.00           H
ATOM   3679  CA  GLY F  33      82.880  77.040  74.820  1.00  0.00           C
ATOM   3680  HA1 GLY F  33      82.830  76.430  75.700  1.00  0.00           H
ATOM   3681  HA2 GLY F  33      83.770  76.860  74.240  1.00  0.00           H
ATOM   3682  C   GLY F  33      82.940  78.480  75.280  1.00  0.00           C
ATOM   3683  O   GLY F  33      83.080  78.760  76.460  1.00  0.00           O
ATOM   3684  N   LEU F  34      82.830  79.430  74.330  1.00  0.00           N
ATOM   3685  HN  LEU F  34      82.660  79.190  73.380  1.00  0.00           H
ATOM   3686  CA  LEU F  34      82.950  80.850  74.630  1.00  0.00           C
ATOM   3687  HA  LEU F  34      82.850  81.010  75.700  1.00  0.00           H
ATOM   3688  CB  LEU F  34      84.350  81.370  74.190  1.00  0.00           C
ATOM   3689  HB1 LEU F  34      84.520  81.060  73.140  1.00  0.00           H
ATOM   3690  HB2 LEU F  34      85.110  80.870  74.830  1.00  0.00           H
ATOM   3691  CG  LEU F  34      84.590  82.900  74.260  1.00  0.00           C
ATOM   3692  HG  LEU F  34      83.910  83.410  73.540  1.00  0.00           H
ATOM   3693  CD1 LEU F  34      84.340  83.480  75.660  1.00  0.00           C
ATOM   3694 HD11 LEU F  34      84.590  84.560  75.680  1.00  0.00           H
ATOM   3695 HD12 LEU F  34      83.290  83.360  75.980  1.00  0.00           H
ATOM   3696 HD13 LEU F  34      84.990  82.960  76.390  1.00  0.00           H
ATOM   3697  CD2 LEU F  34      86.030  83.210  73.830  1.00  0.00           C
ATOM   3698 HD21 LEU F  34      86.200  84.310  73.820  1.00  0.00           H
ATOM   3699 HD22 LEU F  34      86.760  82.750  74.520  1.00  0.00           H
ATOM   3700 HD23 LEU F  34      86.220  82.830  72.800  1.00  0.00           H
ATOM   3701  C   LEU F  34      81.850  81.660  73.970  1.00  0.00           C
ATOM   3702  O   LEU F  34      81.650  81.610  72.750  1.00  0.00           O
ATOM   3703  N   MET F  35      81.110  82.440  74.770  1.00  0.00           N
ATOM   3704  HN  MET F  35      81.240  82.410  75.770  1.00  0.00           H
ATOM   3705  CA  MET F  35      80.120  83.370  74.290  1.00  0.00           C
ATOM   3706  HA  MET F  35      80.240  83.510  73.230  1.00  0.00           H
ATOM   3707  CB  MET F  35      78.700  82.820  74.530  1.00  0.00           C
ATOM   3708  HB1 MET F  35      78.620  82.530  75.600  1.00  0.00           H
ATOM   3709  HB2 MET F  35      78.610  81.890  73.920  1.00  0.00           H
ATOM   3710  CG  MET F  35      77.550  83.780  74.160  1.00  0.00           C
ATOM   3711  HG1 MET F  35      77.740  84.200  73.150  1.00  0.00           H
ATOM   3712  HG2 MET F  35      77.540  84.640  74.870  1.00  0.00           H
ATOM   3713  SD  MET F  35      75.910  83.000  74.160  1.00  0.00           S
ATOM   3714  CE  MET F  35      75.800  82.860  75.960  1.00  0.00           C
ATOM   3715  HE1 MET F  35      74.830  82.390  76.270  1.00  0.00           H
ATOM   3716  HE2 MET F  35      76.620  82.270  76.400  1.00  0.00           H
ATOM   3717  HE3 MET F  35      75.840  83.870  76.420  1.00  0.00           H
ATOM   3718  C   MET F  35      80.280  84.730  74.920  1.00  0.00           C
ATOM   3719  O   MET F  35      80.460  84.890  76.130  1.00  0.00           O
ATOM   3720  N   VAL F  36      80.220  85.780  74.080  1.00  0.00           N
ATOM   3721  HN  VAL F  36      80.070  85.650  73.100  1.00  0.00           H
ATOM   3722  CA  VAL F  36      80.280  87.160  74.510  1.00  0.00           C
ATOM   3723  HA  VAL F  36      80.250  87.230  75.590  1.00  0.00           H
ATOM   3724  CB  VAL F  36      81.530  87.860  73.980  1.00  0.00           C
ATOM   3725  HB  VAL F  36      81.540  87.830  72.870  1.00  0.00           H
ATOM   3726  CG1 VAL F  36      81.560  89.330  74.440  1.00  0.00           C
ATOM   3727 HG11 VAL F  36      82.500  89.810  74.100  1.00  0.00           H
ATOM   3728 HG12 VAL F  36      80.720  89.900  74.010  1.00  0.00           H
ATOM   3729 HG13 VAL F  36      81.510  89.390  75.550  1.00  0.00           H
ATOM   3730  CG2 VAL F  36      82.780  87.110  74.490  1.00  0.00           C
ATOM   3731 HG21 VAL F  36      83.700  87.640  74.190  1.00  0.00           H
ATOM   3732 HG22 VAL F  36      82.760  87.030  75.600  1.00  0.00           H
ATOM   3733 HG23 VAL F  36      82.840  86.080  74.070  1.00  0.00           H
ATOM   3734  C   VAL F  36      79.030  87.810  73.960  1.00  0.00           C
ATOM   3735  O   VAL F  36      78.830  87.860  72.750  1.00  0.00           O
ATOM   3736  N   GLY F  37      78.120  88.290  74.830  1.00  0.00           N
ATOM   3737  HN  GLY F  37      78.310  88.240  75.820  1.00  0.00           H
ATOM   3738  CA  GLY F  37      76.790  88.730  74.440  1.00  0.00           C
ATOM   3739  HA1 GLY F  37      76.310  89.110  75.320  1.00  0.00           H
ATOM   3740  HA2 GLY F  37      76.880  89.470  73.650  1.00  0.00           H
ATOM   3741  C   GLY F  37      75.920  87.600  73.920  1.00  0.00           C
ATOM   3742  O   GLY F  37      75.900  86.510  74.490  1.00  0.00           O
ATOM   3743  N   GLY F  38      75.160  87.840  72.830  1.00  0.00           N
ATOM   3744  HN  GLY F  38      75.200  88.720  72.380  1.00  0.00           H
ATOM   3745  CA  GLY F  38      74.250  86.860  72.250  1.00  0.00           C
ATOM   3746  HA1 GLY F  38      73.760  87.330  71.410  1.00  0.00           H
ATOM   3747  HA2 GLY F  38      74.830  85.990  71.970  1.00  0.00           H
ATOM   3748  C   GLY F  38      73.150  86.340  73.140  1.00  0.00           C
ATOM   3749  O   GLY F  38      72.900  86.850  74.230  1.00  0.00           O
ATOM   3750  N   VAL F  39      72.430  85.300  72.670  1.00  0.00           N
ATOM   3751  HN  VAL F  39      72.680  84.860  71.810  1.00  0.00           H
ATOM   3752  CA  VAL F  39      71.250  84.780  73.340  1.00  0.00           C
ATOM   3753  HA  VAL F  39      71.300  84.970  74.400  1.00  0.00           H
ATOM   3754  CB  VAL F  39      69.970  85.420  72.790  1.00  0.00           C
ATOM   3755  HB  VAL F  39      69.910  85.270  71.690  1.00  0.00           H
ATOM   3756  CG1 VAL F  39      68.740  84.770  73.450  1.00  0.00           C
ATOM   3757 HG11 VAL F  39      67.840  85.380  73.240  1.00  0.00           H
ATOM   3758 HG12 VAL F  39      68.560  83.740  73.080  1.00  0.00           H
ATOM   3759 HG13 VAL F  39      68.900  84.740  74.550  1.00  0.00           H
ATOM   3760  CG2 VAL F  39      69.940  86.930  73.100  1.00  0.00           C
ATOM   3761 HG21 VAL F  39      68.960  87.370  72.800  1.00  0.00           H
ATOM   3762 HG22 VAL F  39      70.080  87.110  74.190  1.00  0.00           H
ATOM   3763 HG23 VAL F  39      70.730  87.480  72.550  1.00  0.00           H
ATOM   3764  C   VAL F  39      71.200  83.270  73.160  1.00  0.00           C
ATOM   3765  O   VAL F  39      71.490  82.760  72.080  1.00  0.00           O
ATOM   3766  N   VAL F  40      70.860  82.500  74.230  1.00  0.00           N
ATOM   3767  HN  VAL F  40      70.690  82.920  75.120  1.00  0.00           H
ATOM   3768  CA  VAL F  40      70.700  81.050  74.130  1.00  0.00           C
ATOM   3769  HA  VAL F  40      70.720  80.760  73.090  1.00  0.00           H
ATOM   3770  CB  VAL F  40      71.830  80.280  74.830  1.00  0.00           C
ATOM   3771  HB  VAL F  40      71.930  80.670  75.870  1.00  0.00           H
ATOM   3772  CG1 VAL F  40      71.550  78.760  74.910  1.00  0.00           C
ATOM   3773 HG11 VAL F  40      72.440  78.230  75.300  1.00  0.00           H
ATOM   3774 HG12 VAL F  40      70.700  78.540  75.590  1.00  0.00           H
ATOM   3775 HG13 VAL F  40      71.300  78.350  73.910  1.00  0.00           H
ATOM   3776  CG2 VAL F  40      73.150  80.540  74.080  1.00  0.00           C
ATOM   3777 HG21 VAL F  40      73.980  79.980  74.560  1.00  0.00           H
ATOM   3778 HG22 VAL F  40      73.070  80.220  73.020  1.00  0.00           H
ATOM   3779 HG23 VAL F  40      73.400  81.620  74.100  1.00  0.00           H
ATOM   3780  C   VAL F  40      69.350  80.600  74.660  1.00  0.00           C
ATOM   3781  O   VAL F  40      69.020  80.780  75.830  1.00  0.00           O
ATOM   3782  N   ILE F  41      68.540  79.950  73.800  1.00  0.00           N
ATOM   3783  HN  ILE F  41      68.780  79.870  72.830  1.00  0.00           H
ATOM   3784  CA  ILE F  41      67.300  79.310  74.190  1.00  0.00           C
ATOM   3785  HA  ILE F  41      67.070  79.540  75.220  1.00  0.00           H
ATOM   3786  CB  ILE F  41      66.120  79.730  73.310  1.00  0.00           C
ATOM   3787  HB  ILE F  41      66.300  79.390  72.270  1.00  0.00           H
ATOM   3788  CG2 ILE F  41      64.820  79.060  73.820  1.00  0.00           C
ATOM   3789 HG21 ILE F  41      63.940  79.440  73.260  1.00  0.00           H
ATOM   3790 HG22 ILE F  41      64.860  77.960  73.680  1.00  0.00           H
ATOM   3791 HG23 ILE F  41      64.670  79.280  74.900  1.00  0.00           H
ATOM   3792  CG1 ILE F  41      65.950  81.270  73.230  1.00  0.00           C
ATOM   3793 HG11 ILE F  41      65.110  81.490  72.530  1.00  0.00           H
ATOM   3794 HG12 ILE F  41      66.860  81.730  72.790  1.00  0.00           H
ATOM   3795  CD  ILE F  41      65.630  81.950  74.560  1.00  0.00           C
ATOM   3796  HD1 ILE F  41      65.440  83.030  74.390  1.00  0.00           H
ATOM   3797  HD2 ILE F  41      64.730  81.530  75.040  1.00  0.00           H
ATOM   3798  HD3 ILE F  41      66.490  81.860  75.270  1.00  0.00           H
ATOM   3799  C   ILE F  41      67.490  77.800  74.080  1.00  0.00           C
ATOM   3800  O   ILE F  41      67.740  77.270  72.990  1.00  0.00           O
ATOM   3801  N   ALA F  42      67.370  77.050  75.190  1.00  0.00           N
ATOM   3802  HN  ALA F  42      67.200  77.480  76.090  1.00  0.00           H
ATOM   3803  CA  ALA F  42      67.520  75.610  75.170  1.00  0.00           C
ATOM   3804  HA  ALA F  42      67.350  75.250  74.170  1.00  0.00           H
ATOM   3805  CB  ALA F  42      68.950  75.220  75.610  1.00  0.00           C
ATOM   3806  HB1 ALA F  42      69.690  75.700  74.930  1.00  0.00           H
ATOM   3807  HB2 ALA F  42      69.150  75.560  76.650  1.00  0.00           H
ATOM   3808  HB3 ALA F  42      69.100  74.120  75.550  1.00  0.00           H
ATOM   3809  C   ALA F  42      66.480  74.930  76.040  1.00  0.00           C
ATOM   3810  O   ALA F  42      65.890  75.520  76.950  1.00  0.00           O
ATOM   3811  N   NME F  43      66.180  73.650  75.750  1.00  0.00           N
ATOM   3812  HN  NME F  43      66.620  73.190  74.980  1.00  0.00           H
ATOM   3813  CH3 NME F  43      65.180  72.910  76.480  1.00  0.00           C
ATOM   3814 HH31 NME F  43      65.350  72.990  77.580  1.00  0.00           H
ATOM   3815 HH32 NME F  43      64.160  73.300  76.260  1.00  0.00           H
ATOM   3816 HH33 NME F  43      65.220  71.840  76.200  1.00  0.00           H
ATOM   3817  CH3 ACE G   0      34.260  69.750  99.080  1.00  0.00           C
ATOM   3818 HH31 ACE G   0      35.170  69.520  99.670  1.00  0.00           H
ATOM   3819 HH32 ACE G   0      33.360  69.500  99.680  1.00  0.00           H
ATOM   3820 HH33 ACE G   0      34.250  69.150  98.150  1.00  0.00           H
ATOM   3821  C   ACE G   0      34.220  71.180  98.720  1.00  0.00           C
ATOM   3822  O   ACE G   0      33.140  71.750  98.610  1.00  0.00           O
ATOM   3823  N   ASP G   1      35.410  71.760  98.530  1.00  0.00           N
ATOM   3824  HN  ASP G   1      36.240  71.220  98.630  1.00  0.00           H
ATOM   3825  CA  ASP G   1      35.640  73.110  98.090  1.00  0.00           C
ATOM   3826  HA  ASP G   1      35.020  73.290  97.210  1.00  0.00           H
ATOM   3827  CB  ASP G   1      35.320  74.130  99.230  1.00  0.00           C
ATOM   3828  HB1 ASP G   1      36.040  74.050 100.060  1.00  0.00           H
ATOM   3829  HB2 ASP G   1      34.300  73.910  99.630  1.00  0.00           H
ATOM   3830  CG  ASP G   1      35.280  75.550  98.720  1.00  0.00           C
ATOM   3831  OD1 ASP G   1      35.100  75.720  97.490  1.00  0.00           O
ATOM   3832  OD2 ASP G   1      35.310  76.490  99.540  1.00  0.00           O
ATOM   3833  C   ASP G   1      37.110  73.180  97.660  1.00  0.00           C
ATOM   3834  O   ASP G   1      37.910  72.340  98.090  1.00  0.00           O
ATOM   3835  N   ALA G   2      37.510  74.140  96.800  1.00  0.00           N
ATOM   3836  HN  ALA G   2      36.840  74.830  96.480  1.00  0.00           H
ATOM   3837  CA  ALA G   2      38.900  74.320  96.420  1.00  0.00           C
ATOM   3838  HA  ALA G   2      39.500  74.220  97.310  1.00  0.00           H
ATOM   3839  CB  ALA G   2      39.320  73.250  95.380  1.00  0.00           C
ATOM   3840  HB1 ALA G   2      39.230  72.240  95.820  1.00  0.00           H
ATOM   3841  HB2 ALA G   2      38.650  73.290  94.500  1.00  0.00           H
ATOM   3842  HB3 ALA G   2      40.370  73.400  95.040  1.00  0.00           H
ATOM   3843  C   ALA G   2      39.220  75.720  95.870  1.00  0.00           C
ATOM   3844  O   ALA G   2      38.390  76.340  95.210  1.00  0.00           O
ATOM   3845  N   GLU G   3      40.460  76.200  96.110  1.00  0.00           N
ATOM   3846  HN  GLU G   3      41.090  75.620  96.630  1.00  0.00           H
ATOM   3847  CA  GLU G   3      40.970  77.510  95.690  1.00  0.00           C
ATOM   3848  HA  GLU G   3      40.760  77.630  94.630  1.00  0.00           H
ATOM   3849  CB  GLU G   3      40.330  78.710  96.490  1.00  0.00           C
ATOM   3850  HB1 GLU G   3      40.630  78.630  97.550  1.00  0.00           H
ATOM   3851  HB2 GLU G   3      39.230  78.590  96.460  1.00  0.00           H
ATOM   3852  CG  GLU G   3      40.690  80.130  95.950  1.00  0.00           C
ATOM   3853  HG1 GLU G   3      40.160  80.290  94.980  1.00  0.00           H
ATOM   3854  HG2 GLU G   3      41.770  80.210  95.760  1.00  0.00           H
ATOM   3855  CD  GLU G   3      40.320  81.320  96.850  1.00  0.00           C
ATOM   3856  OE1 GLU G   3      39.300  81.270  97.590  1.00  0.00           O
ATOM   3857  OE2 GLU G   3      41.030  82.370  96.770  1.00  0.00           O
ATOM   3858  C   GLU G   3      42.490  77.520  95.890  1.00  0.00           C
ATOM   3859  O   GLU G   3      43.020  78.230  96.750  1.00  0.00           O
ATOM   3860  N   PHE G   4      43.300  76.720  95.140  1.00  0.00           N
ATOM   3861  HN  PHE G   4      42.930  76.130  94.420  1.00  0.00           H
ATOM   3862  CA  PHE G   4      44.760  76.740  95.330  1.00  0.00           C
ATOM   3863  HA  PHE G   4      44.940  76.800  96.400  1.00  0.00           H
ATOM   3864  CB  PHE G   4      45.500  75.470  94.810  1.00  0.00           C
ATOM   3865  HB1 PHE G   4      46.600  75.580  94.930  1.00  0.00           H
ATOM   3866  HB2 PHE G   4      45.280  75.350  93.730  1.00  0.00           H
ATOM   3867  CG  PHE G   4      45.130  74.210  95.530  1.00  0.00           C
ATOM   3868  CD1 PHE G   4      44.710  73.070  94.820  1.00  0.00           C
ATOM   3869  HD1 PHE G   4      44.600  73.120  93.750  1.00  0.00           H
ATOM   3870  CE1 PHE G   4      44.440  71.870  95.480  1.00  0.00           C
ATOM   3871  HE1 PHE G   4      44.110  71.010  94.910  1.00  0.00           H
ATOM   3872  CZ  PHE G   4      44.590  71.790  96.870  1.00  0.00           C
ATOM   3873  HZ  PHE G   4      44.370  70.860  97.380  1.00  0.00           H
ATOM   3874  CD2 PHE G   4      45.310  74.100  96.920  1.00  0.00           C
ATOM   3875  HD2 PHE G   4      45.650  74.960  97.490  1.00  0.00           H
ATOM   3876  CE2 PHE G   4      45.040  72.900  97.590  1.00  0.00           C
ATOM   3877  HE2 PHE G   4      45.160  72.860  98.660  1.00  0.00           H
ATOM   3878  C   PHE G   4      45.460  77.950  94.720  1.00  0.00           C
ATOM   3879  O   PHE G   4      46.160  77.830  93.710  1.00  0.00           O
ATOM   3880  N   ARG G   5      45.330  79.130  95.340  1.00  0.00           N
ATOM   3881  HN  ARG G   5      44.670  79.210  96.090  1.00  0.00           H
ATOM   3882  CA  ARG G   5      45.930  80.360  94.870  1.00  0.00           C
ATOM   3883  HA  ARG G   5      45.900  80.360  93.790  1.00  0.00           H
ATOM   3884  CB  ARG G   5      45.090  81.570  95.370  1.00  0.00           C
ATOM   3885  HB1 ARG G   5      45.090  81.560  96.480  1.00  0.00           H
ATOM   3886  HB2 ARG G   5      44.030  81.420  95.050  1.00  0.00           H
ATOM   3887  CG  ARG G   5      45.590  82.940  94.890  1.00  0.00           C
ATOM   3888  HG1 ARG G   5      45.550  82.930  93.770  1.00  0.00           H
ATOM   3889  HG2 ARG G   5      46.650  83.080  95.200  1.00  0.00           H
ATOM   3890  CD  ARG G   5      44.790  84.140  95.400  1.00  0.00           C
ATOM   3891  HD1 ARG G   5      44.780  84.160  96.520  1.00  0.00           H
ATOM   3892  HD2 ARG G   5      43.740  84.100  95.020  1.00  0.00           H
ATOM   3893  NE  ARG G   5      45.500  85.340  94.870  1.00  0.00           N
ATOM   3894  HE  ARG G   5      46.220  85.190  94.170  1.00  0.00           H
ATOM   3895  CZ  ARG G   5      45.070  86.590  95.010  1.00  0.00           C
ATOM   3896  NH1 ARG G   5      44.020  86.890  95.740  1.00  0.00           N
ATOM   3897 HH11 ARG G   5      43.500  86.160  96.180  1.00  0.00           H
ATOM   3898 HH12 ARG G   5      43.500  87.700  95.450  1.00  0.00           H
ATOM   3899  NH2 ARG G   5      45.680  87.570  94.380  1.00  0.00           N
ATOM   3900 HH21 ARG G   5      46.590  87.420  93.950  1.00  0.00           H
ATOM   3901 HH22 ARG G   5      45.390  88.500  94.570  1.00  0.00           H
ATOM   3902  C   ARG G   5      47.400  80.540  95.280  1.00  0.00           C
ATOM   3903  O   ARG G   5      47.740  80.570  96.470  1.00  0.00           O
ATOM   3904  N   HIS G   6      48.290  80.730  94.290  1.00  0.00           N
ATOM   3905  HN  HIS G   6      48.030  80.550  93.340  1.00  0.00           H
ATOM   3906  CA  HIS G   6      49.640  81.260  94.480  1.00  0.00           C
ATOM   3907  HA  HIS G   6      49.810  81.490  95.520  1.00  0.00           H
ATOM   3908  CB  HIS G   6      50.750  80.290  93.990  1.00  0.00           C
ATOM   3909  HB1 HIS G   6      51.680  80.830  93.730  1.00  0.00           H
ATOM   3910  HB2 HIS G   6      50.400  79.760  93.080  1.00  0.00           H
ATOM   3911  ND1 HIS G   6      52.240  79.450  95.820  1.00  0.00           N
ATOM   3912  CG  HIS G   6      51.120  79.270  95.020  1.00  0.00           C
ATOM   3913  CE1 HIS G   6      52.350  78.330  96.500  1.00  0.00           C
ATOM   3914  HE1 HIS G   6      53.140  78.100  97.220  1.00  0.00           H
ATOM   3915  NE2 HIS G   6      51.370  77.450  96.190  1.00  0.00           N
ATOM   3916  HE2 HIS G   6      51.250  76.530  96.580  1.00  0.00           H
ATOM   3917  CD2 HIS G   6      50.580  78.040  95.230  1.00  0.00           C
ATOM   3918  HD2 HIS G   6      49.730  77.580  94.750  1.00  0.00           H
ATOM   3919  C   HIS G   6      49.790  82.560  93.720  1.00  0.00           C
ATOM   3920  O   HIS G   6      49.460  82.640  92.530  1.00  0.00           O
ATOM   3921  N   ASP G   7      50.290  83.610  94.390  1.00  0.00           N
ATOM   3922  HN  ASP G   7      50.450  83.560  95.380  1.00  0.00           H
ATOM   3923  CA  ASP G   7      50.640  84.880  93.810  1.00  0.00           C
ATOM   3924  HA  ASP G   7      50.550  84.830  92.730  1.00  0.00           H
ATOM   3925  CB  ASP G   7      49.720  85.970  94.420  1.00  0.00           C
ATOM   3926  HB1 ASP G   7      50.160  86.430  95.320  1.00  0.00           H
ATOM   3927  HB2 ASP G   7      48.750  85.510  94.720  1.00  0.00           H
ATOM   3928  CG  ASP G   7      49.420  87.070  93.420  1.00  0.00           C
ATOM   3929  OD1 ASP G   7      50.360  87.590  92.790  1.00  0.00           O
ATOM   3930  OD2 ASP G   7      48.230  87.470  93.300  1.00  0.00           O
ATOM   3931  C   ASP G   7      52.120  85.090  94.140  1.00  0.00           C
ATOM   3932  O   ASP G   7      52.500  85.220  95.310  1.00  0.00           O
ATOM   3933  N   SER G   8      53.010  85.040  93.130  1.00  0.00           N
ATOM   3934  HN  SER G   8      52.720  84.980  92.180  1.00  0.00           H
ATOM   3935  CA  SER G   8      54.440  85.160  93.390  1.00  0.00           C
ATOM   3936  HA  SER G   8      54.590  85.640  94.340  1.00  0.00           H
ATOM   3937  CB  SER G   8      55.170  83.790  93.450  1.00  0.00           C
ATOM   3938  HB1 SER G   8      54.690  83.180  94.260  1.00  0.00           H
ATOM   3939  HB2 SER G   8      56.240  83.940  93.730  1.00  0.00           H
ATOM   3940  OG  SER G   8      55.110  83.050  92.230  1.00  0.00           O
ATOM   3941  HG1 SER G   8      54.180  83.020  91.950  1.00  0.00           H
ATOM   3942  C   SER G   8      55.110  86.070  92.380  1.00  0.00           C
ATOM   3943  O   SER G   8      55.140  85.800  91.180  1.00  0.00           O
ATOM   3944  N   GLY G   9      55.680  87.190  92.870  1.00  0.00           N
ATOM   3945  HN  GLY G   9      55.630  87.390  93.850  1.00  0.00           H
ATOM   3946  CA  GLY G   9      56.280  88.200  92.030  1.00  0.00           C
ATOM   3947  HA1 GLY G   9      56.310  87.900  90.990  1.00  0.00           H
ATOM   3948  HA2 GLY G   9      55.700  89.100  92.180  1.00  0.00           H
ATOM   3949  C   GLY G   9      57.680  88.520  92.450  1.00  0.00           C
ATOM   3950  O   GLY G   9      57.930  88.840  93.610  1.00  0.00           O
ATOM   3951  N   TYR G  10      58.630  88.460  91.510  1.00  0.00           N
ATOM   3952  HN  TYR G  10      58.400  88.170  90.580  1.00  0.00           H
ATOM   3953  CA  TYR G  10      60.010  88.820  91.770  1.00  0.00           C
ATOM   3954  HA  TYR G  10      60.100  89.250  92.760  1.00  0.00           H
ATOM   3955  CB  TYR G  10      60.990  87.610  91.660  1.00  0.00           C
ATOM   3956  HB1 TYR G  10      62.040  87.930  91.860  1.00  0.00           H
ATOM   3957  HB2 TYR G  10      60.950  87.190  90.630  1.00  0.00           H
ATOM   3958  CG  TYR G  10      60.630  86.510  92.620  1.00  0.00           C
ATOM   3959  CD1 TYR G  10      61.280  86.380  93.860  1.00  0.00           C
ATOM   3960  HD1 TYR G  10      62.040  87.090  94.140  1.00  0.00           H
ATOM   3961  CE1 TYR G  10      60.940  85.330  94.730  1.00  0.00           C
ATOM   3962  HE1 TYR G  10      61.430  85.250  95.690  1.00  0.00           H
ATOM   3963  CZ  TYR G  10      59.960  84.400  94.370  1.00  0.00           C
ATOM   3964  OH  TYR G  10      59.620  83.350  95.240  1.00  0.00           O
ATOM   3965  HH  TYR G  10      58.910  82.830  94.820  1.00  0.00           H
ATOM   3966  CD2 TYR G  10      59.670  85.560  92.260  1.00  0.00           C
ATOM   3967  HD2 TYR G  10      59.190  85.650  91.300  1.00  0.00           H
ATOM   3968  CE2 TYR G  10      59.320  84.520  93.130  1.00  0.00           C
ATOM   3969  HE2 TYR G  10      58.570  83.810  92.830  1.00  0.00           H
ATOM   3970  C   TYR G  10      60.450  89.890  90.780  1.00  0.00           C
ATOM   3971  O   TYR G  10      60.670  89.610  89.600  1.00  0.00           O
ATOM   3972  N   GLU G  11      60.640  91.130  91.250  1.00  0.00           N
ATOM   3973  HN  GLU G  11      60.360  91.370  92.180  1.00  0.00           H
ATOM   3974  CA  GLU G  11      61.230  92.200  90.450  1.00  0.00           C
ATOM   3975  HA  GLU G  11      61.200  91.940  89.400  1.00  0.00           H
ATOM   3976  CB  GLU G  11      60.480  93.530  90.650  1.00  0.00           C
ATOM   3977  HB1 GLU G  11      60.690  93.940  91.670  1.00  0.00           H
ATOM   3978  HB2 GLU G  11      59.390  93.320  90.610  1.00  0.00           H
ATOM   3979  CG  GLU G  11      60.780  94.590  89.560  1.00  0.00           C
ATOM   3980  HG1 GLU G  11      60.360  94.260  88.590  1.00  0.00           H
ATOM   3981  HG2 GLU G  11      61.870  94.710  89.430  1.00  0.00           H
ATOM   3982  CD  GLU G  11      60.200  95.970  89.850  1.00  0.00           C
ATOM   3983  OE1 GLU G  11      60.540  96.910  89.090  1.00  0.00           O
ATOM   3984  OE2 GLU G  11      59.400  96.130  90.820  1.00  0.00           O
ATOM   3985  C   GLU G  11      62.680  92.350  90.890  1.00  0.00           C
ATOM   3986  O   GLU G  11      62.990  92.500  92.070  1.00  0.00           O
ATOM   3987  N   VAL G  12      63.630  92.260  89.940  1.00  0.00           N
ATOM   3988  HN  VAL G  12      63.380  92.070  88.980  1.00  0.00           H
ATOM   3989  CA  VAL G  12      65.060  92.360  90.230  1.00  0.00           C
ATOM   3990  HA  VAL G  12      65.210  92.650  91.260  1.00  0.00           H
ATOM   3991  CB  VAL G  12      65.780  91.030  90.000  1.00  0.00           C
ATOM   3992  HB  VAL G  12      65.670  90.730  88.930  1.00  0.00           H
ATOM   3993  CG1 VAL G  12      67.280  91.150  90.340  1.00  0.00           C
ATOM   3994 HG11 VAL G  12      67.790  90.170  90.200  1.00  0.00           H
ATOM   3995 HG12 VAL G  12      67.790  91.880  89.670  1.00  0.00           H
ATOM   3996 HG13 VAL G  12      67.420  91.470  91.390  1.00  0.00           H
ATOM   3997  CG2 VAL G  12      65.140  89.930  90.870  1.00  0.00           C
ATOM   3998 HG21 VAL G  12      65.580  88.950  90.640  1.00  0.00           H
ATOM   3999 HG22 VAL G  12      65.280  90.160  91.950  1.00  0.00           H
ATOM   4000 HG23 VAL G  12      64.050  89.840  90.680  1.00  0.00           H
ATOM   4001  C   VAL G  12      65.640  93.460  89.360  1.00  0.00           C
ATOM   4002  O   VAL G  12      65.680  93.330  88.130  1.00  0.00           O
ATOM   4003  N   HIS G  13      66.100  94.580  89.960  1.00  0.00           N
ATOM   4004  HN  HIS G  13      66.090  94.670  90.960  1.00  0.00           H
ATOM   4005  CA  HIS G  13      66.420  95.770  89.170  1.00  0.00           C
ATOM   4006  HA  HIS G  13      66.690  95.440  88.190  1.00  0.00           H
ATOM   4007  CB  HIS G  13      65.170  96.680  88.970  1.00  0.00           C
ATOM   4008  HB1 HIS G  13      64.420  96.050  88.440  1.00  0.00           H
ATOM   4009  HB2 HIS G  13      65.400  97.520  88.280  1.00  0.00           H
ATOM   4010  ND1 HIS G  13      64.540  98.550  90.530  1.00  0.00           N
ATOM   4011  CG  HIS G  13      64.470  97.200  90.200  1.00  0.00           C
ATOM   4012  CE1 HIS G  13      63.620  98.720  91.460  1.00  0.00           C
ATOM   4013  HE1 HIS G  13      63.370  99.670  91.940  1.00  0.00           H
ATOM   4014  NE2 HIS G  13      62.950  97.580  91.740  1.00  0.00           N
ATOM   4015  HE2 HIS G  13      62.140  97.500  92.320  1.00  0.00           H
ATOM   4016  CD2 HIS G  13      63.500  96.600  90.930  1.00  0.00           C
ATOM   4017  HD2 HIS G  13      63.140  95.580  90.900  1.00  0.00           H
ATOM   4018  C   HIS G  13      67.620  96.590  89.620  1.00  0.00           C
ATOM   4019  O   HIS G  13      67.930  96.740  90.800  1.00  0.00           O
ATOM   4020  N   HIS G  14      68.390  97.110  88.640  1.00  0.00           N
ATOM   4021  HN  HIS G  14      68.100  96.940  87.690  1.00  0.00           H
ATOM   4022  CA  HIS G  14      69.360  98.190  88.850  1.00  0.00           C
ATOM   4023  HA  HIS G  14      69.730  98.410  87.860  1.00  0.00           H
ATOM   4024  CB  HIS G  14      68.690  99.510  89.330  1.00  0.00           C
ATOM   4025  HB1 HIS G  14      69.450 100.240  89.690  1.00  0.00           H
ATOM   4026  HB2 HIS G  14      68.000  99.300  90.170  1.00  0.00           H
ATOM   4027  ND1 HIS G  14      66.830  99.640  87.690  1.00  0.00           N
ATOM   4028  CG  HIS G  14      67.930 100.240  88.260  1.00  0.00           C
ATOM   4029  CE1 HIS G  14      66.350 100.520  86.830  1.00  0.00           C
ATOM   4030  HE1 HIS G  14      65.470 100.360  86.200  1.00  0.00           H
ATOM   4031  NE2 HIS G  14      67.070 101.660  86.840  1.00  0.00           N
ATOM   4032  HE2 HIS G  14      66.830 102.510  86.360  1.00  0.00           H
ATOM   4033  CD2 HIS G  14      68.090 101.490  87.750  1.00  0.00           C
ATOM   4034  HD2 HIS G  14      68.820 102.250  88.010  1.00  0.00           H
ATOM   4035  C   HIS G  14      70.630  97.850  89.640  1.00  0.00           C
ATOM   4036  O   HIS G  14      71.300  98.740  90.180  1.00  0.00           O
ATOM   4037  N   GLN G  15      71.040  96.570  89.720  1.00  0.00           N
ATOM   4038  HN  GLN G  15      70.440  95.830  89.400  1.00  0.00           H
ATOM   4039  CA  GLN G  15      72.330  96.180  90.280  1.00  0.00           C
ATOM   4040  HA  GLN G  15      72.400  96.640  91.250  1.00  0.00           H
ATOM   4041  CB  GLN G  15      72.450  94.650  90.520  1.00  0.00           C
ATOM   4042  HB1 GLN G  15      73.480  94.430  90.900  1.00  0.00           H
ATOM   4043  HB2 GLN G  15      72.330  94.100  89.560  1.00  0.00           H
ATOM   4044  CG  GLN G  15      71.480  94.050  91.580  1.00  0.00           C
ATOM   4045  HG1 GLN G  15      71.530  94.670  92.500  1.00  0.00           H
ATOM   4046  HG2 GLN G  15      71.800  93.020  91.820  1.00  0.00           H
ATOM   4047  CD  GLN G  15      70.020  93.970  91.110  1.00  0.00           C
ATOM   4048  OE1 GLN G  15      69.710  93.980  89.920  1.00  0.00           O
ATOM   4049  NE2 GLN G  15      69.090  93.900  92.090  1.00  0.00           N
ATOM   4050 HE21 GLN G  15      69.370  93.940  93.050  1.00  0.00           H
ATOM   4051 HE22 GLN G  15      68.130  93.900  91.830  1.00  0.00           H
ATOM   4052  C   GLN G  15      73.540  96.660  89.470  1.00  0.00           C
ATOM   4053  O   GLN G  15      73.640  96.390  88.270  1.00  0.00           O
ATOM   4054  N   LYS G  16      74.480  97.390  90.110  1.00  0.00           N
ATOM   4055  HN  LYS G  16      74.340  97.640  91.070  1.00  0.00           H
ATOM   4056  CA  LYS G  16      75.610  98.020  89.450  1.00  0.00           C
ATOM   4057  HA  LYS G  16      75.590  97.800  88.400  1.00  0.00           H
ATOM   4058  CB  LYS G  16      75.560  99.560  89.650  1.00  0.00           C
ATOM   4059  HB1 LYS G  16      75.690  99.810  90.720  1.00  0.00           H
ATOM   4060  HB2 LYS G  16      74.540  99.910  89.360  1.00  0.00           H
ATOM   4061  CG  LYS G  16      76.580 100.350  88.810  1.00  0.00           C
ATOM   4062  HG1 LYS G  16      76.310 100.230  87.730  1.00  0.00           H
ATOM   4063  HG2 LYS G  16      77.600  99.920  88.950  1.00  0.00           H
ATOM   4064  CD  LYS G  16      76.650 101.860  89.160  1.00  0.00           C
ATOM   4065  HD1 LYS G  16      75.620 102.290  89.100  1.00  0.00           H
ATOM   4066  HD2 LYS G  16      77.000 101.960  90.210  1.00  0.00           H
ATOM   4067  CE  LYS G  16      77.590 102.640  88.220  1.00  0.00           C
ATOM   4068  HE1 LYS G  16      77.210 102.580  87.170  1.00  0.00           H
ATOM   4069  HE2 LYS G  16      78.610 102.210  88.260  1.00  0.00           H
ATOM   4070  NZ  LYS G  16      77.700 104.070  88.560  1.00  0.00           N
ATOM   4071  HZ1 LYS G  16      78.400 104.520  87.930  1.00  0.00           H
ATOM   4072  HZ2 LYS G  16      76.800 104.600  88.440  1.00  0.00           H
ATOM   4073  HZ3 LYS G  16      78.040 104.240  89.540  1.00  0.00           H
ATOM   4074  C   LYS G  16      76.930  97.490  90.020  1.00  0.00           C
ATOM   4075  O   LYS G  16      77.290  97.770  91.170  1.00  0.00           O
ATOM   4076  N   LEU G  17      77.710  96.750  89.210  1.00  0.00           N
ATOM   4077  HN  LEU G  17      77.410  96.550  88.270  1.00  0.00           H
ATOM   4078  CA  LEU G  17      79.020  96.240  89.610  1.00  0.00           C
ATOM   4079  HA  LEU G  17      79.180  96.430  90.660  1.00  0.00           H
ATOM   4080  CB  LEU G  17      79.130  94.710  89.410  1.00  0.00           C
ATOM   4081  HB1 LEU G  17      79.020  94.440  88.340  1.00  0.00           H
ATOM   4082  HB2 LEU G  17      78.250  94.260  89.940  1.00  0.00           H
ATOM   4083  CG  LEU G  17      80.400  94.050  90.000  1.00  0.00           C
ATOM   4084  HG  LEU G  17      80.730  94.660  90.870  1.00  0.00           H
ATOM   4085  CD1 LEU G  17      80.100  92.640  90.510  1.00  0.00           C
ATOM   4086 HD11 LEU G  17      80.990  92.180  90.980  1.00  0.00           H
ATOM   4087 HD12 LEU G  17      79.280  92.660  91.260  1.00  0.00           H
ATOM   4088 HD13 LEU G  17      79.780  91.990  89.670  1.00  0.00           H
ATOM   4089  CD2 LEU G  17      81.570  93.970  88.990  1.00  0.00           C
ATOM   4090 HD21 LEU G  17      82.450  93.490  89.470  1.00  0.00           H
ATOM   4091 HD22 LEU G  17      81.280  93.360  88.110  1.00  0.00           H
ATOM   4092 HD23 LEU G  17      81.880  94.970  88.640  1.00  0.00           H
ATOM   4093  C   LEU G  17      80.100  96.970  88.840  1.00  0.00           C
ATOM   4094  O   LEU G  17      80.070  97.060  87.610  1.00  0.00           O
ATOM   4095  N   VAL G  18      81.080  97.550  89.560  1.00  0.00           N
ATOM   4096  HN  VAL G  18      81.090  97.470  90.560  1.00  0.00           H
ATOM   4097  CA  VAL G  18      82.150  98.350  88.970  1.00  0.00           C
ATOM   4098  HA  VAL G  18      82.140  98.230  87.890  1.00  0.00           H
ATOM   4099  CB  VAL G  18      82.000  99.840  89.280  1.00  0.00           C
ATOM   4100  HB  VAL G  18      81.920  99.980  90.380  1.00  0.00           H
ATOM   4101  CG1 VAL G  18      83.200 100.660  88.760  1.00  0.00           C
ATOM   4102 HG11 VAL G  18      82.990 101.740  88.860  1.00  0.00           H
ATOM   4103 HG12 VAL G  18      84.120 100.440  89.340  1.00  0.00           H
ATOM   4104 HG13 VAL G  18      83.400 100.440  87.690  1.00  0.00           H
ATOM   4105  CG2 VAL G  18      80.720 100.380  88.620  1.00  0.00           C
ATOM   4106 HG21 VAL G  18      80.580 101.450  88.900  1.00  0.00           H
ATOM   4107 HG22 VAL G  18      80.790 100.310  87.520  1.00  0.00           H
ATOM   4108 HG23 VAL G  18      79.820  99.820  88.950  1.00  0.00           H
ATOM   4109  C   VAL G  18      83.500  97.860  89.450  1.00  0.00           C
ATOM   4110  O   VAL G  18      83.730  97.720  90.650  1.00  0.00           O
ATOM   4111  N   PHE G  19      84.450  97.610  88.530  1.00  0.00           N
ATOM   4112  HN  PHE G  19      84.230  97.640  87.550  1.00  0.00           H
ATOM   4113  CA  PHE G  19      85.830  97.350  88.920  1.00  0.00           C
ATOM   4114  HA  PHE G  19      85.820  96.810  89.860  1.00  0.00           H
ATOM   4115  CB  PHE G  19      86.590  96.460  87.900  1.00  0.00           C
ATOM   4116  HB1 PHE G  19      87.680  96.440  88.130  1.00  0.00           H
ATOM   4117  HB2 PHE G  19      86.460  96.840  86.870  1.00  0.00           H
ATOM   4118  CG  PHE G  19      86.080  95.040  87.970  1.00  0.00           C
ATOM   4119  CD1 PHE G  19      85.010  94.600  87.180  1.00  0.00           C
ATOM   4120  HD1 PHE G  19      84.510  95.300  86.520  1.00  0.00           H
ATOM   4121  CE1 PHE G  19      84.590  93.270  87.220  1.00  0.00           C
ATOM   4122  HE1 PHE G  19      83.770  92.940  86.590  1.00  0.00           H
ATOM   4123  CZ  PHE G  19      85.240  92.360  88.050  1.00  0.00           C
ATOM   4124  HZ  PHE G  19      84.940  91.320  88.070  1.00  0.00           H
ATOM   4125  CD2 PHE G  19      86.720  94.120  88.810  1.00  0.00           C
ATOM   4126  HD2 PHE G  19      87.550  94.440  89.430  1.00  0.00           H
ATOM   4127  CE2 PHE G  19      86.310  92.780  88.860  1.00  0.00           C
ATOM   4128  HE2 PHE G  19      86.820  92.080  89.510  1.00  0.00           H
ATOM   4129  C   PHE G  19      86.600  98.630  89.210  1.00  0.00           C
ATOM   4130  O   PHE G  19      87.040  98.830  90.340  1.00  0.00           O
ATOM   4131  N   PHE G  20      86.740  99.540  88.230  1.00  0.00           N
ATOM   4132  HN  PHE G  20      86.430  99.340  87.300  1.00  0.00           H
ATOM   4133  CA  PHE G  20      87.450 100.800  88.390  1.00  0.00           C
ATOM   4134  HA  PHE G  20      87.780 100.910  89.420  1.00  0.00           H
ATOM   4135  CB  PHE G  20      88.680 100.880  87.440  1.00  0.00           C
ATOM   4136  HB1 PHE G  20      89.200 101.860  87.540  1.00  0.00           H
ATOM   4137  HB2 PHE G  20      88.350 100.760  86.390  1.00  0.00           H
ATOM   4138  CG  PHE G  20      89.660  99.780  87.760  1.00  0.00           C
ATOM   4139  CD1 PHE G  20      89.600  98.540  87.100  1.00  0.00           C
ATOM   4140  HD1 PHE G  20      88.830  98.370  86.350  1.00  0.00           H
ATOM   4141  CE1 PHE G  20      90.510  97.520  87.400  1.00  0.00           C
ATOM   4142  HE1 PHE G  20      90.460  96.580  86.880  1.00  0.00           H
ATOM   4143  CZ  PHE G  20      91.500  97.730  88.370  1.00  0.00           C
ATOM   4144  HZ  PHE G  20      92.210  96.950  88.600  1.00  0.00           H
ATOM   4145  CD2 PHE G  20      90.680  99.990  88.700  1.00  0.00           C
ATOM   4146  HD2 PHE G  20      90.740 100.940  89.200  1.00  0.00           H
ATOM   4147  CE2 PHE G  20      91.600  98.980  89.000  1.00  0.00           C
ATOM   4148  HE2 PHE G  20      92.360  99.150  89.740  1.00  0.00           H
ATOM   4149  C   PHE G  20      86.510 101.950  88.090  1.00  0.00           C
ATOM   4150  O   PHE G  20      86.050 102.140  86.970  1.00  0.00           O
ATOM   4151  N   ALA G  21      86.170 102.760  89.120  1.00  0.00           N
ATOM   4152  HN  ALA G  21      86.510 102.590  90.050  1.00  0.00           H
ATOM   4153  CA  ALA G  21      85.120 103.750  89.000  1.00  0.00           C
ATOM   4154  HA  ALA G  21      84.410 103.440  88.250  1.00  0.00           H
ATOM   4155  CB  ALA G  21      84.390 103.850  90.350  1.00  0.00           C
ATOM   4156  HB1 ALA G  21      84.060 102.850  90.690  1.00  0.00           H
ATOM   4157  HB2 ALA G  21      85.070 104.270  91.130  1.00  0.00           H
ATOM   4158  HB3 ALA G  21      83.500 104.520  90.280  1.00  0.00           H
ATOM   4159  C   ALA G  21      85.570 105.160  88.610  1.00  0.00           C
ATOM   4160  O   ALA G  21      84.730 105.970  88.240  1.00  0.00           O
ATOM   4161  N   GLU G  22      86.880 105.460  88.660  1.00  0.00           N
ATOM   4162  HN  GLU G  22      87.560 104.760  88.860  1.00  0.00           H
ATOM   4163  CA  GLU G  22      87.420 106.790  88.450  1.00  0.00           C
ATOM   4164  HA  GLU G  22      86.810 107.320  87.730  1.00  0.00           H
ATOM   4165  CB  GLU G  22      87.540 107.620  89.770  1.00  0.00           C
ATOM   4166  HB1 GLU G  22      87.870 108.660  89.540  1.00  0.00           H
ATOM   4167  HB2 GLU G  22      88.340 107.150  90.370  1.00  0.00           H
ATOM   4168  CG  GLU G  22      86.290 107.680  90.710  1.00  0.00           C
ATOM   4169  HG1 GLU G  22      86.650 108.020  91.710  1.00  0.00           H
ATOM   4170  HG2 GLU G  22      85.860 106.670  90.860  1.00  0.00           H
ATOM   4171  CD  GLU G  22      85.140 108.640  90.400  1.00  0.00           C
ATOM   4172  OE1 GLU G  22      85.360 109.710  89.770  1.00  0.00           O
ATOM   4173  OE2 GLU G  22      84.010 108.370  90.910  1.00  0.00           O
ATOM   4174  C   GLU G  22      88.820 106.550  87.840  1.00  0.00           C
ATOM   4175  O   GLU G  22      89.320 105.420  87.880  1.00  0.00           O
ATOM   4176  N   ASP G  23      89.450 107.580  87.220  1.00  0.00           N
ATOM   4177  HN  ASP G  23      89.030 108.490  87.200  1.00  0.00           H
ATOM   4178  CA  ASP G  23      90.710 107.560  86.460  1.00  0.00           C
ATOM   4179  HA  ASP G  23      90.400 107.370  85.440  1.00  0.00           H
ATOM   4180  CB  ASP G  23      91.400 108.960  86.510  1.00  0.00           C
ATOM   4181  HB1 ASP G  23      92.470 108.920  86.200  1.00  0.00           H
ATOM   4182  HB2 ASP G  23      91.340 109.350  87.540  1.00  0.00           H
ATOM   4183  CG  ASP G  23      90.720 109.950  85.590  1.00  0.00           C
ATOM   4184  OD1 ASP G  23      89.490 110.130  85.690  1.00  0.00           O
ATOM   4185  OD2 ASP G  23      91.470 110.570  84.780  1.00  0.00           O
ATOM   4186  C   ASP G  23      91.820 106.530  86.740  1.00  0.00           C
ATOM   4187  O   ASP G  23      92.350 106.390  87.840  1.00  0.00           O
ATOM   4188  N   VAL G  24      92.300 105.870  85.660  1.00  0.00           N
ATOM   4189  HN  VAL G  24      91.840 105.990  84.780  1.00  0.00           H
ATOM   4190  CA  VAL G  24      93.460 104.990  85.690  1.00  0.00           C
ATOM   4191  HA  VAL G  24      93.840 104.930  86.700  1.00  0.00           H
ATOM   4192  CB  VAL G  24      93.120 103.570  85.240  1.00  0.00           C
ATOM   4193  HB  VAL G  24      92.850 103.570  84.160  1.00  0.00           H
ATOM   4194  CG1 VAL G  24      94.310 102.620  85.470  1.00  0.00           C
ATOM   4195 HG11 VAL G  24      94.020 101.590  85.200  1.00  0.00           H
ATOM   4196 HG12 VAL G  24      95.190 102.900  84.860  1.00  0.00           H
ATOM   4197 HG13 VAL G  24      94.620 102.630  86.540  1.00  0.00           H
ATOM   4198  CG2 VAL G  24      91.910 103.060  86.050  1.00  0.00           C
ATOM   4199 HG21 VAL G  24      91.710 101.990  85.820  1.00  0.00           H
ATOM   4200 HG22 VAL G  24      92.090 103.150  87.140  1.00  0.00           H
ATOM   4201 HG23 VAL G  24      90.990 103.630  85.810  1.00  0.00           H
ATOM   4202  C   VAL G  24      94.580 105.610  84.850  1.00  0.00           C
ATOM   4203  O   VAL G  24      94.990 105.100  83.800  1.00  0.00           O
ATOM   4204  N   GLY G  25      95.110 106.780  85.270  1.00  0.00           N
ATOM   4205  HN  GLY G  25      94.760 107.210  86.100  1.00  0.00           H
ATOM   4206  CA  GLY G  25      96.120 107.530  84.510  1.00  0.00           C
ATOM   4207  HA1 GLY G  25      95.920 107.400  83.450  1.00  0.00           H
ATOM   4208  HA2 GLY G  25      96.010 108.570  84.790  1.00  0.00           H
ATOM   4209  C   GLY G  25      97.570 107.160  84.770  1.00  0.00           C
ATOM   4210  O   GLY G  25      97.970 106.900  85.900  1.00  0.00           O
ATOM   4211  N   SER G  26      98.410 107.210  83.710  1.00  0.00           N
ATOM   4212  HN  SER G  26      98.020 107.460  82.820  1.00  0.00           H
ATOM   4213  CA  SER G  26      99.840 106.880  83.690  1.00  0.00           C
ATOM   4214  HA  SER G  26     100.040 106.690  82.650  1.00  0.00           H
ATOM   4215  CB  SER G  26     100.790 108.060  84.060  1.00  0.00           C
ATOM   4216  HB1 SER G  26     101.830 107.720  84.260  1.00  0.00           H
ATOM   4217  HB2 SER G  26     100.410 108.560  84.980  1.00  0.00           H
ATOM   4218  OG  SER G  26     100.890 108.980  82.990  1.00  0.00           O
ATOM   4219  HG1 SER G  26     100.480 109.820  83.290  1.00  0.00           H
ATOM   4220  C   SER G  26     100.310 105.590  84.350  1.00  0.00           C
ATOM   4221  O   SER G  26     101.300 105.550  85.100  1.00  0.00           O
ATOM   4222  N   ASN G  27      99.640 104.460  84.050  1.00  0.00           N
ATOM   4223  HN  ASN G  27      98.810 104.510  83.490  1.00  0.00           H
ATOM   4224  CA  ASN G  27     100.120 103.130  84.370  1.00  0.00           C
ATOM   4225  HA  ASN G  27     100.340 103.110  85.430  1.00  0.00           H
ATOM   4226  CB  ASN G  27      98.980 102.110  84.090  1.00  0.00           C
ATOM   4227  HB1 ASN G  27      98.630 102.250  83.040  1.00  0.00           H
ATOM   4228  HB2 ASN G  27      98.120 102.330  84.760  1.00  0.00           H
ATOM   4229  CG  ASN G  27      99.400 100.660  84.320  1.00  0.00           C
ATOM   4230  OD1 ASN G  27      99.830 100.310  85.420  1.00  0.00           O
ATOM   4231  ND2 ASN G  27      99.330  99.820  83.270  1.00  0.00           N
ATOM   4232 HD21 ASN G  27      99.030 100.160  82.380  1.00  0.00           H
ATOM   4233 HD22 ASN G  27      99.650  98.880  83.400  1.00  0.00           H
ATOM   4234  C   ASN G  27     101.430 102.740  83.640  1.00  0.00           C
ATOM   4235  O   ASN G  27     101.590 102.980  82.450  1.00  0.00           O
ATOM   4236  N   LYS G  28     102.380 102.080  84.350  1.00  0.00           N
ATOM   4237  HN  LYS G  28     102.300 102.020  85.360  1.00  0.00           H
ATOM   4238  CA  LYS G  28     103.510 101.380  83.770  1.00  0.00           C
ATOM   4239  HA  LYS G  28     103.490 101.460  82.690  1.00  0.00           H
ATOM   4240  CB  LYS G  28     104.860 101.970  84.290  1.00  0.00           C
ATOM   4241  HB1 LYS G  28     105.700 101.300  83.980  1.00  0.00           H
ATOM   4242  HB2 LYS G  28     104.840 101.980  85.400  1.00  0.00           H
ATOM   4243  CG  LYS G  28     105.190 103.370  83.760  1.00  0.00           C
ATOM   4244  HG1 LYS G  28     104.390 104.080  84.070  1.00  0.00           H
ATOM   4245  HG2 LYS G  28     105.190 103.340  82.650  1.00  0.00           H
ATOM   4246  CD  LYS G  28     106.560 103.880  84.250  1.00  0.00           C
ATOM   4247  HD1 LYS G  28     106.510 103.970  85.360  1.00  0.00           H
ATOM   4248  HD2 LYS G  28     107.320 103.100  84.000  1.00  0.00           H
ATOM   4249  CE  LYS G  28     106.970 105.210  83.620  1.00  0.00           C
ATOM   4250  HE1 LYS G  28     106.200 105.980  83.800  1.00  0.00           H
ATOM   4251  HE2 LYS G  28     107.100 105.090  82.520  1.00  0.00           H
ATOM   4252  NZ  LYS G  28     108.250 105.700  84.170  1.00  0.00           N
ATOM   4253  HZ1 LYS G  28     108.480 106.650  83.810  1.00  0.00           H
ATOM   4254  HZ2 LYS G  28     108.210 105.750  85.220  1.00  0.00           H
ATOM   4255  HZ3 LYS G  28     109.040 105.050  83.910  1.00  0.00           H
ATOM   4256  C   LYS G  28     103.510  99.890  84.080  1.00  0.00           C
ATOM   4257  O   LYS G  28     104.340  99.130  83.570  1.00  0.00           O
ATOM   4258  N   GLY G  29     102.580  99.420  84.940  1.00  0.00           N
ATOM   4259  HN  GLY G  29     101.870 100.030  85.280  1.00  0.00           H
ATOM   4260  CA  GLY G  29     102.500  98.040  85.400  1.00  0.00           C
ATOM   4261  HA1 GLY G  29     103.390  97.490  85.110  1.00  0.00           H
ATOM   4262  HA2 GLY G  29     102.360  98.070  86.470  1.00  0.00           H
ATOM   4263  C   GLY G  29     101.320  97.310  84.800  1.00  0.00           C
ATOM   4264  O   GLY G  29     101.000  97.440  83.620  1.00  0.00           O
ATOM   4265  N   ALA G  30     100.640  96.510  85.630  1.00  0.00           N
ATOM   4266  HN  ALA G  30     100.910  96.420  86.600  1.00  0.00           H
ATOM   4267  CA  ALA G  30      99.470  95.760  85.250  1.00  0.00           C
ATOM   4268  HA  ALA G  30      99.270  95.890  84.190  1.00  0.00           H
ATOM   4269  CB  ALA G  30      99.690  94.260  85.530  1.00  0.00           C
ATOM   4270  HB1 ALA G  30     100.570  93.890  84.960  1.00  0.00           H
ATOM   4271  HB2 ALA G  30      99.860  94.080  86.610  1.00  0.00           H
ATOM   4272  HB3 ALA G  30      98.800  93.670  85.210  1.00  0.00           H
ATOM   4273  C   ALA G  30      98.260  96.270  86.020  1.00  0.00           C
ATOM   4274  O   ALA G  30      98.280  96.400  87.240  1.00  0.00           O
ATOM   4275  N   ILE G  31      97.170  96.570  85.300  1.00  0.00           N
ATOM   4276  HN  ILE G  31      97.210  96.550  84.300  1.00  0.00           H
ATOM   4277  CA  ILE G  31      95.870  96.860  85.880  1.00  0.00           C
ATOM   4278  HA  ILE G  31      95.910  96.760  86.960  1.00  0.00           H
ATOM   4279  CB  ILE G  31      95.330  98.250  85.510  1.00  0.00           C
ATOM   4280  HB  ILE G  31      95.130  98.270  84.410  1.00  0.00           H
ATOM   4281  CG2 ILE G  31      93.990  98.490  86.230  1.00  0.00           C
ATOM   4282 HG21 ILE G  31      93.640  99.530  86.060  1.00  0.00           H
ATOM   4283 HG22 ILE G  31      93.200  97.800  85.870  1.00  0.00           H
ATOM   4284 HG23 ILE G  31      94.100  98.350  87.330  1.00  0.00           H
ATOM   4285  CG1 ILE G  31      96.340  99.380  85.790  1.00  0.00           C
ATOM   4286 HG11 ILE G  31      95.930 100.320  85.360  1.00  0.00           H
ATOM   4287 HG12 ILE G  31      97.290  99.170  85.250  1.00  0.00           H
ATOM   4288  CD  ILE G  31      96.650  99.630  87.270  1.00  0.00           C
ATOM   4289  HD1 ILE G  31      97.350 100.490  87.370  1.00  0.00           H
ATOM   4290  HD2 ILE G  31      95.730  99.870  87.830  1.00  0.00           H
ATOM   4291  HD3 ILE G  31      97.130  98.730  87.720  1.00  0.00           H
ATOM   4292  C   ILE G  31      94.940  95.810  85.330  1.00  0.00           C
ATOM   4293  O   ILE G  31      94.780  95.670  84.120  1.00  0.00           O
ATOM   4294  N   ILE G  32      94.320  94.990  86.210  1.00  0.00           N
ATOM   4295  HN  ILE G  32      94.440  95.090  87.200  1.00  0.00           H
ATOM   4296  CA  ILE G  32      93.420  93.940  85.770  1.00  0.00           C
ATOM   4297  HA  ILE G  32      93.070  94.180  84.790  1.00  0.00           H
ATOM   4298  CB  ILE G  32      94.060  92.540  85.700  1.00  0.00           C
ATOM   4299  HB  ILE G  32      94.360  92.230  86.720  1.00  0.00           H
ATOM   4300  CG2 ILE G  32      93.030  91.540  85.110  1.00  0.00           C
ATOM   4301 HG21 ILE G  32      93.470  90.520  85.050  1.00  0.00           H
ATOM   4302 HG22 ILE G  32      92.110  91.470  85.720  1.00  0.00           H
ATOM   4303 HG23 ILE G  32      92.740  91.840  84.080  1.00  0.00           H
ATOM   4304  CG1 ILE G  32      95.340  92.560  84.820  1.00  0.00           C
ATOM   4305 HG11 ILE G  32      96.030  93.350  85.160  1.00  0.00           H
ATOM   4306 HG12 ILE G  32      95.030  92.810  83.780  1.00  0.00           H
ATOM   4307  CD  ILE G  32      96.130  91.250  84.810  1.00  0.00           C
ATOM   4308  HD1 ILE G  32      97.040  91.350  84.180  1.00  0.00           H
ATOM   4309  HD2 ILE G  32      96.470  91.000  85.840  1.00  0.00           H
ATOM   4310  HD3 ILE G  32      95.530  90.400  84.420  1.00  0.00           H
ATOM   4311  C   ILE G  32      92.200  93.950  86.670  1.00  0.00           C
ATOM   4312  O   ILE G  32      92.310  94.030  87.900  1.00  0.00           O
ATOM   4313  N   GLY G  33      90.980  93.910  86.100  1.00  0.00           N
ATOM   4314  HN  GLY G  33      90.890  93.890  85.100  1.00  0.00           H
ATOM   4315  CA  GLY G  33      89.760  93.830  86.900  1.00  0.00           C
ATOM   4316  HA1 GLY G  33      89.820  94.510  87.740  1.00  0.00           H
ATOM   4317  HA2 GLY G  33      88.930  94.040  86.250  1.00  0.00           H
ATOM   4318  C   GLY G  33      89.530  92.450  87.470  1.00  0.00           C
ATOM   4319  O   GLY G  33      89.460  92.270  88.680  1.00  0.00           O
ATOM   4320  N   LEU G  34      89.430  91.450  86.580  1.00  0.00           N
ATOM   4321  HN  LEU G  34      89.470  91.650  85.600  1.00  0.00           H
ATOM   4322  CA  LEU G  34      89.170  90.080  86.950  1.00  0.00           C
ATOM   4323  HA  LEU G  34      89.300  89.960  88.010  1.00  0.00           H
ATOM   4324  CB  LEU G  34      87.710  89.700  86.580  1.00  0.00           C
ATOM   4325  HB1 LEU G  34      87.530  89.990  85.520  1.00  0.00           H
ATOM   4326  HB2 LEU G  34      87.050  90.340  87.210  1.00  0.00           H
ATOM   4327  CG  LEU G  34      87.270  88.230  86.760  1.00  0.00           C
ATOM   4328  HG  LEU G  34      87.790  87.600  86.000  1.00  0.00           H
ATOM   4329  CD1 LEU G  34      87.610  87.650  88.140  1.00  0.00           C
ATOM   4330 HD11 LEU G  34      87.160  86.650  88.270  1.00  0.00           H
ATOM   4331 HD12 LEU G  34      88.710  87.550  88.280  1.00  0.00           H
ATOM   4332 HD13 LEU G  34      87.220  88.330  88.930  1.00  0.00           H
ATOM   4333  CD2 LEU G  34      85.750  88.130  86.540  1.00  0.00           C
ATOM   4334 HD21 LEU G  34      85.410  87.070  86.610  1.00  0.00           H
ATOM   4335 HD22 LEU G  34      85.220  88.730  87.300  1.00  0.00           H
ATOM   4336 HD23 LEU G  34      85.460  88.520  85.540  1.00  0.00           H
ATOM   4337  C   LEU G  34      90.170  89.150  86.280  1.00  0.00           C
ATOM   4338  O   LEU G  34      90.280  89.110  85.050  1.00  0.00           O
ATOM   4339  N   MET G  35      90.920  88.360  87.080  1.00  0.00           N
ATOM   4340  HN  MET G  35      90.860  88.480  88.070  1.00  0.00           H
ATOM   4341  CA  MET G  35      91.790  87.310  86.580  1.00  0.00           C
ATOM   4342  HA  MET G  35      91.710  87.270  85.510  1.00  0.00           H
ATOM   4343  CB  MET G  35      93.290  87.560  86.900  1.00  0.00           C
ATOM   4344  HB1 MET G  35      93.380  87.790  87.990  1.00  0.00           H
ATOM   4345  HB2 MET G  35      93.610  88.460  86.330  1.00  0.00           H
ATOM   4346  CG  MET G  35      94.210  86.380  86.560  1.00  0.00           C
ATOM   4347  HG1 MET G  35      93.970  86.040  85.530  1.00  0.00           H
ATOM   4348  HG2 MET G  35      93.980  85.530  87.240  1.00  0.00           H
ATOM   4349  SD  MET G  35      96.000  86.720  86.640  1.00  0.00           S
ATOM   4350  CE  MET G  35      96.250  86.520  88.420  1.00  0.00           C
ATOM   4351  HE1 MET G  35      97.310  86.680  88.690  1.00  0.00           H
ATOM   4352  HE2 MET G  35      95.620  87.220  89.000  1.00  0.00           H
ATOM   4353  HE3 MET G  35      95.980  85.480  88.730  1.00  0.00           H
ATOM   4354  C   MET G  35      91.350  85.950  87.090  1.00  0.00           C
ATOM   4355  O   MET G  35      91.170  85.720  88.290  1.00  0.00           O
ATOM   4356  N   VAL G  36      91.190  85.000  86.170  1.00  0.00           N
ATOM   4357  HN  VAL G  36      91.300  85.230  85.190  1.00  0.00           H
ATOM   4358  CA  VAL G  36      90.880  83.620  86.480  1.00  0.00           C
ATOM   4359  HA  VAL G  36      90.790  83.490  87.550  1.00  0.00           H
ATOM   4360  CB  VAL G  36      89.570  83.190  85.840  1.00  0.00           C
ATOM   4361  HB  VAL G  36      89.560  83.530  84.770  1.00  0.00           H
ATOM   4362  CG1 VAL G  36      89.390  81.660  85.860  1.00  0.00           C
ATOM   4363 HG11 VAL G  36      88.360  81.400  85.550  1.00  0.00           H
ATOM   4364 HG12 VAL G  36      90.080  81.170  85.150  1.00  0.00           H
ATOM   4365 HG13 VAL G  36      89.580  81.250  86.870  1.00  0.00           H
ATOM   4366  CG2 VAL G  36      88.430  83.920  86.590  1.00  0.00           C
ATOM   4367 HG21 VAL G  36      87.440  83.580  86.230  1.00  0.00           H
ATOM   4368 HG22 VAL G  36      88.500  83.730  87.680  1.00  0.00           H
ATOM   4369 HG23 VAL G  36      88.500  85.020  86.430  1.00  0.00           H
ATOM   4370  C   VAL G  36      92.040  82.750  86.060  1.00  0.00           C
ATOM   4371  O   VAL G  36      92.360  82.630  84.870  1.00  0.00           O
ATOM   4372  N   GLY G  37      92.740  82.120  87.030  1.00  0.00           N
ATOM   4373  HN  GLY G  37      92.450  82.220  87.990  1.00  0.00           H
ATOM   4374  CA  GLY G  37      94.030  81.490  86.810  1.00  0.00           C
ATOM   4375  HA1 GLY G  37      94.300  80.960  87.710  1.00  0.00           H
ATOM   4376  HA2 GLY G  37      93.970  80.850  85.940  1.00  0.00           H
ATOM   4377  C   GLY G  37      95.100  82.530  86.570  1.00  0.00           C
ATOM   4378  O   GLY G  37      95.210  83.480  87.320  1.00  0.00           O
ATOM   4379  N   GLY G  38      95.910  82.350  85.510  1.00  0.00           N
ATOM   4380  HN  GLY G  38      95.870  81.500  84.990  1.00  0.00           H
ATOM   4381  CA  GLY G  38      96.870  83.330  85.020  1.00  0.00           C
ATOM   4382  HA1 GLY G  38      97.210  82.960  84.070  1.00  0.00           H
ATOM   4383  HA2 GLY G  38      96.350  84.280  84.920  1.00  0.00           H
ATOM   4384  C   GLY G  38      98.100  83.590  85.850  1.00  0.00           C
ATOM   4385  O   GLY G  38      98.210  83.260  87.030  1.00  0.00           O
ATOM   4386  N   VAL G  39      99.120  84.190  85.200  1.00  0.00           N
ATOM   4387  HN  VAL G  39      99.030  84.410  84.230  1.00  0.00           H
ATOM   4388  CA  VAL G  39     100.350  84.600  85.850  1.00  0.00           C
ATOM   4389  HA  VAL G  39     100.230  84.560  86.920  1.00  0.00           H
ATOM   4390  CB  VAL G  39     101.560  83.730  85.480  1.00  0.00           C
ATOM   4391  HB  VAL G  39     101.720  83.770  84.380  1.00  0.00           H
ATOM   4392  CG1 VAL G  39     102.830  84.230  86.190  1.00  0.00           C
ATOM   4393 HG11 VAL G  39     103.670  83.520  86.000  1.00  0.00           H
ATOM   4394 HG12 VAL G  39     103.150  85.230  85.830  1.00  0.00           H
ATOM   4395 HG13 VAL G  39     102.670  84.280  87.290  1.00  0.00           H
ATOM   4396  CG2 VAL G  39     101.270  82.270  85.880  1.00  0.00           C
ATOM   4397 HG21 VAL G  39     102.170  81.640  85.680  1.00  0.00           H
ATOM   4398 HG22 VAL G  39     101.030  82.200  86.960  1.00  0.00           H
ATOM   4399 HG23 VAL G  39     100.420  81.860  85.290  1.00  0.00           H
ATOM   4400  C   VAL G  39     100.620  86.050  85.490  1.00  0.00           C
ATOM   4401  O   VAL G  39     100.620  86.440  84.320  1.00  0.00           O
ATOM   4402  N   VAL G  40     100.850  86.910  86.510  1.00  0.00           N
ATOM   4403  HN  VAL G  40     100.810  86.590  87.460  1.00  0.00           H
ATOM   4404  CA  VAL G  40     101.170  88.310  86.300  1.00  0.00           C
ATOM   4405  HA  VAL G  40     101.200  88.540  85.250  1.00  0.00           H
ATOM   4406  CB  VAL G  40     100.170  89.260  86.960  1.00  0.00           C
ATOM   4407  HB  VAL G  40     100.090  89.030  88.050  1.00  0.00           H
ATOM   4408  CG1 VAL G  40     100.590  90.740  86.790  1.00  0.00           C
ATOM   4409 HG11 VAL G  40      99.790  91.410  87.170  1.00  0.00           H
ATOM   4410 HG12 VAL G  40     101.520  90.970  87.360  1.00  0.00           H
ATOM   4411 HG13 VAL G  40     100.760  90.970  85.720  1.00  0.00           H
ATOM   4412  CG2 VAL G  40      98.790  89.040  86.310  1.00  0.00           C
ATOM   4413 HG21 VAL G  40      98.040  89.720  86.770  1.00  0.00           H
ATOM   4414 HG22 VAL G  40      98.840  89.260  85.220  1.00  0.00           H
ATOM   4415 HG23 VAL G  40      98.460  88.000  86.450  1.00  0.00           H
ATOM   4416  C   VAL G  40     102.560  88.580  86.850  1.00  0.00           C
ATOM   4417  O   VAL G  40     102.830  88.390  88.040  1.00  0.00           O
ATOM   4418  N   ILE G  41     103.470  89.060  85.980  1.00  0.00           N
ATOM   4419  HN  ILE G  41     103.240  89.160  85.010  1.00  0.00           H
ATOM   4420  CA  ILE G  41     104.790  89.500  86.370  1.00  0.00           C
ATOM   4421  HA  ILE G  41     104.980  89.270  87.410  1.00  0.00           H
ATOM   4422  CB  ILE G  41     105.890  88.900  85.500  1.00  0.00           C
ATOM   4423  HB  ILE G  41     105.790  89.290  84.460  1.00  0.00           H
ATOM   4424  CG2 ILE G  41     107.270  89.340  86.040  1.00  0.00           C
ATOM   4425 HG21 ILE G  41     108.080  88.870  85.440  1.00  0.00           H
ATOM   4426 HG22 ILE G  41     107.390  90.440  85.980  1.00  0.00           H
ATOM   4427 HG23 ILE G  41     107.390  89.030  87.100  1.00  0.00           H
ATOM   4428  CG1 ILE G  41     105.800  87.350  85.380  1.00  0.00           C
ATOM   4429 HG11 ILE G  41     106.640  87.010  84.740  1.00  0.00           H
ATOM   4430 HG12 ILE G  41     104.860  87.090  84.840  1.00  0.00           H
ATOM   4431  CD  ILE G  41     105.840  86.580  86.700  1.00  0.00           C
ATOM   4432  HD1 ILE G  41     105.800  85.490  86.510  1.00  0.00           H
ATOM   4433  HD2 ILE G  41     106.780  86.790  87.250  1.00  0.00           H
ATOM   4434  HD3 ILE G  41     104.980  86.850  87.340  1.00  0.00           H
ATOM   4435  C   ILE G  41     104.780  91.010  86.210  1.00  0.00           C
ATOM   4436  O   ILE G  41     104.690  91.530  85.100  1.00  0.00           O
ATOM   4437  N   ALA G  42     104.840  91.780  87.320  1.00  0.00           N
ATOM   4438  HN  ALA G  42     104.910  91.360  88.240  1.00  0.00           H
ATOM   4439  CA  ALA G  42     104.740  93.220  87.250  1.00  0.00           C
ATOM   4440  HA  ALA G  42     104.860  93.550  86.230  1.00  0.00           H
ATOM   4441  CB  ALA G  42     103.350  93.680  87.730  1.00  0.00           C
ATOM   4442  HB1 ALA G  42     102.560  93.200  87.120  1.00  0.00           H
ATOM   4443  HB2 ALA G  42     103.190  93.390  88.800  1.00  0.00           H
ATOM   4444  HB3 ALA G  42     103.240  94.780  87.630  1.00  0.00           H
ATOM   4445  C   ALA G  42     105.830  93.920  88.050  1.00  0.00           C
ATOM   4446  O   ALA G  42     105.880  93.850  89.280  1.00  0.00           O
ATOM   4447  N   NME G  43     106.720  94.650  87.360  1.00  0.00           N
ATOM   4448  HN  NME G  43     106.670  94.660  86.350  1.00  0.00           H
ATOM   4449  CH3 NME G  43     107.740  95.450  87.990  1.00  0.00           C
ATOM   4450 HH31 NME G  43     108.120  94.970  88.930  1.00  0.00           H
ATOM   4451 HH32 NME G  43     108.610  95.580  87.310  1.00  0.00           H
ATOM   4452 HH33 NME G  43     107.350  96.450  88.260  1.00  0.00           H
ATOM   4453  CH3 ACE H   0     138.070 100.130  99.680  1.00  0.00           C
ATOM   4454 HH31 ACE H   0     137.470 100.590 100.500  1.00  0.00           H
ATOM   4455 HH32 ACE H   0     139.140 100.350  99.880  1.00  0.00           H
ATOM   4456 HH33 ACE H   0     137.800 100.600  98.720  1.00  0.00           H
ATOM   4457  C   ACE H   0     137.850  98.680  99.620  1.00  0.00           C
ATOM   4458  O   ACE H   0     138.690  97.950  99.110  1.00  0.00           O
ATOM   4459  N   ASP H   1     136.730  98.230 100.190  1.00  0.00           N
ATOM   4460  HN  ASP H   1     136.120  98.850 100.660  1.00  0.00           H
ATOM   4461  CA  ASP H   1     136.290  96.860 100.130  1.00  0.00           C
ATOM   4462  HA  ASP H   1     136.600  96.410  99.190  1.00  0.00           H
ATOM   4463  CB  ASP H   1     136.860  96.110 101.370  1.00  0.00           C
ATOM   4464  HB1 ASP H   1     136.270  96.300 102.280  1.00  0.00           H
ATOM   4465  HB2 ASP H   1     137.900  96.440 101.540  1.00  0.00           H
ATOM   4466  CG  ASP H   1     136.930  94.620 101.120  1.00  0.00           C
ATOM   4467  OD1 ASP H   1     137.810  94.180 100.330  1.00  0.00           O
ATOM   4468  OD2 ASP H   1     136.080  93.890 101.680  1.00  0.00           O
ATOM   4469  C   ASP H   1     134.760  96.970 100.160  1.00  0.00           C
ATOM   4470  O   ASP H   1     134.220  97.650 101.040  1.00  0.00           O
ATOM   4471  N   ALA H   2     134.020  96.370  99.210  1.00  0.00           N
ATOM   4472  HN  ALA H   2     134.490  95.950  98.410  1.00  0.00           H
ATOM   4473  CA  ALA H   2     132.590  96.580  99.110  1.00  0.00           C
ATOM   4474  HA  ALA H   2     132.170  96.540 100.110  1.00  0.00           H
ATOM   4475  CB  ALA H   2     132.300  97.980  98.500  1.00  0.00           C
ATOM   4476  HB1 ALA H   2     132.810  98.770  99.070  1.00  0.00           H
ATOM   4477  HB2 ALA H   2     132.680  98.010  97.450  1.00  0.00           H
ATOM   4478  HB3 ALA H   2     131.210  98.190  98.490  1.00  0.00           H
ATOM   4479  C   ALA H   2     131.830  95.530  98.300  1.00  0.00           C
ATOM   4480  O   ALA H   2     131.100  95.850  97.360  1.00  0.00           O
ATOM   4481  N   GLU H   3     131.920  94.240  98.700  1.00  0.00           N
ATOM   4482  HN  GLU H   3     132.640  93.960  99.330  1.00  0.00           H
ATOM   4483  CA  GLU H   3     131.010  93.200  98.260  1.00  0.00           C
ATOM   4484  HA  GLU H   3     131.110  93.100  97.190  1.00  0.00           H
ATOM   4485  CB  GLU H   3     131.370  91.820  98.910  1.00  0.00           C
ATOM   4486  HB1 GLU H   3     131.470  91.970 100.010  1.00  0.00           H
ATOM   4487  HB2 GLU H   3     132.370  91.510  98.530  1.00  0.00           H
ATOM   4488  CG  GLU H   3     130.340  90.680  98.670  1.00  0.00           C
ATOM   4489  HG1 GLU H   3     130.220  90.510  97.580  1.00  0.00           H
ATOM   4490  HG2 GLU H   3     129.350  90.930  99.090  1.00  0.00           H
ATOM   4491  CD  GLU H   3     130.740  89.360  99.310  1.00  0.00           C
ATOM   4492  OE1 GLU H   3     131.520  88.600  98.680  1.00  0.00           O
ATOM   4493  OE2 GLU H   3     130.220  89.050 100.420  1.00  0.00           O
ATOM   4494  C   GLU H   3     129.530  93.480  98.540  1.00  0.00           C
ATOM   4495  O   GLU H   3     129.170  93.970  99.610  1.00  0.00           O
ATOM   4496  N   PHE H   4     128.620  93.140  97.600  1.00  0.00           N
ATOM   4497  HN  PHE H   4     128.920  92.840  96.700  1.00  0.00           H
ATOM   4498  CA  PHE H   4     127.210  93.000  97.880  1.00  0.00           C
ATOM   4499  HA  PHE H   4     127.050  92.880  98.940  1.00  0.00           H
ATOM   4500  CB  PHE H   4     126.280  94.140  97.320  1.00  0.00           C
ATOM   4501  HB1 PHE H   4     125.230  93.920  97.610  1.00  0.00           H
ATOM   4502  HB2 PHE H   4     126.320  94.150  96.210  1.00  0.00           H
ATOM   4503  CG  PHE H   4     126.640  95.530  97.770  1.00  0.00           C
ATOM   4504  CD1 PHE H   4     127.780  96.180  97.270  1.00  0.00           C
ATOM   4505  HD1 PHE H   4     128.450  95.640  96.610  1.00  0.00           H
ATOM   4506  CE1 PHE H   4     128.090  97.490  97.640  1.00  0.00           C
ATOM   4507  HE1 PHE H   4     128.990  97.950  97.270  1.00  0.00           H
ATOM   4508  CZ  PHE H   4     127.220  98.190  98.490  1.00  0.00           C
ATOM   4509  HZ  PHE H   4     127.450  99.210  98.770  1.00  0.00           H
ATOM   4510  CD2 PHE H   4     125.770  96.250  98.610  1.00  0.00           C
ATOM   4511  HD2 PHE H   4     124.880  95.780  98.980  1.00  0.00           H
ATOM   4512  CE2 PHE H   4     126.060  97.580  98.970  1.00  0.00           C
ATOM   4513  HE2 PHE H   4     125.390  98.120  99.610  1.00  0.00           H
ATOM   4514  C   PHE H   4     126.780  91.730  97.180  1.00  0.00           C
ATOM   4515  O   PHE H   4     126.990  91.580  95.990  1.00  0.00           O
ATOM   4516  N   ARG H   5     126.160  90.760  97.880  1.00  0.00           N
ATOM   4517  HN  ARG H   5     126.130  90.760  98.880  1.00  0.00           H
ATOM   4518  CA  ARG H   5     125.600  89.600  97.220  1.00  0.00           C
ATOM   4519  HA  ARG H   5     125.610  89.730  96.140  1.00  0.00           H
ATOM   4520  CB  ARG H   5     126.440  88.330  97.510  1.00  0.00           C
ATOM   4521  HB1 ARG H   5     126.590  88.260  98.610  1.00  0.00           H
ATOM   4522  HB2 ARG H   5     127.450  88.490  97.070  1.00  0.00           H
ATOM   4523  CG  ARG H   5     125.880  86.980  97.020  1.00  0.00           C
ATOM   4524  HG1 ARG H   5     125.780  87.000  95.910  1.00  0.00           H
ATOM   4525  HG2 ARG H   5     124.870  86.800  97.460  1.00  0.00           H
ATOM   4526  CD  ARG H   5     126.820  85.850  97.450  1.00  0.00           C
ATOM   4527  HD1 ARG H   5     126.960  85.900  98.550  1.00  0.00           H
ATOM   4528  HD2 ARG H   5     127.810  85.950  96.940  1.00  0.00           H
ATOM   4529  NE  ARG H   5     126.200  84.530  97.080  1.00  0.00           N
ATOM   4530  HE  ARG H   5     125.480  84.470  96.390  1.00  0.00           H
ATOM   4531  CZ  ARG H   5     126.740  83.380  97.460  1.00  0.00           C
ATOM   4532  NH1 ARG H   5     127.780  83.340  98.260  1.00  0.00           N
ATOM   4533 HH11 ARG H   5     128.170  84.220  98.520  1.00  0.00           H
ATOM   4534 HH12 ARG H   5     128.470  82.640  98.030  1.00  0.00           H
ATOM   4535  NH2 ARG H   5     126.280  82.240  97.000  1.00  0.00           N
ATOM   4536 HH21 ARG H   5     125.640  82.220  96.230  1.00  0.00           H
ATOM   4537 HH22 ARG H   5     126.680  81.390  97.330  1.00  0.00           H
ATOM   4538  C   ARG H   5     124.150  89.400  97.600  1.00  0.00           C
ATOM   4539  O   ARG H   5     123.800  89.220  98.760  1.00  0.00           O
ATOM   4540  N   HIS H   6     123.260  89.440  96.600  1.00  0.00           N
ATOM   4541  HN  HIS H   6     123.540  89.690  95.670  1.00  0.00           H
ATOM   4542  CA  HIS H   6     121.850  89.140  96.760  1.00  0.00           C
ATOM   4543  HA  HIS H   6     121.600  88.970  97.800  1.00  0.00           H
ATOM   4544  CB  HIS H   6     120.970  90.270  96.180  1.00  0.00           C
ATOM   4545  HB1 HIS H   6     119.940  89.900  95.970  1.00  0.00           H
ATOM   4546  HB2 HIS H   6     121.400  90.620  95.220  1.00  0.00           H
ATOM   4547  ND1 HIS H   6     119.940  91.350  98.150  1.00  0.00           N
ATOM   4548  CG  HIS H   6     120.810  91.450  97.080  1.00  0.00           C
ATOM   4549  CE1 HIS H   6     119.800  92.580  98.590  1.00  0.00           C
ATOM   4550  HE1 HIS H   6     119.120  92.880  99.390  1.00  0.00           H
ATOM   4551  NE2 HIS H   6     120.530  93.470  97.860  1.00  0.00           N
ATOM   4552  HE2 HIS H   6     120.480  94.460  97.940  1.00  0.00           H
ATOM   4553  CD2 HIS H   6     121.180  92.740  96.890  1.00  0.00           C
ATOM   4554  HD2 HIS H   6     121.780  93.170  96.100  1.00  0.00           H
ATOM   4555  C   HIS H   6     121.510  87.880  95.990  1.00  0.00           C
ATOM   4556  O   HIS H   6     121.470  87.920  94.760  1.00  0.00           O
ATOM   4557  N   ASP H   7     121.200  86.780  96.690  1.00  0.00           N
ATOM   4558  HN  ASP H   7     121.260  86.750  97.690  1.00  0.00           H
ATOM   4559  CA  ASP H   7     120.670  85.570  96.090  1.00  0.00           C
ATOM   4560  HA  ASP H   7     120.730  85.650  95.010  1.00  0.00           H
ATOM   4561  CB  ASP H   7     121.520  84.330  96.520  1.00  0.00           C
ATOM   4562  HB1 ASP H   7     121.350  84.110  97.590  1.00  0.00           H
ATOM   4563  HB2 ASP H   7     122.590  84.570  96.380  1.00  0.00           H
ATOM   4564  CG  ASP H   7     121.200  83.080  95.720  1.00  0.00           C
ATOM   4565  OD1 ASP H   7     120.010  82.760  95.530  1.00  0.00           O
ATOM   4566  OD2 ASP H   7     122.170  82.360  95.330  1.00  0.00           O
ATOM   4567  C   ASP H   7     119.200  85.510  96.470  1.00  0.00           C
ATOM   4568  O   ASP H   7     118.830  85.510  97.650  1.00  0.00           O
ATOM   4569  N   SER H   8     118.310  85.550  95.460  1.00  0.00           N
ATOM   4570  HN  SER H   8     118.620  85.510  94.510  1.00  0.00           H
ATOM   4571  CA  SER H   8     116.870  85.480  95.670  1.00  0.00           C
ATOM   4572  HA  SER H   8     116.680  85.060  96.650  1.00  0.00           H
ATOM   4573  CB  SER H   8     116.160  86.870  95.630  1.00  0.00           C
ATOM   4574  HB1 SER H   8     116.610  87.500  96.440  1.00  0.00           H
ATOM   4575  HB2 SER H   8     115.090  86.740  95.880  1.00  0.00           H
ATOM   4576  OG  SER H   8     116.270  87.570  94.390  1.00  0.00           O
ATOM   4577  HG1 SER H   8     117.200  87.510  94.100  1.00  0.00           H
ATOM   4578  C   SER H   8     116.260  84.520  94.680  1.00  0.00           C
ATOM   4579  O   SER H   8     116.320  84.710  93.460  1.00  0.00           O
ATOM   4580  N   GLY H   9     115.680  83.420  95.190  1.00  0.00           N
ATOM   4581  HN  GLY H   9     115.680  83.260  96.180  1.00  0.00           H
ATOM   4582  CA  GLY H   9     115.070  82.380  94.370  1.00  0.00           C
ATOM   4583  HA1 GLY H   9     115.060  82.670  93.320  1.00  0.00           H
ATOM   4584  HA2 GLY H   9     115.620  81.470  94.540  1.00  0.00           H
ATOM   4585  C   GLY H   9     113.660  82.130  94.790  1.00  0.00           C
ATOM   4586  O   GLY H   9     113.370  81.860  95.950  1.00  0.00           O
ATOM   4587  N   TYR H  10     112.720  82.190  93.830  1.00  0.00           N
ATOM   4588  HN  TYR H  10     112.970  82.440  92.890  1.00  0.00           H
ATOM   4589  CA  TYR H  10     111.320  81.930  94.080  1.00  0.00           C
ATOM   4590  HA  TYR H  10     111.180  81.540  95.090  1.00  0.00           H
ATOM   4591  CB  TYR H  10     110.450  83.200  93.890  1.00  0.00           C
ATOM   4592  HB1 TYR H  10     109.370  82.950  93.930  1.00  0.00           H
ATOM   4593  HB2 TYR H  10     110.670  83.640  92.890  1.00  0.00           H
ATOM   4594  CG  TYR H  10     110.750  84.230  94.950  1.00  0.00           C
ATOM   4595  CD1 TYR H  10     109.970  84.290  96.110  1.00  0.00           C
ATOM   4596  HD1 TYR H  10     109.180  83.570  96.260  1.00  0.00           H
ATOM   4597  CE1 TYR H  10     110.220  85.260  97.090  1.00  0.00           C
ATOM   4598  HE1 TYR H  10     109.630  85.280  98.000  1.00  0.00           H
ATOM   4599  CZ  TYR H  10     111.250  86.190  96.910  1.00  0.00           C
ATOM   4600  OH  TYR H  10     111.500  87.130  97.930  1.00  0.00           O
ATOM   4601  HH  TYR H  10     112.290  87.660  97.690  1.00  0.00           H
ATOM   4602  CD2 TYR H  10     111.770  85.190  94.770  1.00  0.00           C
ATOM   4603  HD2 TYR H  10     112.370  85.160  93.870  1.00  0.00           H
ATOM   4604  CE2 TYR H  10     112.020  86.160  95.750  1.00  0.00           C
ATOM   4605  HE2 TYR H  10     112.810  86.880  95.590  1.00  0.00           H
ATOM   4606  C   TYR H  10     110.840  80.860  93.130  1.00  0.00           C
ATOM   4607  O   TYR H  10     110.910  81.010  91.910  1.00  0.00           O
ATOM   4608  N   GLU H  11     110.300  79.750  93.670  1.00  0.00           N
ATOM   4609  HN  GLU H  11     110.280  79.600  94.660  1.00  0.00           H
ATOM   4610  CA  GLU H  11     109.710  78.710  92.850  1.00  0.00           C
ATOM   4611  HA  GLU H  11     109.670  79.020  91.810  1.00  0.00           H
ATOM   4612  CB  GLU H  11     110.520  77.400  92.920  1.00  0.00           C
ATOM   4613  HB1 GLU H  11     110.400  76.910  93.920  1.00  0.00           H
ATOM   4614  HB2 GLU H  11     111.590  77.680  92.810  1.00  0.00           H
ATOM   4615  CG  GLU H  11     110.150  76.420  91.780  1.00  0.00           C
ATOM   4616  HG1 GLU H  11     110.240  76.930  90.800  1.00  0.00           H
ATOM   4617  HG2 GLU H  11     109.110  76.070  91.880  1.00  0.00           H
ATOM   4618  CD  GLU H  11     111.070  75.210  91.710  1.00  0.00           C
ATOM   4619  OE1 GLU H  11     110.660  74.210  91.060  1.00  0.00           O
ATOM   4620  OE2 GLU H  11     112.220  75.250  92.230  1.00  0.00           O
ATOM   4621  C   GLU H  11     108.280  78.500  93.320  1.00  0.00           C
ATOM   4622  O   GLU H  11     108.020  78.130  94.470  1.00  0.00           O
ATOM   4623  N   VAL H  12     107.310  78.780  92.440  1.00  0.00           N
ATOM   4624  HN  VAL H  12     107.540  79.060  91.500  1.00  0.00           H
ATOM   4625  CA  VAL H  12     105.900  78.690  92.760  1.00  0.00           C
ATOM   4626  HA  VAL H  12     105.760  78.350  93.780  1.00  0.00           H
ATOM   4627  CB  VAL H  12     105.170  80.020  92.590  1.00  0.00           C
ATOM   4628  HB  VAL H  12     105.230  80.350  91.530  1.00  0.00           H
ATOM   4629  CG1 VAL H  12     103.690  79.880  93.000  1.00  0.00           C
ATOM   4630 HG11 VAL H  12     103.190  80.870  92.960  1.00  0.00           H
ATOM   4631 HG12 VAL H  12     103.140  79.190  92.330  1.00  0.00           H
ATOM   4632 HG13 VAL H  12     103.610  79.500  94.040  1.00  0.00           H
ATOM   4633  CG2 VAL H  12     105.850  81.090  93.470  1.00  0.00           C
ATOM   4634 HG21 VAL H  12     105.290  82.040  93.410  1.00  0.00           H
ATOM   4635 HG22 VAL H  12     105.880  80.750  94.530  1.00  0.00           H
ATOM   4636 HG23 VAL H  12     106.890  81.280  93.130  1.00  0.00           H
ATOM   4637  C   VAL H  12     105.320  77.630  91.860  1.00  0.00           C
ATOM   4638  O   VAL H  12     105.260  77.790  90.640  1.00  0.00           O
ATOM   4639  N   HIS H  13     104.890  76.480  92.430  1.00  0.00           N
ATOM   4640  HN  HIS H  13     104.910  76.350  93.420  1.00  0.00           H
ATOM   4641  CA  HIS H  13     104.590  75.320  91.620  1.00  0.00           C
ATOM   4642  HA  HIS H  13     104.340  75.650  90.620  1.00  0.00           H
ATOM   4643  CB  HIS H  13     105.810  74.370  91.470  1.00  0.00           C
ATOM   4644  HB1 HIS H  13     106.630  74.990  91.050  1.00  0.00           H
ATOM   4645  HB2 HIS H  13     105.590  73.590  90.710  1.00  0.00           H
ATOM   4646  ND1 HIS H  13     105.920  72.450  93.060  1.00  0.00           N
ATOM   4647  CG  HIS H  13     106.370  73.710  92.700  1.00  0.00           C
ATOM   4648  CE1 HIS H  13     106.770  72.020  93.980  1.00  0.00           C
ATOM   4649  HE1 HIS H  13     106.710  71.060  94.480  1.00  0.00           H
ATOM   4650  NE2 HIS H  13     107.750  72.920  94.210  1.00  0.00           N
ATOM   4651  HE2 HIS H  13     108.550  72.790  94.830  1.00  0.00           H
ATOM   4652  CD2 HIS H  13     107.500  74.010  93.400  1.00  0.00           C
ATOM   4653  HD2 HIS H  13     108.150  74.870  93.340  1.00  0.00           H
ATOM   4654  C   HIS H  13     103.360  74.560  92.080  1.00  0.00           C
ATOM   4655  O   HIS H  13     103.030  74.450  93.260  1.00  0.00           O
ATOM   4656  N   HIS H  14     102.590  74.060  91.090  1.00  0.00           N
ATOM   4657  HN  HIS H  14     102.900  74.200  90.140  1.00  0.00           H
ATOM   4658  CA  HIS H  14     101.590  73.010  91.280  1.00  0.00           C
ATOM   4659  HA  HIS H  14     101.200  72.830  90.290  1.00  0.00           H
ATOM   4660  CB  HIS H  14     102.230  71.670  91.720  1.00  0.00           C
ATOM   4661  HB1 HIS H  14     101.480  70.940  92.090  1.00  0.00           H
ATOM   4662  HB2 HIS H  14     102.960  71.850  92.540  1.00  0.00           H
ATOM   4663  ND1 HIS H  14     104.070  71.570  90.060  1.00  0.00           N
ATOM   4664  CG  HIS H  14     102.960  70.970  90.600  1.00  0.00           C
ATOM   4665  CE1 HIS H  14     104.570  70.710  89.210  1.00  0.00           C
ATOM   4666  HE1 HIS H  14     105.470  70.870  88.620  1.00  0.00           H
ATOM   4667  NE2 HIS H  14     103.840  69.570  89.180  1.00  0.00           N
ATOM   4668  HE2 HIS H  14     104.190  68.700  88.800  1.00  0.00           H
ATOM   4669  CD2 HIS H  14     102.790  69.730  90.070  1.00  0.00           C
ATOM   4670  HD2 HIS H  14     102.050  68.980  90.280  1.00  0.00           H
ATOM   4671  C   HIS H  14     100.360  73.370  92.100  1.00  0.00           C
ATOM   4672  O   HIS H  14      99.670  72.500  92.630  1.00  0.00           O
ATOM   4673  N   GLN H  15      99.980  74.660  92.200  1.00  0.00           N
ATOM   4674  HN  GLN H  15     100.600  75.390  91.890  1.00  0.00           H
ATOM   4675  CA  GLN H  15      98.690  75.070  92.750  1.00  0.00           C
ATOM   4676  HA  GLN H  15      98.630  74.640  93.740  1.00  0.00           H
ATOM   4677  CB  GLN H  15      98.540  76.610  92.910  1.00  0.00           C
ATOM   4678  HB1 GLN H  15      97.500  76.840  93.250  1.00  0.00           H
ATOM   4679  HB2 GLN H  15      98.660  77.090  91.910  1.00  0.00           H
ATOM   4680  CG  GLN H  15      99.480  77.300  93.940  1.00  0.00           C
ATOM   4681  HG1 GLN H  15      99.310  76.840  94.930  1.00  0.00           H
ATOM   4682  HG2 GLN H  15      99.210  78.380  94.010  1.00  0.00           H
ATOM   4683  CD  GLN H  15     100.960  77.220  93.570  1.00  0.00           C
ATOM   4684  OE1 GLN H  15     101.330  77.310  92.390  1.00  0.00           O
ATOM   4685  NE2 GLN H  15     101.830  77.060  94.590  1.00  0.00           N
ATOM   4686 HE21 GLN H  15     101.480  76.890  95.510  1.00  0.00           H
ATOM   4687 HE22 GLN H  15     102.790  76.910  94.370  1.00  0.00           H
ATOM   4688  C   GLN H  15      97.510  74.520  91.960  1.00  0.00           C
ATOM   4689  O   GLN H  15      97.490  74.550  90.720  1.00  0.00           O
ATOM   4690  N   LYS H  16      96.480  73.980  92.650  1.00  0.00           N
ATOM   4691  HN  LYS H  16      96.480  73.980  93.650  1.00  0.00           H
ATOM   4692  CA  LYS H  16      95.370  73.320  91.990  1.00  0.00           C
ATOM   4693  HA  LYS H  16      95.400  73.490  90.920  1.00  0.00           H
ATOM   4694  CB  LYS H  16      95.420  71.790  92.250  1.00  0.00           C
ATOM   4695  HB1 LYS H  16      95.280  71.590  93.330  1.00  0.00           H
ATOM   4696  HB2 LYS H  16      96.440  71.440  91.980  1.00  0.00           H
ATOM   4697  CG  LYS H  16      94.410  70.950  91.430  1.00  0.00           C
ATOM   4698  HG1 LYS H  16      94.700  71.000  90.360  1.00  0.00           H
ATOM   4699  HG2 LYS H  16      93.390  71.380  91.520  1.00  0.00           H
ATOM   4700  CD  LYS H  16      94.370  69.480  91.880  1.00  0.00           C
ATOM   4701  HD1 LYS H  16      95.410  69.120  91.970  1.00  0.00           H
ATOM   4702  HD2 LYS H  16      93.910  69.440  92.900  1.00  0.00           H
ATOM   4703  CE  LYS H  16      93.610  68.550  90.920  1.00  0.00           C
ATOM   4704  HE1 LYS H  16      94.120  68.530  89.940  1.00  0.00           H
ATOM   4705  HE2 LYS H  16      92.570  68.900  90.770  1.00  0.00           H
ATOM   4706  NZ  LYS H  16      93.560  67.160  91.440  1.00  0.00           N
ATOM   4707  HZ1 LYS H  16      93.240  66.510  90.670  1.00  0.00           H
ATOM   4708  HZ2 LYS H  16      94.510  66.850  91.760  1.00  0.00           H
ATOM   4709  HZ3 LYS H  16      92.870  67.070  92.220  1.00  0.00           H
ATOM   4710  C   LYS H  16      94.050  73.870  92.500  1.00  0.00           C
ATOM   4711  O   LYS H  16      93.680  73.670  93.660  1.00  0.00           O
ATOM   4712  N   LEU H  17      93.260  74.540  91.640  1.00  0.00           N
ATOM   4713  HN  LEU H  17      93.560  74.700  90.700  1.00  0.00           H
ATOM   4714  CA  LEU H  17      91.970  75.070  92.020  1.00  0.00           C
ATOM   4715  HA  LEU H  17      91.770  74.880  93.060  1.00  0.00           H
ATOM   4716  CB  LEU H  17      91.900  76.610  91.810  1.00  0.00           C
ATOM   4717  HB1 LEU H  17      92.040  76.870  90.740  1.00  0.00           H
ATOM   4718  HB2 LEU H  17      92.780  77.020  92.360  1.00  0.00           H
ATOM   4719  CG  LEU H  17      90.640  77.290  92.380  1.00  0.00           C
ATOM   4720  HG  LEU H  17      90.270  76.680  93.240  1.00  0.00           H
ATOM   4721  CD1 LEU H  17      90.980  78.690  92.910  1.00  0.00           C
ATOM   4722 HD11 LEU H  17      90.080  79.170  93.360  1.00  0.00           H
ATOM   4723 HD12 LEU H  17      91.770  78.630  93.690  1.00  0.00           H
ATOM   4724 HD13 LEU H  17      91.350  79.330  92.080  1.00  0.00           H
ATOM   4725  CD2 LEU H  17      89.500  77.420  91.350  1.00  0.00           C
ATOM   4726 HD21 LEU H  17      88.620  77.920  91.820  1.00  0.00           H
ATOM   4727 HD22 LEU H  17      89.830  78.030  90.480  1.00  0.00           H
ATOM   4728 HD23 LEU H  17      89.170  76.430  90.980  1.00  0.00           H
ATOM   4729  C   LEU H  17      90.890  74.370  91.220  1.00  0.00           C
ATOM   4730  O   LEU H  17      90.950  74.290  89.990  1.00  0.00           O
ATOM   4731  N   VAL H  18      89.880  73.800  91.910  1.00  0.00           N
ATOM   4732  HN  VAL H  18      89.830  73.860  92.910  1.00  0.00           H
ATOM   4733  CA  VAL H  18      88.810  73.060  91.270  1.00  0.00           C
ATOM   4734  HA  VAL H  18      88.820  73.270  90.210  1.00  0.00           H
ATOM   4735  CB  VAL H  18      88.950  71.540  91.410  1.00  0.00           C
ATOM   4736  HB  VAL H  18      88.900  71.260  92.490  1.00  0.00           H
ATOM   4737  CG1 VAL H  18      87.820  70.800  90.650  1.00  0.00           C
ATOM   4738 HG11 VAL H  18      88.000  69.710  90.670  1.00  0.00           H
ATOM   4739 HG12 VAL H  18      86.830  70.980  91.110  1.00  0.00           H
ATOM   4740 HG13 VAL H  18      87.780  71.130  89.590  1.00  0.00           H
ATOM   4741  CG2 VAL H  18      90.310  71.090  90.840  1.00  0.00           C
ATOM   4742 HG21 VAL H  18      90.370  69.990  90.830  1.00  0.00           H
ATOM   4743 HG22 VAL H  18      90.440  71.470  89.810  1.00  0.00           H
ATOM   4744 HG23 VAL H  18      91.140  71.480  91.460  1.00  0.00           H
ATOM   4745  C   VAL H  18      87.470  73.540  91.790  1.00  0.00           C
ATOM   4746  O   VAL H  18      87.270  73.740  93.000  1.00  0.00           O
ATOM   4747  N   PHE H  19      86.490  73.760  90.890  1.00  0.00           N
ATOM   4748  HN  PHE H  19      86.690  73.670  89.910  1.00  0.00           H
ATOM   4749  CA  PHE H  19      85.130  74.090  91.280  1.00  0.00           C
ATOM   4750  HA  PHE H  19      85.160  74.630  92.210  1.00  0.00           H
ATOM   4751  CB  PHE H  19      84.430  75.000  90.230  1.00  0.00           C
ATOM   4752  HB1 PHE H  19      83.340  75.060  90.420  1.00  0.00           H
ATOM   4753  HB2 PHE H  19      84.580  74.620  89.200  1.00  0.00           H
ATOM   4754  CG  PHE H  19      85.000  76.390  90.330  1.00  0.00           C
ATOM   4755  CD1 PHE H  19      86.100  76.790  89.560  1.00  0.00           C
ATOM   4756  HD1 PHE H  19      86.570  76.090  88.880  1.00  0.00           H
ATOM   4757  CE1 PHE H  19      86.580  78.100  89.650  1.00  0.00           C
ATOM   4758  HE1 PHE H  19      87.420  78.410  89.040  1.00  0.00           H
ATOM   4759  CZ  PHE H  19      85.970  79.020  90.510  1.00  0.00           C
ATOM   4760  HZ  PHE H  19      86.330  80.030  90.570  1.00  0.00           H
ATOM   4761  CD2 PHE H  19      84.400  77.310  91.190  1.00  0.00           C
ATOM   4762  HD2 PHE H  19      83.550  77.010  91.790  1.00  0.00           H
ATOM   4763  CE2 PHE H  19      84.880  78.620  91.290  1.00  0.00           C
ATOM   4764  HE2 PHE H  19      84.400  79.330  91.950  1.00  0.00           H
ATOM   4765  C   PHE H  19      84.300  72.850  91.560  1.00  0.00           C
ATOM   4766  O   PHE H  19      83.890  72.620  92.690  1.00  0.00           O
ATOM   4767  N   PHE H  20      84.100  71.980  90.560  1.00  0.00           N
ATOM   4768  HN  PHE H  20      84.420  72.170  89.620  1.00  0.00           H
ATOM   4769  CA  PHE H  20      83.360  70.750  90.710  1.00  0.00           C
ATOM   4770  HA  PHE H  20      83.000  70.630  91.720  1.00  0.00           H
ATOM   4771  CB  PHE H  20      82.150  70.710  89.750  1.00  0.00           C
ATOM   4772  HB1 PHE H  20      81.590  69.750  89.820  1.00  0.00           H
ATOM   4773  HB2 PHE H  20      82.490  70.850  88.700  1.00  0.00           H
ATOM   4774  CG  PHE H  20      81.220  71.840  90.100  1.00  0.00           C
ATOM   4775  CD1 PHE H  20      81.300  73.090  89.470  1.00  0.00           C
ATOM   4776  HD1 PHE H  20      82.050  73.240  88.700  1.00  0.00           H
ATOM   4777  CE1 PHE H  20      80.430  74.130  89.820  1.00  0.00           C
ATOM   4778  HE1 PHE H  20      80.490  75.070  89.300  1.00  0.00           H
ATOM   4779  CZ  PHE H  20      79.470  73.930  90.810  1.00  0.00           C
ATOM   4780  HZ  PHE H  20      78.790  74.730  91.080  1.00  0.00           H
ATOM   4781  CD2 PHE H  20      80.230  71.640  91.080  1.00  0.00           C
ATOM   4782  HD2 PHE H  20      80.160  70.680  91.570  1.00  0.00           H
ATOM   4783  CE2 PHE H  20      79.360  72.680  91.440  1.00  0.00           C
ATOM   4784  HE2 PHE H  20      78.620  72.510  92.200  1.00  0.00           H
ATOM   4785  C   PHE H  20      84.280  69.580  90.420  1.00  0.00           C
ATOM   4786  O   PHE H  20      84.800  69.430  89.320  1.00  0.00           O
ATOM   4787  N   ALA H  21      84.540  68.750  91.450  1.00  0.00           N
ATOM   4788  HN  ALA H  21      84.070  68.840  92.330  1.00  0.00           H
ATOM   4789  CA  ALA H  21      85.580  67.740  91.360  1.00  0.00           C
ATOM   4790  HA  ALA H  21      86.300  68.020  90.600  1.00  0.00           H
ATOM   4791  CB  ALA H  21      86.310  67.660  92.710  1.00  0.00           C
ATOM   4792  HB1 ALA H  21      86.730  68.650  92.970  1.00  0.00           H
ATOM   4793  HB2 ALA H  21      85.610  67.330  93.510  1.00  0.00           H
ATOM   4794  HB3 ALA H  21      87.150  66.930  92.650  1.00  0.00           H
ATOM   4795  C   ALA H  21      85.050  66.370  90.990  1.00  0.00           C
ATOM   4796  O   ALA H  21      85.810  65.540  90.510  1.00  0.00           O
ATOM   4797  N   GLU H  22      83.750  66.120  91.180  1.00  0.00           N
ATOM   4798  HN  GLU H  22      83.150  66.840  91.540  1.00  0.00           H
ATOM   4799  CA  GLU H  22      83.110  64.850  90.910  1.00  0.00           C
ATOM   4800  HA  GLU H  22      83.710  64.260  90.220  1.00  0.00           H
ATOM   4801  CB  GLU H  22      82.870  64.040  92.210  1.00  0.00           C
ATOM   4802  HB1 GLU H  22      82.270  63.130  92.000  1.00  0.00           H
ATOM   4803  HB2 GLU H  22      82.280  64.680  92.890  1.00  0.00           H
ATOM   4804  CG  GLU H  22      84.150  63.600  92.970  1.00  0.00           C
ATOM   4805  HG1 GLU H  22      83.860  63.130  93.940  1.00  0.00           H
ATOM   4806  HG2 GLU H  22      84.780  64.480  93.200  1.00  0.00           H
ATOM   4807  CD  GLU H  22      84.990  62.580  92.230  1.00  0.00           C
ATOM   4808  OE1 GLU H  22      84.420  61.560  91.770  1.00  0.00           O
ATOM   4809  OE2 GLU H  22      86.230  62.780  92.160  1.00  0.00           O
ATOM   4810  C   GLU H  22      81.760  65.120  90.260  1.00  0.00           C
ATOM   4811  O   GLU H  22      81.240  66.230  90.370  1.00  0.00           O
ATOM   4812  N   ASP H  23      81.180  64.100  89.590  1.00  0.00           N
ATOM   4813  HN  ASP H  23      81.640  63.200  89.520  1.00  0.00           H
ATOM   4814  CA  ASP H  23      79.950  64.070  88.830  1.00  0.00           C
ATOM   4815  HA  ASP H  23      80.240  64.210  87.800  1.00  0.00           H
ATOM   4816  CB  ASP H  23      79.250  62.690  88.970  1.00  0.00           C
ATOM   4817  HB1 ASP H  23      78.290  62.690  88.410  1.00  0.00           H
ATOM   4818  HB2 ASP H  23      79.050  62.480  90.040  1.00  0.00           H
ATOM   4819  CG  ASP H  23      80.070  61.540  88.430  1.00  0.00           C
ATOM   4820  OD1 ASP H  23      81.320  61.550  88.530  1.00  0.00           O
ATOM   4821  OD2 ASP H  23      79.410  60.540  88.030  1.00  0.00           O
ATOM   4822  C   ASP H  23      78.860  65.110  89.120  1.00  0.00           C
ATOM   4823  O   ASP H  23      78.380  65.260  90.250  1.00  0.00           O
ATOM   4824  N   VAL H  24      78.360  65.770  88.060  1.00  0.00           N
ATOM   4825  HN  VAL H  24      78.800  65.650  87.160  1.00  0.00           H
ATOM   4826  CA  VAL H  24      77.220  66.660  88.140  1.00  0.00           C
ATOM   4827  HA  VAL H  24      76.850  66.710  89.150  1.00  0.00           H
ATOM   4828  CB  VAL H  24      77.590  68.090  87.730  1.00  0.00           C
ATOM   4829  HB  VAL H  24      77.810  68.110  86.640  1.00  0.00           H
ATOM   4830  CG1 VAL H  24      76.430  69.050  88.050  1.00  0.00           C
ATOM   4831 HG11 VAL H  24      76.730  70.080  87.760  1.00  0.00           H
ATOM   4832 HG12 VAL H  24      75.510  68.800  87.480  1.00  0.00           H
ATOM   4833 HG13 VAL H  24      76.190  69.040  89.130  1.00  0.00           H
ATOM   4834  CG2 VAL H  24      78.860  68.540  88.490  1.00  0.00           C
ATOM   4835 HG21 VAL H  24      79.060  69.620  88.280  1.00  0.00           H
ATOM   4836 HG22 VAL H  24      78.740  68.410  89.580  1.00  0.00           H
ATOM   4837 HG23 VAL H  24      79.750  67.970  88.170  1.00  0.00           H
ATOM   4838  C   VAL H  24      76.100  66.090  87.280  1.00  0.00           C
ATOM   4839  O   VAL H  24      75.700  66.650  86.250  1.00  0.00           O
ATOM   4840  N   GLY H  25      75.570  64.910  87.660  1.00  0.00           N
ATOM   4841  HN  GLY H  25      75.900  64.460  88.480  1.00  0.00           H
ATOM   4842  CA  GLY H  25      74.560  64.200  86.870  1.00  0.00           C
ATOM   4843  HA1 GLY H  25      74.770  64.340  85.820  1.00  0.00           H
ATOM   4844  HA2 GLY H  25      74.620  63.160  87.140  1.00  0.00           H
ATOM   4845  C   GLY H  25      73.130  64.600  87.130  1.00  0.00           C
ATOM   4846  O   GLY H  25      72.680  64.750  88.270  1.00  0.00           O
ATOM   4847  N   SER H  26      72.350  64.750  86.040  1.00  0.00           N
ATOM   4848  HN  SER H  26      72.770  64.640  85.140  1.00  0.00           H
ATOM   4849  CA  SER H  26      70.900  64.980  86.080  1.00  0.00           C
ATOM   4850  HA  SER H  26      70.610  65.020  85.040  1.00  0.00           H
ATOM   4851  CB  SER H  26      70.050  63.840  86.690  1.00  0.00           C
ATOM   4852  HB1 SER H  26      68.990  64.140  86.800  1.00  0.00           H
ATOM   4853  HB2 SER H  26      70.430  63.560  87.700  1.00  0.00           H
ATOM   4854  OG  SER H  26      70.050  62.700  85.830  1.00  0.00           O
ATOM   4855  HG1 SER H  26      70.910  62.240  85.960  1.00  0.00           H
ATOM   4856  C   SER H  26      70.480  66.340  86.600  1.00  0.00           C
ATOM   4857  O   SER H  26      69.480  66.480  87.310  1.00  0.00           O
ATOM   4858  N   ASN H  27      71.230  67.410  86.270  1.00  0.00           N
ATOM   4859  HN  ASN H  27      72.070  67.290  85.720  1.00  0.00           H
ATOM   4860  CA  ASN H  27      70.870  68.770  86.610  1.00  0.00           C
ATOM   4861  HA  ASN H  27      70.650  68.780  87.670  1.00  0.00           H
ATOM   4862  CB  ASN H  27      72.090  69.720  86.380  1.00  0.00           C
ATOM   4863  HB1 ASN H  27      72.430  69.600  85.330  1.00  0.00           H
ATOM   4864  HB2 ASN H  27      72.920  69.420  87.050  1.00  0.00           H
ATOM   4865  CG  ASN H  27      71.730  71.170  86.670  1.00  0.00           C
ATOM   4866  OD1 ASN H  27      71.320  71.510  87.780  1.00  0.00           O
ATOM   4867  ND2 ASN H  27      71.820  72.040  85.640  1.00  0.00           N
ATOM   4868 HD21 ASN H  27      72.080  71.700  84.730  1.00  0.00           H
ATOM   4869 HD22 ASN H  27      71.580  73.000  85.800  1.00  0.00           H
ATOM   4870  C   ASN H  27      69.610  69.280  85.910  1.00  0.00           C
ATOM   4871  O   ASN H  27      69.460  69.190  84.690  1.00  0.00           O
ATOM   4872  N   LYS H  28      68.700  69.900  86.680  1.00  0.00           N
ATOM   4873  HN  LYS H  28      68.790  69.890  87.680  1.00  0.00           H
ATOM   4874  CA  LYS H  28      67.540  70.610  86.180  1.00  0.00           C
ATOM   4875  HA  LYS H  28      67.510  70.600  85.100  1.00  0.00           H
ATOM   4876  CB  LYS H  28      66.260  69.940  86.730  1.00  0.00           C
ATOM   4877  HB1 LYS H  28      65.370  70.500  86.350  1.00  0.00           H
ATOM   4878  HB2 LYS H  28      66.260  70.000  87.850  1.00  0.00           H
ATOM   4879  CG  LYS H  28      66.080  68.470  86.320  1.00  0.00           C
ATOM   4880  HG1 LYS H  28      66.890  67.840  86.730  1.00  0.00           H
ATOM   4881  HG2 LYS H  28      66.130  68.420  85.210  1.00  0.00           H
ATOM   4882  CD  LYS H  28      64.710  67.960  86.790  1.00  0.00           C
ATOM   4883  HD1 LYS H  28      64.710  67.870  87.900  1.00  0.00           H
ATOM   4884  HD2 LYS H  28      63.960  68.750  86.520  1.00  0.00           H
ATOM   4885  CE  LYS H  28      64.280  66.650  86.130  1.00  0.00           C
ATOM   4886  HE1 LYS H  28      64.940  65.810  86.450  1.00  0.00           H
ATOM   4887  HE2 LYS H  28      64.330  66.750  85.030  1.00  0.00           H
ATOM   4888  NZ  LYS H  28      62.890  66.340  86.500  1.00  0.00           N
ATOM   4889  HZ1 LYS H  28      62.450  65.760  85.750  1.00  0.00           H
ATOM   4890  HZ2 LYS H  28      62.840  65.830  87.410  1.00  0.00           H
ATOM   4891  HZ3 LYS H  28      62.330  67.240  86.560  1.00  0.00           H
ATOM   4892  C   LYS H  28      67.530  72.070  86.620  1.00  0.00           C
ATOM   4893  O   LYS H  28      66.570  72.800  86.380  1.00  0.00           O
ATOM   4894  N   GLY H  29      68.600  72.520  87.300  1.00  0.00           N
ATOM   4895  HN  GLY H  29      69.380  71.920  87.450  1.00  0.00           H
ATOM   4896  CA  GLY H  29      68.730  73.870  87.850  1.00  0.00           C
ATOM   4897  HA1 GLY H  29      67.850  74.460  87.640  1.00  0.00           H
ATOM   4898  HA2 GLY H  29      68.910  73.750  88.910  1.00  0.00           H
ATOM   4899  C   GLY H  29      69.900  74.600  87.250  1.00  0.00           C
ATOM   4900  O   GLY H  29      70.200  74.450  86.070  1.00  0.00           O
ATOM   4901  N   ALA H  30      70.590  75.420  88.060  1.00  0.00           N
ATOM   4902  HN  ALA H  30      70.320  75.530  89.020  1.00  0.00           H
ATOM   4903  CA  ALA H  30      71.740  76.190  87.610  1.00  0.00           C
ATOM   4904  HA  ALA H  30      71.940  75.980  86.570  1.00  0.00           H
ATOM   4905  CB  ALA H  30      71.450  77.700  87.750  1.00  0.00           C
ATOM   4906  HB1 ALA H  30      70.550  77.970  87.160  1.00  0.00           H
ATOM   4907  HB2 ALA H  30      71.250  77.960  88.810  1.00  0.00           H
ATOM   4908  HB3 ALA H  30      72.300  78.300  87.380  1.00  0.00           H
ATOM   4909  C   ALA H  30      73.000  75.830  88.380  1.00  0.00           C
ATOM   4910  O   ALA H  30      73.110  76.080  89.580  1.00  0.00           O
ATOM   4911  N   ILE H  31      74.000  75.250  87.690  1.00  0.00           N
ATOM   4912  HN  ILE H  31      73.890  75.050  86.710  1.00  0.00           H
ATOM   4913  CA  ILE H  31      75.290  74.890  88.260  1.00  0.00           C
ATOM   4914  HA  ILE H  31      75.270  75.000  89.340  1.00  0.00           H
ATOM   4915  CB  ILE H  31      75.730  73.470  87.900  1.00  0.00           C
ATOM   4916  HB  ILE H  31      75.930  73.420  86.800  1.00  0.00           H
ATOM   4917  CG2 ILE H  31      77.040  73.120  88.630  1.00  0.00           C
ATOM   4918 HG21 ILE H  31      77.330  72.070  88.420  1.00  0.00           H
ATOM   4919 HG22 ILE H  31      77.870  73.770  88.310  1.00  0.00           H
ATOM   4920 HG23 ILE H  31      76.910  73.230  89.730  1.00  0.00           H
ATOM   4921  CG1 ILE H  31      74.620  72.420  88.160  1.00  0.00           C
ATOM   4922 HG11 ILE H  31      74.970  71.450  87.750  1.00  0.00           H
ATOM   4923 HG12 ILE H  31      73.720  72.700  87.570  1.00  0.00           H
ATOM   4924  CD  ILE H  31      74.240  72.230  89.620  1.00  0.00           C
ATOM   4925  HD1 ILE H  31      73.490  71.420  89.710  1.00  0.00           H
ATOM   4926  HD2 ILE H  31      75.120  71.950  90.230  1.00  0.00           H
ATOM   4927  HD3 ILE H  31      73.790  73.160  90.030  1.00  0.00           H
ATOM   4928  C   ILE H  31      76.320  75.860  87.710  1.00  0.00           C
ATOM   4929  O   ILE H  31      76.640  75.820  86.520  1.00  0.00           O
ATOM   4930  N   ILE H  32      76.830  76.780  88.530  1.00  0.00           N
ATOM   4931  HN  ILE H  32      76.580  76.810  89.510  1.00  0.00           H
ATOM   4932  CA  ILE H  32      77.670  77.870  88.030  1.00  0.00           C
ATOM   4933  HA  ILE H  32      78.000  77.640  87.030  1.00  0.00           H
ATOM   4934  CB  ILE H  32      76.900  79.190  87.950  1.00  0.00           C
ATOM   4935  HB  ILE H  32      76.630  79.500  88.980  1.00  0.00           H
ATOM   4936  CG2 ILE H  32      77.820  80.280  87.330  1.00  0.00           C
ATOM   4937 HG21 ILE H  32      77.280  81.250  87.270  1.00  0.00           H
ATOM   4938 HG22 ILE H  32      78.730  80.450  87.930  1.00  0.00           H
ATOM   4939 HG23 ILE H  32      78.130  80.000  86.310  1.00  0.00           H
ATOM   4940  CG1 ILE H  32      75.570  79.010  87.160  1.00  0.00           C
ATOM   4941 HG11 ILE H  32      74.950  78.220  87.640  1.00  0.00           H
ATOM   4942 HG12 ILE H  32      75.820  78.650  86.140  1.00  0.00           H
ATOM   4943  CD  ILE H  32      74.690  80.250  87.070  1.00  0.00           C
ATOM   4944  HD1 ILE H  32      73.780  80.050  86.460  1.00  0.00           H
ATOM   4945  HD2 ILE H  32      74.370  80.580  88.080  1.00  0.00           H
ATOM   4946  HD3 ILE H  32      75.230  81.090  86.590  1.00  0.00           H
ATOM   4947  C   ILE H  32      78.910  77.980  88.890  1.00  0.00           C
ATOM   4948  O   ILE H  32      78.850  78.260  90.090  1.00  0.00           O
ATOM   4949  N   GLY H  33      80.110  77.750  88.310  1.00  0.00           N
ATOM   4950  HN  GLY H  33      80.140  77.540  87.320  1.00  0.00           H
ATOM   4951  CA  GLY H  33      81.370  77.770  89.050  1.00  0.00           C
ATOM   4952  HA1 GLY H  33      81.300  77.070  89.870  1.00  0.00           H
ATOM   4953  HA2 GLY H  33      82.160  77.520  88.360  1.00  0.00           H
ATOM   4954  C   GLY H  33      81.710  79.100  89.660  1.00  0.00           C
ATOM   4955  O   GLY H  33      81.740  79.260  90.880  1.00  0.00           O
ATOM   4956  N   LEU H  34      81.930  80.110  88.810  1.00  0.00           N
ATOM   4957  HN  LEU H  34      81.910  79.940  87.820  1.00  0.00           H
ATOM   4958  CA  LEU H  34      82.210  81.470  89.230  1.00  0.00           C
ATOM   4959  HA  LEU H  34      82.060  81.560  90.300  1.00  0.00           H
ATOM   4960  CB  LEU H  34      83.680  81.850  88.920  1.00  0.00           C
ATOM   4961  HB1 LEU H  34      83.900  81.570  87.870  1.00  0.00           H
ATOM   4962  HB2 LEU H  34      84.330  81.220  89.560  1.00  0.00           H
ATOM   4963  CG  LEU H  34      84.090  83.330  89.120  1.00  0.00           C
ATOM   4964  HG  LEU H  34      83.590  83.950  88.340  1.00  0.00           H
ATOM   4965  CD1 LEU H  34      83.690  83.890  90.500  1.00  0.00           C
ATOM   4966 HD11 LEU H  34      84.130  84.890  90.660  1.00  0.00           H
ATOM   4967 HD12 LEU H  34      82.590  83.990  90.610  1.00  0.00           H
ATOM   4968 HD13 LEU H  34      84.060  83.210  91.280  1.00  0.00           H
ATOM   4969  CD2 LEU H  34      85.610  83.490  88.970  1.00  0.00           C
ATOM   4970 HD21 LEU H  34      85.900  84.560  89.030  1.00  0.00           H
ATOM   4971 HD22 LEU H  34      86.130  82.920  89.770  1.00  0.00           H
ATOM   4972 HD23 LEU H  34      85.950  83.080  88.000  1.00  0.00           H
ATOM   4973  C   LEU H  34      81.250  82.410  88.560  1.00  0.00           C
ATOM   4974  O   LEU H  34      81.160  82.470  87.330  1.00  0.00           O
ATOM   4975  N   MET H  35      80.490  83.180  89.360  1.00  0.00           N
ATOM   4976  HN  MET H  35      80.560  83.100  90.360  1.00  0.00           H
ATOM   4977  CA  MET H  35      79.640  84.240  88.880  1.00  0.00           C
ATOM   4978  HA  MET H  35      79.700  84.300  87.810  1.00  0.00           H
ATOM   4979  CB  MET H  35      78.140  84.030  89.250  1.00  0.00           C
ATOM   4980  HB1 MET H  35      78.060  83.850  90.340  1.00  0.00           H
ATOM   4981  HB2 MET H  35      77.810  83.100  88.720  1.00  0.00           H
ATOM   4982  CG  MET H  35      77.220  85.200  88.850  1.00  0.00           C
ATOM   4983  HG1 MET H  35      77.400  85.420  87.770  1.00  0.00           H
ATOM   4984  HG2 MET H  35      77.540  86.100  89.400  1.00  0.00           H
ATOM   4985  SD  MET H  35      75.430  84.960  89.090  1.00  0.00           S
ATOM   4986  CE  MET H  35      75.270  84.960  90.900  1.00  0.00           C
ATOM   4987  HE1 MET H  35      74.220  84.770  91.200  1.00  0.00           H
ATOM   4988  HE2 MET H  35      75.910  84.170  91.360  1.00  0.00           H
ATOM   4989  HE3 MET H  35      75.570  85.940  91.320  1.00  0.00           H
ATOM   4990  C   MET H  35      80.140  85.550  89.440  1.00  0.00           C
ATOM   4991  O   MET H  35      80.410  85.670  90.640  1.00  0.00           O
ATOM   4992  N   VAL H  36      80.290  86.560  88.570  1.00  0.00           N
ATOM   4993  HN  VAL H  36      80.160  86.390  87.590  1.00  0.00           H
ATOM   4994  CA  VAL H  36      80.610  87.910  88.970  1.00  0.00           C
ATOM   4995  HA  VAL H  36      80.590  87.990  90.050  1.00  0.00           H
ATOM   4996  CB  VAL H  36      81.970  88.370  88.480  1.00  0.00           C
ATOM   4997  HB  VAL H  36      82.020  88.330  87.370  1.00  0.00           H
ATOM   4998  CG1 VAL H  36      82.250  89.820  88.940  1.00  0.00           C
ATOM   4999 HG11 VAL H  36      83.290  90.100  88.680  1.00  0.00           H
ATOM   5000 HG12 VAL H  36      81.570  90.540  88.450  1.00  0.00           H
ATOM   5001 HG13 VAL H  36      82.130  89.910  90.040  1.00  0.00           H
ATOM   5002  CG2 VAL H  36      83.040  87.420  89.060  1.00  0.00           C
ATOM   5003 HG21 VAL H  36      84.060  87.780  88.830  1.00  0.00           H
ATOM   5004 HG22 VAL H  36      82.940  87.330  90.160  1.00  0.00           H
ATOM   5005 HG23 VAL H  36      82.930  86.400  88.620  1.00  0.00           H
ATOM   5006  C   VAL H  36      79.490  88.800  88.460  1.00  0.00           C
ATOM   5007  O   VAL H  36      79.200  88.850  87.260  1.00  0.00           O
ATOM   5008  N   GLY H  37      78.800  89.520  89.370  1.00  0.00           N
ATOM   5009  HN  GLY H  37      79.090  89.480  90.330  1.00  0.00           H
ATOM   5010  CA  GLY H  37      77.520  90.160  89.090  1.00  0.00           C
ATOM   5011  HA1 GLY H  37      77.250  90.690  89.980  1.00  0.00           H
ATOM   5012  HA2 GLY H  37      77.620  90.780  88.220  1.00  0.00           H
ATOM   5013  C   GLY H  37      76.440  89.130  88.850  1.00  0.00           C
ATOM   5014  O   GLY H  37      76.330  88.170  89.600  1.00  0.00           O
ATOM   5015  N   GLY H  38      75.630  89.290  87.790  1.00  0.00           N
ATOM   5016  HN  GLY H  38      75.670  90.120  87.240  1.00  0.00           H
ATOM   5017  CA  GLY H  38      74.690  88.260  87.340  1.00  0.00           C
ATOM   5018  HA1 GLY H  38      74.400  88.510  86.330  1.00  0.00           H
ATOM   5019  HA2 GLY H  38      75.190  87.310  87.380  1.00  0.00           H
ATOM   5020  C   GLY H  38      73.410  88.110  88.140  1.00  0.00           C
ATOM   5021  O   GLY H  38      73.260  88.550  89.280  1.00  0.00           O
ATOM   5022  N   VAL H  39      72.410  87.480  87.500  1.00  0.00           N
ATOM   5023  HN  VAL H  39      72.530  87.160  86.560  1.00  0.00           H
ATOM   5024  CA  VAL H  39      71.120  87.170  88.100  1.00  0.00           C
ATOM   5025  HA  VAL H  39      71.170  87.310  89.180  1.00  0.00           H
ATOM   5026  CB  VAL H  39      69.990  88.030  87.530  1.00  0.00           C
ATOM   5027  HB  VAL H  39      70.020  87.980  86.420  1.00  0.00           H
ATOM   5028  CG1 VAL H  39      68.620  87.530  88.010  1.00  0.00           C
ATOM   5029 HG11 VAL H  39      67.820  88.270  87.770  1.00  0.00           H
ATOM   5030 HG12 VAL H  39      68.340  86.560  87.530  1.00  0.00           H
ATOM   5031 HG13 VAL H  39      68.640  87.380  89.110  1.00  0.00           H
ATOM   5032  CG2 VAL H  39      70.200  89.490  87.970  1.00  0.00           C
ATOM   5033 HG21 VAL H  39      69.380  90.130  87.580  1.00  0.00           H
ATOM   5034 HG22 VAL H  39      70.200  89.570  89.080  1.00  0.00           H
ATOM   5035 HG23 VAL H  39      71.160  89.890  87.590  1.00  0.00           H
ATOM   5036  C   VAL H  39      70.830  85.710  87.850  1.00  0.00           C
ATOM   5037  O   VAL H  39      70.890  85.250  86.710  1.00  0.00           O
ATOM   5038  N   VAL H  40      70.520  84.920  88.900  1.00  0.00           N
ATOM   5039  HN  VAL H  40      70.530  85.300  89.830  1.00  0.00           H
ATOM   5040  CA  VAL H  40      70.160  83.520  88.750  1.00  0.00           C
ATOM   5041  HA  VAL H  40      70.160  83.240  87.700  1.00  0.00           H
ATOM   5042  CB  VAL H  40      71.110  82.570  89.480  1.00  0.00           C
ATOM   5043  HB  VAL H  40      71.150  82.850  90.560  1.00  0.00           H
ATOM   5044  CG1 VAL H  40      70.660  81.100  89.350  1.00  0.00           C
ATOM   5045 HG11 VAL H  40      71.430  80.430  89.780  1.00  0.00           H
ATOM   5046 HG12 VAL H  40      69.710  80.910  89.890  1.00  0.00           H
ATOM   5047 HG13 VAL H  40      70.520  80.830  88.280  1.00  0.00           H
ATOM   5048  CG2 VAL H  40      72.520  82.730  88.890  1.00  0.00           C
ATOM   5049 HG21 VAL H  40      73.240  82.060  89.410  1.00  0.00           H
ATOM   5050 HG22 VAL H  40      72.530  82.470  87.810  1.00  0.00           H
ATOM   5051 HG23 VAL H  40      72.880  83.770  88.990  1.00  0.00           H
ATOM   5052  C   VAL H  40      68.750  83.300  89.260  1.00  0.00           C
ATOM   5053  O   VAL H  40      68.450  83.470  90.440  1.00  0.00           O
ATOM   5054  N   ILE H  41      67.850  82.870  88.360  1.00  0.00           N
ATOM   5055  HN  ILE H  41      68.080  82.800  87.380  1.00  0.00           H
ATOM   5056  CA  ILE H  41      66.490  82.480  88.710  1.00  0.00           C
ATOM   5057  HA  ILE H  41      66.290  82.720  89.750  1.00  0.00           H
ATOM   5058  CB  ILE H  41      65.450  83.170  87.820  1.00  0.00           C
ATOM   5059  HB  ILE H  41      65.590  82.830  86.770  1.00  0.00           H
ATOM   5060  CG2 ILE H  41      64.040  82.760  88.280  1.00  0.00           C
ATOM   5061 HG21 ILE H  41      63.280  83.310  87.690  1.00  0.00           H
[truncated: 102,633 more chars]
