# Supplementary material for: Modulation of Aβ1–42 Aggregation by a SARS-CoV‑2 Protein Fragment
Source: J Chem Inf Model. 2025 Oct 1;65(20):11342–56. doi: 10.1021/acs.jcim.5c01811 (PMC12570137; doi:10.1021/acs.jcim.5c01811)
Supplement: Supplementary file 2 [file ci5c01811_si_002.zip › AB-coordinates/FIBRIL/7Q4B/CONTROL/PFC3_final.pdb]

REMARK    GENERATED BY TRJCONV
TITLE     Protein in water t= 100000.00000 step= 50000000
REMARK    THIS IS A SIMULATION BOX
CRYST1  169.527  169.527  169.527  90.00  90.00  90.00 P 1           1
MODEL        1
ATOM      1  CH3 ACE A   0      91.660  78.310  32.170  1.00  0.00           C
ATOM      2 HH31 ACE A   0      90.560  78.190  32.250  1.00  0.00           H
ATOM      3 HH32 ACE A   0      91.760  79.210  32.810  1.00  0.00           H
ATOM      4 HH33 ACE A   0      91.920  78.550  31.110  1.00  0.00           H
ATOM      5  C   ACE A   0      92.390  77.170  32.690  1.00  0.00           C
ATOM      6  O   ACE A   0      91.900  76.060  32.700  1.00  0.00           O
ATOM      7  N   ASP A   1      93.610  77.410  33.090  1.00  0.00           N
ATOM      8  HN  ASP A   1      93.950  78.350  33.140  1.00  0.00           H
ATOM      9  CA  ASP A   1      94.530  76.330  33.420  1.00  0.00           C
ATOM     10  HA  ASP A   1      93.930  75.450  33.570  1.00  0.00           H
ATOM     11  CB  ASP A   1      95.610  76.210  32.280  1.00  0.00           C
ATOM     12  HB1 ASP A   1      96.340  75.400  32.480  1.00  0.00           H
ATOM     13  HB2 ASP A   1      96.230  77.140  32.380  1.00  0.00           H
ATOM     14  CG  ASP A   1      95.080  76.070  30.860  1.00  0.00           C
ATOM     15  OD1 ASP A   1      94.090  75.310  30.630  1.00  0.00           O
ATOM     16  OD2 ASP A   1      95.860  76.480  29.920  1.00  0.00           O
ATOM     17  C   ASP A   1      95.300  76.550  34.710  1.00  0.00           C
ATOM     18  O   ASP A   1      95.930  75.600  35.110  1.00  0.00           O
ATOM     19  N   ALA A   2      95.250  77.750  35.390  1.00  0.00           N
ATOM     20  HN  ALA A   2      94.750  78.550  35.080  1.00  0.00           H
ATOM     21  CA  ALA A   2      95.930  77.950  36.660  1.00  0.00           C
ATOM     22  HA  ALA A   2      96.960  77.730  36.420  1.00  0.00           H
ATOM     23  CB  ALA A   2      95.780  79.400  37.110  1.00  0.00           C
ATOM     24  HB1 ALA A   2      96.540  79.620  37.900  1.00  0.00           H
ATOM     25  HB2 ALA A   2      96.170  80.020  36.280  1.00  0.00           H
ATOM     26  HB3 ALA A   2      94.800  79.790  37.440  1.00  0.00           H
ATOM     27  C   ALA A   2      95.470  77.100  37.830  1.00  0.00           C
ATOM     28  O   ALA A   2      94.310  76.970  38.140  1.00  0.00           O
ATOM     29  N   GLU A   3      96.450  76.420  38.530  1.00  0.00           N
ATOM     30  HN  GLU A   3      97.420  76.490  38.310  1.00  0.00           H
ATOM     31  CA  GLU A   3      96.240  75.420  39.570  1.00  0.00           C
ATOM     32  HA  GLU A   3      95.500  74.760  39.140  1.00  0.00           H
ATOM     33  CB  GLU A   3      97.660  74.780  39.790  1.00  0.00           C
ATOM     34  HB1 GLU A   3      97.690  74.210  40.750  1.00  0.00           H
ATOM     35  HB2 GLU A   3      98.380  75.620  39.780  1.00  0.00           H
ATOM     36  CG  GLU A   3      97.980  73.770  38.710  1.00  0.00           C
ATOM     37  HG1 GLU A   3      98.280  74.310  37.790  1.00  0.00           H
ATOM     38  HG2 GLU A   3      97.050  73.190  38.530  1.00  0.00           H
ATOM     39  CD  GLU A   3      99.010  72.670  39.140  1.00  0.00           C
ATOM     40  OE1 GLU A   3      98.540  71.500  39.270  1.00  0.00           O
ATOM     41  OE2 GLU A   3     100.170  73.020  39.330  1.00  0.00           O
ATOM     42  C   GLU A   3      95.720  76.010  40.810  1.00  0.00           C
ATOM     43  O   GLU A   3      96.330  76.840  41.470  1.00  0.00           O
ATOM     44  N   PHE A   4      94.540  75.610  41.290  1.00  0.00           N
ATOM     45  HN  PHE A   4      93.940  74.920  40.890  1.00  0.00           H
ATOM     46  CA  PHE A   4      93.910  76.200  42.420  1.00  0.00           C
ATOM     47  HA  PHE A   4      94.020  77.270  42.350  1.00  0.00           H
ATOM     48  CB  PHE A   4      92.410  75.880  42.480  1.00  0.00           C
ATOM     49  HB1 PHE A   4      92.270  74.780  42.400  1.00  0.00           H
ATOM     50  HB2 PHE A   4      92.040  76.390  41.570  1.00  0.00           H
ATOM     51  CG  PHE A   4      91.640  76.600  43.620  1.00  0.00           C
ATOM     52  CD1 PHE A   4      91.510  75.930  44.890  1.00  0.00           C
ATOM     53  HD1 PHE A   4      91.800  74.890  45.020  1.00  0.00           H
ATOM     54  CE1 PHE A   4      90.720  76.440  45.960  1.00  0.00           C
ATOM     55  HE1 PHE A   4      90.550  75.910  46.890  1.00  0.00           H
ATOM     56  CZ  PHE A   4      90.070  77.660  45.700  1.00  0.00           C
ATOM     57  HZ  PHE A   4      89.460  78.000  46.530  1.00  0.00           H
ATOM     58  CD2 PHE A   4      90.940  77.790  43.450  1.00  0.00           C
ATOM     59  HD2 PHE A   4      90.890  78.270  42.480  1.00  0.00           H
ATOM     60  CE2 PHE A   4      90.170  78.350  44.500  1.00  0.00           C
ATOM     61  HE2 PHE A   4      89.710  79.310  44.310  1.00  0.00           H
ATOM     62  C   PHE A   4      94.620  75.830  43.760  1.00  0.00           C
ATOM     63  O   PHE A   4      95.030  74.710  43.980  1.00  0.00           O
ATOM     64  N   ARG A   5      94.870  76.830  44.650  1.00  0.00           N
ATOM     65  HN  ARG A   5      94.450  77.730  44.520  1.00  0.00           H
ATOM     66  CA  ARG A   5      95.550  76.530  45.920  1.00  0.00           C
ATOM     67  HA  ARG A   5      95.500  75.490  46.200  1.00  0.00           H
ATOM     68  CB  ARG A   5      97.100  76.710  45.870  1.00  0.00           C
ATOM     69  HB1 ARG A   5      97.450  76.150  44.970  1.00  0.00           H
ATOM     70  HB2 ARG A   5      97.580  76.190  46.720  1.00  0.00           H
ATOM     71  CG  ARG A   5      97.720  78.130  45.620  1.00  0.00           C
ATOM     72  HG1 ARG A   5      97.580  78.780  46.520  1.00  0.00           H
ATOM     73  HG2 ARG A   5      97.280  78.550  44.700  1.00  0.00           H
ATOM     74  CD  ARG A   5      99.200  78.030  45.230  1.00  0.00           C
ATOM     75  HD1 ARG A   5      99.450  79.040  44.830  1.00  0.00           H
ATOM     76  HD2 ARG A   5      99.440  77.180  44.550  1.00  0.00           H
ATOM     77  NE  ARG A   5      99.890  77.850  46.560  1.00  0.00           N
ATOM     78  HE  ARG A   5      99.500  78.320  47.350  1.00  0.00           H
ATOM     79  CZ  ARG A   5     101.210  77.630  46.690  1.00  0.00           C
ATOM     80  NH1 ARG A   5     101.990  77.300  45.730  1.00  0.00           N
ATOM     81 HH11 ARG A   5     101.520  77.060  44.880  1.00  0.00           H
ATOM     82 HH12 ARG A   5     102.950  77.130  45.950  1.00  0.00           H
ATOM     83  NH2 ARG A   5     101.780  77.810  47.840  1.00  0.00           N
ATOM     84 HH21 ARG A   5     101.270  78.210  48.600  1.00  0.00           H
ATOM     85 HH22 ARG A   5     102.760  77.960  47.790  1.00  0.00           H
ATOM     86  C   ARG A   5      95.020  77.360  47.020  1.00  0.00           C
ATOM     87  O   ARG A   5      94.490  78.420  46.800  1.00  0.00           O
ATOM     88  N   HIS A   6      95.160  76.820  48.250  1.00  0.00           N
ATOM     89  HN  HIS A   6      95.590  75.930  48.330  1.00  0.00           H
ATOM     90  CA  HIS A   6      94.580  77.330  49.480  1.00  0.00           C
ATOM     91  HA  HIS A   6      93.970  78.180  49.230  1.00  0.00           H
ATOM     92  CB  HIS A   6      93.940  76.290  50.400  1.00  0.00           C
ATOM     93  HB1 HIS A   6      93.580  76.710  51.370  1.00  0.00           H
ATOM     94  HB2 HIS A   6      94.680  75.490  50.610  1.00  0.00           H
ATOM     95  ND1 HIS A   6      91.360  75.810  50.130  1.00  0.00           N
ATOM     96  CG  HIS A   6      92.690  75.550  49.790  1.00  0.00           C
ATOM     97  CE1 HIS A   6      90.680  74.860  49.480  1.00  0.00           C
ATOM     98  HE1 HIS A   6      89.590  74.760  49.460  1.00  0.00           H
ATOM     99  NE2 HIS A   6      91.530  74.050  48.770  1.00  0.00           N
ATOM    100  HE2 HIS A   6      91.280  73.230  48.240  1.00  0.00           H
ATOM    101  CD2 HIS A   6      92.810  74.540  48.880  1.00  0.00           C
ATOM    102  HD2 HIS A   6      93.710  74.230  48.360  1.00  0.00           H
ATOM    103  C   HIS A   6      95.660  77.960  50.330  1.00  0.00           C
ATOM    104  O   HIS A   6      96.650  77.360  50.670  1.00  0.00           O
ATOM    105  N   ASP A   7      95.320  79.200  50.810  1.00  0.00           N
ATOM    106  HN  ASP A   7      94.530  79.620  50.380  1.00  0.00           H
ATOM    107  CA  ASP A   7      95.990  79.950  51.830  1.00  0.00           C
ATOM    108  HA  ASP A   7      96.820  79.370  52.200  1.00  0.00           H
ATOM    109  CB  ASP A   7      96.430  81.230  51.080  1.00  0.00           C
ATOM    110  HB1 ASP A   7      95.690  81.830  50.520  1.00  0.00           H
ATOM    111  HB2 ASP A   7      97.110  80.760  50.330  1.00  0.00           H
ATOM    112  CG  ASP A   7      97.230  82.250  51.810  1.00  0.00           C
ATOM    113  OD1 ASP A   7      97.910  82.090  52.910  1.00  0.00           O
ATOM    114  OD2 ASP A   7      97.400  83.310  51.120  1.00  0.00           O
ATOM    115  C   ASP A   7      95.090  80.250  53.020  1.00  0.00           C
ATOM    116  O   ASP A   7      93.950  80.670  52.820  1.00  0.00           O
ATOM    117  N   SER A   8      95.540  79.940  54.250  1.00  0.00           N
ATOM    118  HN  SER A   8      96.420  79.490  54.410  1.00  0.00           H
ATOM    119  CA  SER A   8      94.550  79.770  55.310  1.00  0.00           C
ATOM    120  HA  SER A   8      93.740  80.480  55.290  1.00  0.00           H
ATOM    121  CB  SER A   8      93.840  78.370  55.220  1.00  0.00           C
ATOM    122  HB1 SER A   8      93.380  78.270  54.210  1.00  0.00           H
ATOM    123  HB2 SER A   8      92.870  78.390  55.760  1.00  0.00           H
ATOM    124  OG  SER A   8      94.650  77.190  55.470  1.00  0.00           O
ATOM    125  HG1 SER A   8      95.360  77.270  54.830  1.00  0.00           H
ATOM    126  C   SER A   8      95.210  80.050  56.650  1.00  0.00           C
ATOM    127  O   SER A   8      94.540  79.770  57.610  1.00  0.00           O
ATOM    128  N   GLY A   9      96.470  80.510  56.700  1.00  0.00           N
ATOM    129  HN  GLY A   9      97.040  80.620  55.890  1.00  0.00           H
ATOM    130  CA  GLY A   9      97.200  80.790  57.930  1.00  0.00           C
ATOM    131  HA1 GLY A   9      97.220  79.850  58.470  1.00  0.00           H
ATOM    132  HA2 GLY A   9      98.170  81.170  57.660  1.00  0.00           H
ATOM    133  C   GLY A   9      96.640  81.720  58.930  1.00  0.00           C
ATOM    134  O   GLY A   9      95.570  82.300  58.920  1.00  0.00           O
ATOM    135  N   TYR A  10      97.410  81.880  60.050  1.00  0.00           N
ATOM    136  HN  TYR A  10      98.330  81.540  60.190  1.00  0.00           H
ATOM    137  CA  TYR A  10      96.940  82.660  61.230  1.00  0.00           C
ATOM    138  HA  TYR A  10      95.940  83.070  61.150  1.00  0.00           H
ATOM    139  CB  TYR A  10      96.900  81.790  62.500  1.00  0.00           C
ATOM    140  HB1 TYR A  10      96.680  82.520  63.320  1.00  0.00           H
ATOM    141  HB2 TYR A  10      97.890  81.360  62.750  1.00  0.00           H
ATOM    142  CG  TYR A  10      95.840  80.810  62.450  1.00  0.00           C
ATOM    143  CD1 TYR A  10      94.620  81.130  62.990  1.00  0.00           C
ATOM    144  HD1 TYR A  10      94.390  82.100  63.400  1.00  0.00           H
ATOM    145  CE1 TYR A  10      93.640  80.140  63.200  1.00  0.00           C
ATOM    146  HE1 TYR A  10      92.710  80.360  63.700  1.00  0.00           H
ATOM    147  CZ  TYR A  10      93.850  78.830  62.710  1.00  0.00           C
ATOM    148  OH  TYR A  10      92.860  77.770  62.850  1.00  0.00           O
ATOM    149  HH  TYR A  10      92.950  77.130  62.140  1.00  0.00           H
ATOM    150  CD2 TYR A  10      96.030  79.520  61.960  1.00  0.00           C
ATOM    151  HD2 TYR A  10      96.970  79.190  61.530  1.00  0.00           H
ATOM    152  CE2 TYR A  10      95.060  78.560  62.090  1.00  0.00           C
ATOM    153  HE2 TYR A  10      95.190  77.520  61.810  1.00  0.00           H
ATOM    154  C   TYR A  10      97.780  83.890  61.420  1.00  0.00           C
ATOM    155  O   TYR A  10      99.000  83.830  61.590  1.00  0.00           O
ATOM    156  N   GLU A  11      97.150  85.100  61.340  1.00  0.00           N
ATOM    157  HN  GLU A  11      96.220  85.340  61.090  1.00  0.00           H
ATOM    158  CA  GLU A  11      97.790  86.340  61.690  1.00  0.00           C
ATOM    159  HA  GLU A  11      98.860  86.220  61.850  1.00  0.00           H
ATOM    160  CB  GLU A  11      97.600  87.410  60.550  1.00  0.00           C
ATOM    161  HB1 GLU A  11      97.780  88.410  61.000  1.00  0.00           H
ATOM    162  HB2 GLU A  11      96.510  87.440  60.350  1.00  0.00           H
ATOM    163  CG  GLU A  11      98.450  87.150  59.260  1.00  0.00           C
ATOM    164  HG1 GLU A  11      97.810  86.540  58.590  1.00  0.00           H
ATOM    165  HG2 GLU A  11      99.380  86.550  59.420  1.00  0.00           H
ATOM    166  CD  GLU A  11      98.760  88.460  58.690  1.00  0.00           C
ATOM    167  OE1 GLU A  11      98.390  88.750  57.500  1.00  0.00           O
ATOM    168  OE2 GLU A  11      99.510  89.250  59.390  1.00  0.00           O
ATOM    169  C   GLU A  11      97.180  86.900  63.010  1.00  0.00           C
ATOM    170  O   GLU A  11      95.960  87.200  63.030  1.00  0.00           O
ATOM    171  N   VAL A  12      97.930  86.810  64.100  1.00  0.00           N
ATOM    172  HN  VAL A  12      98.830  86.400  63.970  1.00  0.00           H
ATOM    173  CA  VAL A  12      97.440  87.100  65.390  1.00  0.00           C
ATOM    174  HA  VAL A  12      96.380  87.300  65.370  1.00  0.00           H
ATOM    175  CB  VAL A  12      97.700  85.930  66.370  1.00  0.00           C
ATOM    176  HB  VAL A  12      98.780  85.770  66.550  1.00  0.00           H
ATOM    177  CG1 VAL A  12      97.050  86.240  67.750  1.00  0.00           C
ATOM    178 HG11 VAL A  12      95.990  86.560  67.680  1.00  0.00           H
ATOM    179 HG12 VAL A  12      97.180  85.400  68.460  1.00  0.00           H
ATOM    180 HG13 VAL A  12      97.610  87.050  68.270  1.00  0.00           H
ATOM    181  CG2 VAL A  12      97.150  84.660  65.690  1.00  0.00           C
ATOM    182 HG21 VAL A  12      96.050  84.690  65.590  1.00  0.00           H
ATOM    183 HG22 VAL A  12      97.660  84.470  64.720  1.00  0.00           H
ATOM    184 HG23 VAL A  12      97.270  83.810  66.390  1.00  0.00           H
ATOM    185  C   VAL A  12      98.190  88.330  65.890  1.00  0.00           C
ATOM    186  O   VAL A  12      99.380  88.240  66.220  1.00  0.00           O
ATOM    187  N   HIS A  13      97.460  89.470  65.950  1.00  0.00           N
ATOM    188  HN  HIS A  13      96.520  89.550  65.640  1.00  0.00           H
ATOM    189  CA  HIS A  13      98.100  90.720  66.410  1.00  0.00           C
ATOM    190  HA  HIS A  13      99.120  90.500  66.690  1.00  0.00           H
ATOM    191  CB  HIS A  13      98.180  91.740  65.310  1.00  0.00           C
ATOM    192  HB1 HIS A  13      98.820  92.580  65.650  1.00  0.00           H
ATOM    193  HB2 HIS A  13      97.180  92.130  65.040  1.00  0.00           H
ATOM    194  ND1 HIS A  13     100.180  91.370  63.860  1.00  0.00           N
ATOM    195  CG  HIS A  13      98.840  91.110  64.080  1.00  0.00           C
ATOM    196  CE1 HIS A  13     100.390  90.730  62.740  1.00  0.00           C
ATOM    197  HE1 HIS A  13     101.350  90.700  62.220  1.00  0.00           H
ATOM    198  NE2 HIS A  13      99.310  90.150  62.240  1.00  0.00           N
ATOM    199  HE2 HIS A  13      99.180  89.760  61.330  1.00  0.00           H
ATOM    200  CD2 HIS A  13      98.290  90.380  63.120  1.00  0.00           C
ATOM    201  HD2 HIS A  13      97.350  89.860  62.970  1.00  0.00           H
ATOM    202  C   HIS A  13      97.560  91.430  67.600  1.00  0.00           C
ATOM    203  O   HIS A  13      96.370  91.720  67.740  1.00  0.00           O
ATOM    204  N   HIS A  14      98.510  91.930  68.490  1.00  0.00           N
ATOM    205  HN  HIS A  14      99.450  91.600  68.380  1.00  0.00           H
ATOM    206  CA  HIS A  14      98.280  93.030  69.350  1.00  0.00           C
ATOM    207  HA  HIS A  14      99.270  93.210  69.730  1.00  0.00           H
ATOM    208  CB  HIS A  14      97.960  94.330  68.560  1.00  0.00           C
ATOM    209  HB1 HIS A  14      97.910  95.130  69.320  1.00  0.00           H
ATOM    210  HB2 HIS A  14      96.920  94.240  68.150  1.00  0.00           H
ATOM    211  ND1 HIS A  14     100.070  95.010  67.540  1.00  0.00           N
ATOM    212  CG  HIS A  14      98.760  94.720  67.360  1.00  0.00           C
ATOM    213  CE1 HIS A  14     100.500  95.270  66.330  1.00  0.00           C
ATOM    214  HE1 HIS A  14     101.550  95.530  66.140  1.00  0.00           H
ATOM    215  NE2 HIS A  14      99.540  95.330  65.420  1.00  0.00           N
ATOM    216  HE2 HIS A  14      99.700  95.550  64.460  1.00  0.00           H
ATOM    217  CD2 HIS A  14      98.390  94.960  66.060  1.00  0.00           C
ATOM    218  HD2 HIS A  14      97.380  94.990  65.670  1.00  0.00           H
ATOM    219  C   HIS A  14      97.420  92.780  70.610  1.00  0.00           C
ATOM    220  O   HIS A  14      96.680  93.650  70.990  1.00  0.00           O
ATOM    221  N   GLN A  15      97.550  91.530  71.110  1.00  0.00           N
ATOM    222  HN  GLN A  15      98.200  90.840  70.790  1.00  0.00           H
ATOM    223  CA  GLN A  15      96.820  91.100  72.300  1.00  0.00           C
ATOM    224  HA  GLN A  15      95.810  91.420  72.090  1.00  0.00           H
ATOM    225  CB  GLN A  15      96.950  89.570  72.610  1.00  0.00           C
ATOM    226  HB1 GLN A  15      96.720  89.150  73.610  1.00  0.00           H
ATOM    227  HB2 GLN A  15      98.040  89.380  72.540  1.00  0.00           H
ATOM    228  CG  GLN A  15      96.250  88.550  71.630  1.00  0.00           C
ATOM    229  HG1 GLN A  15      95.210  88.930  71.610  1.00  0.00           H
ATOM    230  HG2 GLN A  15      96.360  87.540  72.090  1.00  0.00           H
ATOM    231  CD  GLN A  15      96.870  88.600  70.290  1.00  0.00           C
ATOM    232  OE1 GLN A  15      98.110  88.630  70.180  1.00  0.00           O
ATOM    233  NE2 GLN A  15      96.120  88.870  69.240  1.00  0.00           N
ATOM    234 HE21 GLN A  15      95.160  89.140  69.340  1.00  0.00           H
ATOM    235 HE22 GLN A  15      96.500  88.950  68.320  1.00  0.00           H
ATOM    236  C   GLN A  15      97.330  91.820  73.650  1.00  0.00           C
ATOM    237  O   GLN A  15      98.380  91.510  74.230  1.00  0.00           O
ATOM    238  N   LYS A  16      96.620  92.830  74.170  1.00  0.00           N
ATOM    239  HN  LYS A  16      95.740  92.960  73.720  1.00  0.00           H
ATOM    240  CA  LYS A  16      97.030  93.790  75.270  1.00  0.00           C
ATOM    241  HA  LYS A  16      97.990  93.460  75.640  1.00  0.00           H
ATOM    242  CB  LYS A  16      97.050  95.210  74.700  1.00  0.00           C
ATOM    243  HB1 LYS A  16      96.560  95.410  73.720  1.00  0.00           H
ATOM    244  HB2 LYS A  16      98.070  95.270  74.270  1.00  0.00           H
ATOM    245  CG  LYS A  16      96.990  96.400  75.700  1.00  0.00           C
ATOM    246  HG1 LYS A  16      97.730  96.180  76.500  1.00  0.00           H
ATOM    247  HG2 LYS A  16      95.970  96.440  76.130  1.00  0.00           H
ATOM    248  CD  LYS A  16      97.280  97.760  75.120  1.00  0.00           C
ATOM    249  HD1 LYS A  16      98.380  97.760  74.970  1.00  0.00           H
ATOM    250  HD2 LYS A  16      96.720  97.950  74.170  1.00  0.00           H
ATOM    251  CE  LYS A  16      96.840  99.050  75.920  1.00  0.00           C
ATOM    252  HE1 LYS A  16      97.580  99.060  76.750  1.00  0.00           H
ATOM    253  HE2 LYS A  16      95.780  98.920  76.190  1.00  0.00           H
ATOM    254  NZ  LYS A  16      96.960 100.340  75.170  1.00  0.00           N
ATOM    255  HZ1 LYS A  16      96.570 100.240  74.210  1.00  0.00           H
ATOM    256  HZ2 LYS A  16      96.420 101.080  75.660  1.00  0.00           H
ATOM    257  HZ3 LYS A  16      97.950 100.680  75.120  1.00  0.00           H
ATOM    258  C   LYS A  16      96.160  93.720  76.500  1.00  0.00           C
ATOM    259  O   LYS A  16      94.950  93.770  76.400  1.00  0.00           O
ATOM    260  N   LEU A  17      96.740  93.680  77.720  1.00  0.00           N
ATOM    261  HN  LEU A  17      97.720  93.690  77.880  1.00  0.00           H
ATOM    262  CA  LEU A  17      95.960  93.650  78.990  1.00  0.00           C
ATOM    263  HA  LEU A  17      94.940  93.940  78.800  1.00  0.00           H
ATOM    264  CB  LEU A  17      95.950  92.210  79.560  1.00  0.00           C
ATOM    265  HB1 LEU A  17      96.970  91.890  79.870  1.00  0.00           H
ATOM    266  HB2 LEU A  17      95.600  91.570  78.720  1.00  0.00           H
ATOM    267  CG  LEU A  17      94.930  91.990  80.710  1.00  0.00           C
ATOM    268  HG  LEU A  17      94.130  92.750  80.590  1.00  0.00           H
ATOM    269  CD1 LEU A  17      94.120  90.630  80.710  1.00  0.00           C
ATOM    270 HD11 LEU A  17      94.660  89.670  80.560  1.00  0.00           H
ATOM    271 HD12 LEU A  17      93.660  90.380  81.690  1.00  0.00           H
ATOM    272 HD13 LEU A  17      93.350  90.590  79.910  1.00  0.00           H
ATOM    273  CD2 LEU A  17      95.570  92.180  82.050  1.00  0.00           C
ATOM    274 HD21 LEU A  17      96.300  91.380  82.280  1.00  0.00           H
ATOM    275 HD22 LEU A  17      96.200  93.090  82.070  1.00  0.00           H
ATOM    276 HD23 LEU A  17      94.770  92.230  82.820  1.00  0.00           H
ATOM    277  C   LEU A  17      96.440  94.670  80.010  1.00  0.00           C
ATOM    278  O   LEU A  17      97.600  94.700  80.310  1.00  0.00           O
ATOM    279  N   VAL A  18      95.570  95.550  80.560  1.00  0.00           N
ATOM    280  HN  VAL A  18      94.650  95.320  80.290  1.00  0.00           H
ATOM    281  CA  VAL A  18      95.820  96.520  81.590  1.00  0.00           C
ATOM    282  HA  VAL A  18      96.850  96.370  81.880  1.00  0.00           H
ATOM    283  CB  VAL A  18      95.570  97.950  81.120  1.00  0.00           C
ATOM    284  HB  VAL A  18      94.470  98.130  81.180  1.00  0.00           H
ATOM    285  CG1 VAL A  18      96.310  98.910  82.040  1.00  0.00           C
ATOM    286 HG11 VAL A  18      97.350  98.630  82.300  1.00  0.00           H
ATOM    287 HG12 VAL A  18      96.240  99.910  81.570  1.00  0.00           H
ATOM    288 HG13 VAL A  18      95.880  98.940  83.060  1.00  0.00           H
ATOM    289  CG2 VAL A  18      95.790  98.240  79.590  1.00  0.00           C
ATOM    290 HG21 VAL A  18      95.900  99.290  79.240  1.00  0.00           H
ATOM    291 HG22 VAL A  18      96.800  97.810  79.430  1.00  0.00           H
ATOM    292 HG23 VAL A  18      95.110  97.620  78.980  1.00  0.00           H
ATOM    293  C   VAL A  18      94.980  96.250  82.820  1.00  0.00           C
ATOM    294  O   VAL A  18      93.790  96.220  82.890  1.00  0.00           O
ATOM    295  N   PHE A  19      95.610  96.070  83.960  1.00  0.00           N
ATOM    296  HN  PHE A  19      96.600  96.050  84.080  1.00  0.00           H
ATOM    297  CA  PHE A  19      94.830  96.090  85.140  1.00  0.00           C
ATOM    298  HA  PHE A  19      93.850  95.660  84.990  1.00  0.00           H
ATOM    299  CB  PHE A  19      95.470  95.280  86.290  1.00  0.00           C
ATOM    300  HB1 PHE A  19      94.840  95.450  87.190  1.00  0.00           H
ATOM    301  HB2 PHE A  19      96.480  95.610  86.620  1.00  0.00           H
ATOM    302  CG  PHE A  19      95.670  93.780  86.090  1.00  0.00           C
ATOM    303  CD1 PHE A  19      94.660  93.000  86.750  1.00  0.00           C
ATOM    304  HD1 PHE A  19      93.930  93.510  87.360  1.00  0.00           H
ATOM    305  CE1 PHE A  19      94.560  91.590  86.560  1.00  0.00           C
ATOM    306  HE1 PHE A  19      93.700  91.090  86.980  1.00  0.00           H
ATOM    307  CZ  PHE A  19      95.570  90.900  85.760  1.00  0.00           C
ATOM    308  HZ  PHE A  19      95.590  89.830  85.660  1.00  0.00           H
ATOM    309  CD2 PHE A  19      96.600  93.060  85.300  1.00  0.00           C
ATOM    310  HD2 PHE A  19      97.210  93.700  84.670  1.00  0.00           H
ATOM    311  CE2 PHE A  19      96.550  91.680  85.140  1.00  0.00           C
ATOM    312  HE2 PHE A  19      97.220  91.070  84.550  1.00  0.00           H
ATOM    313  C   PHE A  19      94.430  97.520  85.600  1.00  0.00           C
ATOM    314  O   PHE A  19      93.280  97.950  85.590  1.00  0.00           O
ATOM    315  N   PHE A  20      95.450  98.390  85.710  1.00  0.00           N
ATOM    316  HN  PHE A  20      96.390  98.070  85.810  1.00  0.00           H
ATOM    317  CA  PHE A  20      95.170  99.760  86.080  1.00  0.00           C
ATOM    318  HA  PHE A  20      94.130  99.990  86.210  1.00  0.00           H
ATOM    319  CB  PHE A  20      95.850 100.210  87.370  1.00  0.00           C
ATOM    320  HB1 PHE A  20      95.800 101.300  87.590  1.00  0.00           H
ATOM    321  HB2 PHE A  20      96.940 100.010  87.270  1.00  0.00           H
ATOM    322  CG  PHE A  20      95.400  99.370  88.560  1.00  0.00           C
ATOM    323  CD1 PHE A  20      95.840  98.060  88.780  1.00  0.00           C
ATOM    324  HD1 PHE A  20      96.540  97.580  88.110  1.00  0.00           H
ATOM    325  CE1 PHE A  20      95.330  97.300  89.790  1.00  0.00           C
ATOM    326  HE1 PHE A  20      95.710  96.330  90.080  1.00  0.00           H
ATOM    327  CZ  PHE A  20      94.350  97.810  90.650  1.00  0.00           C
ATOM    328  HZ  PHE A  20      93.950  97.120  91.370  1.00  0.00           H
ATOM    329  CD2 PHE A  20      94.350  99.840  89.380  1.00  0.00           C
ATOM    330  HD2 PHE A  20      93.800 100.760  89.210  1.00  0.00           H
ATOM    331  CE2 PHE A  20      93.850  99.100  90.460  1.00  0.00           C
ATOM    332  HE2 PHE A  20      93.080  99.560  91.070  1.00  0.00           H
ATOM    333  C   PHE A  20      95.600 100.680  84.990  1.00  0.00           C
ATOM    334  O   PHE A  20      96.790 100.720  84.620  1.00  0.00           O
ATOM    335  N   ALA A  21      94.790 101.470  84.350  1.00  0.00           N
ATOM    336  HN  ALA A  21      93.820 101.540  84.570  1.00  0.00           H
ATOM    337  CA  ALA A  21      95.080 102.050  83.040  1.00  0.00           C
ATOM    338  HA  ALA A  21      96.050 101.720  82.700  1.00  0.00           H
ATOM    339  CB  ALA A  21      93.900 101.730  82.040  1.00  0.00           C
ATOM    340  HB1 ALA A  21      94.020 100.660  81.760  1.00  0.00           H
ATOM    341  HB2 ALA A  21      92.920 101.810  82.570  1.00  0.00           H
ATOM    342  HB3 ALA A  21      94.050 102.410  81.170  1.00  0.00           H
ATOM    343  C   ALA A  21      95.240 103.600  83.160  1.00  0.00           C
ATOM    344  O   ALA A  21      95.640 104.340  82.190  1.00  0.00           O
ATOM    345  N   GLU A  22      94.970 104.120  84.370  1.00  0.00           N
ATOM    346  HN  GLU A  22      94.870 103.490  85.140  1.00  0.00           H
ATOM    347  CA  GLU A  22      94.850 105.490  84.750  1.00  0.00           C
ATOM    348  HA  GLU A  22      95.580 106.010  84.160  1.00  0.00           H
ATOM    349  CB  GLU A  22      93.470 106.130  84.640  1.00  0.00           C
ATOM    350  HB1 GLU A  22      93.350 107.160  85.040  1.00  0.00           H
ATOM    351  HB2 GLU A  22      92.920 105.300  85.130  1.00  0.00           H
ATOM    352  CG  GLU A  22      92.960 106.240  83.170  1.00  0.00           C
ATOM    353  HG1 GLU A  22      91.860 106.320  83.170  1.00  0.00           H
ATOM    354  HG2 GLU A  22      93.180 105.200  82.860  1.00  0.00           H
ATOM    355  CD  GLU A  22      93.610 107.250  82.240  1.00  0.00           C
ATOM    356  OE1 GLU A  22      94.500 107.990  82.710  1.00  0.00           O
ATOM    357  OE2 GLU A  22      93.240 107.280  81.020  1.00  0.00           O
ATOM    358  C   GLU A  22      95.300 105.590  86.180  1.00  0.00           C
ATOM    359  O   GLU A  22      95.130 104.630  86.890  1.00  0.00           O
ATOM    360  N   ASP A  23      95.880 106.750  86.530  1.00  0.00           N
ATOM    361  HN  ASP A  23      95.980 107.560  85.960  1.00  0.00           H
ATOM    362  CA  ASP A  23      96.450 106.970  87.840  1.00  0.00           C
ATOM    363  HA  ASP A  23      97.480 106.620  87.840  1.00  0.00           H
ATOM    364  CB  ASP A  23      96.520 108.520  88.270  1.00  0.00           C
ATOM    365  HB1 ASP A  23      97.010 108.760  89.240  1.00  0.00           H
ATOM    366  HB2 ASP A  23      95.440 108.770  88.360  1.00  0.00           H
ATOM    367  CG  ASP A  23      97.140 109.520  87.340  1.00  0.00           C
ATOM    368  OD1 ASP A  23      97.150 110.770  87.660  1.00  0.00           O
ATOM    369  OD2 ASP A  23      97.570 109.190  86.170  1.00  0.00           O
ATOM    370  C   ASP A  23      95.840 106.270  89.070  1.00  0.00           C
ATOM    371  O   ASP A  23      94.610 106.120  89.270  1.00  0.00           O
ATOM    372  N   VAL A  24      96.740 105.780  90.000  1.00  0.00           N
ATOM    373  HN  VAL A  24      97.690 105.990  89.780  1.00  0.00           H
ATOM    374  CA  VAL A  24      96.350 105.150  91.270  1.00  0.00           C
ATOM    375  HA  VAL A  24      95.270 105.150  91.290  1.00  0.00           H
ATOM    376  CB  VAL A  24      96.870 103.680  91.440  1.00  0.00           C
ATOM    377  HB  VAL A  24      97.970 103.760  91.310  1.00  0.00           H
ATOM    378  CG1 VAL A  24      96.580 103.050  92.770  1.00  0.00           C
ATOM    379 HG11 VAL A  24      95.480 103.090  92.880  1.00  0.00           H
ATOM    380 HG12 VAL A  24      96.970 102.010  92.830  1.00  0.00           H
ATOM    381 HG13 VAL A  24      97.140 103.670  93.510  1.00  0.00           H
ATOM    382  CG2 VAL A  24      96.330 102.800  90.340  1.00  0.00           C
ATOM    383 HG21 VAL A  24      96.900 103.000  89.410  1.00  0.00           H
ATOM    384 HG22 VAL A  24      96.520 101.740  90.600  1.00  0.00           H
ATOM    385 HG23 VAL A  24      95.240 102.960  90.150  1.00  0.00           H
ATOM    386  C   VAL A  24      96.810 105.980  92.480  1.00  0.00           C
ATOM    387  O   VAL A  24      98.030 106.200  92.580  1.00  0.00           O
ATOM    388  N   GLY A  25      95.930 106.550  93.310  1.00  0.00           N
ATOM    389  HN  GLY A  25      94.980 106.490  93.000  1.00  0.00           H
ATOM    390  CA  GLY A  25      96.380 107.490  94.420  1.00  0.00           C
ATOM    391  HA1 GLY A  25      97.070 108.210  94.010  1.00  0.00           H
ATOM    392  HA2 GLY A  25      95.500 107.910  94.880  1.00  0.00           H
ATOM    393  C   GLY A  25      97.170 106.790  95.560  1.00  0.00           C
ATOM    394  O   GLY A  25      97.880 105.800  95.430  1.00  0.00           O
ATOM    395  N   SER A  26      97.000 107.230  96.790  1.00  0.00           N
ATOM    396  HN  SER A  26      96.420 108.030  96.900  1.00  0.00           H
ATOM    397  CA  SER A  26      97.690 106.760  97.920  1.00  0.00           C
ATOM    398  HA  SER A  26      98.670 106.440  97.610  1.00  0.00           H
ATOM    399  CB  SER A  26      97.730 107.780  99.050  1.00  0.00           C
ATOM    400  HB1 SER A  26      96.730 108.250  99.190  1.00  0.00           H
ATOM    401  HB2 SER A  26      98.280 108.690  98.720  1.00  0.00           H
ATOM    402  OG  SER A  26      98.320 107.340 100.250  1.00  0.00           O
ATOM    403  HG1 SER A  26      99.270 107.470 100.190  1.00  0.00           H
ATOM    404  C   SER A  26      97.090 105.530  98.580  1.00  0.00           C
ATOM    405  O   SER A  26      95.830 105.530  98.780  1.00  0.00           O
ATOM    406  N   ASN A  27      97.890 104.540  99.020  1.00  0.00           N
ATOM    407  HN  ASN A  27      98.870 104.590  98.870  1.00  0.00           H
ATOM    408  CA  ASN A  27      97.450 103.310  99.650  1.00  0.00           C
ATOM    409  HA  ASN A  27      96.370 103.230  99.650  1.00  0.00           H
ATOM    410  CB  ASN A  27      97.990 102.210  98.720  1.00  0.00           C
ATOM    411  HB1 ASN A  27      99.100 102.120  98.790  1.00  0.00           H
ATOM    412  HB2 ASN A  27      97.700 102.530  97.690  1.00  0.00           H
ATOM    413  CG  ASN A  27      97.420 100.820  99.100  1.00  0.00           C
ATOM    414  OD1 ASN A  27      96.210 100.710  99.340  1.00  0.00           O
ATOM    415  ND2 ASN A  27      98.270  99.760  99.250  1.00  0.00           N
ATOM    416 HD21 ASN A  27      99.200 100.000  99.540  1.00  0.00           H
ATOM    417 HD22 ASN A  27      97.920  98.890  99.590  1.00  0.00           H
ATOM    418  C   ASN A  27      97.810 103.010 101.090  1.00  0.00           C
ATOM    419  O   ASN A  27      98.980 102.820 101.330  1.00  0.00           O
ATOM    420  N   LYS A  28      96.860 102.870 102.030  1.00  0.00           N
ATOM    421  HN  LYS A  28      95.920 103.190 101.990  1.00  0.00           H
ATOM    422  CA  LYS A  28      97.180 102.250 103.250  1.00  0.00           C
ATOM    423  HA  LYS A  28      98.240 102.060 103.360  1.00  0.00           H
ATOM    424  CB  LYS A  28      96.600 103.010 104.510  1.00  0.00           C
ATOM    425  HB1 LYS A  28      97.130 102.480 105.320  1.00  0.00           H
ATOM    426  HB2 LYS A  28      95.500 102.920 104.620  1.00  0.00           H
ATOM    427  CG  LYS A  28      96.970 104.510 104.580  1.00  0.00           C
ATOM    428  HG1 LYS A  28      96.530 105.080 103.740  1.00  0.00           H
ATOM    429  HG2 LYS A  28      98.050 104.660 104.380  1.00  0.00           H
ATOM    430  CD  LYS A  28      96.480 105.310 105.850  1.00  0.00           C
ATOM    431  HD1 LYS A  28      96.730 106.390 105.720  1.00  0.00           H
ATOM    432  HD2 LYS A  28      95.370 105.250 105.790  1.00  0.00           H
ATOM    433  CE  LYS A  28      97.010 104.710 107.200  1.00  0.00           C
ATOM    434  HE1 LYS A  28      98.120 104.720 107.180  1.00  0.00           H
ATOM    435  HE2 LYS A  28      96.660 103.660 107.200  1.00  0.00           H
ATOM    436  NZ  LYS A  28      96.520 105.370 108.420  1.00  0.00           N
ATOM    437  HZ1 LYS A  28      96.880 106.350 108.460  1.00  0.00           H
ATOM    438  HZ2 LYS A  28      95.490 105.330 108.440  1.00  0.00           H
ATOM    439  HZ3 LYS A  28      96.930 104.840 109.210  1.00  0.00           H
ATOM    440  C   LYS A  28      96.560 100.800 103.280  1.00  0.00           C
ATOM    441  O   LYS A  28      96.720 100.030 104.220  1.00  0.00           O
ATOM    442  N   GLY A  29      95.910 100.390 102.180  1.00  0.00           N
ATOM    443  HN  GLY A  29      95.950 100.960 101.360  1.00  0.00           H
ATOM    444  CA  GLY A  29      95.130  99.150 102.010  1.00  0.00           C
ATOM    445  HA1 GLY A  29      94.900  98.740 102.980  1.00  0.00           H
ATOM    446  HA2 GLY A  29      94.170  99.420 101.580  1.00  0.00           H
ATOM    447  C   GLY A  29      95.820  98.040 101.160  1.00  0.00           C
ATOM    448  O   GLY A  29      97.040  97.870 101.310  1.00  0.00           O
ATOM    449  N   ALA A  30      95.170  97.260 100.370  1.00  0.00           N
ATOM    450  HN  ALA A  30      94.230  97.440 100.090  1.00  0.00           H
ATOM    451  CA  ALA A  30      95.810  96.210  99.600  1.00  0.00           C
ATOM    452  HA  ALA A  30      96.890  96.270  99.540  1.00  0.00           H
ATOM    453  CB  ALA A  30      95.490  94.840 100.230  1.00  0.00           C
ATOM    454  HB1 ALA A  30      95.990  94.020  99.680  1.00  0.00           H
ATOM    455  HB2 ALA A  30      95.740  94.860 101.310  1.00  0.00           H
ATOM    456  HB3 ALA A  30      94.400  94.650 100.120  1.00  0.00           H
ATOM    457  C   ALA A  30      95.430  96.250  98.220  1.00  0.00           C
ATOM    458  O   ALA A  30      94.220  96.350  97.940  1.00  0.00           O
ATOM    459  N   ILE A  31      96.360  96.250  97.280  1.00  0.00           N
ATOM    460  HN  ILE A  31      97.330  96.180  97.460  1.00  0.00           H
ATOM    461  CA  ILE A  31      95.980  96.440  95.870  1.00  0.00           C
ATOM    462  HA  ILE A  31      94.930  96.230  95.760  1.00  0.00           H
ATOM    463  CB  ILE A  31      96.320  97.730  95.290  1.00  0.00           C
ATOM    464  HB  ILE A  31      97.400  97.800  95.030  1.00  0.00           H
ATOM    465  CG2 ILE A  31      95.540  97.810  93.960  1.00  0.00           C
ATOM    466 HG21 ILE A  31      95.870  97.080  93.180  1.00  0.00           H
ATOM    467 HG22 ILE A  31      94.470  97.580  94.140  1.00  0.00           H
ATOM    468 HG23 ILE A  31      95.620  98.820  93.500  1.00  0.00           H
ATOM    469  CG1 ILE A  31      95.950  98.950  96.150  1.00  0.00           C
ATOM    470 HG11 ILE A  31      96.530  98.950  97.100  1.00  0.00           H
ATOM    471 HG12 ILE A  31      94.860  98.950  96.360  1.00  0.00           H
ATOM    472  CD  ILE A  31      96.140 100.310  95.420  1.00  0.00           C
ATOM    473  HD1 ILE A  31      95.280 100.450  94.730  1.00  0.00           H
ATOM    474  HD2 ILE A  31      95.990 101.160  96.130  1.00  0.00           H
ATOM    475  HD3 ILE A  31      97.180 100.370  95.030  1.00  0.00           H
ATOM    476  C   ILE A  31      96.720  95.360  95.060  1.00  0.00           C
ATOM    477  O   ILE A  31      97.990  95.340  94.930  1.00  0.00           O
ATOM    478  N   ILE A  32      95.840  94.580  94.430  1.00  0.00           N
ATOM    479  HN  ILE A  32      94.870  94.730  94.580  1.00  0.00           H
ATOM    480  CA  ILE A  32      96.260  93.320  93.820  1.00  0.00           C
ATOM    481  HA  ILE A  32      97.340  93.280  93.770  1.00  0.00           H
ATOM    482  CB  ILE A  32      95.640  92.100  94.500  1.00  0.00           C
ATOM    483  HB  ILE A  32      94.570  92.020  94.190  1.00  0.00           H
ATOM    484  CG2 ILE A  32      96.350  90.810  93.930  1.00  0.00           C
ATOM    485 HG21 ILE A  32      95.830  89.890  94.270  1.00  0.00           H
ATOM    486 HG22 ILE A  32      96.360  90.820  92.820  1.00  0.00           H
ATOM    487 HG23 ILE A  32      97.440  90.750  94.170  1.00  0.00           H
ATOM    488  CG1 ILE A  32      95.760  92.180  96.030  1.00  0.00           C
ATOM    489 HG11 ILE A  32      94.900  91.640  96.480  1.00  0.00           H
ATOM    490 HG12 ILE A  32      95.510  93.190  96.420  1.00  0.00           H
ATOM    491  CD  ILE A  32      97.050  91.770  96.660  1.00  0.00           C
ATOM    492  HD1 ILE A  32      97.190  90.680  96.530  1.00  0.00           H
ATOM    493  HD2 ILE A  32      97.820  92.220  95.980  1.00  0.00           H
ATOM    494  HD3 ILE A  32      97.120  92.090  97.720  1.00  0.00           H
ATOM    495  C   ILE A  32      95.790  93.390  92.350  1.00  0.00           C
ATOM    496  O   ILE A  32      94.630  93.670  92.030  1.00  0.00           O
ATOM    497  N   GLY A  33      96.690  93.040  91.420  1.00  0.00           N
ATOM    498  HN  GLY A  33      97.610  92.790  91.710  1.00  0.00           H
ATOM    499  CA  GLY A  33      96.200  92.860  89.970  1.00  0.00           C
ATOM    500  HA1 GLY A  33      95.570  93.620  89.560  1.00  0.00           H
ATOM    501  HA2 GLY A  33      97.130  92.750  89.430  1.00  0.00           H
ATOM    502  C   GLY A  33      95.490  91.550  89.830  1.00  0.00           C
ATOM    503  O   GLY A  33      94.330  91.590  89.620  1.00  0.00           O
ATOM    504  N   LEU A  34      96.250  90.400  90.040  1.00  0.00           N
ATOM    505  HN  LEU A  34      97.230  90.430  90.230  1.00  0.00           H
ATOM    506  CA  LEU A  34      95.720  89.040  89.920  1.00  0.00           C
ATOM    507  HA  LEU A  34      94.640  89.010  89.870  1.00  0.00           H
ATOM    508  CB  LEU A  34      96.160  88.360  88.620  1.00  0.00           C
ATOM    509  HB1 LEU A  34      97.220  88.660  88.430  1.00  0.00           H
ATOM    510  HB2 LEU A  34      95.510  88.710  87.800  1.00  0.00           H
ATOM    511  CG  LEU A  34      96.160  86.790  88.580  1.00  0.00           C
ATOM    512  HG  LEU A  34      96.560  86.470  89.570  1.00  0.00           H
ATOM    513  CD1 LEU A  34      94.770  86.270  88.470  1.00  0.00           C
ATOM    514 HD11 LEU A  34      94.790  85.170  88.390  1.00  0.00           H
ATOM    515 HD12 LEU A  34      94.190  86.460  89.390  1.00  0.00           H
ATOM    516 HD13 LEU A  34      94.180  86.570  87.570  1.00  0.00           H
ATOM    517  CD2 LEU A  34      97.010  86.250  87.450  1.00  0.00           C
ATOM    518 HD21 LEU A  34      97.950  86.850  87.420  1.00  0.00           H
ATOM    519 HD22 LEU A  34      97.300  85.180  87.540  1.00  0.00           H
ATOM    520 HD23 LEU A  34      96.500  86.220  86.470  1.00  0.00           H
ATOM    521  C   LEU A  34      96.020  88.320  91.200  1.00  0.00           C
ATOM    522  O   LEU A  34      97.180  88.040  91.510  1.00  0.00           O
ATOM    523  N   MET A  35      94.900  87.900  91.850  1.00  0.00           N
ATOM    524  HN  MET A  35      94.000  88.130  91.500  1.00  0.00           H
ATOM    525  CA  MET A  35      94.950  87.060  93.040  1.00  0.00           C
ATOM    526  HA  MET A  35      95.940  87.100  93.470  1.00  0.00           H
ATOM    527  CB  MET A  35      93.870  87.600  94.030  1.00  0.00           C
ATOM    528  HB1 MET A  35      92.980  87.970  93.480  1.00  0.00           H
ATOM    529  HB2 MET A  35      94.330  88.480  94.530  1.00  0.00           H
ATOM    530  CG  MET A  35      93.530  86.590  95.160  1.00  0.00           C
ATOM    531  HG1 MET A  35      94.460  86.230  95.660  1.00  0.00           H
ATOM    532  HG2 MET A  35      92.950  85.720  94.770  1.00  0.00           H
ATOM    533  SD  MET A  35      92.540  87.290  96.440  1.00  0.00           S
ATOM    534  CE  MET A  35      92.450  85.910  97.700  1.00  0.00           C
ATOM    535  HE1 MET A  35      93.460  85.570  98.030  1.00  0.00           H
ATOM    536  HE2 MET A  35      92.090  86.290  98.670  1.00  0.00           H
ATOM    537  HE3 MET A  35      91.820  85.090  97.290  1.00  0.00           H
ATOM    538  C   MET A  35      94.540  85.680  92.590  1.00  0.00           C
ATOM    539  O   MET A  35      93.440  85.450  92.010  1.00  0.00           O
ATOM    540  N   VAL A  36      95.490  84.680  92.950  1.00  0.00           N
ATOM    541  HN  VAL A  36      96.350  84.940  93.390  1.00  0.00           H
ATOM    542  CA  VAL A  36      95.280  83.190  92.720  1.00  0.00           C
ATOM    543  HA  VAL A  36      94.260  83.060  92.410  1.00  0.00           H
ATOM    544  CB  VAL A  36      96.230  82.500  91.710  1.00  0.00           C
ATOM    545  HB  VAL A  36      97.290  82.540  92.030  1.00  0.00           H
ATOM    546  CG1 VAL A  36      95.850  81.000  91.490  1.00  0.00           C
ATOM    547 HG11 VAL A  36      94.810  81.090  91.120  1.00  0.00           H
ATOM    548 HG12 VAL A  36      96.540  80.650  90.690  1.00  0.00           H
ATOM    549 HG13 VAL A  36      95.980  80.400  92.410  1.00  0.00           H
ATOM    550  CG2 VAL A  36      96.220  83.240  90.370  1.00  0.00           C
ATOM    551 HG21 VAL A  36      96.880  82.760  89.620  1.00  0.00           H
ATOM    552 HG22 VAL A  36      95.150  83.190  90.080  1.00  0.00           H
ATOM    553 HG23 VAL A  36      96.610  84.260  90.600  1.00  0.00           H
ATOM    554  C   VAL A  36      95.310  82.630  94.150  1.00  0.00           C
ATOM    555  O   VAL A  36      96.360  82.560  94.790  1.00  0.00           O
ATOM    556  N   GLY A  37      94.230  82.110  94.680  1.00  0.00           N
ATOM    557  HN  GLY A  37      93.350  82.170  94.220  1.00  0.00           H
ATOM    558  CA  GLY A  37      94.040  81.600  96.100  1.00  0.00           C
ATOM    559  HA1 GLY A  37      92.990  81.430  96.280  1.00  0.00           H
ATOM    560  HA2 GLY A  37      94.770  80.810  96.050  1.00  0.00           H
ATOM    561  C   GLY A  37      94.480  82.570  97.160  1.00  0.00           C
ATOM    562  O   GLY A  37      94.520  83.750  96.930  1.00  0.00           O
ATOM    563  N   GLY A  38      94.820  81.950  98.320  1.00  0.00           N
ATOM    564  HN  GLY A  38      94.940  80.970  98.450  1.00  0.00           H
ATOM    565  CA  GLY A  38      95.370  82.680  99.500  1.00  0.00           C
ATOM    566  HA1 GLY A  38      95.750  81.970 100.220  1.00  0.00           H
ATOM    567  HA2 GLY A  38      96.130  83.380  99.160  1.00  0.00           H
ATOM    568  C   GLY A  38      94.400  83.480 100.280  1.00  0.00           C
ATOM    569  O   GLY A  38      93.220  83.240 100.280  1.00  0.00           O
ATOM    570  N   VAL A  39      94.940  84.440 101.040  1.00  0.00           N
ATOM    571  HN  VAL A  39      95.930  84.600 101.050  1.00  0.00           H
ATOM    572  CA  VAL A  39      94.150  85.310 101.860  1.00  0.00           C
ATOM    573  HA  VAL A  39      93.160  85.230 101.430  1.00  0.00           H
ATOM    574  CB  VAL A  39      94.130  84.890 103.350  1.00  0.00           C
ATOM    575  HB  VAL A  39      95.190  84.990 103.660  1.00  0.00           H
ATOM    576  CG1 VAL A  39      93.250  85.820 104.220  1.00  0.00           C
ATOM    577 HG11 VAL A  39      92.230  85.840 103.790  1.00  0.00           H
ATOM    578 HG12 VAL A  39      93.260  85.450 105.260  1.00  0.00           H
ATOM    579 HG13 VAL A  39      93.580  86.880 104.220  1.00  0.00           H
ATOM    580  CG2 VAL A  39      93.790  83.490 103.500  1.00  0.00           C
ATOM    581 HG21 VAL A  39      94.640  82.870 103.140  1.00  0.00           H
ATOM    582 HG22 VAL A  39      93.700  83.200 104.570  1.00  0.00           H
ATOM    583 HG23 VAL A  39      92.850  83.090 103.050  1.00  0.00           H
ATOM    584  C   VAL A  39      94.630  86.730 101.780  1.00  0.00           C
ATOM    585  O   VAL A  39      95.830  86.960 101.970  1.00  0.00           O
ATOM    586  N   VAL A  40      93.720  87.720 101.560  1.00  0.00           N
ATOM    587  HN  VAL A  40      92.760  87.440 101.610  1.00  0.00           H
ATOM    588  CA  VAL A  40      93.960  89.190 101.570  1.00  0.00           C
ATOM    589  HA  VAL A  40      95.020  89.340 101.540  1.00  0.00           H
ATOM    590  CB  VAL A  40      93.390  89.840 100.310  1.00  0.00           C
ATOM    591  HB  VAL A  40      92.420  89.340 100.130  1.00  0.00           H
ATOM    592  CG1 VAL A  40      93.220  91.370 100.320  1.00  0.00           C
ATOM    593 HG11 VAL A  40      92.820  91.770 101.280  1.00  0.00           H
ATOM    594 HG12 VAL A  40      94.160  91.950 100.180  1.00  0.00           H
ATOM    595 HG13 VAL A  40      92.570  91.700  99.480  1.00  0.00           H
ATOM    596  CG2 VAL A  40      94.320  89.520  99.110  1.00  0.00           C
ATOM    597 HG21 VAL A  40      94.440  88.420  99.010  1.00  0.00           H
ATOM    598 HG22 VAL A  40      93.990  89.940  98.140  1.00  0.00           H
ATOM    599 HG23 VAL A  40      95.340  89.820  99.420  1.00  0.00           H
ATOM    600  C   VAL A  40      93.300  89.920 102.740  1.00  0.00           C
ATOM    601  O   VAL A  40      92.090  89.920 102.850  1.00  0.00           O
ATOM    602  N   ILE A  41      94.110  90.500 103.630  1.00  0.00           N
ATOM    603  HN  ILE A  41      95.080  90.640 103.480  1.00  0.00           H
ATOM    604  CA  ILE A  41      93.510  91.170 104.730  1.00  0.00           C
ATOM    605  HA  ILE A  41      92.440  91.270 104.790  1.00  0.00           H
ATOM    606  CB  ILE A  41      94.110  90.650 106.130  1.00  0.00           C
ATOM    607  HB  ILE A  41      95.180  90.950 106.160  1.00  0.00           H
ATOM    608  CG2 ILE A  41      93.140  91.170 107.210  1.00  0.00           C
ATOM    609 HG21 ILE A  41      93.540  90.690 108.130  1.00  0.00           H
ATOM    610 HG22 ILE A  41      93.150  92.270 107.330  1.00  0.00           H
ATOM    611 HG23 ILE A  41      92.110  90.850 106.950  1.00  0.00           H
ATOM    612  CG1 ILE A  41      94.130  89.070 106.220  1.00  0.00           C
ATOM    613 HG11 ILE A  41      94.930  88.740 105.520  1.00  0.00           H
ATOM    614 HG12 ILE A  41      93.070  88.780 106.070  1.00  0.00           H
ATOM    615  CD  ILE A  41      94.550  88.560 107.560  1.00  0.00           C
ATOM    616  HD1 ILE A  41      93.700  88.570 108.270  1.00  0.00           H
ATOM    617  HD2 ILE A  41      94.970  87.540 107.470  1.00  0.00           H
ATOM    618  HD3 ILE A  41      95.210  89.320 108.030  1.00  0.00           H
ATOM    619  C   ILE A  41      93.870  92.600 104.450  1.00  0.00           C
ATOM    620  O   ILE A  41      95.010  92.970 104.310  1.00  0.00           O
ATOM    621  N   ALA A  42      92.920  93.510 104.410  1.00  0.00           N
ATOM    622  HN  ALA A  42      91.950  93.310 104.570  1.00  0.00           H
ATOM    623  CA  ALA A  42      93.090  94.920 104.120  1.00  0.00           C
ATOM    624  HA  ALA A  42      94.150  95.080 104.270  1.00  0.00           H
ATOM    625  CB  ALA A  42      92.740  95.230 102.630  1.00  0.00           C
ATOM    626  HB1 ALA A  42      93.320  94.590 101.930  1.00  0.00           H
ATOM    627  HB2 ALA A  42      91.660  95.030 102.450  1.00  0.00           H
ATOM    628  HB3 ALA A  42      93.080  96.230 102.300  1.00  0.00           H
ATOM    629  C   ALA A  42      92.380  95.750 105.090  1.00  0.00           C
ATOM    630  O   ALA A  42      91.410  96.410 104.660  1.00  0.00           O
ATOM    631  N   NME A  43      92.830  95.860 106.350  1.00  0.00           N
ATOM    632  HN  NME A  43      93.650  95.370 106.650  1.00  0.00           H
ATOM    633  CH3 NME A  43      92.220  96.820 107.240  1.00  0.00           C
ATOM    634 HH31 NME A  43      91.530  97.550 106.770  1.00  0.00           H
ATOM    635 HH32 NME A  43      91.570  96.440 108.060  1.00  0.00           H
ATOM    636 HH33 NME A  43      93.030  97.430 107.680  1.00  0.00           H
ATOM    637  CH3 ACE B   0      78.350 108.920 130.190  1.00  0.00           C
ATOM    638 HH31 ACE B   0      77.430 109.290 130.700  1.00  0.00           H
ATOM    639 HH32 ACE B   0      79.140 108.780 130.960  1.00  0.00           H
ATOM    640 HH33 ACE B   0      78.760 109.660 129.460  1.00  0.00           H
ATOM    641  C   ACE B   0      78.060 107.710 129.450  1.00  0.00           C
ATOM    642  O   ACE B   0      78.510 107.440 128.360  1.00  0.00           O
ATOM    643  N   ASP B   1      77.230 106.850 130.170  1.00  0.00           N
ATOM    644  HN  ASP B   1      76.970 107.060 131.100  1.00  0.00           H
ATOM    645  CA  ASP B   1      76.770 105.580 129.610  1.00  0.00           C
ATOM    646  HA  ASP B   1      77.740 105.130 129.480  1.00  0.00           H
ATOM    647  CB  ASP B   1      75.900 104.770 130.650  1.00  0.00           C
ATOM    648  HB1 ASP B   1      75.600 103.750 130.330  1.00  0.00           H
ATOM    649  HB2 ASP B   1      75.000 105.390 130.890  1.00  0.00           H
ATOM    650  CG  ASP B   1      76.710 104.560 131.910  1.00  0.00           C
ATOM    651  OD1 ASP B   1      76.060 104.220 132.960  1.00  0.00           O
ATOM    652  OD2 ASP B   1      77.940 104.510 131.800  1.00  0.00           O
ATOM    653  C   ASP B   1      76.090 105.480 128.270  1.00  0.00           C
ATOM    654  O   ASP B   1      75.170 106.220 128.040  1.00  0.00           O
ATOM    655  N   ALA B   2      76.670 104.700 127.360  1.00  0.00           N
ATOM    656  HN  ALA B   2      77.400 104.100 127.650  1.00  0.00           H
ATOM    657  CA  ALA B   2      76.070 104.590 126.000  1.00  0.00           C
ATOM    658  HA  ALA B   2      75.020 104.350 126.080  1.00  0.00           H
ATOM    659  CB  ALA B   2      76.360 105.880 125.260  1.00  0.00           C
ATOM    660  HB1 ALA B   2      75.910 106.720 125.820  1.00  0.00           H
ATOM    661  HB2 ALA B   2      77.450 106.030 125.180  1.00  0.00           H
ATOM    662  HB3 ALA B   2      75.950 105.900 124.220  1.00  0.00           H
ATOM    663  C   ALA B   2      76.510 103.500 125.110  1.00  0.00           C
ATOM    664  O   ALA B   2      76.160 103.470 123.930  1.00  0.00           O
ATOM    665  N   GLU B   3      77.360 102.510 125.600  1.00  0.00           N
ATOM    666  HN  GLU B   3      77.740 102.580 126.520  1.00  0.00           H
ATOM    667  CA  GLU B   3      77.730 101.430 124.720  1.00  0.00           C
ATOM    668  HA  GLU B   3      77.390 101.640 123.720  1.00  0.00           H
ATOM    669  CB  GLU B   3      79.270 101.360 124.630  1.00  0.00           C
ATOM    670  HB1 GLU B   3      79.750 101.130 125.600  1.00  0.00           H
ATOM    671  HB2 GLU B   3      79.600 102.380 124.360  1.00  0.00           H
ATOM    672  CG  GLU B   3      79.800 100.350 123.550  1.00  0.00           C
ATOM    673  HG1 GLU B   3      79.630 100.800 122.550  1.00  0.00           H
ATOM    674  HG2 GLU B   3      79.390  99.330 123.630  1.00  0.00           H
ATOM    675  CD  GLU B   3      81.340 100.400 123.570  1.00  0.00           C
ATOM    676  OE1 GLU B   3      81.970 101.420 123.130  1.00  0.00           O
ATOM    677  OE2 GLU B   3      81.920  99.380 124.000  1.00  0.00           O
ATOM    678  C   GLU B   3      77.050 100.170 125.140  1.00  0.00           C
ATOM    679  O   GLU B   3      77.040  99.840 126.350  1.00  0.00           O
ATOM    680  N   PHE B   4      76.570  99.340 124.160  1.00  0.00           N
ATOM    681  HN  PHE B   4      76.480  99.590 123.200  1.00  0.00           H
ATOM    682  CA  PHE B   4      76.110  97.970 124.420  1.00  0.00           C
ATOM    683  HA  PHE B   4      76.270  97.740 125.460  1.00  0.00           H
ATOM    684  CB  PHE B   4      74.600  97.720 124.030  1.00  0.00           C
ATOM    685  HB1 PHE B   4      73.910  98.400 124.580  1.00  0.00           H
ATOM    686  HB2 PHE B   4      74.310  96.690 124.310  1.00  0.00           H
ATOM    687  CG  PHE B   4      74.310  97.800 122.600  1.00  0.00           C
ATOM    688  CD1 PHE B   4      73.660  99.030 122.160  1.00  0.00           C
ATOM    689  HD1 PHE B   4      73.550  99.880 122.820  1.00  0.00           H
ATOM    690  CE1 PHE B   4      73.180  99.130 120.850  1.00  0.00           C
ATOM    691  HE1 PHE B   4      72.740 100.040 120.480  1.00  0.00           H
ATOM    692  CZ  PHE B   4      73.350  97.980 120.040  1.00  0.00           C
ATOM    693  HZ  PHE B   4      72.810  98.040 119.110  1.00  0.00           H
ATOM    694  CD2 PHE B   4      74.440  96.700 121.750  1.00  0.00           C
ATOM    695  HD2 PHE B   4      74.880  95.800 122.150  1.00  0.00           H
ATOM    696  CE2 PHE B   4      73.870  96.750 120.490  1.00  0.00           C
ATOM    697  HE2 PHE B   4      73.710  95.900 119.840  1.00  0.00           H
ATOM    698  C   PHE B   4      76.990  97.060 123.530  1.00  0.00           C
ATOM    699  O   PHE B   4      77.550  97.560 122.530  1.00  0.00           O
ATOM    700  N   ARG B   5      77.240  95.870 124.080  1.00  0.00           N
ATOM    701  HN  ARG B   5      76.750  95.560 124.890  1.00  0.00           H
ATOM    702  CA  ARG B   5      78.070  94.820 123.530  1.00  0.00           C
ATOM    703  HA  ARG B   5      78.960  95.390 123.270  1.00  0.00           H
ATOM    704  CB  ARG B   5      78.510  93.780 124.620  1.00  0.00           C
ATOM    705  HB1 ARG B   5      77.630  93.590 125.280  1.00  0.00           H
ATOM    706  HB2 ARG B   5      79.270  94.150 125.340  1.00  0.00           H
ATOM    707  CG  ARG B   5      78.910  92.390 124.180  1.00  0.00           C
ATOM    708  HG1 ARG B   5      79.520  92.370 123.250  1.00  0.00           H
ATOM    709  HG2 ARG B   5      77.950  91.870 123.980  1.00  0.00           H
ATOM    710  CD  ARG B   5      79.660  91.600 125.240  1.00  0.00           C
ATOM    711  HD1 ARG B   5      80.580  92.190 125.450  1.00  0.00           H
ATOM    712  HD2 ARG B   5      79.930  90.640 124.760  1.00  0.00           H
ATOM    713  NE  ARG B   5      78.830  91.460 126.480  1.00  0.00           N
ATOM    714  HE  ARG B   5      78.440  92.260 126.920  1.00  0.00           H
ATOM    715  CZ  ARG B   5      78.510  90.300 127.090  1.00  0.00           C
ATOM    716  NH1 ARG B   5      79.150  89.220 126.760  1.00  0.00           N
ATOM    717 HH11 ARG B   5      79.920  89.120 126.140  1.00  0.00           H
ATOM    718 HH12 ARG B   5      78.860  88.490 127.390  1.00  0.00           H
ATOM    719  NH2 ARG B   5      77.660  90.230 128.070  1.00  0.00           N
ATOM    720 HH21 ARG B   5      77.000  90.990 128.160  1.00  0.00           H
ATOM    721 HH22 ARG B   5      77.370  89.380 128.510  1.00  0.00           H
ATOM    722  C   ARG B   5      77.530  94.230 122.120  1.00  0.00           C
ATOM    723  O   ARG B   5      76.800  93.230 122.100  1.00  0.00           O
ATOM    724  N   HIS B   6      77.980  94.840 121.040  1.00  0.00           N
ATOM    725  HN  HIS B   6      78.490  95.690 121.100  1.00  0.00           H
ATOM    726  CA  HIS B   6      77.790  94.300 119.740  1.00  0.00           C
ATOM    727  HA  HIS B   6      76.900  93.700 119.770  1.00  0.00           H
ATOM    728  CB  HIS B   6      77.600  95.540 118.830  1.00  0.00           C
ATOM    729  HB1 HIS B   6      78.410  96.310 118.890  1.00  0.00           H
ATOM    730  HB2 HIS B   6      76.700  96.140 119.060  1.00  0.00           H
ATOM    731  ND1 HIS B   6      76.440  94.290 117.070  1.00  0.00           N
ATOM    732  CG  HIS B   6      77.440  95.200 117.380  1.00  0.00           C
ATOM    733  CE1 HIS B   6      76.560  94.110 115.760  1.00  0.00           C
ATOM    734  HE1 HIS B   6      76.030  93.360 115.170  1.00  0.00           H
ATOM    735  NE2 HIS B   6      77.520  94.870 115.200  1.00  0.00           N
ATOM    736  HE2 HIS B   6      77.820  94.920 114.250  1.00  0.00           H
ATOM    737  CD2 HIS B   6      78.060  95.600 116.250  1.00  0.00           C
ATOM    738  HD2 HIS B   6      78.810  96.370 116.090  1.00  0.00           H
ATOM    739  C   HIS B   6      78.960  93.390 119.260  1.00  0.00           C
ATOM    740  O   HIS B   6      80.110  93.750 119.650  1.00  0.00           O
ATOM    741  N   ASP B   7      78.730  92.380 118.390  1.00  0.00           N
ATOM    742  HN  ASP B   7      77.800  92.100 118.180  1.00  0.00           H
ATOM    743  CA  ASP B   7      79.850  91.540 117.840  1.00  0.00           C
ATOM    744  HA  ASP B   7      80.760  92.120 117.910  1.00  0.00           H
ATOM    745  CB  ASP B   7      79.980  90.150 118.660  1.00  0.00           C
ATOM    746  HB1 ASP B   7      79.190  89.480 118.260  1.00  0.00           H
ATOM    747  HB2 ASP B   7      79.850  90.380 119.740  1.00  0.00           H
ATOM    748  CG  ASP B   7      81.360  89.530 118.450  1.00  0.00           C
ATOM    749  OD1 ASP B   7      81.560  88.400 118.930  1.00  0.00           O
ATOM    750  OD2 ASP B   7      82.280  90.260 117.870  1.00  0.00           O
ATOM    751  C   ASP B   7      79.740  91.220 116.390  1.00  0.00           C
ATOM    752  O   ASP B   7      78.660  91.290 115.760  1.00  0.00           O
ATOM    753  N   SER B   8      80.800  90.930 115.740  1.00  0.00           N
ATOM    754  HN  SER B   8      81.570  90.710 116.340  1.00  0.00           H
ATOM    755  CA  SER B   8      80.730  90.740 114.350  1.00  0.00           C
ATOM    756  HA  SER B   8      79.820  90.170 114.160  1.00  0.00           H
ATOM    757  CB  SER B   8      80.720  92.100 113.590  1.00  0.00           C
ATOM    758  HB1 SER B   8      81.630  92.690 113.830  1.00  0.00           H
ATOM    759  HB2 SER B   8      79.850  92.550 114.100  1.00  0.00           H
ATOM    760  OG  SER B   8      80.420  92.030 112.180  1.00  0.00           O
ATOM    761  HG1 SER B   8      80.890  91.240 111.880  1.00  0.00           H
ATOM    762  C   SER B   8      81.930  89.980 113.830  1.00  0.00           C
ATOM    763  O   SER B   8      82.420  90.260 112.720  1.00  0.00           O
ATOM    764  N   GLY B   9      82.570  89.010 114.550  1.00  0.00           N
ATOM    765  HN  GLY B   9      82.330  88.860 115.510  1.00  0.00           H
ATOM    766  CA  GLY B   9      83.770  88.340 114.080  1.00  0.00           C
ATOM    767  HA1 GLY B   9      84.460  89.110 113.790  1.00  0.00           H
ATOM    768  HA2 GLY B   9      84.150  87.700 114.860  1.00  0.00           H
ATOM    769  C   GLY B   9      83.690  87.440 112.850  1.00  0.00           C
ATOM    770  O   GLY B   9      82.600  86.970 112.540  1.00  0.00           O
ATOM    771  N   TYR B  10      84.840  87.160 112.200  1.00  0.00           N
ATOM    772  HN  TYR B  10      85.720  87.390 112.610  1.00  0.00           H
ATOM    773  CA  TYR B  10      84.870  86.510 110.860  1.00  0.00           C
ATOM    774  HA  TYR B  10      83.830  86.410 110.600  1.00  0.00           H
ATOM    775  CB  TYR B  10      85.760  87.370 109.840  1.00  0.00           C
ATOM    776  HB1 TYR B  10      85.770  86.730 108.940  1.00  0.00           H
ATOM    777  HB2 TYR B  10      86.800  87.390 110.230  1.00  0.00           H
ATOM    778  CG  TYR B  10      85.330  88.800 109.690  1.00  0.00           C
ATOM    779  CD1 TYR B  10      83.970  89.210 109.800  1.00  0.00           C
ATOM    780  HD1 TYR B  10      83.170  88.540 110.060  1.00  0.00           H
ATOM    781  CE1 TYR B  10      83.530  90.550 109.640  1.00  0.00           C
ATOM    782  HE1 TYR B  10      82.470  90.740 109.720  1.00  0.00           H
ATOM    783  CZ  TYR B  10      84.500  91.530 109.310  1.00  0.00           C
ATOM    784  OH  TYR B  10      84.090  92.800 109.040  1.00  0.00           O
ATOM    785  HH  TYR B  10      84.880  93.280 108.790  1.00  0.00           H
ATOM    786  CD2 TYR B  10      86.270  89.810 109.390  1.00  0.00           C
ATOM    787  HD2 TYR B  10      87.330  89.600 109.300  1.00  0.00           H
ATOM    788  CE2 TYR B  10      85.820  91.130 109.140  1.00  0.00           C
ATOM    789  HE2 TYR B  10      86.590  91.850 108.920  1.00  0.00           H
ATOM    790  C   TYR B  10      85.500  85.150 111.000  1.00  0.00           C
ATOM    791  O   TYR B  10      86.610  85.030 111.540  1.00  0.00           O
ATOM    792  N   GLU B  11      84.780  84.110 110.530  1.00  0.00           N
ATOM    793  HN  GLU B  11      83.850  84.280 110.220  1.00  0.00           H
ATOM    794  CA  GLU B  11      85.480  82.800 110.660  1.00  0.00           C
ATOM    795  HA  GLU B  11      86.550  82.920 110.720  1.00  0.00           H
ATOM    796  CB  GLU B  11      84.840  81.920 111.740  1.00  0.00           C
ATOM    797  HB1 GLU B  11      85.440  80.980 111.720  1.00  0.00           H
ATOM    798  HB2 GLU B  11      83.750  81.790 111.570  1.00  0.00           H
ATOM    799  CG  GLU B  11      84.930  82.580 113.110  1.00  0.00           C
ATOM    800  HG1 GLU B  11      84.140  83.350 113.250  1.00  0.00           H
ATOM    801  HG2 GLU B  11      85.880  83.150 113.180  1.00  0.00           H
ATOM    802  CD  GLU B  11      84.720  81.630 114.310  1.00  0.00           C
ATOM    803  OE1 GLU B  11      84.600  80.430 114.020  1.00  0.00           O
ATOM    804  OE2 GLU B  11      84.780  82.100 115.500  1.00  0.00           O
ATOM    805  C   GLU B  11      85.240  82.140 109.370  1.00  0.00           C
ATOM    806  O   GLU B  11      84.090  82.080 108.930  1.00  0.00           O
ATOM    807  N   VAL B  12      86.310  81.720 108.640  1.00  0.00           N
ATOM    808  HN  VAL B  12      87.190  81.610 109.100  1.00  0.00           H
ATOM    809  CA  VAL B  12      86.230  81.320 107.270  1.00  0.00           C
ATOM    810  HA  VAL B  12      85.240  80.990 107.000  1.00  0.00           H
ATOM    811  CB  VAL B  12      86.740  82.470 106.340  1.00  0.00           C
ATOM    812  HB  VAL B  12      87.780  82.780 106.590  1.00  0.00           H
ATOM    813  CG1 VAL B  12      86.810  81.890 104.910  1.00  0.00           C
ATOM    814 HG11 VAL B  12      85.810  81.520 104.580  1.00  0.00           H
ATOM    815 HG12 VAL B  12      87.150  82.690 104.220  1.00  0.00           H
ATOM    816 HG13 VAL B  12      87.640  81.160 104.820  1.00  0.00           H
ATOM    817  CG2 VAL B  12      85.820  83.710 106.350  1.00  0.00           C
ATOM    818 HG21 VAL B  12      86.130  84.390 107.170  1.00  0.00           H
ATOM    819 HG22 VAL B  12      85.910  84.250 105.390  1.00  0.00           H
ATOM    820 HG23 VAL B  12      84.730  83.500 106.450  1.00  0.00           H
ATOM    821  C   VAL B  12      87.000  79.970 107.100  1.00  0.00           C
ATOM    822  O   VAL B  12      88.170  79.790 107.520  1.00  0.00           O
ATOM    823  N   HIS B  13      86.380  78.960 106.490  1.00  0.00           N
ATOM    824  HN  HIS B  13      85.400  78.990 106.310  1.00  0.00           H
ATOM    825  CA  HIS B  13      86.930  77.620 106.500  1.00  0.00           C
ATOM    826  HA  HIS B  13      87.970  77.660 106.790  1.00  0.00           H
ATOM    827  CB  HIS B  13      86.130  76.790 107.570  1.00  0.00           C
ATOM    828  HB1 HIS B  13      86.450  75.730 107.630  1.00  0.00           H
ATOM    829  HB2 HIS B  13      85.040  76.770 107.390  1.00  0.00           H
ATOM    830  ND1 HIS B  13      87.180  76.950 109.840  1.00  0.00           N
ATOM    831  CG  HIS B  13      86.200  77.420 108.960  1.00  0.00           C
ATOM    832  CE1 HIS B  13      86.920  77.570 110.970  1.00  0.00           C
ATOM    833  HE1 HIS B  13      87.560  77.520 111.860  1.00  0.00           H
ATOM    834  NE2 HIS B  13      85.820  78.320 110.930  1.00  0.00           N
ATOM    835  HE2 HIS B  13      85.490  78.860 111.700  1.00  0.00           H
ATOM    836  CD2 HIS B  13      85.360  78.330 109.620  1.00  0.00           C
ATOM    837  HD2 HIS B  13      84.450  78.800 109.290  1.00  0.00           H
ATOM    838  C   HIS B  13      86.650  76.960 105.190  1.00  0.00           C
ATOM    839  O   HIS B  13      85.500  77.050 104.690  1.00  0.00           O
ATOM    840  N   HIS B  14      87.770  76.400 104.560  1.00  0.00           N
ATOM    841  HN  HIS B  14      88.580  76.540 105.110  1.00  0.00           H
ATOM    842  CA  HIS B  14      87.660  75.420 103.520  1.00  0.00           C
ATOM    843  HA  HIS B  14      88.660  75.060 103.330  1.00  0.00           H
ATOM    844  CB  HIS B  14      86.820  74.100 103.840  1.00  0.00           C
ATOM    845  HB1 HIS B  14      86.730  73.300 103.070  1.00  0.00           H
ATOM    846  HB2 HIS B  14      85.770  74.330 104.140  1.00  0.00           H
ATOM    847  ND1 HIS B  14      88.620  72.770 105.050  1.00  0.00           N
ATOM    848  CG  HIS B  14      87.470  73.480 105.090  1.00  0.00           C
ATOM    849  CE1 HIS B  14      88.800  72.410 106.310  1.00  0.00           C
ATOM    850  HE1 HIS B  14      89.560  71.760 106.740  1.00  0.00           H
ATOM    851  NE2 HIS B  14      87.800  72.820 107.160  1.00  0.00           N
ATOM    852  HE2 HIS B  14      87.610  72.320 108.000  1.00  0.00           H
ATOM    853  CD2 HIS B  14      86.910  73.480 106.320  1.00  0.00           C
ATOM    854  HD2 HIS B  14      85.930  73.890 106.530  1.00  0.00           H
ATOM    855  C   HIS B  14      87.340  75.900 102.120  1.00  0.00           C
ATOM    856  O   HIS B  14      86.530  75.330 101.380  1.00  0.00           O
ATOM    857  N   GLN B  15      87.970  76.990 101.640  1.00  0.00           N
ATOM    858  HN  GLN B  15      88.610  77.470 102.230  1.00  0.00           H
ATOM    859  CA  GLN B  15      87.950  77.420 100.190  1.00  0.00           C
ATOM    860  HA  GLN B  15      86.940  77.190  99.890  1.00  0.00           H
ATOM    861  CB  GLN B  15      88.080  78.930 100.010  1.00  0.00           C
ATOM    862  HB1 GLN B  15      88.140  79.130  98.920  1.00  0.00           H
ATOM    863  HB2 GLN B  15      89.040  79.240 100.470  1.00  0.00           H
ATOM    864  CG  GLN B  15      87.010  79.810 100.650  1.00  0.00           C
ATOM    865  HG1 GLN B  15      86.060  79.710 100.080  1.00  0.00           H
ATOM    866  HG2 GLN B  15      87.330  80.870 100.520  1.00  0.00           H
ATOM    867  CD  GLN B  15      86.880  79.620 102.160  1.00  0.00           C
ATOM    868  OE1 GLN B  15      87.880  79.620 102.870  1.00  0.00           O
ATOM    869  NE2 GLN B  15      85.630  79.430 102.530  1.00  0.00           N
ATOM    870 HE21 GLN B  15      84.960  79.790 101.880  1.00  0.00           H
ATOM    871 HE22 GLN B  15      85.470  79.160 103.480  1.00  0.00           H
ATOM    872  C   GLN B  15      88.920  76.570  99.370  1.00  0.00           C
ATOM    873  O   GLN B  15      90.140  76.840  99.260  1.00  0.00           O
ATOM    874  N   LYS B  16      88.360  75.580  98.680  1.00  0.00           N
ATOM    875  HN  LYS B  16      87.370  75.570  98.720  1.00  0.00           H
ATOM    876  CA  LYS B  16      89.110  74.780  97.640  1.00  0.00           C
ATOM    877  HA  LYS B  16      90.150  74.750  97.950  1.00  0.00           H
ATOM    878  CB  LYS B  16      88.400  73.420  97.540  1.00  0.00           C
ATOM    879  HB1 LYS B  16      88.920  72.730  96.840  1.00  0.00           H
ATOM    880  HB2 LYS B  16      87.350  73.500  97.210  1.00  0.00           H
ATOM    881  CG  LYS B  16      88.370  72.670  98.910  1.00  0.00           C
ATOM    882  HG1 LYS B  16      87.660  73.110  99.640  1.00  0.00           H
ATOM    883  HG2 LYS B  16      89.390  72.730  99.320  1.00  0.00           H
ATOM    884  CD  LYS B  16      88.080  71.190  98.700  1.00  0.00           C
ATOM    885  HD1 LYS B  16      87.260  70.980  97.990  1.00  0.00           H
ATOM    886  HD2 LYS B  16      89.080  70.810  98.370  1.00  0.00           H
ATOM    887  CE  LYS B  16      87.840  70.400 100.000  1.00  0.00           C
ATOM    888  HE1 LYS B  16      86.760  70.490 100.240  1.00  0.00           H
ATOM    889  HE2 LYS B  16      88.480  70.870 100.780  1.00  0.00           H
ATOM    890  NZ  LYS B  16      88.240  68.980  99.920  1.00  0.00           N
ATOM    891  HZ1 LYS B  16      88.210  68.540 100.860  1.00  0.00           H
ATOM    892  HZ2 LYS B  16      87.570  68.460  99.320  1.00  0.00           H
ATOM    893  HZ3 LYS B  16      89.210  68.860  99.570  1.00  0.00           H
ATOM    894  C   LYS B  16      88.970  75.380  96.240  1.00  0.00           C
ATOM    895  O   LYS B  16      87.890  75.460  95.670  1.00  0.00           O
ATOM    896  N   LEU B  17      90.180  75.820  95.660  1.00  0.00           N
ATOM    897  HN  LEU B  17      91.020  75.960  96.170  1.00  0.00           H
ATOM    898  CA  LEU B  17      90.280  76.100  94.270  1.00  0.00           C
ATOM    899  HA  LEU B  17      89.290  76.200  93.840  1.00  0.00           H
ATOM    900  CB  LEU B  17      91.010  77.400  94.080  1.00  0.00           C
ATOM    901  HB1 LEU B  17      92.010  77.410  94.580  1.00  0.00           H
ATOM    902  HB2 LEU B  17      90.440  78.220  94.570  1.00  0.00           H
ATOM    903  CG  LEU B  17      91.120  77.940  92.670  1.00  0.00           C
ATOM    904  HG  LEU B  17      91.860  77.250  92.190  1.00  0.00           H
ATOM    905  CD1 LEU B  17      89.970  77.880  91.690  1.00  0.00           C
ATOM    906 HD11 LEU B  17      90.200  78.320  90.700  1.00  0.00           H
ATOM    907 HD12 LEU B  17      89.500  76.880  91.540  1.00  0.00           H
ATOM    908 HD13 LEU B  17      89.210  78.520  92.190  1.00  0.00           H
ATOM    909  CD2 LEU B  17      91.830  79.280  92.720  1.00  0.00           C
ATOM    910 HD21 LEU B  17      91.090  80.110  92.860  1.00  0.00           H
ATOM    911 HD22 LEU B  17      92.560  79.190  93.550  1.00  0.00           H
ATOM    912 HD23 LEU B  17      92.280  79.640  91.770  1.00  0.00           H
ATOM    913  C   LEU B  17      90.960  74.930  93.520  1.00  0.00           C
ATOM    914  O   LEU B  17      92.150  74.620  93.770  1.00  0.00           O
ATOM    915  N   VAL B  18      90.180  74.290  92.570  1.00  0.00           N
ATOM    916  HN  VAL B  18      89.260  74.610  92.350  1.00  0.00           H
ATOM    917  CA  VAL B  18      90.610  73.110  91.890  1.00  0.00           C
ATOM    918  HA  VAL B  18      91.630  72.890  92.160  1.00  0.00           H
ATOM    919  CB  VAL B  18      89.850  71.850  92.370  1.00  0.00           C
ATOM    920  HB  VAL B  18      88.760  72.060  92.270  1.00  0.00           H
ATOM    921  CG1 VAL B  18      90.340  70.550  91.680  1.00  0.00           C
ATOM    922 HG11 VAL B  18      91.440  70.400  91.770  1.00  0.00           H
ATOM    923 HG12 VAL B  18      89.810  69.750  92.230  1.00  0.00           H
ATOM    924 HG13 VAL B  18      90.090  70.450  90.600  1.00  0.00           H
ATOM    925  CG2 VAL B  18      90.100  71.830  93.900  1.00  0.00           C
ATOM    926 HG21 VAL B  18      89.720  70.840  94.250  1.00  0.00           H
ATOM    927 HG22 VAL B  18      91.190  71.820  94.120  1.00  0.00           H
ATOM    928 HG23 VAL B  18      89.410  72.520  94.430  1.00  0.00           H
ATOM    929  C   VAL B  18      90.430  73.330  90.390  1.00  0.00           C
ATOM    930  O   VAL B  18      89.430  73.930  89.960  1.00  0.00           O
ATOM    931  N   PHE B  19      91.300  72.790  89.540  1.00  0.00           N
ATOM    932  HN  PHE B  19      92.110  72.280  89.830  1.00  0.00           H
ATOM    933  CA  PHE B  19      91.260  73.000  88.070  1.00  0.00           C
ATOM    934  HA  PHE B  19      90.390  73.570  87.760  1.00  0.00           H
ATOM    935  CB  PHE B  19      92.430  73.710  87.420  1.00  0.00           C
ATOM    936  HB1 PHE B  19      92.300  73.610  86.320  1.00  0.00           H
ATOM    937  HB2 PHE B  19      93.420  73.240  87.610  1.00  0.00           H
ATOM    938  CG  PHE B  19      92.420  75.150  88.020  1.00  0.00           C
ATOM    939  CD1 PHE B  19      91.980  76.270  87.190  1.00  0.00           C
ATOM    940  HD1 PHE B  19      91.500  76.040  86.250  1.00  0.00           H
ATOM    941  CE1 PHE B  19      91.960  77.550  87.660  1.00  0.00           C
ATOM    942  HE1 PHE B  19      91.610  78.390  87.070  1.00  0.00           H
ATOM    943  CZ  PHE B  19      92.570  77.840  88.910  1.00  0.00           C
ATOM    944  HZ  PHE B  19      92.670  78.850  89.290  1.00  0.00           H
ATOM    945  CD2 PHE B  19      93.090  75.480  89.240  1.00  0.00           C
ATOM    946  HD2 PHE B  19      93.600  74.740  89.830  1.00  0.00           H
ATOM    947  CE2 PHE B  19      93.150  76.830  89.630  1.00  0.00           C
ATOM    948  HE2 PHE B  19      93.580  77.110  90.580  1.00  0.00           H
ATOM    949  C   PHE B  19      90.950  71.640  87.470  1.00  0.00           C
ATOM    950  O   PHE B  19      89.830  71.250  87.160  1.00  0.00           O
ATOM    951  N   PHE B  20      91.970  70.830  87.280  1.00  0.00           N
ATOM    952  HN  PHE B  20      92.920  71.100  87.430  1.00  0.00           H
ATOM    953  CA  PHE B  20      91.960  69.450  86.830  1.00  0.00           C
ATOM    954  HA  PHE B  20      91.060  69.260  86.280  1.00  0.00           H
ATOM    955  CB  PHE B  20      93.160  69.230  85.830  1.00  0.00           C
ATOM    956  HB1 PHE B  20      93.240  68.160  85.530  1.00  0.00           H
ATOM    957  HB2 PHE B  20      94.120  69.510  86.300  1.00  0.00           H
ATOM    958  CG  PHE B  20      93.000  70.080  84.650  1.00  0.00           C
ATOM    959  CD1 PHE B  20      93.720  71.340  84.420  1.00  0.00           C
ATOM    960  HD1 PHE B  20      94.290  71.760  85.240  1.00  0.00           H
ATOM    961  CE1 PHE B  20      93.410  72.190  83.350  1.00  0.00           C
ATOM    962  HE1 PHE B  20      93.780  73.190  83.200  1.00  0.00           H
ATOM    963  CZ  PHE B  20      92.570  71.650  82.370  1.00  0.00           C
ATOM    964  HZ  PHE B  20      92.470  72.340  81.560  1.00  0.00           H
ATOM    965  CD2 PHE B  20      92.170  69.650  83.630  1.00  0.00           C
ATOM    966  HD2 PHE B  20      91.570  68.750  83.680  1.00  0.00           H
ATOM    967  CE2 PHE B  20      92.010  70.400  82.420  1.00  0.00           C
ATOM    968  HE2 PHE B  20      91.360  70.010  81.650  1.00  0.00           H
ATOM    969  C   PHE B  20      91.960  68.390  87.930  1.00  0.00           C
ATOM    970  O   PHE B  20      92.920  68.070  88.600  1.00  0.00           O
ATOM    971  N   ALA B  21      90.780  67.780  88.150  1.00  0.00           N
ATOM    972  HN  ALA B  21      89.950  67.980  87.630  1.00  0.00           H
ATOM    973  CA  ALA B  21      90.580  66.820  89.230  1.00  0.00           C
ATOM    974  HA  ALA B  21      91.140  67.170  90.080  1.00  0.00           H
ATOM    975  CB  ALA B  21      89.100  66.810  89.730  1.00  0.00           C
ATOM    976  HB1 ALA B  21      89.010  66.260  90.680  1.00  0.00           H
ATOM    977  HB2 ALA B  21      88.820  67.880  89.860  1.00  0.00           H
ATOM    978  HB3 ALA B  21      88.390  66.390  88.990  1.00  0.00           H
ATOM    979  C   ALA B  21      91.000  65.430  88.840  1.00  0.00           C
ATOM    980  O   ALA B  21      91.250  64.660  89.760  1.00  0.00           O
ATOM    981  N   GLU B  22      91.130  65.020  87.590  1.00  0.00           N
ATOM    982  HN  GLU B  22      91.020  65.760  86.920  1.00  0.00           H
ATOM    983  CA  GLU B  22      91.470  63.750  87.040  1.00  0.00           C
ATOM    984  HA  GLU B  22      91.960  63.220  87.840  1.00  0.00           H
ATOM    985  CB  GLU B  22      90.180  62.950  86.710  1.00  0.00           C
ATOM    986  HB1 GLU B  22      90.340  62.140  85.960  1.00  0.00           H
ATOM    987  HB2 GLU B  22      89.410  63.620  86.260  1.00  0.00           H
ATOM    988  CG  GLU B  22      89.510  62.270  87.890  1.00  0.00           C
ATOM    989  HG1 GLU B  22      88.430  62.050  87.700  1.00  0.00           H
ATOM    990  HG2 GLU B  22      89.490  63.000  88.730  1.00  0.00           H
ATOM    991  CD  GLU B  22      90.040  60.980  88.370  1.00  0.00           C
ATOM    992  OE1 GLU B  22      91.260  60.910  88.570  1.00  0.00           O
ATOM    993  OE2 GLU B  22      89.300  59.990  88.500  1.00  0.00           O
ATOM    994  C   GLU B  22      92.420  63.840  85.870  1.00  0.00           C
ATOM    995  O   GLU B  22      92.750  64.950  85.470  1.00  0.00           O
ATOM    996  N   ASP B  23      93.100  62.740  85.450  1.00  0.00           N
ATOM    997  HN  ASP B  23      92.890  61.850  85.860  1.00  0.00           H
ATOM    998  CA  ASP B  23      94.060  62.580  84.390  1.00  0.00           C
ATOM    999  HA  ASP B  23      95.040  62.800  84.810  1.00  0.00           H
ATOM   1000  CB  ASP B  23      94.220  61.030  84.000  1.00  0.00           C
ATOM   1001  HB1 ASP B  23      93.240  60.890  83.500  1.00  0.00           H
ATOM   1002  HB2 ASP B  23      94.320  60.510  84.980  1.00  0.00           H
ATOM   1003  CG  ASP B  23      95.350  60.770  83.050  1.00  0.00           C
ATOM   1004  OD1 ASP B  23      96.390  61.490  83.120  1.00  0.00           O
ATOM   1005  OD2 ASP B  23      95.300  59.750  82.310  1.00  0.00           O
ATOM   1006  C   ASP B  23      93.840  63.520  83.160  1.00  0.00           C
ATOM   1007  O   ASP B  23      92.720  63.750  82.690  1.00  0.00           O
ATOM   1008  N   VAL B  24      94.950  64.120  82.680  1.00  0.00           N
ATOM   1009  HN  VAL B  24      95.780  64.110  83.240  1.00  0.00           H
ATOM   1010  CA  VAL B  24      95.050  64.890  81.450  1.00  0.00           C
ATOM   1011  HA  VAL B  24      94.080  64.810  80.970  1.00  0.00           H
ATOM   1012  CB  VAL B  24      95.450  66.400  81.740  1.00  0.00           C
ATOM   1013  HB  VAL B  24      95.270  67.010  80.830  1.00  0.00           H
ATOM   1014  CG1 VAL B  24      94.510  67.090  82.770  1.00  0.00           C
ATOM   1015 HG11 VAL B  24      93.460  67.010  82.390  1.00  0.00           H
ATOM   1016 HG12 VAL B  24      94.580  66.610  83.770  1.00  0.00           H
ATOM   1017 HG13 VAL B  24      94.710  68.170  82.930  1.00  0.00           H
ATOM   1018  CG2 VAL B  24      96.880  66.640  82.260  1.00  0.00           C
ATOM   1019 HG21 VAL B  24      96.970  67.730  82.440  1.00  0.00           H
ATOM   1020 HG22 VAL B  24      97.120  66.250  83.280  1.00  0.00           H
ATOM   1021 HG23 VAL B  24      97.640  66.250  81.550  1.00  0.00           H
ATOM   1022  C   VAL B  24      96.090  64.280  80.480  1.00  0.00           C
ATOM   1023  O   VAL B  24      96.320  64.780  79.350  1.00  0.00           O
ATOM   1024  N   GLY B  25      96.660  63.130  80.790  1.00  0.00           N
ATOM   1025  HN  GLY B  25      96.450  62.530  81.560  1.00  0.00           H
ATOM   1026  CA  GLY B  25      97.760  62.560  79.990  1.00  0.00           C
ATOM   1027  HA1 GLY B  25      98.570  63.270  79.890  1.00  0.00           H
ATOM   1028  HA2 GLY B  25      98.050  61.680  80.560  1.00  0.00           H
ATOM   1029  C   GLY B  25      97.520  62.050  78.690  1.00  0.00           C
ATOM   1030  O   GLY B  25      96.370  61.880  78.270  1.00  0.00           O
ATOM   1031  N   SER B  26      98.610  61.740  77.980  1.00  0.00           N
ATOM   1032  HN  SER B  26      99.500  61.930  78.380  1.00  0.00           H
ATOM   1033  CA  SER B  26      98.620  61.360  76.560  1.00  0.00           C
ATOM   1034  HA  SER B  26      99.660  61.080  76.520  1.00  0.00           H
ATOM   1035  CB  SER B  26      97.730  60.180  76.230  1.00  0.00           C
ATOM   1036  HB1 SER B  26      96.660  60.470  76.090  1.00  0.00           H
ATOM   1037  HB2 SER B  26      97.580  59.470  77.080  1.00  0.00           H
ATOM   1038  OG  SER B  26      98.090  59.460  74.990  1.00  0.00           O
ATOM   1039  HG1 SER B  26      98.250  60.040  74.250  1.00  0.00           H
ATOM   1040  C   SER B  26      98.380  62.550  75.680  1.00  0.00           C
ATOM   1041  O   SER B  26      97.980  62.460  74.540  1.00  0.00           O
ATOM   1042  N   ASN B  27      98.660  63.740  76.200  1.00  0.00           N
ATOM   1043  HN  ASN B  27      99.150  63.800  77.060  1.00  0.00           H
ATOM   1044  CA  ASN B  27      98.370  64.950  75.540  1.00  0.00           C
ATOM   1045  HA  ASN B  27      97.360  64.930  75.160  1.00  0.00           H
ATOM   1046  CB  ASN B  27      98.450  66.050  76.610  1.00  0.00           C
ATOM   1047  HB1 ASN B  27      99.430  66.060  77.140  1.00  0.00           H
ATOM   1048  HB2 ASN B  27      97.690  65.840  77.380  1.00  0.00           H
ATOM   1049  CG  ASN B  27      98.210  67.460  76.050  1.00  0.00           C
ATOM   1050  OD1 ASN B  27      97.250  67.720  75.300  1.00  0.00           O
ATOM   1051  ND2 ASN B  27      99.250  68.360  76.270  1.00  0.00           N
ATOM   1052 HD21 ASN B  27     100.110  68.190  76.750  1.00  0.00           H
ATOM   1053 HD22 ASN B  27      99.110  69.200  75.750  1.00  0.00           H
ATOM   1054  C   ASN B  27      99.270  65.450  74.390  1.00  0.00           C
ATOM   1055  O   ASN B  27     100.470  65.420  74.480  1.00  0.00           O
ATOM   1056  N   LYS B  28      98.690  65.810  73.230  1.00  0.00           N
ATOM   1057  HN  LYS B  28      97.720  65.590  73.240  1.00  0.00           H
ATOM   1058  CA  LYS B  28      99.450  66.160  72.040  1.00  0.00           C
ATOM   1059  HA  LYS B  28     100.490  65.960  72.260  1.00  0.00           H
ATOM   1060  CB  LYS B  28      99.070  65.270  70.800  1.00  0.00           C
ATOM   1061  HB1 LYS B  28      99.850  65.580  70.070  1.00  0.00           H
ATOM   1062  HB2 LYS B  28      98.100  65.630  70.410  1.00  0.00           H
ATOM   1063  CG  LYS B  28      99.110  63.790  71.150  1.00  0.00           C
ATOM   1064  HG1 LYS B  28      98.150  63.600  71.670  1.00  0.00           H
ATOM   1065  HG2 LYS B  28      99.950  63.640  71.860  1.00  0.00           H
ATOM   1066  CD  LYS B  28      99.310  62.970  69.850  1.00  0.00           C
ATOM   1067  HD1 LYS B  28      98.460  62.930  69.150  1.00  0.00           H
ATOM   1068  HD2 LYS B  28     100.270  63.270  69.380  1.00  0.00           H
ATOM   1069  CE  LYS B  28      99.460  61.550  70.320  1.00  0.00           C
ATOM   1070  HE1 LYS B  28     100.140  61.450  71.200  1.00  0.00           H
ATOM   1071  HE2 LYS B  28      99.940  60.970  69.500  1.00  0.00           H
ATOM   1072  NZ  LYS B  28      98.150  60.970  70.700  1.00  0.00           N
ATOM   1073  HZ1 LYS B  28      97.590  60.470  69.980  1.00  0.00           H
ATOM   1074  HZ2 LYS B  28      98.400  60.200  71.350  1.00  0.00           H
ATOM   1075  HZ3 LYS B  28      97.460  61.650  71.080  1.00  0.00           H
ATOM   1076  C   LYS B  28      99.180  67.620  71.620  1.00  0.00           C
ATOM   1077  O   LYS B  28      99.640  68.180  70.680  1.00  0.00           O
ATOM   1078  N   GLY B  29      98.360  68.320  72.490  1.00  0.00           N
ATOM   1079  HN  GLY B  29      98.110  67.750  73.270  1.00  0.00           H
ATOM   1080  CA  GLY B  29      97.870  69.680  72.360  1.00  0.00           C
ATOM   1081  HA1 GLY B  29      98.260  70.100  71.450  1.00  0.00           H
ATOM   1082  HA2 GLY B  29      96.800  69.540  72.430  1.00  0.00           H
ATOM   1083  C   GLY B  29      98.270  70.570  73.440  1.00  0.00           C
ATOM   1084  O   GLY B  29      99.370  70.510  74.020  1.00  0.00           O
ATOM   1085  N   ALA B  30      97.450  71.630  73.730  1.00  0.00           N
ATOM   1086  HN  ALA B  30      96.590  71.780  73.250  1.00  0.00           H
ATOM   1087  CA  ALA B  30      97.680  72.540  74.780  1.00  0.00           C
ATOM   1088  HA  ALA B  30      98.660  72.280  75.160  1.00  0.00           H
ATOM   1089  CB  ALA B  30      97.580  73.920  74.210  1.00  0.00           C
ATOM   1090  HB1 ALA B  30      98.170  73.940  73.270  1.00  0.00           H
ATOM   1091  HB2 ALA B  30      96.520  73.980  73.870  1.00  0.00           H
ATOM   1092  HB3 ALA B  30      98.120  74.750  74.720  1.00  0.00           H
ATOM   1093  C   ALA B  30      96.580  72.360  75.890  1.00  0.00           C
ATOM   1094  O   ALA B  30      95.350  72.290  75.610  1.00  0.00           O
ATOM   1095  N   ILE B  31      97.100  72.260  77.170  1.00  0.00           N
ATOM   1096  HN  ILE B  31      98.060  72.050  77.290  1.00  0.00           H
ATOM   1097  CA  ILE B  31      96.150  72.260  78.350  1.00  0.00           C
ATOM   1098  HA  ILE B  31      95.240  72.660  77.920  1.00  0.00           H
ATOM   1099  CB  ILE B  31      95.950  70.850  79.040  1.00  0.00           C
ATOM   1100  HB  ILE B  31      96.860  70.670  79.650  1.00  0.00           H
ATOM   1101  CG2 ILE B  31      94.760  70.880  80.080  1.00  0.00           C
ATOM   1102 HG21 ILE B  31      95.070  71.470  80.970  1.00  0.00           H
ATOM   1103 HG22 ILE B  31      93.880  71.370  79.620  1.00  0.00           H
ATOM   1104 HG23 ILE B  31      94.590  69.830  80.410  1.00  0.00           H
ATOM   1105  CG1 ILE B  31      95.820  69.760  77.920  1.00  0.00           C
ATOM   1106 HG11 ILE B  31      96.750  69.700  77.320  1.00  0.00           H
ATOM   1107 HG12 ILE B  31      95.010  70.010  77.200  1.00  0.00           H
ATOM   1108  CD  ILE B  31      95.710  68.410  78.480  1.00  0.00           C
ATOM   1109  HD1 ILE B  31      96.500  68.280  79.250  1.00  0.00           H
ATOM   1110  HD2 ILE B  31      94.680  68.310  78.880  1.00  0.00           H
ATOM   1111  HD3 ILE B  31      95.830  67.500  77.850  1.00  0.00           H
ATOM   1112  C   ILE B  31      96.450  73.240  79.470  1.00  0.00           C
ATOM   1113  O   ILE B  31      97.540  73.080  80.030  1.00  0.00           O
ATOM   1114  N   ILE B  32      95.640  74.300  79.710  1.00  0.00           N
ATOM   1115  HN  ILE B  32      94.740  74.250  79.270  1.00  0.00           H
ATOM   1116  CA  ILE B  32      95.970  75.480  80.530  1.00  0.00           C
ATOM   1117  HA  ILE B  32      96.910  75.280  81.020  1.00  0.00           H
ATOM   1118  CB  ILE B  32      96.220  76.800  79.710  1.00  0.00           C
ATOM   1119  HB  ILE B  32      95.270  77.240  79.330  1.00  0.00           H
ATOM   1120  CG2 ILE B  32      96.900  77.810  80.560  1.00  0.00           C
ATOM   1121 HG21 ILE B  32      97.860  77.400  80.950  1.00  0.00           H
ATOM   1122 HG22 ILE B  32      97.130  78.770  80.060  1.00  0.00           H
ATOM   1123 HG23 ILE B  32      96.200  78.130  81.360  1.00  0.00           H
ATOM   1124  CG1 ILE B  32      97.160  76.520  78.480  1.00  0.00           C
ATOM   1125 HG11 ILE B  32      97.110  77.420  77.830  1.00  0.00           H
ATOM   1126 HG12 ILE B  32      96.880  75.580  77.940  1.00  0.00           H
ATOM   1127  CD  ILE B  32      98.590  76.360  78.800  1.00  0.00           C
ATOM   1128  HD1 ILE B  32      99.150  75.880  77.970  1.00  0.00           H
ATOM   1129  HD2 ILE B  32      98.960  77.370  79.080  1.00  0.00           H
ATOM   1130  HD3 ILE B  32      98.650  75.630  79.640  1.00  0.00           H
ATOM   1131  C   ILE B  32      95.010  75.660  81.690  1.00  0.00           C
ATOM   1132  O   ILE B  32      93.790  75.790  81.580  1.00  0.00           O
ATOM   1133  N   GLY B  33      95.600  75.840  82.900  1.00  0.00           N
ATOM   1134  HN  GLY B  33      96.580  75.760  83.010  1.00  0.00           H
ATOM   1135  CA  GLY B  33      94.740  75.960  84.090  1.00  0.00           C
ATOM   1136  HA1 GLY B  33      93.970  75.210  84.030  1.00  0.00           H
ATOM   1137  HA2 GLY B  33      95.400  75.790  84.920  1.00  0.00           H
ATOM   1138  C   GLY B  33      94.090  77.230  84.370  1.00  0.00           C
ATOM   1139  O   GLY B  33      92.850  77.310  84.390  1.00  0.00           O
ATOM   1140  N   LEU B  34      94.880  78.310  84.630  1.00  0.00           N
ATOM   1141  HN  LEU B  34      95.830  78.090  84.870  1.00  0.00           H
ATOM   1142  CA  LEU B  34      94.410  79.670  84.820  1.00  0.00           C
ATOM   1143  HA  LEU B  34      93.350  79.610  84.610  1.00  0.00           H
ATOM   1144  CB  LEU B  34      94.730  80.060  86.300  1.00  0.00           C
ATOM   1145  HB1 LEU B  34      95.820  80.080  86.490  1.00  0.00           H
ATOM   1146  HB2 LEU B  34      94.230  79.280  86.910  1.00  0.00           H
ATOM   1147  CG  LEU B  34      94.020  81.360  86.830  1.00  0.00           C
ATOM   1148  HG  LEU B  34      92.950  81.270  86.560  1.00  0.00           H
ATOM   1149  CD1 LEU B  34      94.190  81.580  88.310  1.00  0.00           C
ATOM   1150 HD11 LEU B  34      93.580  80.780  88.790  1.00  0.00           H
ATOM   1151 HD12 LEU B  34      95.200  81.420  88.750  1.00  0.00           H
ATOM   1152 HD13 LEU B  34      93.650  82.480  88.650  1.00  0.00           H
ATOM   1153  CD2 LEU B  34      94.480  82.670  86.110  1.00  0.00           C
ATOM   1154 HD21 LEU B  34      94.130  83.490  86.770  1.00  0.00           H
ATOM   1155 HD22 LEU B  34      95.570  82.670  85.900  1.00  0.00           H
ATOM   1156 HD23 LEU B  34      93.970  82.700  85.120  1.00  0.00           H
ATOM   1157  C   LEU B  34      95.160  80.550  83.830  1.00  0.00           C
ATOM   1158  O   LEU B  34      96.410  80.700  83.900  1.00  0.00           O
ATOM   1159  N   MET B  35      94.530  81.110  82.800  1.00  0.00           N
ATOM   1160  HN  MET B  35      93.540  80.980  82.720  1.00  0.00           H
ATOM   1161  CA  MET B  35      95.020  81.850  81.680  1.00  0.00           C
ATOM   1162  HA  MET B  35      96.100  81.900  81.690  1.00  0.00           H
ATOM   1163  CB  MET B  35      94.640  81.140  80.330  1.00  0.00           C
ATOM   1164  HB1 MET B  35      93.550  80.930  80.380  1.00  0.00           H
ATOM   1165  HB2 MET B  35      95.230  80.200  80.280  1.00  0.00           H
ATOM   1166  CG  MET B  35      94.680  81.980  79.030  1.00  0.00           C
ATOM   1167  HG1 MET B  35      95.750  82.230  78.860  1.00  0.00           H
ATOM   1168  HG2 MET B  35      94.170  82.960  79.130  1.00  0.00           H
ATOM   1169  SD  MET B  35      93.990  81.220  77.500  1.00  0.00           S
ATOM   1170  CE  MET B  35      93.950  82.710  76.540  1.00  0.00           C
ATOM   1171  HE1 MET B  35      93.100  83.270  77.000  1.00  0.00           H
ATOM   1172  HE2 MET B  35      94.880  83.300  76.450  1.00  0.00           H
ATOM   1173  HE3 MET B  35      93.630  82.480  75.500  1.00  0.00           H
ATOM   1174  C   MET B  35      94.450  83.220  81.750  1.00  0.00           C
ATOM   1175  O   MET B  35      93.200  83.390  81.710  1.00  0.00           O
ATOM   1176  N   VAL B  36      95.360  84.230  81.850  1.00  0.00           N
ATOM   1177  HN  VAL B  36      96.330  84.020  81.990  1.00  0.00           H
ATOM   1178  CA  VAL B  36      94.970  85.650  81.860  1.00  0.00           C
ATOM   1179  HA  VAL B  36      93.940  85.710  81.540  1.00  0.00           H
ATOM   1180  CB  VAL B  36      95.190  86.360  83.190  1.00  0.00           C
ATOM   1181  HB  VAL B  36      96.260  86.410  83.500  1.00  0.00           H
ATOM   1182  CG1 VAL B  36      94.480  87.780  83.070  1.00  0.00           C
ATOM   1183 HG11 VAL B  36      93.420  87.630  82.800  1.00  0.00           H
ATOM   1184 HG12 VAL B  36      94.630  88.460  83.940  1.00  0.00           H
ATOM   1185 HG13 VAL B  36      94.840  88.390  82.210  1.00  0.00           H
ATOM   1186  CG2 VAL B  36      94.530  85.540  84.280  1.00  0.00           C
ATOM   1187 HG21 VAL B  36      94.690  86.090  85.240  1.00  0.00           H
ATOM   1188 HG22 VAL B  36      93.420  85.520  84.170  1.00  0.00           H
ATOM   1189 HG23 VAL B  36      94.920  84.510  84.370  1.00  0.00           H
ATOM   1190  C   VAL B  36      95.840  86.190  80.760  1.00  0.00           C
ATOM   1191  O   VAL B  36      97.100  86.140  80.840  1.00  0.00           O
ATOM   1192  N   GLY B  37      95.180  86.530  79.670  1.00  0.00           N
ATOM   1193  HN  GLY B  37      94.190  86.440  79.650  1.00  0.00           H
ATOM   1194  CA  GLY B  37      95.800  86.950  78.370  1.00  0.00           C
ATOM   1195  HA1 GLY B  37      94.940  87.240  77.780  1.00  0.00           H
ATOM   1196  HA2 GLY B  37      96.440  87.790  78.590  1.00  0.00           H
ATOM   1197  C   GLY B  37      96.560  85.960  77.560  1.00  0.00           C
ATOM   1198  O   GLY B  37      96.490  84.760  77.800  1.00  0.00           O
ATOM   1199  N   GLY B  38      97.350  86.460  76.500  1.00  0.00           N
ATOM   1200  HN  GLY B  38      97.350  87.430  76.260  1.00  0.00           H
ATOM   1201  CA  GLY B  38      98.340  85.650  75.870  1.00  0.00           C
ATOM   1202  HA1 GLY B  38      99.020  86.350  75.400  1.00  0.00           H
ATOM   1203  HA2 GLY B  38      98.860  84.910  76.460  1.00  0.00           H
ATOM   1204  C   GLY B  38      97.750  84.840  74.660  1.00  0.00           C
ATOM   1205  O   GLY B  38      96.620  84.980  74.240  1.00  0.00           O
ATOM   1206  N   VAL B  39      98.670  84.060  74.010  1.00  0.00           N
ATOM   1207  HN  VAL B  39      99.600  83.850  74.280  1.00  0.00           H
ATOM   1208  CA  VAL B  39      98.160  83.280  72.890  1.00  0.00           C
ATOM   1209  HA  VAL B  39      97.090  83.180  72.930  1.00  0.00           H
ATOM   1210  CB  VAL B  39      98.690  83.740  71.530  1.00  0.00           C
ATOM   1211  HB  VAL B  39      99.780  83.530  71.640  1.00  0.00           H
ATOM   1212  CG1 VAL B  39      98.070  82.920  70.310  1.00  0.00           C
ATOM   1213 HG11 VAL B  39      96.980  82.760  70.450  1.00  0.00           H
ATOM   1214 HG12 VAL B  39      98.280  83.380  69.330  1.00  0.00           H
ATOM   1215 HG13 VAL B  39      98.510  81.900  70.340  1.00  0.00           H
ATOM   1216  CG2 VAL B  39      98.430  85.260  71.330  1.00  0.00           C
ATOM   1217 HG21 VAL B  39      97.350  85.520  71.380  1.00  0.00           H
ATOM   1218 HG22 VAL B  39      98.900  85.790  72.180  1.00  0.00           H
ATOM   1219 HG23 VAL B  39      98.920  85.670  70.410  1.00  0.00           H
ATOM   1220  C   VAL B  39      98.630  81.830  73.150  1.00  0.00           C
ATOM   1221  O   VAL B  39      99.770  81.530  73.410  1.00  0.00           O
ATOM   1222  N   VAL B  40      97.630  81.030  73.030  1.00  0.00           N
ATOM   1223  HN  VAL B  40      96.760  81.350  72.670  1.00  0.00           H
ATOM   1224  CA  VAL B  40      97.700  79.620  73.230  1.00  0.00           C
ATOM   1225  HA  VAL B  40      98.670  79.400  73.650  1.00  0.00           H
ATOM   1226  CB  VAL B  40      96.630  79.060  74.180  1.00  0.00           C
ATOM   1227  HB  VAL B  40      95.580  79.020  73.820  1.00  0.00           H
ATOM   1228  CG1 VAL B  40      97.090  77.640  74.580  1.00  0.00           C
ATOM   1229 HG11 VAL B  40      97.370  77.050  73.680  1.00  0.00           H
ATOM   1230 HG12 VAL B  40      97.920  77.630  75.310  1.00  0.00           H
ATOM   1231 HG13 VAL B  40      96.240  77.230  75.170  1.00  0.00           H
ATOM   1232  CG2 VAL B  40      96.580  79.990  75.410  1.00  0.00           C
ATOM   1233 HG21 VAL B  40      96.130  80.980  75.210  1.00  0.00           H
ATOM   1234 HG22 VAL B  40      95.860  79.650  76.180  1.00  0.00           H
ATOM   1235 HG23 VAL B  40      97.530  80.150  75.960  1.00  0.00           H
ATOM   1236  C   VAL B  40      97.460  78.940  71.880  1.00  0.00           C
ATOM   1237  O   VAL B  40      96.380  78.940  71.370  1.00  0.00           O
ATOM   1238  N   ILE B  41      98.500  78.290  71.300  1.00  0.00           N
ATOM   1239  HN  ILE B  41      99.440  78.360  71.640  1.00  0.00           H
ATOM   1240  CA  ILE B  41      98.400  77.570  70.090  1.00  0.00           C
ATOM   1241  HA  ILE B  41      97.430  77.630  69.620  1.00  0.00           H
ATOM   1242  CB  ILE B  41      99.410  78.000  68.960  1.00  0.00           C
ATOM   1243  HB  ILE B  41     100.450  78.060  69.350  1.00  0.00           H
ATOM   1244  CG2 ILE B  41      99.570  77.040  67.720  1.00  0.00           C
ATOM   1245 HG21 ILE B  41      98.650  76.870  67.140  1.00  0.00           H
ATOM   1246 HG22 ILE B  41     100.300  77.480  67.000  1.00  0.00           H
ATOM   1247 HG23 ILE B  41      99.900  76.020  67.990  1.00  0.00           H
ATOM   1248  CG1 ILE B  41      99.090  79.440  68.400  1.00  0.00           C
ATOM   1249 HG11 ILE B  41      98.680  80.060  69.230  1.00  0.00           H
ATOM   1250 HG12 ILE B  41      98.290  79.300  67.650  1.00  0.00           H
ATOM   1251  CD  ILE B  41     100.300  80.240  67.920  1.00  0.00           C
ATOM   1252  HD1 ILE B  41     100.560  79.800  66.940  1.00  0.00           H
ATOM   1253  HD2 ILE B  41      99.960  81.260  67.650  1.00  0.00           H
ATOM   1254  HD3 ILE B  41     101.230  80.140  68.530  1.00  0.00           H
ATOM   1255  C   ILE B  41      98.580  76.070  70.330  1.00  0.00           C
ATOM   1256  O   ILE B  41      99.660  75.640  70.750  1.00  0.00           O
ATOM   1257  N   ALA B  42      97.480  75.310  70.270  1.00  0.00           N
ATOM   1258  HN  ALA B  42      96.570  75.720  70.310  1.00  0.00           H
ATOM   1259  CA  ALA B  42      97.630  73.900  70.130  1.00  0.00           C
ATOM   1260  HA  ALA B  42      98.400  73.550  70.810  1.00  0.00           H
ATOM   1261  CB  ALA B  42      96.360  73.300  70.790  1.00  0.00           C
ATOM   1262  HB1 ALA B  42      96.170  73.670  71.820  1.00  0.00           H
ATOM   1263  HB2 ALA B  42      95.380  73.560  70.320  1.00  0.00           H
ATOM   1264  HB3 ALA B  42      96.400  72.190  70.800  1.00  0.00           H
ATOM   1265  C   ALA B  42      97.790  73.570  68.750  1.00  0.00           C
ATOM   1266  O   ALA B  42      98.500  72.610  68.390  1.00  0.00           O
ATOM   1267  N   NME B  43      97.170  74.450  67.840  1.00  0.00           N
ATOM   1268  HN  NME B  43      96.710  75.270  68.150  1.00  0.00           H
ATOM   1269  CH3 NME B  43      97.390  74.250  66.400  1.00  0.00           C
ATOM   1270 HH31 NME B  43      98.470  74.300  66.130  1.00  0.00           H
ATOM   1271 HH32 NME B  43      96.910  73.400  65.890  1.00  0.00           H
ATOM   1272 HH33 NME B  43      96.990  75.150  65.870  1.00  0.00           H
ATOM   1273  CH3 ACE C   0     106.640  79.530  34.970  1.00  0.00           C
ATOM   1274 HH31 ACE C   0     107.170  79.100  35.840  1.00  0.00           H
ATOM   1275 HH32 ACE C   0     107.110  79.180  34.020  1.00  0.00           H
ATOM   1276 HH33 ACE C   0     106.920  80.590  35.090  1.00  0.00           H
ATOM   1277  C   ACE C   0     105.240  79.380  34.970  1.00  0.00           C
ATOM   1278  O   ACE C   0     104.480  80.300  34.770  1.00  0.00           O
ATOM   1279  N   ASP C   1     104.820  78.130  35.240  1.00  0.00           N
ATOM   1280  HN  ASP C   1     105.530  77.470  35.480  1.00  0.00           H
ATOM   1281  CA  ASP C   1     103.380  77.680  35.240  1.00  0.00           C
ATOM   1282  HA  ASP C   1     103.070  77.920  34.230  1.00  0.00           H
ATOM   1283  CB  ASP C   1     103.400  76.080  35.480  1.00  0.00           C
ATOM   1284  HB1 ASP C   1     102.360  75.720  35.630  1.00  0.00           H
ATOM   1285  HB2 ASP C   1     103.950  76.040  36.440  1.00  0.00           H
ATOM   1286  CG  ASP C   1     104.040  75.420  34.320  1.00  0.00           C
ATOM   1287  OD1 ASP C   1     104.470  74.310  34.510  1.00  0.00           O
ATOM   1288  OD2 ASP C   1     104.190  75.960  33.180  1.00  0.00           O
ATOM   1289  C   ASP C   1     102.450  78.450  36.250  1.00  0.00           C
ATOM   1290  O   ASP C   1     102.820  78.890  37.280  1.00  0.00           O
ATOM   1291  N   ALA C   2     101.150  78.660  35.970  1.00  0.00           N
ATOM   1292  HN  ALA C   2     100.630  78.220  35.240  1.00  0.00           H
ATOM   1293  CA  ALA C   2     100.290  79.510  36.690  1.00  0.00           C
ATOM   1294  HA  ALA C   2     100.900  80.300  37.100  1.00  0.00           H
ATOM   1295  CB  ALA C   2      99.210  79.840  35.670  1.00  0.00           C
ATOM   1296  HB1 ALA C   2      98.640  78.910  35.440  1.00  0.00           H
ATOM   1297  HB2 ALA C   2      98.580  80.660  36.070  1.00  0.00           H
ATOM   1298  HB3 ALA C   2      99.550  80.230  34.680  1.00  0.00           H
ATOM   1299  C   ALA C   2      99.540  78.800  37.840  1.00  0.00           C
ATOM   1300  O   ALA C   2      99.130  77.660  37.860  1.00  0.00           O
ATOM   1301  N   GLU C   3      99.440  79.510  39.030  1.00  0.00           N
ATOM   1302  HN  GLU C   3      99.930  80.350  39.230  1.00  0.00           H
ATOM   1303  CA  GLU C   3      98.750  79.060  40.220  1.00  0.00           C
ATOM   1304  HA  GLU C   3      98.160  78.190  39.960  1.00  0.00           H
ATOM   1305  CB  GLU C   3      99.620  78.780  41.450  1.00  0.00           C
ATOM   1306  HB1 GLU C   3      99.020  78.840  42.390  1.00  0.00           H
ATOM   1307  HB2 GLU C   3     100.310  79.650  41.580  1.00  0.00           H
ATOM   1308  CG  GLU C   3     100.490  77.470  41.260  1.00  0.00           C
ATOM   1309  HG1 GLU C   3     101.020  77.290  40.300  1.00  0.00           H
ATOM   1310  HG2 GLU C   3      99.760  76.640  41.410  1.00  0.00           H
ATOM   1311  CD  GLU C   3     101.550  77.330  42.360  1.00  0.00           C
ATOM   1312  OE1 GLU C   3     101.520  76.350  43.110  1.00  0.00           O
ATOM   1313  OE2 GLU C   3     102.430  78.230  42.390  1.00  0.00           O
ATOM   1314  C   GLU C   3      97.670  80.050  40.550  1.00  0.00           C
ATOM   1315  O   GLU C   3      97.700  81.180  40.110  1.00  0.00           O
ATOM   1316  N   PHE C   4      96.530  79.590  41.160  1.00  0.00           N
ATOM   1317  HN  PHE C   4      96.400  78.660  41.490  1.00  0.00           H
ATOM   1318  CA  PHE C   4      95.380  80.490  41.580  1.00  0.00           C
ATOM   1319  HA  PHE C   4      95.460  81.540  41.350  1.00  0.00           H
ATOM   1320  CB  PHE C   4      94.050  80.090  40.810  1.00  0.00           C
ATOM   1321  HB1 PHE C   4      93.590  79.140  41.140  1.00  0.00           H
ATOM   1322  HB2 PHE C   4      94.300  79.940  39.740  1.00  0.00           H
ATOM   1323  CG  PHE C   4      92.880  81.000  40.970  1.00  0.00           C
ATOM   1324  CD1 PHE C   4      92.300  81.040  42.270  1.00  0.00           C
ATOM   1325  HD1 PHE C   4      92.640  80.460  43.110  1.00  0.00           H
ATOM   1326  CE1 PHE C   4      91.300  81.960  42.490  1.00  0.00           C
ATOM   1327  HE1 PHE C   4      90.940  82.030  43.510  1.00  0.00           H
ATOM   1328  CZ  PHE C   4      90.850  82.750  41.430  1.00  0.00           C
ATOM   1329  HZ  PHE C   4      90.020  83.410  41.640  1.00  0.00           H
ATOM   1330  CD2 PHE C   4      92.410  81.770  39.920  1.00  0.00           C
ATOM   1331  HD2 PHE C   4      92.840  81.670  38.940  1.00  0.00           H
ATOM   1332  CE2 PHE C   4      91.330  82.630  40.110  1.00  0.00           C
ATOM   1333  HE2 PHE C   4      90.870  83.280  39.380  1.00  0.00           H
ATOM   1334  C   PHE C   4      95.200  80.380  43.070  1.00  0.00           C
ATOM   1335  O   PHE C   4      94.690  79.360  43.540  1.00  0.00           O
ATOM   1336  N   ARG C   5      95.480  81.390  43.960  1.00  0.00           N
ATOM   1337  HN  ARG C   5      95.850  82.230  43.580  1.00  0.00           H
ATOM   1338  CA  ARG C   5      95.440  81.230  45.390  1.00  0.00           C
ATOM   1339  HA  ARG C   5      95.450  80.160  45.580  1.00  0.00           H
ATOM   1340  CB  ARG C   5      96.720  81.690  46.000  1.00  0.00           C
ATOM   1341  HB1 ARG C   5      97.080  82.690  45.680  1.00  0.00           H
ATOM   1342  HB2 ARG C   5      97.530  81.010  45.670  1.00  0.00           H
ATOM   1343  CG  ARG C   5      96.890  81.760  47.530  1.00  0.00           C
ATOM   1344  HG1 ARG C   5      96.810  80.720  47.900  1.00  0.00           H
ATOM   1345  HG2 ARG C   5      96.040  82.300  47.990  1.00  0.00           H
ATOM   1346  CD  ARG C   5      98.150  82.460  48.070  1.00  0.00           C
ATOM   1347  HD1 ARG C   5      98.970  81.860  47.620  1.00  0.00           H
ATOM   1348  HD2 ARG C   5      98.310  82.420  49.170  1.00  0.00           H
ATOM   1349  NE  ARG C   5      98.190  83.820  47.540  1.00  0.00           N
ATOM   1350  HE  ARG C   5      98.840  83.910  46.780  1.00  0.00           H
ATOM   1351  CZ  ARG C   5      97.530  84.820  48.020  1.00  0.00           C
ATOM   1352  NH1 ARG C   5      96.710  84.800  49.010  1.00  0.00           N
ATOM   1353 HH11 ARG C   5      96.920  84.130  49.720  1.00  0.00           H
ATOM   1354 HH12 ARG C   5      96.330  85.670  49.330  1.00  0.00           H
ATOM   1355  NH2 ARG C   5      97.700  86.010  47.450  1.00  0.00           N
ATOM   1356 HH21 ARG C   5      98.440  86.020  46.770  1.00  0.00           H
ATOM   1357 HH22 ARG C   5      97.590  86.830  48.020  1.00  0.00           H
ATOM   1358  C   ARG C   5      94.170  81.780  45.940  1.00  0.00           C
ATOM   1359  O   ARG C   5      93.970  82.990  45.980  1.00  0.00           O
ATOM   1360  N   HIS C   6      93.340  80.930  46.550  1.00  0.00           N
ATOM   1361  HN  HIS C   6      93.750  80.030  46.710  1.00  0.00           H
ATOM   1362  CA  HIS C   6      92.240  81.320  47.330  1.00  0.00           C
ATOM   1363  HA  HIS C   6      92.010  82.330  47.060  1.00  0.00           H
ATOM   1364  CB  HIS C   6      90.900  80.640  47.100  1.00  0.00           C
ATOM   1365  HB1 HIS C   6      91.060  79.580  47.390  1.00  0.00           H
ATOM   1366  HB2 HIS C   6      90.740  80.560  46.000  1.00  0.00           H
ATOM   1367  ND1 HIS C   6      89.030  82.340  47.380  1.00  0.00           N
ATOM   1368  CG  HIS C   6      89.780  81.280  47.860  1.00  0.00           C
ATOM   1369  CE1 HIS C   6      88.170  82.550  48.330  1.00  0.00           C
ATOM   1370  HE1 HIS C   6      87.380  83.290  48.170  1.00  0.00           H
ATOM   1371  NE2 HIS C   6      88.250  81.700  49.340  1.00  0.00           N
ATOM   1372  HE2 HIS C   6      87.530  81.600  50.030  1.00  0.00           H
ATOM   1373  CD2 HIS C   6      89.320  80.840  49.100  1.00  0.00           C
ATOM   1374  HD2 HIS C   6      89.580  79.970  49.700  1.00  0.00           H
ATOM   1375  C   HIS C   6      92.650  81.410  48.800  1.00  0.00           C
ATOM   1376  O   HIS C   6      93.280  80.580  49.420  1.00  0.00           O
ATOM   1377  N   ASP C   7      92.230  82.480  49.430  1.00  0.00           N
ATOM   1378  HN  ASP C   7      91.660  83.160  48.980  1.00  0.00           H
ATOM   1379  CA  ASP C   7      92.550  82.740  50.810  1.00  0.00           C
ATOM   1380  HA  ASP C   7      93.280  82.090  51.250  1.00  0.00           H
ATOM   1381  CB  ASP C   7      93.170  84.120  50.880  1.00  0.00           C
ATOM   1382  HB1 ASP C   7      92.560  84.940  50.430  1.00  0.00           H
ATOM   1383  HB2 ASP C   7      94.120  84.020  50.330  1.00  0.00           H
ATOM   1384  CG  ASP C   7      93.550  84.630  52.220  1.00  0.00           C
ATOM   1385  OD1 ASP C   7      93.710  83.940  53.240  1.00  0.00           O
ATOM   1386  OD2 ASP C   7      93.880  85.870  52.240  1.00  0.00           O
ATOM   1387  C   ASP C   7      91.310  82.620  51.670  1.00  0.00           C
ATOM   1388  O   ASP C   7      90.300  83.250  51.430  1.00  0.00           O
ATOM   1389  N   SER C   8      91.390  81.850  52.780  1.00  0.00           N
ATOM   1390  HN  SER C   8      92.220  81.310  52.910  1.00  0.00           H
ATOM   1391  CA  SER C   8      90.360  81.800  53.820  1.00  0.00           C
ATOM   1392  HA  SER C   8      89.710  82.670  53.840  1.00  0.00           H
ATOM   1393  CB  SER C   8      89.380  80.560  53.690  1.00  0.00           C
ATOM   1394  HB1 SER C   8      88.870  80.710  52.720  1.00  0.00           H
ATOM   1395  HB2 SER C   8      88.710  80.470  54.570  1.00  0.00           H
ATOM   1396  OG  SER C   8      90.230  79.410  53.630  1.00  0.00           O
ATOM   1397  HG1 SER C   8      90.380  79.300  52.690  1.00  0.00           H
ATOM   1398  C   SER C   8      90.920  81.840  55.210  1.00  0.00           C
ATOM   1399  O   SER C   8      90.290  81.410  56.200  1.00  0.00           O
ATOM   1400  N   GLY C   9      92.070  82.490  55.310  1.00  0.00           N
ATOM   1401  HN  GLY C   9      92.520  82.990  54.570  1.00  0.00           H
ATOM   1402  CA  GLY C   9      92.780  82.510  56.600  1.00  0.00           C
ATOM   1403  HA1 GLY C   9      92.740  81.540  57.060  1.00  0.00           H
ATOM   1404  HA2 GLY C   9      93.760  82.880  56.340  1.00  0.00           H
ATOM   1405  C   GLY C   9      92.290  83.460  57.630  1.00  0.00           C
ATOM   1406  O   GLY C   9      91.290  84.130  57.470  1.00  0.00           O
ATOM   1407  N   TYR C  10      92.960  83.480  58.760  1.00  0.00           N
ATOM   1408  HN  TYR C  10      93.850  83.040  58.850  1.00  0.00           H
ATOM   1409  CA  TYR C  10      92.540  84.210  60.000  1.00  0.00           C
ATOM   1410  HA  TYR C  10      91.520  84.550  59.900  1.00  0.00           H
ATOM   1411  CB  TYR C  10      92.640  83.230  61.170  1.00  0.00           C
ATOM   1412  HB1 TYR C  10      92.480  83.630  62.200  1.00  0.00           H
ATOM   1413  HB2 TYR C  10      93.670  82.820  61.270  1.00  0.00           H
ATOM   1414  CG  TYR C  10      91.640  82.140  60.990  1.00  0.00           C
ATOM   1415  CD1 TYR C  10      92.040  80.890  60.420  1.00  0.00           C
ATOM   1416  HD1 TYR C  10      93.050  80.760  60.050  1.00  0.00           H
ATOM   1417  CE1 TYR C  10      91.190  79.820  60.260  1.00  0.00           C
ATOM   1418  HE1 TYR C  10      91.470  78.890  59.770  1.00  0.00           H
ATOM   1419  CZ  TYR C  10      89.850  79.900  60.760  1.00  0.00           C
ATOM   1420  OH  TYR C  10      89.090  78.770  60.500  1.00  0.00           O
ATOM   1421  HH  TYR C  10      88.220  78.970  60.860  1.00  0.00           H
ATOM   1422  CD2 TYR C  10      90.370  82.150  61.570  1.00  0.00           C
ATOM   1423  HD2 TYR C  10      89.910  83.030  61.990  1.00  0.00           H
ATOM   1424  CE2 TYR C  10      89.460  81.090  61.390  1.00  0.00           C
ATOM   1425  HE2 TYR C  10      88.440  81.140  61.750  1.00  0.00           H
ATOM   1426  C   TYR C  10      93.370  85.460  60.270  1.00  0.00           C
ATOM   1427  O   TYR C  10      94.640  85.510  60.280  1.00  0.00           O
ATOM   1428  N   GLU C  11      92.650  86.530  60.540  1.00  0.00           N
ATOM   1429  HN  GLU C  11      91.710  86.530  60.210  1.00  0.00           H
ATOM   1430  CA  GLU C  11      93.240  87.840  60.910  1.00  0.00           C
ATOM   1431  HA  GLU C  11      94.270  87.720  61.200  1.00  0.00           H
ATOM   1432  CB  GLU C  11      92.990  88.910  59.850  1.00  0.00           C
ATOM   1433  HB1 GLU C  11      93.070  89.910  60.340  1.00  0.00           H
ATOM   1434  HB2 GLU C  11      91.990  88.780  59.400  1.00  0.00           H
ATOM   1435  CG  GLU C  11      94.080  88.810  58.760  1.00  0.00           C
ATOM   1436  HG1 GLU C  11      93.740  88.070  58.000  1.00  0.00           H
ATOM   1437  HG2 GLU C  11      95.060  88.630  59.240  1.00  0.00           H
ATOM   1438  CD  GLU C  11      94.290  90.100  57.950  1.00  0.00           C
ATOM   1439  OE1 GLU C  11      93.750  90.270  56.810  1.00  0.00           O
ATOM   1440  OE2 GLU C  11      95.070  91.050  58.370  1.00  0.00           O
ATOM   1441  C   GLU C  11      92.580  88.190  62.270  1.00  0.00           C
ATOM   1442  O   GLU C  11      91.370  88.260  62.390  1.00  0.00           O
ATOM   1443  N   VAL C  12      93.390  88.250  63.320  1.00  0.00           N
ATOM   1444  HN  VAL C  12      94.280  87.800  63.280  1.00  0.00           H
ATOM   1445  CA  VAL C  12      92.950  88.570  64.680  1.00  0.00           C
ATOM   1446  HA  VAL C  12      91.920  88.890  64.660  1.00  0.00           H
ATOM   1447  CB  VAL C  12      93.180  87.400  65.640  1.00  0.00           C
ATOM   1448  HB  VAL C  12      94.270  87.190  65.720  1.00  0.00           H
ATOM   1449  CG1 VAL C  12      92.620  87.750  67.010  1.00  0.00           C
ATOM   1450 HG11 VAL C  12      91.650  88.250  67.190  1.00  0.00           H
ATOM   1451 HG12 VAL C  12      92.680  86.810  67.600  1.00  0.00           H
ATOM   1452 HG13 VAL C  12      93.460  88.300  67.470  1.00  0.00           H
ATOM   1453  CG2 VAL C  12      92.370  86.130  65.060  1.00  0.00           C
ATOM   1454 HG21 VAL C  12      91.330  86.420  64.820  1.00  0.00           H
ATOM   1455 HG22 VAL C  12      92.670  85.590  64.130  1.00  0.00           H
ATOM   1456 HG23 VAL C  12      92.270  85.410  65.900  1.00  0.00           H
ATOM   1457  C   VAL C  12      93.760  89.800  65.120  1.00  0.00           C
ATOM   1458  O   VAL C  12      94.970  89.750  65.350  1.00  0.00           O
ATOM   1459  N   HIS C  13      93.170  90.980  65.310  1.00  0.00           N
ATOM   1460  HN  HIS C  13      92.200  91.060  65.100  1.00  0.00           H
ATOM   1461  CA  HIS C  13      93.920  92.180  65.640  1.00  0.00           C
ATOM   1462  HA  HIS C  13      94.940  91.890  65.860  1.00  0.00           H
ATOM   1463  CB  HIS C  13      93.800  93.080  64.420  1.00  0.00           C
ATOM   1464  HB1 HIS C  13      94.090  94.140  64.590  1.00  0.00           H
ATOM   1465  HB2 HIS C  13      92.720  93.250  64.180  1.00  0.00           H
ATOM   1466  ND1 HIS C  13      95.730  93.030  62.810  1.00  0.00           N
ATOM   1467  CG  HIS C  13      94.480  92.550  63.170  1.00  0.00           C
ATOM   1468  CE1 HIS C  13      96.020  92.350  61.700  1.00  0.00           C
ATOM   1469  HE1 HIS C  13      96.930  92.550  61.130  1.00  0.00           H
ATOM   1470  NE2 HIS C  13      95.110  91.400  61.320  1.00  0.00           N
ATOM   1471  HE2 HIS C  13      95.090  91.060  60.380  1.00  0.00           H
ATOM   1472  CD2 HIS C  13      94.040  91.660  62.220  1.00  0.00           C
ATOM   1473  HD2 HIS C  13      93.040  91.250  62.220  1.00  0.00           H
ATOM   1474  C   HIS C  13      93.280  92.970  66.780  1.00  0.00           C
ATOM   1475  O   HIS C  13      92.130  93.350  66.710  1.00  0.00           O
ATOM   1476  N   HIS C  14      93.970  93.160  67.920  1.00  0.00           N
ATOM   1477  HN  HIS C  14      94.780  92.590  68.000  1.00  0.00           H
ATOM   1478  CA  HIS C  14      93.850  94.260  68.860  1.00  0.00           C
ATOM   1479  HA  HIS C  14      94.830  94.200  69.300  1.00  0.00           H
ATOM   1480  CB  HIS C  14      93.450  95.610  68.250  1.00  0.00           C
ATOM   1481  HB1 HIS C  14      93.080  96.410  68.920  1.00  0.00           H
ATOM   1482  HB2 HIS C  14      92.530  95.430  67.660  1.00  0.00           H
ATOM   1483  ND1 HIS C  14      95.660  96.770  68.090  1.00  0.00           N
ATOM   1484  CG  HIS C  14      94.520  96.280  67.430  1.00  0.00           C
ATOM   1485  CE1 HIS C  14      96.330  97.380  67.070  1.00  0.00           C
ATOM   1486  HE1 HIS C  14      97.210  98.000  67.220  1.00  0.00           H
ATOM   1487  NE2 HIS C  14      95.730  97.260  65.850  1.00  0.00           N
ATOM   1488  HE2 HIS C  14      96.070  97.680  65.000  1.00  0.00           H
ATOM   1489  CD2 HIS C  14      94.550  96.590  66.070  1.00  0.00           C
ATOM   1490  HD2 HIS C  14      93.800  96.360  65.320  1.00  0.00           H
ATOM   1491  C   HIS C  14      92.880  93.860  69.950  1.00  0.00           C
ATOM   1492  O   HIS C  14      91.980  94.630  70.260  1.00  0.00           O
ATOM   1493  N   GLN C  15      92.970  92.720  70.590  1.00  0.00           N
ATOM   1494  HN  GLN C  15      93.570  92.070  70.120  1.00  0.00           H
ATOM   1495  CA  GLN C  15      92.060  92.320  71.620  1.00  0.00           C
ATOM   1496  HA  GLN C  15      91.080  92.710  71.360  1.00  0.00           H
ATOM   1497  CB  GLN C  15      91.830  90.780  71.770  1.00  0.00           C
ATOM   1498  HB1 GLN C  15      91.150  90.640  72.640  1.00  0.00           H
ATOM   1499  HB2 GLN C  15      92.790  90.300  72.060  1.00  0.00           H
ATOM   1500  CG  GLN C  15      91.210  89.990  70.570  1.00  0.00           C
ATOM   1501  HG1 GLN C  15      90.100  90.110  70.560  1.00  0.00           H
ATOM   1502  HG2 GLN C  15      91.390  88.960  70.930  1.00  0.00           H
ATOM   1503  CD  GLN C  15      91.860  90.280  69.170  1.00  0.00           C
ATOM   1504  OE1 GLN C  15      93.030  89.950  69.010  1.00  0.00           O
ATOM   1505  NE2 GLN C  15      91.070  90.830  68.240  1.00  0.00           N
ATOM   1506 HE21 GLN C  15      90.080  90.810  68.250  1.00  0.00           H
ATOM   1507 HE22 GLN C  15      91.560  90.920  67.370  1.00  0.00           H
ATOM   1508  C   GLN C  15      92.630  92.910  72.890  1.00  0.00           C
ATOM   1509  O   GLN C  15      93.740  92.510  73.280  1.00  0.00           O
ATOM   1510  N   LYS C  16      91.960  93.960  73.480  1.00  0.00           N
ATOM   1511  HN  LYS C  16      91.040  94.210  73.200  1.00  0.00           H
ATOM   1512  CA  LYS C  16      92.350  94.670  74.650  1.00  0.00           C
ATOM   1513  HA  LYS C  16      93.320  94.290  74.930  1.00  0.00           H
ATOM   1514  CB  LYS C  16      92.710  96.180  74.210  1.00  0.00           C
ATOM   1515  HB1 LYS C  16      93.150  96.720  75.070  1.00  0.00           H
ATOM   1516  HB2 LYS C  16      91.720  96.670  74.060  1.00  0.00           H
ATOM   1517  CG  LYS C  16      93.610  96.270  72.930  1.00  0.00           C
ATOM   1518  HG1 LYS C  16      93.010  95.840  72.100  1.00  0.00           H
ATOM   1519  HG2 LYS C  16      94.480  95.580  72.990  1.00  0.00           H
ATOM   1520  CD  LYS C  16      94.060  97.740  72.500  1.00  0.00           C
ATOM   1521  HD1 LYS C  16      94.610  98.080  73.400  1.00  0.00           H
ATOM   1522  HD2 LYS C  16      94.730  97.720  71.610  1.00  0.00           H
ATOM   1523  CE  LYS C  16      92.890  98.660  72.030  1.00  0.00           C
ATOM   1524  HE1 LYS C  16      92.020  98.630  72.710  1.00  0.00           H
ATOM   1525  HE2 LYS C  16      92.520  98.360  71.030  1.00  0.00           H
ATOM   1526  NZ  LYS C  16      93.150 100.150  71.890  1.00  0.00           N
ATOM   1527  HZ1 LYS C  16      93.430 100.610  72.780  1.00  0.00           H
ATOM   1528  HZ2 LYS C  16      93.930 100.250  71.210  1.00  0.00           H
ATOM   1529  HZ3 LYS C  16      92.260 100.640  71.680  1.00  0.00           H
ATOM   1530  C   LYS C  16      91.410  94.610  75.870  1.00  0.00           C
ATOM   1531  O   LYS C  16      90.180  94.650  75.830  1.00  0.00           O
ATOM   1532  N   LEU C  17      91.940  94.370  77.100  1.00  0.00           N
ATOM   1533  HN  LEU C  17      92.920  94.250  77.230  1.00  0.00           H
ATOM   1534  CA  LEU C  17      91.160  94.190  78.310  1.00  0.00           C
ATOM   1535  HA  LEU C  17      90.150  94.540  78.150  1.00  0.00           H
ATOM   1536  CB  LEU C  17      91.080  92.630  78.650  1.00  0.00           C
ATOM   1537  HB1 LEU C  17      92.120  92.360  78.910  1.00  0.00           H
ATOM   1538  HB2 LEU C  17      90.800  92.120  77.700  1.00  0.00           H
ATOM   1539  CG  LEU C  17      90.270  92.240  79.910  1.00  0.00           C
ATOM   1540  HG  LEU C  17      89.360  92.880  79.880  1.00  0.00           H
ATOM   1541  CD1 LEU C  17      89.700  90.800  79.710  1.00  0.00           C
ATOM   1542 HD11 LEU C  17      90.570  90.110  79.830  1.00  0.00           H
ATOM   1543 HD12 LEU C  17      88.940  90.560  80.480  1.00  0.00           H
ATOM   1544 HD13 LEU C  17      89.380  90.650  78.660  1.00  0.00           H
ATOM   1545  CD2 LEU C  17      90.970  92.320  81.320  1.00  0.00           C
ATOM   1546 HD21 LEU C  17      90.370  91.990  82.200  1.00  0.00           H
ATOM   1547 HD22 LEU C  17      91.900  91.710  81.290  1.00  0.00           H
ATOM   1548 HD23 LEU C  17      91.260  93.380  81.470  1.00  0.00           H
ATOM   1549  C   LEU C  17      91.690  95.050  79.450  1.00  0.00           C
ATOM   1550  O   LEU C  17      92.850  95.050  79.790  1.00  0.00           O
ATOM   1551  N   VAL C  18      90.790  95.890  79.950  1.00  0.00           N
ATOM   1552  HN  VAL C  18      89.840  95.910  79.650  1.00  0.00           H
ATOM   1553  CA  VAL C  18      91.130  96.950  80.900  1.00  0.00           C
ATOM   1554  HA  VAL C  18      92.130  96.820  81.280  1.00  0.00           H
ATOM   1555  CB  VAL C  18      90.890  98.340  80.200  1.00  0.00           C
ATOM   1556  HB  VAL C  18      89.840  98.480  79.870  1.00  0.00           H
ATOM   1557  CG1 VAL C  18      91.030  99.480  81.240  1.00  0.00           C
ATOM   1558 HG11 VAL C  18      92.050  99.590  81.670  1.00  0.00           H
ATOM   1559 HG12 VAL C  18      90.700 100.450  80.800  1.00  0.00           H
ATOM   1560 HG13 VAL C  18      90.210  99.430  81.990  1.00  0.00           H
ATOM   1561  CG2 VAL C  18      91.830  98.510  79.040  1.00  0.00           C
ATOM   1562 HG21 VAL C  18      91.720  97.700  78.290  1.00  0.00           H
ATOM   1563 HG22 VAL C  18      91.570  99.440  78.480  1.00  0.00           H
ATOM   1564 HG23 VAL C  18      92.850  98.640  79.450  1.00  0.00           H
ATOM   1565  C   VAL C  18      90.240  96.830  82.100  1.00  0.00           C
ATOM   1566  O   VAL C  18      89.010  96.840  81.940  1.00  0.00           O
ATOM   1567  N   PHE C  19      90.820  96.690  83.340  1.00  0.00           N
ATOM   1568  HN  PHE C  19      91.800  96.550  83.260  1.00  0.00           H
ATOM   1569  CA  PHE C  19      90.090  96.440  84.560  1.00  0.00           C
ATOM   1570  HA  PHE C  19      89.170  95.910  84.320  1.00  0.00           H
ATOM   1571  CB  PHE C  19      90.840  95.540  85.600  1.00  0.00           C
ATOM   1572  HB1 PHE C  19      90.290  95.590  86.560  1.00  0.00           H
ATOM   1573  HB2 PHE C  19      91.810  95.990  85.920  1.00  0.00           H
ATOM   1574  CG  PHE C  19      90.790  94.110  85.130  1.00  0.00           C
ATOM   1575  CD1 PHE C  19      91.910  93.410  84.660  1.00  0.00           C
ATOM   1576  HD1 PHE C  19      92.830  93.910  84.400  1.00  0.00           H
ATOM   1577  CE1 PHE C  19      91.940  92.040  84.560  1.00  0.00           C
ATOM   1578  HE1 PHE C  19      92.830  91.480  84.300  1.00  0.00           H
ATOM   1579  CZ  PHE C  19      90.820  91.240  84.930  1.00  0.00           C
ATOM   1580  HZ  PHE C  19      90.820  90.170  84.810  1.00  0.00           H
ATOM   1581  CD2 PHE C  19      89.730  93.370  85.480  1.00  0.00           C
ATOM   1582  HD2 PHE C  19      88.890  93.880  85.920  1.00  0.00           H
ATOM   1583  CE2 PHE C  19      89.710  91.910  85.390  1.00  0.00           C
ATOM   1584  HE2 PHE C  19      88.790  91.370  85.550  1.00  0.00           H
ATOM   1585  C   PHE C  19      89.620  97.760  85.160  1.00  0.00           C
ATOM   1586  O   PHE C  19      88.500  97.900  85.600  1.00  0.00           O
ATOM   1587  N   PHE C  20      90.460  98.810  85.300  1.00  0.00           N
ATOM   1588  HN  PHE C  20      91.430  98.670  85.110  1.00  0.00           H
ATOM   1589  CA  PHE C  20      90.110 100.130  85.880  1.00  0.00           C
ATOM   1590  HA  PHE C  20      89.030 100.130  85.960  1.00  0.00           H
ATOM   1591  CB  PHE C  20      90.760 100.560  87.270  1.00  0.00           C
ATOM   1592  HB1 PHE C  20      90.550 101.610  87.590  1.00  0.00           H
ATOM   1593  HB2 PHE C  20      91.860 100.530  87.080  1.00  0.00           H
ATOM   1594  CG  PHE C  20      90.410  99.600  88.370  1.00  0.00           C
ATOM   1595  CD1 PHE C  20      91.260  98.480  88.630  1.00  0.00           C
ATOM   1596  HD1 PHE C  20      92.120  98.300  88.010  1.00  0.00           H
ATOM   1597  CE1 PHE C  20      91.020  97.680  89.710  1.00  0.00           C
ATOM   1598  HE1 PHE C  20      91.650  96.830  89.920  1.00  0.00           H
ATOM   1599  CZ  PHE C  20      89.760  97.750  90.400  1.00  0.00           C
ATOM   1600  HZ  PHE C  20      89.530  97.070  91.210  1.00  0.00           H
ATOM   1601  CD2 PHE C  20      89.260  99.820  89.160  1.00  0.00           C
ATOM   1602  HD2 PHE C  20      88.580 100.630  88.970  1.00  0.00           H
ATOM   1603  CE2 PHE C  20      88.930  98.850  90.120  1.00  0.00           C
ATOM   1604  HE2 PHE C  20      88.010  98.930  90.670  1.00  0.00           H
ATOM   1605  C   PHE C  20      90.450 101.190  84.830  1.00  0.00           C
ATOM   1606  O   PHE C  20      91.620 101.370  84.550  1.00  0.00           O
ATOM   1607  N   ALA C  21      89.450 101.840  84.180  1.00  0.00           N
ATOM   1608  HN  ALA C  21      88.500 101.620  84.410  1.00  0.00           H
ATOM   1609  CA  ALA C  21      89.620 102.590  82.980  1.00  0.00           C
ATOM   1610  HA  ALA C  21      90.560 102.310  82.530  1.00  0.00           H
ATOM   1611  CB  ALA C  21      88.450 102.330  82.050  1.00  0.00           C
ATOM   1612  HB1 ALA C  21      88.690 102.690  81.030  1.00  0.00           H
ATOM   1613  HB2 ALA C  21      88.210 101.240  82.080  1.00  0.00           H
ATOM   1614  HB3 ALA C  21      87.500 102.830  82.350  1.00  0.00           H
ATOM   1615  C   ALA C  21      89.710 104.100  83.170  1.00  0.00           C
ATOM   1616  O   ALA C  21      89.970 104.880  82.200  1.00  0.00           O
ATOM   1617  N   GLU C  22      89.530 104.510  84.410  1.00  0.00           N
ATOM   1618  HN  GLU C  22      89.190 103.850  85.080  1.00  0.00           H
ATOM   1619  CA  GLU C  22      89.550 105.890  84.860  1.00  0.00           C
ATOM   1620  HA  GLU C  22      90.270 106.530  84.380  1.00  0.00           H
ATOM   1621  CB  GLU C  22      88.120 106.480  84.830  1.00  0.00           C
ATOM   1622  HB1 GLU C  22      88.120 107.390  85.470  1.00  0.00           H
ATOM   1623  HB2 GLU C  22      87.490 105.800  85.450  1.00  0.00           H
ATOM   1624  CG  GLU C  22      87.580 106.840  83.380  1.00  0.00           C
ATOM   1625  HG1 GLU C  22      86.510 107.130  83.480  1.00  0.00           H
ATOM   1626  HG2 GLU C  22      87.570 105.930  82.740  1.00  0.00           H
ATOM   1627  CD  GLU C  22      88.390 107.960  82.710  1.00  0.00           C
ATOM   1628  OE1 GLU C  22      88.090 108.190  81.530  1.00  0.00           O
ATOM   1629  OE2 GLU C  22      89.380 108.570  83.280  1.00  0.00           O
ATOM   1630  C   GLU C  22      90.130 105.840  86.320  1.00  0.00           C
ATOM   1631  O   GLU C  22      90.000 104.760  86.950  1.00  0.00           O
ATOM   1632  N   ASP C  23      90.750 106.870  86.800  1.00  0.00           N
ATOM   1633  HN  ASP C  23      91.010 107.630  86.200  1.00  0.00           H
ATOM   1634  CA  ASP C  23      91.500 106.930  88.060  1.00  0.00           C
ATOM   1635  HA  ASP C  23      92.430 106.460  87.780  1.00  0.00           H
ATOM   1636  CB  ASP C  23      92.060 108.300  88.520  1.00  0.00           C
ATOM   1637  HB1 ASP C  23      92.920 108.080  89.190  1.00  0.00           H
ATOM   1638  HB2 ASP C  23      91.280 108.940  88.980  1.00  0.00           H
ATOM   1639  CG  ASP C  23      92.550 109.220  87.370  1.00  0.00           C
ATOM   1640  OD1 ASP C  23      92.260 109.040  86.150  1.00  0.00           O
ATOM   1641  OD2 ASP C  23      93.060 110.320  87.760  1.00  0.00           O
ATOM   1642  C   ASP C  23      90.970 106.320  89.400  1.00  0.00           C
ATOM   1643  O   ASP C  23      89.760 106.220  89.620  1.00  0.00           O
ATOM   1644  N   VAL C  24      91.910 105.740  90.180  1.00  0.00           N
ATOM   1645  HN  VAL C  24      92.870 105.770  89.890  1.00  0.00           H
ATOM   1646  CA  VAL C  24      91.690 104.970  91.430  1.00  0.00           C
ATOM   1647  HA  VAL C  24      90.650 104.700  91.560  1.00  0.00           H
ATOM   1648  CB  VAL C  24      92.360 103.560  91.470  1.00  0.00           C
ATOM   1649  HB  VAL C  24      93.320 103.580  90.920  1.00  0.00           H
ATOM   1650  CG1 VAL C  24      92.570 103.100  92.900  1.00  0.00           C
ATOM   1651 HG11 VAL C  24      91.690 103.120  93.570  1.00  0.00           H
ATOM   1652 HG12 VAL C  24      93.030 102.100  93.010  1.00  0.00           H
ATOM   1653 HG13 VAL C  24      93.380 103.720  93.340  1.00  0.00           H
ATOM   1654  CG2 VAL C  24      91.450 102.620  90.640  1.00  0.00           C
ATOM   1655 HG21 VAL C  24      90.390 102.660  90.980  1.00  0.00           H
ATOM   1656 HG22 VAL C  24      91.510 103.100  89.640  1.00  0.00           H
ATOM   1657 HG23 VAL C  24      91.810 101.570  90.600  1.00  0.00           H
ATOM   1658  C   VAL C  24      92.240 105.830  92.560  1.00  0.00           C
ATOM   1659  O   VAL C  24      93.340 106.330  92.540  1.00  0.00           O
ATOM   1660  N   GLY C  25      91.300 106.270  93.430  1.00  0.00           N
ATOM   1661  HN  GLY C  25      90.350 106.000  93.300  1.00  0.00           H
ATOM   1662  CA  GLY C  25      91.420 107.120  94.610  1.00  0.00           C
ATOM   1663  HA1 GLY C  25      91.780 108.040  94.200  1.00  0.00           H
ATOM   1664  HA2 GLY C  25      90.420 107.010  95.030  1.00  0.00           H
ATOM   1665  C   GLY C  25      92.330 106.760  95.730  1.00  0.00           C
ATOM   1666  O   GLY C  25      93.150 105.860  95.610  1.00  0.00           O
ATOM   1667  N   SER C  26      92.160 107.380  96.960  1.00  0.00           N
ATOM   1668  HN  SER C  26      91.490 108.110  97.050  1.00  0.00           H
ATOM   1669  CA  SER C  26      92.910 107.120  98.190  1.00  0.00           C
ATOM   1670  HA  SER C  26      93.920 106.960  97.860  1.00  0.00           H
ATOM   1671  CB  SER C  26      92.990 108.430  99.060  1.00  0.00           C
ATOM   1672  HB1 SER C  26      91.970 108.610  99.470  1.00  0.00           H
ATOM   1673  HB2 SER C  26      93.230 109.370  98.510  1.00  0.00           H
ATOM   1674  OG  SER C  26      93.870 108.290 100.180  1.00  0.00           O
ATOM   1675  HG1 SER C  26      94.700 108.630  99.850  1.00  0.00           H
ATOM   1676  C   SER C  26      92.470 105.850  98.850  1.00  0.00           C
ATOM   1677  O   SER C  26      91.410 105.840  99.410  1.00  0.00           O
ATOM   1678  N   ASN C  27      93.210 104.680  98.860  1.00  0.00           N
ATOM   1679  HN  ASN C  27      94.140 104.690  98.510  1.00  0.00           H
ATOM   1680  CA  ASN C  27      92.660 103.430  99.320  1.00  0.00           C
ATOM   1681  HA  ASN C  27      91.600 103.600  99.390  1.00  0.00           H
ATOM   1682  CB  ASN C  27      93.100 102.330  98.330  1.00  0.00           C
ATOM   1683  HB1 ASN C  27      94.200 102.230  98.350  1.00  0.00           H
ATOM   1684  HB2 ASN C  27      92.750 102.690  97.340  1.00  0.00           H
ATOM   1685  CG  ASN C  27      92.620 100.970  98.510  1.00  0.00           C
ATOM   1686  OD1 ASN C  27      91.410 100.680  98.820  1.00  0.00           O
ATOM   1687  ND2 ASN C  27      93.530  99.990  98.390  1.00  0.00           N
ATOM   1688 HD21 ASN C  27      94.490 100.190  98.230  1.00  0.00           H
ATOM   1689 HD22 ASN C  27      93.230  99.060  98.590  1.00  0.00           H
ATOM   1690  C   ASN C  27      93.050 103.090 100.730  1.00  0.00           C
ATOM   1691  O   ASN C  27      94.220 103.030 101.050  1.00  0.00           O
ATOM   1692  N   LYS C  28      92.030 102.620 101.540  1.00  0.00           N
ATOM   1693  HN  LYS C  28      91.080 102.620 101.250  1.00  0.00           H
ATOM   1694  CA  LYS C  28      92.250 101.940 102.820  1.00  0.00           C
ATOM   1695  HA  LYS C  28      93.290 102.020 103.110  1.00  0.00           H
ATOM   1696  CB  LYS C  28      91.520 102.610 103.990  1.00  0.00           C
ATOM   1697  HB1 LYS C  28      91.480 101.990 104.920  1.00  0.00           H
ATOM   1698  HB2 LYS C  28      90.500 102.580 103.540  1.00  0.00           H
ATOM   1699  CG  LYS C  28      91.980 104.050 104.410  1.00  0.00           C
ATOM   1700  HG1 LYS C  28      91.900 104.830 103.620  1.00  0.00           H
ATOM   1701  HG2 LYS C  28      93.070 103.930 104.580  1.00  0.00           H
ATOM   1702  CD  LYS C  28      91.220 104.650 105.600  1.00  0.00           C
ATOM   1703  HD1 LYS C  28      90.190 104.660 105.180  1.00  0.00           H
ATOM   1704  HD2 LYS C  28      91.330 103.870 106.380  1.00  0.00           H
ATOM   1705  CE  LYS C  28      91.590 106.070 106.100  1.00  0.00           C
ATOM   1706  HE1 LYS C  28      91.460 106.840 105.320  1.00  0.00           H
ATOM   1707  HE2 LYS C  28      92.540 106.270 106.660  1.00  0.00           H
ATOM   1708  NZ  LYS C  28      90.550 106.510 106.960  1.00  0.00           N
ATOM   1709  HZ1 LYS C  28      89.620 106.440 106.500  1.00  0.00           H
ATOM   1710  HZ2 LYS C  28      90.390 105.870 107.760  1.00  0.00           H
ATOM   1711  HZ3 LYS C  28      90.730 107.470 107.330  1.00  0.00           H
ATOM   1712  C   LYS C  28      91.910 100.490 102.650  1.00  0.00           C
ATOM   1713  O   LYS C  28      92.330  99.620 103.480  1.00  0.00           O
ATOM   1714  N   GLY C  29      91.170 100.090 101.620  1.00  0.00           N
ATOM   1715  HN  GLY C  29      91.180 100.660 100.810  1.00  0.00           H
ATOM   1716  CA  GLY C  29      90.460  98.840 101.560  1.00  0.00           C
ATOM   1717  HA1 GLY C  29      90.550  98.350 102.530  1.00  0.00           H
ATOM   1718  HA2 GLY C  29      89.520  99.180 101.170  1.00  0.00           H
ATOM   1719  C   GLY C  29      91.100  97.790 100.580  1.00  0.00           C
ATOM   1720  O   GLY C  29      92.340  97.840 100.400  1.00  0.00           O
ATOM   1721  N   ALA C  30      90.280  96.910 100.000  1.00  0.00           N
ATOM   1722  HN  ALA C  30      89.310  96.930 100.220  1.00  0.00           H
ATOM   1723  CA  ALA C  30      90.740  95.880  99.060  1.00  0.00           C
ATOM   1724  HA  ALA C  30      91.820  95.840  99.020  1.00  0.00           H
ATOM   1725  CB  ALA C  30      90.220  94.520  99.410  1.00  0.00           C
ATOM   1726  HB1 ALA C  30      90.460  93.720  98.670  1.00  0.00           H
ATOM   1727  HB2 ALA C  30      90.530  94.240 100.440  1.00  0.00           H
ATOM   1728  HB3 ALA C  30      89.110  94.480  99.470  1.00  0.00           H
ATOM   1729  C   ALA C  30      90.380  96.360  97.690  1.00  0.00           C
ATOM   1730  O   ALA C  30      89.290  96.750  97.400  1.00  0.00           O
ATOM   1731  N   ILE C  31      91.370  96.500  96.810  1.00  0.00           N
ATOM   1732  HN  ILE C  31      92.320  96.280  97.000  1.00  0.00           H
ATOM   1733  CA  ILE C  31      91.040  96.690  95.380  1.00  0.00           C
ATOM   1734  HA  ILE C  31      90.020  96.420  95.150  1.00  0.00           H
ATOM   1735  CB  ILE C  31      91.360  98.060  94.820  1.00  0.00           C
ATOM   1736  HB  ILE C  31      92.450  98.230  94.910  1.00  0.00           H
ATOM   1737  CG2 ILE C  31      90.890  98.200  93.330  1.00  0.00           C
ATOM   1738 HG21 ILE C  31      91.540  97.570  92.690  1.00  0.00           H
ATOM   1739 HG22 ILE C  31      89.830  97.900  93.180  1.00  0.00           H
ATOM   1740 HG23 ILE C  31      90.940  99.190  92.850  1.00  0.00           H
ATOM   1741  CG1 ILE C  31      90.500  99.100  95.520  1.00  0.00           C
ATOM   1742 HG11 ILE C  31      90.780  99.000  96.590  1.00  0.00           H
ATOM   1743 HG12 ILE C  31      89.440  98.770  95.590  1.00  0.00           H
ATOM   1744  CD  ILE C  31      90.690 100.560  95.160  1.00  0.00           C
ATOM   1745  HD1 ILE C  31      91.750 100.860  95.320  1.00  0.00           H
ATOM   1746  HD2 ILE C  31      90.410 100.760  94.100  1.00  0.00           H
ATOM   1747  HD3 ILE C  31      89.920 101.140  95.720  1.00  0.00           H
ATOM   1748  C   ILE C  31      91.850  95.620  94.630  1.00  0.00           C
ATOM   1749  O   ILE C  31      93.010  95.400  94.770  1.00  0.00           O
ATOM   1750  N   ILE C  32      91.130  94.720  93.940  1.00  0.00           N
ATOM   1751  HN  ILE C  32      90.140  94.810  94.040  1.00  0.00           H
ATOM   1752  CA  ILE C  32      91.640  93.530  93.330  1.00  0.00           C
ATOM   1753  HA  ILE C  32      92.720  93.530  93.250  1.00  0.00           H
ATOM   1754  CB  ILE C  32      91.310  92.140  94.100  1.00  0.00           C
ATOM   1755  HB  ILE C  32      90.210  91.970  94.160  1.00  0.00           H
ATOM   1756  CG2 ILE C  32      91.900  90.940  93.240  1.00  0.00           C
ATOM   1757 HG21 ILE C  32      93.010  91.030  93.150  1.00  0.00           H
ATOM   1758 HG22 ILE C  32      91.740  90.020  93.840  1.00  0.00           H
ATOM   1759 HG23 ILE C  32      91.460  90.860  92.230  1.00  0.00           H
ATOM   1760  CG1 ILE C  32      91.880  92.200  95.480  1.00  0.00           C
ATOM   1761 HG11 ILE C  32      91.770  93.180  95.990  1.00  0.00           H
ATOM   1762 HG12 ILE C  32      92.970  91.990  95.470  1.00  0.00           H
ATOM   1763  CD  ILE C  32      91.200  91.140  96.360  1.00  0.00           C
ATOM   1764  HD1 ILE C  32      91.090  90.160  95.850  1.00  0.00           H
ATOM   1765  HD2 ILE C  32      91.870  91.010  97.230  1.00  0.00           H
ATOM   1766  HD3 ILE C  32      90.220  91.430  96.810  1.00  0.00           H
ATOM   1767  C   ILE C  32      91.130  93.460  91.890  1.00  0.00           C
ATOM   1768  O   ILE C  32      89.910  93.470  91.670  1.00  0.00           O
ATOM   1769  N   GLY C  33      91.960  93.340  90.820  1.00  0.00           N
ATOM   1770  HN  GLY C  33      92.930  93.370  91.050  1.00  0.00           H
ATOM   1771  CA  GLY C  33      91.570  93.270  89.400  1.00  0.00           C
ATOM   1772  HA1 GLY C  33      90.810  93.980  89.140  1.00  0.00           H
ATOM   1773  HA2 GLY C  33      92.520  93.230  88.890  1.00  0.00           H
ATOM   1774  C   GLY C  33      90.900  91.940  89.080  1.00  0.00           C
ATOM   1775  O   GLY C  33      89.770  91.900  88.550  1.00  0.00           O
ATOM   1776  N   LEU C  34      91.540  90.820  89.470  1.00  0.00           N
ATOM   1777  HN  LEU C  34      92.430  90.980  89.900  1.00  0.00           H
ATOM   1778  CA  LEU C  34      91.050  89.510  89.180  1.00  0.00           C
ATOM   1779  HA  LEU C  34      89.980  89.540  89.030  1.00  0.00           H
ATOM   1780  CB  LEU C  34      91.710  88.980  87.920  1.00  0.00           C
ATOM   1781  HB1 LEU C  34      92.800  88.970  88.150  1.00  0.00           H
ATOM   1782  HB2 LEU C  34      91.420  89.680  87.120  1.00  0.00           H
ATOM   1783  CG  LEU C  34      91.320  87.650  87.360  1.00  0.00           C
ATOM   1784  HG  LEU C  34      91.660  86.810  88.010  1.00  0.00           H
ATOM   1785  CD1 LEU C  34      89.790  87.370  87.310  1.00  0.00           C
ATOM   1786 HD11 LEU C  34      89.680  86.310  87.010  1.00  0.00           H
ATOM   1787 HD12 LEU C  34      89.240  87.510  88.260  1.00  0.00           H
ATOM   1788 HD13 LEU C  34      89.320  88.030  86.550  1.00  0.00           H
ATOM   1789  CD2 LEU C  34      91.890  87.330  85.960  1.00  0.00           C
ATOM   1790 HD21 LEU C  34      92.920  87.750  85.840  1.00  0.00           H
ATOM   1791 HD22 LEU C  34      91.920  86.240  85.720  1.00  0.00           H
ATOM   1792 HD23 LEU C  34      91.260  87.870  85.220  1.00  0.00           H
ATOM   1793  C   LEU C  34      91.270  88.700  90.450  1.00  0.00           C
ATOM   1794  O   LEU C  34      92.420  88.660  91.010  1.00  0.00           O
ATOM   1795  N   MET C  35      90.140  88.180  90.980  1.00  0.00           N
ATOM   1796  HN  MET C  35      89.320  88.100  90.420  1.00  0.00           H
ATOM   1797  CA  MET C  35      90.240  87.240  92.130  1.00  0.00           C
ATOM   1798  HA  MET C  35      91.240  87.110  92.490  1.00  0.00           H
ATOM   1799  CB  MET C  35      89.410  87.750  93.330  1.00  0.00           C
ATOM   1800  HB1 MET C  35      88.410  88.070  92.960  1.00  0.00           H
ATOM   1801  HB2 MET C  35      89.910  88.670  93.690  1.00  0.00           H
ATOM   1802  CG  MET C  35      89.110  86.810  94.490  1.00  0.00           C
ATOM   1803  HG1 MET C  35      90.140  86.590  94.840  1.00  0.00           H
ATOM   1804  HG2 MET C  35      88.780  85.780  94.220  1.00  0.00           H
ATOM   1805  SD  MET C  35      88.040  87.550  95.750  1.00  0.00           S
ATOM   1806  CE  MET C  35      87.960  86.140  96.880  1.00  0.00           C
ATOM   1807  HE1 MET C  35      88.960  85.660  96.820  1.00  0.00           H
ATOM   1808  HE2 MET C  35      87.730  86.490  97.920  1.00  0.00           H
ATOM   1809  HE3 MET C  35      87.130  85.500  96.510  1.00  0.00           H
ATOM   1810  C   MET C  35      89.650  85.850  91.730  1.00  0.00           C
ATOM   1811  O   MET C  35      88.470  85.660  91.430  1.00  0.00           O
ATOM   1812  N   VAL C  36      90.510  84.840  91.790  1.00  0.00           N
ATOM   1813  HN  VAL C  36      91.440  85.030  92.100  1.00  0.00           H
ATOM   1814  CA  VAL C  36      90.040  83.480  91.620  1.00  0.00           C
ATOM   1815  HA  VAL C  36      89.000  83.440  91.360  1.00  0.00           H
ATOM   1816  CB  VAL C  36      90.760  82.700  90.470  1.00  0.00           C
ATOM   1817  HB  VAL C  36      91.840  82.660  90.740  1.00  0.00           H
ATOM   1818  CG1 VAL C  36      90.070  81.370  90.150  1.00  0.00           C
ATOM   1819 HG11 VAL C  36      90.550  80.890  89.280  1.00  0.00           H
ATOM   1820 HG12 VAL C  36      89.960  80.680  91.010  1.00  0.00           H
ATOM   1821 HG13 VAL C  36      89.040  81.730  89.900  1.00  0.00           H
ATOM   1822  CG2 VAL C  36      90.800  83.540  89.170  1.00  0.00           C
ATOM   1823 HG21 VAL C  36      91.560  84.350  89.230  1.00  0.00           H
ATOM   1824 HG22 VAL C  36      91.240  82.990  88.310  1.00  0.00           H
ATOM   1825 HG23 VAL C  36      89.790  83.900  88.880  1.00  0.00           H
ATOM   1826  C   VAL C  36      90.400  82.800  92.930  1.00  0.00           C
ATOM   1827  O   VAL C  36      91.560  82.590  93.400  1.00  0.00           O
ATOM   1828  N   GLY C  37      89.290  82.420  93.650  1.00  0.00           N
ATOM   1829  HN  GLY C  37      88.390  82.730  93.360  1.00  0.00           H
ATOM   1830  CA  GLY C  37      89.400  81.620  94.860  1.00  0.00           C
ATOM   1831  HA1 GLY C  37      88.450  81.200  95.120  1.00  0.00           H
ATOM   1832  HA2 GLY C  37      90.130  80.840  94.660  1.00  0.00           H
ATOM   1833  C   GLY C  37      89.870  82.420  96.060  1.00  0.00           C
ATOM   1834  O   GLY C  37      89.860  83.650  96.100  1.00  0.00           O
ATOM   1835  N   GLY C  38      90.310  81.680  97.110  1.00  0.00           N
ATOM   1836  HN  GLY C  38      90.540  80.710  97.050  1.00  0.00           H
ATOM   1837  CA  GLY C  38      90.770  82.330  98.360  1.00  0.00           C
ATOM   1838  HA1 GLY C  38      90.830  81.580  99.130  1.00  0.00           H
ATOM   1839  HA2 GLY C  38      91.670  82.900  98.150  1.00  0.00           H
ATOM   1840  C   GLY C  38      89.820  83.360  99.090  1.00  0.00           C
ATOM   1841  O   GLY C  38      88.610  83.470  98.820  1.00  0.00           O
ATOM   1842  N   VAL C  39      90.370  84.100 100.070  1.00  0.00           N
ATOM   1843  HN  VAL C  39      91.320  83.900 100.320  1.00  0.00           H
ATOM   1844  CA  VAL C  39      89.530  84.840 101.050  1.00  0.00           C
ATOM   1845  HA  VAL C  39      88.470  84.880 100.830  1.00  0.00           H
ATOM   1846  CB  VAL C  39      89.700  84.290 102.420  1.00  0.00           C
ATOM   1847  HB  VAL C  39      90.700  84.410 102.890  1.00  0.00           H
ATOM   1848  CG1 VAL C  39      88.710  85.100 103.380  1.00  0.00           C
ATOM   1849 HG11 VAL C  39      87.650  85.060 103.030  1.00  0.00           H
ATOM   1850 HG12 VAL C  39      88.750  84.680 104.410  1.00  0.00           H
ATOM   1851 HG13 VAL C  39      89.000  86.160 103.450  1.00  0.00           H
ATOM   1852  CG2 VAL C  39      89.320  82.850 102.580  1.00  0.00           C
ATOM   1853 HG21 VAL C  39      88.210  82.720 102.520  1.00  0.00           H
ATOM   1854 HG22 VAL C  39      89.850  82.210 101.840  1.00  0.00           H
ATOM   1855 HG23 VAL C  39      89.590  82.520 103.610  1.00  0.00           H
ATOM   1856  C   VAL C  39      89.930  86.310 101.060  1.00  0.00           C
ATOM   1857  O   VAL C  39      91.160  86.630 101.090  1.00  0.00           O
ATOM   1858  N   VAL C  40      89.000  87.310 100.940  1.00  0.00           N
ATOM   1859  HN  VAL C  40      88.090  87.170 100.560  1.00  0.00           H
ATOM   1860  CA  VAL C  40      89.270  88.690 101.020  1.00  0.00           C
ATOM   1861  HA  VAL C  40      90.340  88.820 101.110  1.00  0.00           H
ATOM   1862  CB  VAL C  40      88.810  89.430  99.810  1.00  0.00           C
ATOM   1863  HB  VAL C  40      87.790  89.030  99.630  1.00  0.00           H
ATOM   1864  CG1 VAL C  40      88.610  90.960 100.070  1.00  0.00           C
ATOM   1865 HG11 VAL C  40      87.830  91.210 100.820  1.00  0.00           H
ATOM   1866 HG12 VAL C  40      89.580  91.400 100.380  1.00  0.00           H
ATOM   1867 HG13 VAL C  40      88.290  91.520  99.170  1.00  0.00           H
ATOM   1868  CG2 VAL C  40      89.580  89.020  98.560  1.00  0.00           C
ATOM   1869 HG21 VAL C  40      90.600  89.450  98.670  1.00  0.00           H
ATOM   1870 HG22 VAL C  40      89.600  87.920  98.450  1.00  0.00           H
ATOM   1871 HG23 VAL C  40      89.180  89.370  97.580  1.00  0.00           H
ATOM   1872  C   VAL C  40      88.570  89.270 102.200  1.00  0.00           C
ATOM   1873  O   VAL C  40      87.350  89.120 102.340  1.00  0.00           O
ATOM   1874  N   ILE C  41      89.270  89.930 103.190  1.00  0.00           N
ATOM   1875  HN  ILE C  41      90.250  89.850 103.360  1.00  0.00           H
ATOM   1876  CA  ILE C  41      88.670  90.690 104.240  1.00  0.00           C
ATOM   1877  HA  ILE C  41      87.600  90.710 104.140  1.00  0.00           H
ATOM   1878  CB  ILE C  41      89.060  90.150 105.660  1.00  0.00           C
ATOM   1879  HB  ILE C  41      90.120  90.390 105.870  1.00  0.00           H
ATOM   1880  CG2 ILE C  41      88.200  91.010 106.660  1.00  0.00           C
ATOM   1881 HG21 ILE C  41      88.300  90.520 107.650  1.00  0.00           H
ATOM   1882 HG22 ILE C  41      88.650  92.010 106.820  1.00  0.00           H
ATOM   1883 HG23 ILE C  41      87.140  91.010 106.330  1.00  0.00           H
ATOM   1884  CG1 ILE C  41      88.770  88.620 105.960  1.00  0.00           C
ATOM   1885 HG11 ILE C  41      87.790  88.400 105.480  1.00  0.00           H
ATOM   1886 HG12 ILE C  41      88.720  88.610 107.070  1.00  0.00           H
ATOM   1887  CD  ILE C  41      89.910  87.670 105.540  1.00  0.00           C
ATOM   1888  HD1 ILE C  41      90.140  87.720 104.460  1.00  0.00           H
ATOM   1889  HD2 ILE C  41      90.870  87.900 106.050  1.00  0.00           H
ATOM   1890  HD3 ILE C  41      89.610  86.610 105.670  1.00  0.00           H
ATOM   1891  C   ILE C  41      89.130  92.110 104.130  1.00  0.00           C
ATOM   1892  O   ILE C  41      90.350  92.380 104.390  1.00  0.00           O
ATOM   1893  N   ALA C  42      88.190  92.960 103.860  1.00  0.00           N
ATOM   1894  HN  ALA C  42      87.300  92.590 103.610  1.00  0.00           H
ATOM   1895  CA  ALA C  42      88.470  94.460 103.940  1.00  0.00           C
ATOM   1896  HA  ALA C  42      89.490  94.660 104.230  1.00  0.00           H
ATOM   1897  CB  ALA C  42      88.050  95.150 102.670  1.00  0.00           C
ATOM   1898  HB1 ALA C  42      88.750  95.010 101.820  1.00  0.00           H
ATOM   1899  HB2 ALA C  42      87.060  94.780 102.350  1.00  0.00           H
ATOM   1900  HB3 ALA C  42      87.980  96.250 102.840  1.00  0.00           H
ATOM   1901  C   ALA C  42      87.730  95.160 105.090  1.00  0.00           C
ATOM   1902  O   ALA C  42      86.620  94.690 105.490  1.00  0.00           O
ATOM   1903  N   NME C  43      88.240  96.370 105.470  1.00  0.00           N
ATOM   1904  HN  NME C  43      89.150  96.640 105.170  1.00  0.00           H
ATOM   1905  CH3 NME C  43      87.650  97.270 106.400  1.00  0.00           C
ATOM   1906 HH31 NME C  43      86.560  97.140 106.500  1.00  0.00           H
ATOM   1907 HH32 NME C  43      88.140  97.130 107.390  1.00  0.00           H
ATOM   1908 HH33 NME C  43      87.700  98.320 106.060  1.00  0.00           H
ATOM   1909  CH3 ACE D   0      64.360  98.440 135.930  1.00  0.00           C
ATOM   1910 HH31 ACE D   0      64.550  97.860 136.870  1.00  0.00           H
ATOM   1911 HH32 ACE D   0      65.000  99.340 135.820  1.00  0.00           H
ATOM   1912 HH33 ACE D   0      63.340  98.860 135.840  1.00  0.00           H
ATOM   1913  C   ACE D   0      64.640  97.610 134.720  1.00  0.00           C
ATOM   1914  O   ACE D   0      65.080  96.540 134.900  1.00  0.00           O
ATOM   1915  N   ASP D   1      64.290  98.090 133.530  1.00  0.00           N
ATOM   1916  HN  ASP D   1      64.020  99.050 133.480  1.00  0.00           H
ATOM   1917  CA  ASP D   1      64.280  97.450 132.250  1.00  0.00           C
ATOM   1918  HA  ASP D   1      63.460  96.750 132.320  1.00  0.00           H
ATOM   1919  CB  ASP D   1      64.170  98.390 131.000  1.00  0.00           C
ATOM   1920  HB1 ASP D   1      64.480  98.070 129.980  1.00  0.00           H
ATOM   1921  HB2 ASP D   1      64.840  99.220 131.300  1.00  0.00           H
ATOM   1922  CG  ASP D   1      62.740  98.920 130.920  1.00  0.00           C
ATOM   1923  OD1 ASP D   1      61.820  98.120 130.920  1.00  0.00           O
ATOM   1924  OD2 ASP D   1      62.620 100.180 130.740  1.00  0.00           O
ATOM   1925  C   ASP D   1      65.420  96.420 131.990  1.00  0.00           C
ATOM   1926  O   ASP D   1      66.520  96.590 132.460  1.00  0.00           O
ATOM   1927  N   ALA D   2      65.270  95.310 131.170  1.00  0.00           N
ATOM   1928  HN  ALA D   2      64.390  95.220 130.690  1.00  0.00           H
ATOM   1929  CA  ALA D   2      66.350  94.320 130.810  1.00  0.00           C
ATOM   1930  HA  ALA D   2      66.960  94.020 131.650  1.00  0.00           H
ATOM   1931  CB  ALA D   2      65.630  93.050 130.400  1.00  0.00           C
ATOM   1932  HB1 ALA D   2      65.170  92.610 131.300  1.00  0.00           H
ATOM   1933  HB2 ALA D   2      64.850  93.330 129.660  1.00  0.00           H
ATOM   1934  HB3 ALA D   2      66.290  92.290 129.920  1.00  0.00           H
ATOM   1935  C   ALA D   2      67.320  94.810 129.760  1.00  0.00           C
ATOM   1936  O   ALA D   2      66.960  95.640 128.960  1.00  0.00           O
ATOM   1937  N   GLU D   3      68.600  94.370 129.820  1.00  0.00           N
ATOM   1938  HN  GLU D   3      68.860  93.810 130.600  1.00  0.00           H
ATOM   1939  CA  GLU D   3      69.730  94.790 128.980  1.00  0.00           C
ATOM   1940  HA  GLU D   3      69.730  95.860 128.810  1.00  0.00           H
ATOM   1941  CB  GLU D   3      71.020  94.450 129.800  1.00  0.00           C
ATOM   1942  HB1 GLU D   3      71.880  94.380 129.100  1.00  0.00           H
ATOM   1943  HB2 GLU D   3      70.830  93.400 130.110  1.00  0.00           H
ATOM   1944  CG  GLU D   3      71.210  95.420 130.950  1.00  0.00           C
ATOM   1945  HG1 GLU D   3      71.570  94.760 131.770  1.00  0.00           H
ATOM   1946  HG2 GLU D   3      70.300  95.990 131.240  1.00  0.00           H
ATOM   1947  CD  GLU D   3      72.370  96.330 130.790  1.00  0.00           C
ATOM   1948  OE1 GLU D   3      72.070  97.470 130.260  1.00  0.00           O
ATOM   1949  OE2 GLU D   3      73.500  95.960 131.200  1.00  0.00           O
ATOM   1950  C   GLU D   3      69.710  94.180 127.600  1.00  0.00           C
ATOM   1951  O   GLU D   3      68.890  93.310 127.320  1.00  0.00           O
ATOM   1952  N   PHE D   4      70.710  94.550 126.720  1.00  0.00           N
ATOM   1953  HN  PHE D   4      71.470  95.110 127.050  1.00  0.00           H
ATOM   1954  CA  PHE D   4      70.730  94.080 125.330  1.00  0.00           C
ATOM   1955  HA  PHE D   4      70.310  93.090 125.270  1.00  0.00           H
ATOM   1956  CB  PHE D   4      69.940  95.060 124.460  1.00  0.00           C
ATOM   1957  HB1 PHE D   4      70.320  96.080 124.710  1.00  0.00           H
ATOM   1958  HB2 PHE D   4      68.870  94.890 124.700  1.00  0.00           H
ATOM   1959  CG  PHE D   4      70.060  94.890 122.920  1.00  0.00           C
ATOM   1960  CD1 PHE D   4      70.310  96.010 122.170  1.00  0.00           C
ATOM   1961  HD1 PHE D   4      70.460  96.970 122.630  1.00  0.00           H
ATOM   1962  CE1 PHE D   4      70.520  95.870 120.780  1.00  0.00           C
ATOM   1963  HE1 PHE D   4      70.640  96.730 120.130  1.00  0.00           H
ATOM   1964  CZ  PHE D   4      70.440  94.610 120.180  1.00  0.00           C
ATOM   1965  HZ  PHE D   4      70.700  94.500 119.140  1.00  0.00           H
ATOM   1966  CD2 PHE D   4      70.030  93.610 122.280  1.00  0.00           C
ATOM   1967  HD2 PHE D   4      69.800  92.760 122.910  1.00  0.00           H
ATOM   1968  CE2 PHE D   4      70.200  93.450 120.910  1.00  0.00           C
ATOM   1969  HE2 PHE D   4      70.210  92.470 120.460  1.00  0.00           H
ATOM   1970  C   PHE D   4      72.150  93.740 124.910  1.00  0.00           C
ATOM   1971  O   PHE D   4      73.130  94.440 125.110  1.00  0.00           O
ATOM   1972  N   ARG D   5      72.330  92.640 124.200  1.00  0.00           N
ATOM   1973  HN  ARG D   5      71.570  92.000 124.110  1.00  0.00           H
ATOM   1974  CA  ARG D   5      73.570  92.390 123.510  1.00  0.00           C
ATOM   1975  HA  ARG D   5      74.030  93.310 123.180  1.00  0.00           H
ATOM   1976  CB  ARG D   5      74.550  91.560 124.370  1.00  0.00           C
ATOM   1977  HB1 ARG D   5      74.850  92.040 125.320  1.00  0.00           H
ATOM   1978  HB2 ARG D   5      75.430  91.200 123.800  1.00  0.00           H
ATOM   1979  CG  ARG D   5      73.890  90.180 124.750  1.00  0.00           C
ATOM   1980  HG1 ARG D   5      73.650  89.600 123.840  1.00  0.00           H
ATOM   1981  HG2 ARG D   5      73.000  90.300 125.400  1.00  0.00           H
ATOM   1982  CD  ARG D   5      74.940  89.230 125.450  1.00  0.00           C
ATOM   1983  HD1 ARG D   5      74.370  88.400 125.940  1.00  0.00           H
ATOM   1984  HD2 ARG D   5      75.530  89.890 126.110  1.00  0.00           H
ATOM   1985  NE  ARG D   5      75.830  88.670 124.390  1.00  0.00           N
ATOM   1986  HE  ARG D   5      76.000  89.200 123.560  1.00  0.00           H
ATOM   1987  CZ  ARG D   5      76.730  87.770 124.580  1.00  0.00           C
ATOM   1988  NH1 ARG D   5      76.910  87.190 125.760  1.00  0.00           N
ATOM   1989 HH11 ARG D   5      76.120  87.150 126.370  1.00  0.00           H
ATOM   1990 HH12 ARG D   5      77.760  86.790 126.090  1.00  0.00           H
ATOM   1991  NH2 ARG D   5      77.630  87.540 123.680  1.00  0.00           N
ATOM   1992 HH21 ARG D   5      77.500  87.830 122.730  1.00  0.00           H
ATOM   1993 HH22 ARG D   5      78.230  86.760 123.850  1.00  0.00           H
ATOM   1994  C   ARG D   5      73.310  91.820 122.090  1.00  0.00           C
ATOM   1995  O   ARG D   5      72.360  91.130 121.810  1.00  0.00           O
ATOM   1996  N   HIS D   6      74.180  92.200 121.160  1.00  0.00           N
ATOM   1997  HN  HIS D   6      75.030  92.680 121.350  1.00  0.00           H
ATOM   1998  CA  HIS D   6      73.970  91.820 119.750  1.00  0.00           C
ATOM   1999  HA  HIS D   6      73.150  91.120 119.660  1.00  0.00           H
ATOM   2000  CB  HIS D   6      73.640  93.090 118.950  1.00  0.00           C
ATOM   2001  HB1 HIS D   6      74.500  93.790 118.900  1.00  0.00           H
ATOM   2002  HB2 HIS D   6      72.810  93.690 119.390  1.00  0.00           H
ATOM   2003  ND1 HIS D   6      72.240  91.800 117.360  1.00  0.00           N
ATOM   2004  CG  HIS D   6      73.190  92.740 117.510  1.00  0.00           C
ATOM   2005  CE1 HIS D   6      71.960  91.780 116.070  1.00  0.00           C
ATOM   2006  HE1 HIS D   6      71.180  91.160 115.620  1.00  0.00           H
ATOM   2007  NE2 HIS D   6      72.690  92.710 115.400  1.00  0.00           N
ATOM   2008  HE2 HIS D   6      72.630  92.960 114.430  1.00  0.00           H
ATOM   2009  CD2 HIS D   6      73.480  93.340 116.330  1.00  0.00           C
ATOM   2010  HD2 HIS D   6      74.060  94.210 116.030  1.00  0.00           H
ATOM   2011  C   HIS D   6      75.230  91.210 119.130  1.00  0.00           C
ATOM   2012  O   HIS D   6      76.410  91.330 119.560  1.00  0.00           O
ATOM   2013  N   ASP D   7      75.020  90.430 118.030  1.00  0.00           N
ATOM   2014  HN  ASP D   7      74.060  90.330 117.780  1.00  0.00           H
ATOM   2015  CA  ASP D   7      75.960  89.600 117.310  1.00  0.00           C
ATOM   2016  HA  ASP D   7      76.970  89.970 117.440  1.00  0.00           H
ATOM   2017  CB  ASP D   7      76.040  88.170 117.990  1.00  0.00           C
ATOM   2018  HB1 ASP D   7      75.090  87.600 118.000  1.00  0.00           H
ATOM   2019  HB2 ASP D   7      76.310  88.350 119.050  1.00  0.00           H
ATOM   2020  CG  ASP D   7      77.220  87.350 117.550  1.00  0.00           C
ATOM   2021  OD1 ASP D   7      77.750  87.500 116.420  1.00  0.00           O
ATOM   2022  OD2 ASP D   7      77.580  86.350 118.270  1.00  0.00           O
ATOM   2023  C   ASP D   7      75.470  89.600 115.870  1.00  0.00           C
ATOM   2024  O   ASP D   7      74.260  89.530 115.590  1.00  0.00           O
ATOM   2025  N   SER D   8      76.380  89.700 114.940  1.00  0.00           N
ATOM   2026  HN  SER D   8      77.360  89.700 115.120  1.00  0.00           H
ATOM   2027  CA  SER D   8      76.070  89.810 113.520  1.00  0.00           C
ATOM   2028  HA  SER D   8      75.170  89.250 113.320  1.00  0.00           H
ATOM   2029  CB  SER D   8      75.860  91.320 113.050  1.00  0.00           C
ATOM   2030  HB1 SER D   8      74.990  91.690 113.630  1.00  0.00           H
ATOM   2031  HB2 SER D   8      75.630  91.440 111.970  1.00  0.00           H
ATOM   2032  OG  SER D   8      76.950  92.080 113.470  1.00  0.00           O
ATOM   2033  HG1 SER D   8      77.190  91.730 114.330  1.00  0.00           H
ATOM   2034  C   SER D   8      77.290  89.220 112.700  1.00  0.00           C
ATOM   2035  O   SER D   8      77.440  89.470 111.540  1.00  0.00           O
ATOM   2036  N   GLY D   9      78.130  88.320 113.330  1.00  0.00           N
ATOM   2037  HN  GLY D   9      77.780  88.040 114.220  1.00  0.00           H
ATOM   2038  CA  GLY D   9      79.280  87.630 112.780  1.00  0.00           C
ATOM   2039  HA1 GLY D   9      79.940  88.440 112.480  1.00  0.00           H
ATOM   2040  HA2 GLY D   9      79.630  87.010 113.590  1.00  0.00           H
ATOM   2041  C   GLY D   9      79.030  86.810 111.480  1.00  0.00           C
ATOM   2042  O   GLY D   9      77.890  86.340 111.280  1.00  0.00           O
ATOM   2043  N   TYR D  10      80.120  86.650 110.730  1.00  0.00           N
ATOM   2044  HN  TYR D  10      81.070  86.840 110.990  1.00  0.00           H
ATOM   2045  CA  TYR D  10      80.000  85.870 109.470  1.00  0.00           C
ATOM   2046  HA  TYR D  10      78.960  85.630 109.350  1.00  0.00           H
ATOM   2047  CB  TYR D  10      80.590  86.720 108.240  1.00  0.00           C
ATOM   2048  HB1 TYR D  10      80.420  86.250 107.250  1.00  0.00           H
ATOM   2049  HB2 TYR D  10      81.700  86.700 108.280  1.00  0.00           H
ATOM   2050  CG  TYR D  10      80.020  88.130 108.300  1.00  0.00           C
ATOM   2051  CD1 TYR D  10      78.660  88.450 108.590  1.00  0.00           C
ATOM   2052  HD1 TYR D  10      78.100  87.610 108.980  1.00  0.00           H
ATOM   2053  CE1 TYR D  10      78.190  89.760 108.340  1.00  0.00           C
ATOM   2054  HE1 TYR D  10      77.170  90.100 108.490  1.00  0.00           H
ATOM   2055  CZ  TYR D  10      79.090  90.740 107.990  1.00  0.00           C
ATOM   2056  OH  TYR D  10      78.660  92.050 107.820  1.00  0.00           O
ATOM   2057  HH  TYR D  10      79.410  92.620 107.990  1.00  0.00           H
ATOM   2058  CD2 TYR D  10      80.820  89.090 107.800  1.00  0.00           C
ATOM   2059  HD2 TYR D  10      81.880  88.960 107.600  1.00  0.00           H
ATOM   2060  CE2 TYR D  10      80.440  90.380 107.780  1.00  0.00           C
ATOM   2061  HE2 TYR D  10      81.170  91.120 107.490  1.00  0.00           H
ATOM   2062  C   TYR D  10      80.810  84.510 109.530  1.00  0.00           C
ATOM   2063  O   TYR D  10      81.980  84.550 109.890  1.00  0.00           O
ATOM   2064  N   GLU D  11      80.070  83.370 109.340  1.00  0.00           N
ATOM   2065  HN  GLU D  11      79.100  83.450 109.110  1.00  0.00           H
ATOM   2066  CA  GLU D  11      80.670  81.980 109.310  1.00  0.00           C
ATOM   2067  HA  GLU D  11      81.730  82.060 109.490  1.00  0.00           H
ATOM   2068  CB  GLU D  11      79.970  80.930 110.260  1.00  0.00           C
ATOM   2069  HB1 GLU D  11      80.340  79.890 110.090  1.00  0.00           H
ATOM   2070  HB2 GLU D  11      78.890  80.980 110.000  1.00  0.00           H
ATOM   2071  CG  GLU D  11      80.240  81.280 111.720  1.00  0.00           C
ATOM   2072  HG1 GLU D  11      79.780  82.270 111.930  1.00  0.00           H
ATOM   2073  HG2 GLU D  11      81.320  81.470 111.940  1.00  0.00           H
ATOM   2074  CD  GLU D  11      79.960  80.180 112.750  1.00  0.00           C
ATOM   2075  OE1 GLU D  11      80.420  78.990 112.470  1.00  0.00           O
ATOM   2076  OE2 GLU D  11      79.390  80.350 113.850  1.00  0.00           O
ATOM   2077  C   GLU D  11      80.540  81.420 107.910  1.00  0.00           C
ATOM   2078  O   GLU D  11      79.420  81.290 107.370  1.00  0.00           O
ATOM   2079  N   VAL D  12      81.640  81.160 107.210  1.00  0.00           N
ATOM   2080  HN  VAL D  12      82.490  81.300 107.720  1.00  0.00           H
ATOM   2081  CA  VAL D  12      81.740  80.630 105.910  1.00  0.00           C
ATOM   2082  HA  VAL D  12      80.770  80.470 105.460  1.00  0.00           H
ATOM   2083  CB  VAL D  12      82.480  81.530 104.950  1.00  0.00           C
ATOM   2084  HB  VAL D  12      83.530  81.750 105.240  1.00  0.00           H
ATOM   2085  CG1 VAL D  12      82.520  80.790 103.620  1.00  0.00           C
ATOM   2086 HG11 VAL D  12      83.050  79.810 103.620  1.00  0.00           H
ATOM   2087 HG12 VAL D  12      81.560  80.680 103.080  1.00  0.00           H
ATOM   2088 HG13 VAL D  12      83.110  81.350 102.870  1.00  0.00           H
ATOM   2089  CG2 VAL D  12      81.790  82.860 104.770  1.00  0.00           C
ATOM   2090 HG21 VAL D  12      80.710  82.710 105.010  1.00  0.00           H
ATOM   2091 HG22 VAL D  12      82.290  83.570 105.460  1.00  0.00           H
ATOM   2092 HG23 VAL D  12      82.070  83.220 103.760  1.00  0.00           H
ATOM   2093  C   VAL D  12      82.390  79.190 105.940  1.00  0.00           C
ATOM   2094  O   VAL D  12      83.620  79.180 106.290  1.00  0.00           O
ATOM   2095  N   HIS D  13      81.620  78.210 105.530  1.00  0.00           N
ATOM   2096  HN  HIS D  13      80.630  78.320 105.460  1.00  0.00           H
ATOM   2097  CA  HIS D  13      82.120  76.840 105.530  1.00  0.00           C
ATOM   2098  HA  HIS D  13      83.180  76.780 105.740  1.00  0.00           H
ATOM   2099  CB  HIS D  13      81.440  76.030 106.610  1.00  0.00           C
ATOM   2100  HB1 HIS D  13      81.860  75.020 106.770  1.00  0.00           H
ATOM   2101  HB2 HIS D  13      80.340  75.980 106.420  1.00  0.00           H
ATOM   2102  ND1 HIS D  13      82.730  76.290 108.780  1.00  0.00           N
ATOM   2103  CG  HIS D  13      81.640  76.680 107.980  1.00  0.00           C
ATOM   2104  CE1 HIS D  13      82.570  76.970 109.920  1.00  0.00           C
ATOM   2105  HE1 HIS D  13      83.360  77.210 110.630  1.00  0.00           H
ATOM   2106  NE2 HIS D  13      81.410  77.680 109.970  1.00  0.00           N
ATOM   2107  HE2 HIS D  13      81.100  78.300 110.690  1.00  0.00           H
ATOM   2108  CD2 HIS D  13      80.770  77.510 108.700  1.00  0.00           C
ATOM   2109  HD2 HIS D  13      79.860  78.070 108.540  1.00  0.00           H
ATOM   2110  C   HIS D  13      81.900  76.140 104.170  1.00  0.00           C
ATOM   2111  O   HIS D  13      80.770  75.840 103.800  1.00  0.00           O
ATOM   2112  N   HIS D  14      83.020  75.790 103.480  1.00  0.00           N
ATOM   2113  HN  HIS D  14      83.890  76.200 103.740  1.00  0.00           H
ATOM   2114  CA  HIS D  14      83.050  74.840 102.370  1.00  0.00           C
ATOM   2115  HA  HIS D  14      84.090  74.600 102.290  1.00  0.00           H
ATOM   2116  CB  HIS D  14      82.300  73.450 102.620  1.00  0.00           C
ATOM   2117  HB1 HIS D  14      82.470  72.680 101.830  1.00  0.00           H
ATOM   2118  HB2 HIS D  14      81.200  73.600 102.700  1.00  0.00           H
ATOM   2119  ND1 HIS D  14      84.030  72.350 104.130  1.00  0.00           N
ATOM   2120  CG  HIS D  14      82.770  72.910 103.910  1.00  0.00           C
ATOM   2121  CE1 HIS D  14      84.020  71.850 105.400  1.00  0.00           C
ATOM   2122  HE1 HIS D  14      84.890  71.450 105.920  1.00  0.00           H
ATOM   2123  NE2 HIS D  14      82.850  72.050 105.940  1.00  0.00           N
ATOM   2124  HE2 HIS D  14      82.510  71.810 106.850  1.00  0.00           H
ATOM   2125  CD2 HIS D  14      82.040  72.710 105.000  1.00  0.00           C
ATOM   2126  HD2 HIS D  14      80.990  72.980 105.100  1.00  0.00           H
ATOM   2127  C   HIS D  14      82.630  75.450 101.080  1.00  0.00           C
ATOM   2128  O   HIS D  14      81.450  75.510 100.650  1.00  0.00           O
ATOM   2129  N   GLN D  15      83.550  76.010 100.370  1.00  0.00           N
ATOM   2130  HN  GLN D  15      84.460  76.150 100.770  1.00  0.00           H
ATOM   2131  CA  GLN D  15      83.340  76.470  99.020  1.00  0.00           C
ATOM   2132  HA  GLN D  15      82.370  76.190  98.620  1.00  0.00           H
ATOM   2133  CB  GLN D  15      83.600  77.990  98.770  1.00  0.00           C
ATOM   2134  HB1 GLN D  15      83.590  78.130  97.660  1.00  0.00           H
ATOM   2135  HB2 GLN D  15      84.600  78.240  99.180  1.00  0.00           H
ATOM   2136  CG  GLN D  15      82.490  78.860  99.500  1.00  0.00           C
ATOM   2137  HG1 GLN D  15      82.380  78.480 100.540  1.00  0.00           H
ATOM   2138  HG2 GLN D  15      81.500  78.720  99.010  1.00  0.00           H
ATOM   2139  CD  GLN D  15      83.070  80.300  99.530  1.00  0.00           C
ATOM   2140  OE1 GLN D  15      83.830  80.640 100.410  1.00  0.00           O
ATOM   2141  NE2 GLN D  15      82.650  81.100  98.550  1.00  0.00           N
ATOM   2142 HE21 GLN D  15      81.790  80.840  98.100  1.00  0.00           H
ATOM   2143 HE22 GLN D  15      83.040  82.010  98.570  1.00  0.00           H
ATOM   2144  C   GLN D  15      84.380  75.720  98.130  1.00  0.00           C
ATOM   2145  O   GLN D  15      85.580  75.820  98.320  1.00  0.00           O
ATOM   2146  N   LYS D  16      83.870  75.010  97.140  1.00  0.00           N
ATOM   2147  HN  LYS D  16      82.900  74.860  96.940  1.00  0.00           H
ATOM   2148  CA  LYS D  16      84.800  74.330  96.200  1.00  0.00           C
ATOM   2149  HA  LYS D  16      85.850  74.530  96.400  1.00  0.00           H
ATOM   2150  CB  LYS D  16      84.630  72.780  96.340  1.00  0.00           C
ATOM   2151  HB1 LYS D  16      83.560  72.560  96.110  1.00  0.00           H
ATOM   2152  HB2 LYS D  16      84.830  72.460  97.380  1.00  0.00           H
ATOM   2153  CG  LYS D  16      85.620  71.960  95.510  1.00  0.00           C
ATOM   2154  HG1 LYS D  16      86.700  72.100  95.740  1.00  0.00           H
ATOM   2155  HG2 LYS D  16      85.520  72.210  94.430  1.00  0.00           H
ATOM   2156  CD  LYS D  16      85.380  70.440  95.690  1.00  0.00           C
ATOM   2157  HD1 LYS D  16      85.220  70.310  96.780  1.00  0.00           H
ATOM   2158  HD2 LYS D  16      84.400  70.180  95.240  1.00  0.00           H
ATOM   2159  CE  LYS D  16      86.530  69.620  95.030  1.00  0.00           C
ATOM   2160  HE1 LYS D  16      87.510  70.030  95.360  1.00  0.00           H
ATOM   2161  HE2 LYS D  16      86.520  69.680  93.920  1.00  0.00           H
ATOM   2162  NZ  LYS D  16      86.520  68.210  95.360  1.00  0.00           N
ATOM   2163  HZ1 LYS D  16      87.480  67.860  95.140  1.00  0.00           H
ATOM   2164  HZ2 LYS D  16      86.330  68.060  96.370  1.00  0.00           H
ATOM   2165  HZ3 LYS D  16      85.900  67.630  94.770  1.00  0.00           H
ATOM   2166  C   LYS D  16      84.420  74.880  94.850  1.00  0.00           C
ATOM   2167  O   LYS D  16      83.260  75.150  94.520  1.00  0.00           O
ATOM   2168  N   LEU D  17      85.440  74.960  93.950  1.00  0.00           N
ATOM   2169  HN  LEU D  17      86.360  74.690  94.210  1.00  0.00           H
ATOM   2170  CA  LEU D  17      85.390  75.250  92.530  1.00  0.00           C
ATOM   2171  HA  LEU D  17      84.390  75.030  92.180  1.00  0.00           H
ATOM   2172  CB  LEU D  17      85.640  76.760  92.230  1.00  0.00           C
ATOM   2173  HB1 LEU D  17      86.630  77.170  92.540  1.00  0.00           H
ATOM   2174  HB2 LEU D  17      84.790  77.310  92.680  1.00  0.00           H
ATOM   2175  CG  LEU D  17      85.590  77.120  90.680  1.00  0.00           C
ATOM   2176  HG  LEU D  17      84.750  76.510  90.290  1.00  0.00           H
ATOM   2177  CD1 LEU D  17      85.120  78.600  90.560  1.00  0.00           C
ATOM   2178 HD11 LEU D  17      85.980  79.140  91.010  1.00  0.00           H
ATOM   2179 HD12 LEU D  17      85.110  78.790  89.470  1.00  0.00           H
ATOM   2180 HD13 LEU D  17      84.180  78.750  91.130  1.00  0.00           H
ATOM   2181  CD2 LEU D  17      86.850  76.840  89.820  1.00  0.00           C
ATOM   2182 HD21 LEU D  17      86.570  76.790  88.750  1.00  0.00           H
ATOM   2183 HD22 LEU D  17      87.620  77.640  89.810  1.00  0.00           H
ATOM   2184 HD23 LEU D  17      87.410  75.900  90.000  1.00  0.00           H
ATOM   2185  C   LEU D  17      86.270  74.290  91.740  1.00  0.00           C
ATOM   2186  O   LEU D  17      87.440  74.150  92.040  1.00  0.00           O
ATOM   2187  N   VAL D  18      85.680  73.600  90.750  1.00  0.00           N
ATOM   2188  HN  VAL D  18      84.730  73.680  90.440  1.00  0.00           H
ATOM   2189  CA  VAL D  18      86.300  72.610  89.880  1.00  0.00           C
ATOM   2190  HA  VAL D  18      87.340  72.570  90.170  1.00  0.00           H
ATOM   2191  CB  VAL D  18      85.800  71.150  90.110  1.00  0.00           C
ATOM   2192  HB  VAL D  18      84.740  71.020  89.830  1.00  0.00           H
ATOM   2193  CG1 VAL D  18      86.650  70.170  89.240  1.00  0.00           C
ATOM   2194 HG11 VAL D  18      86.640  69.100  89.560  1.00  0.00           H
ATOM   2195 HG12 VAL D  18      86.170  70.240  88.230  1.00  0.00           H
ATOM   2196 HG13 VAL D  18      87.690  70.520  89.080  1.00  0.00           H
ATOM   2197  CG2 VAL D  18      86.160  70.650  91.560  1.00  0.00           C
ATOM   2198 HG21 VAL D  18      85.560  71.300  92.230  1.00  0.00           H
ATOM   2199 HG22 VAL D  18      85.790  69.600  91.660  1.00  0.00           H
ATOM   2200 HG23 VAL D  18      87.230  70.570  91.830  1.00  0.00           H
ATOM   2201  C   VAL D  18      86.150  72.930  88.400  1.00  0.00           C
ATOM   2202  O   VAL D  18      84.960  72.950  87.990  1.00  0.00           O
ATOM   2203  N   PHE D  19      87.180  73.140  87.570  1.00  0.00           N
ATOM   2204  HN  PHE D  19      88.100  73.060  87.940  1.00  0.00           H
ATOM   2205  CA  PHE D  19      86.950  73.450  86.160  1.00  0.00           C
ATOM   2206  HA  PHE D  19      86.080  74.090  86.050  1.00  0.00           H
ATOM   2207  CB  PHE D  19      88.070  74.220  85.480  1.00  0.00           C
ATOM   2208  HB1 PHE D  19      87.850  74.410  84.410  1.00  0.00           H
ATOM   2209  HB2 PHE D  19      89.060  73.760  85.690  1.00  0.00           H
ATOM   2210  CG  PHE D  19      88.080  75.650  85.890  1.00  0.00           C
ATOM   2211  CD1 PHE D  19      87.360  76.540  85.120  1.00  0.00           C
ATOM   2212  HD1 PHE D  19      86.720  76.180  84.330  1.00  0.00           H
ATOM   2213  CE1 PHE D  19      87.320  77.900  85.320  1.00  0.00           C
ATOM   2214  HE1 PHE D  19      86.740  78.570  84.710  1.00  0.00           H
ATOM   2215  CZ  PHE D  19      88.040  78.400  86.420  1.00  0.00           C
ATOM   2216  HZ  PHE D  19      87.950  79.440  86.690  1.00  0.00           H
ATOM   2217  CD2 PHE D  19      88.700  76.180  87.040  1.00  0.00           C
ATOM   2218  HD2 PHE D  19      89.290  75.480  87.600  1.00  0.00           H
ATOM   2219  CE2 PHE D  19      88.730  77.520  87.260  1.00  0.00           C
ATOM   2220  HE2 PHE D  19      89.350  77.890  88.060  1.00  0.00           H
ATOM   2221  C   PHE D  19      86.690  72.170  85.400  1.00  0.00           C
ATOM   2222  O   PHE D  19      85.720  72.120  84.600  1.00  0.00           O
ATOM   2223  N   PHE D  20      87.510  71.100  85.690  1.00  0.00           N
ATOM   2224  HN  PHE D  20      88.230  71.090  86.380  1.00  0.00           H
ATOM   2225  CA  PHE D  20      87.370  69.740  85.180  1.00  0.00           C
ATOM   2226  HA  PHE D  20      86.400  69.870  84.730  1.00  0.00           H
ATOM   2227  CB  PHE D  20      88.440  69.370  84.040  1.00  0.00           C
ATOM   2228  HB1 PHE D  20      88.080  68.420  83.590  1.00  0.00           H
ATOM   2229  HB2 PHE D  20      89.450  69.190  84.450  1.00  0.00           H
ATOM   2230  CG  PHE D  20      88.520  70.430  83.030  1.00  0.00           C
ATOM   2231  CD1 PHE D  20      89.330  71.600  83.200  1.00  0.00           C
ATOM   2232  HD1 PHE D  20      89.930  71.750  84.080  1.00  0.00           H
ATOM   2233  CE1 PHE D  20      89.270  72.580  82.220  1.00  0.00           C
ATOM   2234  HE1 PHE D  20      89.910  73.450  82.320  1.00  0.00           H
ATOM   2235  CZ  PHE D  20      88.490  72.420  81.100  1.00  0.00           C
ATOM   2236  HZ  PHE D  20      88.270  73.200  80.380  1.00  0.00           H
ATOM   2237  CD2 PHE D  20      87.740  70.260  81.840  1.00  0.00           C
ATOM   2238  HD2 PHE D  20      87.170  69.350  81.740  1.00  0.00           H
ATOM   2239  CE2 PHE D  20      87.790  71.240  80.880  1.00  0.00           C
ATOM   2240  HE2 PHE D  20      87.150  71.160  80.020  1.00  0.00           H
ATOM   2241  C   PHE D  20      87.350  68.690  86.250  1.00  0.00           C
ATOM   2242  O   PHE D  20      88.230  68.650  87.100  1.00  0.00           O
ATOM   2243  N   ALA D  21      86.360  67.750  86.250  1.00  0.00           N
ATOM   2244  HN  ALA D  21      85.650  67.670  85.550  1.00  0.00           H
ATOM   2245  CA  ALA D  21      86.080  66.840  87.360  1.00  0.00           C
ATOM   2246  HA  ALA D  21      86.820  66.990  88.130  1.00  0.00           H
ATOM   2247  CB  ALA D  21      84.760  67.150  88.060  1.00  0.00           C
ATOM   2248  HB1 ALA D  21      84.770  68.210  88.390  1.00  0.00           H
ATOM   2249  HB2 ALA D  21      83.950  66.870  87.350  1.00  0.00           H
ATOM   2250  HB3 ALA D  21      84.510  66.570  88.970  1.00  0.00           H
ATOM   2251  C   ALA D  21      86.260  65.340  87.000  1.00  0.00           C
ATOM   2252  O   ALA D  21      85.970  64.520  87.890  1.00  0.00           O
ATOM   2253  N   GLU D  22      86.730  65.150  85.750  1.00  0.00           N
ATOM   2254  HN  GLU D  22      86.870  65.940  85.160  1.00  0.00           H
ATOM   2255  CA  GLU D  22      86.650  63.810  85.100  1.00  0.00           C
ATOM   2256  HA  GLU D  22      86.700  63.020  85.840  1.00  0.00           H
ATOM   2257  CB  GLU D  22      85.140  63.560  84.500  1.00  0.00           C
ATOM   2258  HB1 GLU D  22      84.980  64.330  83.710  1.00  0.00           H
ATOM   2259  HB2 GLU D  22      84.530  63.720  85.420  1.00  0.00           H
ATOM   2260  CG  GLU D  22      84.890  62.150  83.970  1.00  0.00           C
ATOM   2261  HG1 GLU D  22      85.360  62.020  82.970  1.00  0.00           H
ATOM   2262  HG2 GLU D  22      83.810  62.030  83.760  1.00  0.00           H
ATOM   2263  CD  GLU D  22      85.350  61.040  84.900  1.00  0.00           C
ATOM   2264  OE1 GLU D  22      84.700  60.940  85.980  1.00  0.00           O
ATOM   2265  OE2 GLU D  22      86.280  60.230  84.640  1.00  0.00           O
ATOM   2266  C   GLU D  22      87.690  63.680  84.080  1.00  0.00           C
ATOM   2267  O   GLU D  22      88.320  64.570  83.650  1.00  0.00           O
ATOM   2268  N   ASP D  23      88.070  62.450  83.580  1.00  0.00           N
ATOM   2269  HN  ASP D  23      87.560  61.650  83.900  1.00  0.00           H
ATOM   2270  CA  ASP D  23      89.220  62.130  82.690  1.00  0.00           C
ATOM   2271  HA  ASP D  23      90.060  62.510  83.250  1.00  0.00           H
ATOM   2272  CB  ASP D  23      89.560  60.590  82.640  1.00  0.00           C
ATOM   2273  HB1 ASP D  23      88.710  60.030  82.210  1.00  0.00           H
ATOM   2274  HB2 ASP D  23      89.840  60.360  83.690  1.00  0.00           H
ATOM   2275  CG  ASP D  23      90.730  60.020  81.760  1.00  0.00           C
ATOM   2276  OD1 ASP D  23      91.360  60.880  81.100  1.00  0.00           O
ATOM   2277  OD2 ASP D  23      90.890  58.750  81.770  1.00  0.00           O
ATOM   2278  C   ASP D  23      89.260  62.900  81.300  1.00  0.00           C
ATOM   2279  O   ASP D  23      88.340  62.820  80.460  1.00  0.00           O
ATOM   2280  N   VAL D  24      90.350  63.650  81.150  1.00  0.00           N
ATOM   2281  HN  VAL D  24      91.040  63.660  81.860  1.00  0.00           H
ATOM   2282  CA  VAL D  24      90.540  64.640  80.090  1.00  0.00           C
ATOM   2283  HA  VAL D  24      89.600  64.760  79.560  1.00  0.00           H
ATOM   2284  CB  VAL D  24      90.910  66.010  80.670  1.00  0.00           C
ATOM   2285  HB  VAL D  24      91.920  66.010  81.130  1.00  0.00           H
ATOM   2286  CG1 VAL D  24      90.920  67.160  79.750  1.00  0.00           C
ATOM   2287 HG11 VAL D  24      91.890  67.330  79.230  1.00  0.00           H
ATOM   2288 HG12 VAL D  24      90.140  67.190  78.960  1.00  0.00           H
ATOM   2289 HG13 VAL D  24      90.700  68.070  80.350  1.00  0.00           H
ATOM   2290  CG2 VAL D  24      89.880  66.350  81.720  1.00  0.00           C
ATOM   2291 HG21 VAL D  24      89.930  65.660  82.590  1.00  0.00           H
ATOM   2292 HG22 VAL D  24      89.920  67.360  82.180  1.00  0.00           H
ATOM   2293 HG23 VAL D  24      88.850  66.180  81.320  1.00  0.00           H
ATOM   2294  C   VAL D  24      91.550  64.160  79.110  1.00  0.00           C
ATOM   2295  O   VAL D  24      91.830  64.790  78.100  1.00  0.00           O
ATOM   2296  N   GLY D  25      92.060  62.920  79.310  1.00  0.00           N
ATOM   2297  HN  GLY D  25      91.790  62.350  80.080  1.00  0.00           H
ATOM   2298  CA  GLY D  25      93.160  62.370  78.460  1.00  0.00           C
ATOM   2299  HA1 GLY D  25      94.080  62.910  78.620  1.00  0.00           H
ATOM   2300  HA2 GLY D  25      93.250  61.350  78.800  1.00  0.00           H
ATOM   2301  C   GLY D  25      92.930  62.290  76.920  1.00  0.00           C
ATOM   2302  O   GLY D  25      91.790  62.100  76.490  1.00  0.00           O
ATOM   2303  N   SER D  26      94.030  62.300  76.190  1.00  0.00           N
ATOM   2304  HN  SER D  26      94.880  62.490  76.660  1.00  0.00           H
ATOM   2305  CA  SER D  26      94.150  61.990  74.800  1.00  0.00           C
ATOM   2306  HA  SER D  26      95.210  61.950  74.570  1.00  0.00           H
ATOM   2307  CB  SER D  26      93.420  60.750  74.210  1.00  0.00           C
ATOM   2308  HB1 SER D  26      93.630  60.660  73.130  1.00  0.00           H
ATOM   2309  HB2 SER D  26      92.310  60.800  74.300  1.00  0.00           H
ATOM   2310  OG  SER D  26      93.650  59.570  74.950  1.00  0.00           O
ATOM   2311  HG1 SER D  26      93.030  59.690  75.670  1.00  0.00           H
ATOM   2312  C   SER D  26      93.830  63.210  73.890  1.00  0.00           C
ATOM   2313  O   SER D  26      93.310  63.070  72.790  1.00  0.00           O
ATOM   2314  N   ASN D  27      94.030  64.460  74.390  1.00  0.00           N
ATOM   2315  HN  ASN D  27      94.300  64.670  75.320  1.00  0.00           H
ATOM   2316  CA  ASN D  27      93.830  65.690  73.640  1.00  0.00           C
ATOM   2317  HA  ASN D  27      92.840  65.580  73.220  1.00  0.00           H
ATOM   2318  CB  ASN D  27      93.720  66.880  74.600  1.00  0.00           C
ATOM   2319  HB1 ASN D  27      94.660  67.000  75.190  1.00  0.00           H
ATOM   2320  HB2 ASN D  27      92.940  66.560  75.320  1.00  0.00           H
ATOM   2321  CG  ASN D  27      93.460  68.280  74.030  1.00  0.00           C
ATOM   2322  OD1 ASN D  27      92.410  68.490  73.360  1.00  0.00           O
ATOM   2323  ND2 ASN D  27      94.380  69.270  74.300  1.00  0.00           N
ATOM   2324 HD21 ASN D  27      95.210  69.030  74.800  1.00  0.00           H
ATOM   2325 HD22 ASN D  27      94.210  70.130  73.830  1.00  0.00           H
ATOM   2326  C   ASN D  27      94.750  66.070  72.500  1.00  0.00           C
ATOM   2327  O   ASN D  27      95.980  66.000  72.510  1.00  0.00           O
ATOM   2328  N   LYS D  28      94.220  66.490  71.390  1.00  0.00           N
ATOM   2329  HN  LYS D  28      93.220  66.420  71.400  1.00  0.00           H
ATOM   2330  CA  LYS D  28      94.910  66.970  70.210  1.00  0.00           C
ATOM   2331  HA  LYS D  28      95.970  67.070  70.330  1.00  0.00           H
ATOM   2332  CB  LYS D  28      94.770  65.910  69.060  1.00  0.00           C
ATOM   2333  HB1 LYS D  28      93.670  65.750  68.970  1.00  0.00           H
ATOM   2334  HB2 LYS D  28      95.200  64.930  69.350  1.00  0.00           H
ATOM   2335  CG  LYS D  28      95.360  66.340  67.690  1.00  0.00           C
ATOM   2336  HG1 LYS D  28      94.830  67.160  67.150  1.00  0.00           H
ATOM   2337  HG2 LYS D  28      95.190  65.520  66.970  1.00  0.00           H
ATOM   2338  CD  LYS D  28      96.840  66.690  67.720  1.00  0.00           C
ATOM   2339  HD1 LYS D  28      97.040  67.520  68.430  1.00  0.00           H
ATOM   2340  HD2 LYS D  28      97.370  65.800  68.120  1.00  0.00           H
ATOM   2341  CE  LYS D  28      97.590  66.770  66.350  1.00  0.00           C
ATOM   2342  HE1 LYS D  28      97.330  65.860  65.780  1.00  0.00           H
ATOM   2343  HE2 LYS D  28      98.690  66.770  66.550  1.00  0.00           H
ATOM   2344  NZ  LYS D  28      97.180  67.990  65.670  1.00  0.00           N
ATOM   2345  HZ1 LYS D  28      97.210  68.740  66.380  1.00  0.00           H
ATOM   2346  HZ2 LYS D  28      97.770  68.150  64.830  1.00  0.00           H
ATOM   2347  HZ3 LYS D  28      96.200  67.900  65.310  1.00  0.00           H
ATOM   2348  C   LYS D  28      94.310  68.410  69.820  1.00  0.00           C
ATOM   2349  O   LYS D  28      94.700  69.100  68.870  1.00  0.00           O
ATOM   2350  N   GLY D  29      93.450  68.920  70.740  1.00  0.00           N
ATOM   2351  HN  GLY D  29      93.080  68.410  71.510  1.00  0.00           H
ATOM   2352  CA  GLY D  29      92.930  70.310  70.640  1.00  0.00           C
ATOM   2353  HA1 GLY D  29      93.060  70.660  69.630  1.00  0.00           H
ATOM   2354  HA2 GLY D  29      91.860  70.240  70.800  1.00  0.00           H
ATOM   2355  C   GLY D  29      93.540  71.180  71.750  1.00  0.00           C
ATOM   2356  O   GLY D  29      94.720  71.010  72.090  1.00  0.00           O
ATOM   2357  N   ALA D  30      92.660  72.070  72.270  1.00  0.00           N
ATOM   2358  HN  ALA D  30      91.690  72.070  72.040  1.00  0.00           H
ATOM   2359  CA  ALA D  30      92.930  73.040  73.290  1.00  0.00           C
ATOM   2360  HA  ALA D  30      93.850  72.710  73.750  1.00  0.00           H
ATOM   2361  CB  ALA D  30      93.050  74.440  72.720  1.00  0.00           C
ATOM   2362  HB1 ALA D  30      93.030  75.150  73.570  1.00  0.00           H
ATOM   2363  HB2 ALA D  30      93.830  74.440  71.920  1.00  0.00           H
ATOM   2364  HB3 ALA D  30      92.120  74.670  72.160  1.00  0.00           H
ATOM   2365  C   ALA D  30      91.940  73.070  74.460  1.00  0.00           C
ATOM   2366  O   ALA D  30      90.760  73.320  74.160  1.00  0.00           O
ATOM   2367  N   ILE D  31      92.380  72.680  75.640  1.00  0.00           N
ATOM   2368  HN  ILE D  31      93.360  72.600  75.790  1.00  0.00           H
ATOM   2369  CA  ILE D  31      91.570  72.480  76.810  1.00  0.00           C
ATOM   2370  HA  ILE D  31      90.530  72.710  76.610  1.00  0.00           H
ATOM   2371  CB  ILE D  31      91.510  70.970  77.280  1.00  0.00           C
ATOM   2372  HB  ILE D  31      92.560  70.710  77.550  1.00  0.00           H
ATOM   2373  CG2 ILE D  31      90.620  71.000  78.520  1.00  0.00           C
ATOM   2374 HG21 ILE D  31      90.480  70.000  78.980  1.00  0.00           H
ATOM   2375 HG22 ILE D  31      91.060  71.480  79.420  1.00  0.00           H
ATOM   2376 HG23 ILE D  31      89.590  71.380  78.350  1.00  0.00           H
ATOM   2377  CG1 ILE D  31      90.980  70.150  76.170  1.00  0.00           C
ATOM   2378 HG11 ILE D  31      91.770  69.520  75.700  1.00  0.00           H
ATOM   2379 HG12 ILE D  31      90.500  70.790  75.400  1.00  0.00           H
ATOM   2380  CD  ILE D  31      90.060  68.960  76.490  1.00  0.00           C
ATOM   2381  HD1 ILE D  31      89.900  68.410  75.540  1.00  0.00           H
ATOM   2382  HD2 ILE D  31      90.470  68.230  77.210  1.00  0.00           H
ATOM   2383  HD3 ILE D  31      89.080  69.380  76.810  1.00  0.00           H
ATOM   2384  C   ILE D  31      91.950  73.530  77.850  1.00  0.00           C
ATOM   2385  O   ILE D  31      93.080  73.750  78.250  1.00  0.00           O
ATOM   2386  N   ILE D  32      90.980  74.330  78.290  1.00  0.00           N
ATOM   2387  HN  ILE D  32      90.040  74.160  78.030  1.00  0.00           H
ATOM   2388  CA  ILE D  32      91.270  75.590  78.900  1.00  0.00           C
ATOM   2389  HA  ILE D  32      92.330  75.700  79.070  1.00  0.00           H
ATOM   2390  CB  ILE D  32      90.930  76.630  77.910  1.00  0.00           C
ATOM   2391  HB  ILE D  32      89.860  76.600  77.650  1.00  0.00           H
ATOM   2392  CG2 ILE D  32      91.220  77.940  78.630  1.00  0.00           C
ATOM   2393 HG21 ILE D  32      90.570  78.230  79.490  1.00  0.00           H
ATOM   2394 HG22 ILE D  32      92.260  77.990  79.020  1.00  0.00           H
ATOM   2395 HG23 ILE D  32      91.220  78.780  77.900  1.00  0.00           H
ATOM   2396  CG1 ILE D  32      91.520  76.650  76.500  1.00  0.00           C
ATOM   2397 HG11 ILE D  32      91.010  77.490  75.970  1.00  0.00           H
ATOM   2398 HG12 ILE D  32      91.280  75.780  75.860  1.00  0.00           H
ATOM   2399  CD  ILE D  32      93.020  76.770  76.480  1.00  0.00           C
ATOM   2400  HD1 ILE D  32      93.600  76.080  77.130  1.00  0.00           H
ATOM   2401  HD2 ILE D  32      93.470  76.740  75.460  1.00  0.00           H
ATOM   2402  HD3 ILE D  32      93.260  77.780  76.870  1.00  0.00           H
ATOM   2403  C   ILE D  32      90.410  75.800  80.220  1.00  0.00           C
ATOM   2404  O   ILE D  32      89.210  75.730  80.200  1.00  0.00           O
ATOM   2405  N   GLY D  33      91.080  76.130  81.380  1.00  0.00           N
ATOM   2406  HN  GLY D  33      92.070  76.000  81.420  1.00  0.00           H
ATOM   2407  CA  GLY D  33      90.350  76.420  82.640  1.00  0.00           C
ATOM   2408  HA1 GLY D  33      89.450  75.830  82.710  1.00  0.00           H
ATOM   2409  HA2 GLY D  33      91.120  76.290  83.390  1.00  0.00           H
ATOM   2410  C   GLY D  33      89.760  77.820  82.610  1.00  0.00           C
ATOM   2411  O   GLY D  33      88.940  78.170  81.750  1.00  0.00           O
ATOM   2412  N   LEU D  34      90.100  78.690  83.550  1.00  0.00           N
ATOM   2413  HN  LEU D  34      90.690  78.450  84.310  1.00  0.00           H
ATOM   2414  CA  LEU D  34      89.750  80.100  83.470  1.00  0.00           C
ATOM   2415  HA  LEU D  34      88.680  80.150  83.350  1.00  0.00           H
ATOM   2416  CB  LEU D  34      90.100  80.970  84.730  1.00  0.00           C
ATOM   2417  HB1 LEU D  34      91.190  80.890  84.950  1.00  0.00           H
ATOM   2418  HB2 LEU D  34      89.480  80.420  85.470  1.00  0.00           H
ATOM   2419  CG  LEU D  34      89.670  82.420  84.880  1.00  0.00           C
ATOM   2420  HG  LEU D  34      88.920  82.630  84.090  1.00  0.00           H
ATOM   2421  CD1 LEU D  34      89.020  82.610  86.300  1.00  0.00           C
ATOM   2422 HD11 LEU D  34      88.830  83.690  86.500  1.00  0.00           H
ATOM   2423 HD12 LEU D  34      88.030  82.100  86.340  1.00  0.00           H
ATOM   2424 HD13 LEU D  34      89.660  82.250  87.130  1.00  0.00           H
ATOM   2425  CD2 LEU D  34      90.850  83.440  84.700  1.00  0.00           C
ATOM   2426 HD21 LEU D  34      91.570  83.340  85.540  1.00  0.00           H
ATOM   2427 HD22 LEU D  34      91.330  83.440  83.700  1.00  0.00           H
ATOM   2428 HD23 LEU D  34      90.380  84.450  84.770  1.00  0.00           H
ATOM   2429  C   LEU D  34      90.590  80.760  82.350  1.00  0.00           C
ATOM   2430  O   LEU D  34      91.830  80.860  82.450  1.00  0.00           O
ATOM   2431  N   MET D  35      89.880  81.320  81.370  1.00  0.00           N
ATOM   2432  HN  MET D  35      88.930  81.030  81.350  1.00  0.00           H
ATOM   2433  CA  MET D  35      90.230  82.250  80.270  1.00  0.00           C
ATOM   2434  HA  MET D  35      91.300  82.380  80.350  1.00  0.00           H
ATOM   2435  CB  MET D  35      90.000  81.580  78.900  1.00  0.00           C
ATOM   2436  HB1 MET D  35      88.990  81.150  79.060  1.00  0.00           H
ATOM   2437  HB2 MET D  35      90.800  80.810  78.920  1.00  0.00           H
ATOM   2438  CG  MET D  35      90.120  82.460  77.670  1.00  0.00           C
ATOM   2439  HG1 MET D  35      91.150  82.870  77.690  1.00  0.00           H
ATOM   2440  HG2 MET D  35      89.400  83.310  77.680  1.00  0.00           H
ATOM   2441  SD  MET D  35      89.900  81.720  75.980  1.00  0.00           S
ATOM   2442  CE  MET D  35      90.150  83.230  74.930  1.00  0.00           C
ATOM   2443  HE1 MET D  35      89.540  84.070  75.320  1.00  0.00           H
ATOM   2444  HE2 MET D  35      91.180  83.630  74.870  1.00  0.00           H
ATOM   2445  HE3 MET D  35      89.860  82.900  73.910  1.00  0.00           H
ATOM   2446  C   MET D  35      89.710  83.650  80.330  1.00  0.00           C
ATOM   2447  O   MET D  35      88.560  83.990  80.020  1.00  0.00           O
ATOM   2448  N   VAL D  36      90.610  84.580  80.610  1.00  0.00           N
ATOM   2449  HN  VAL D  36      91.460  84.400  81.090  1.00  0.00           H
ATOM   2450  CA  VAL D  36      90.260  85.980  80.590  1.00  0.00           C
ATOM   2451  HA  VAL D  36      89.230  86.240  80.400  1.00  0.00           H
ATOM   2452  CB  VAL D  36      90.570  86.700  81.960  1.00  0.00           C
ATOM   2453  HB  VAL D  36      91.640  86.460  82.140  1.00  0.00           H
ATOM   2454  CG1 VAL D  36      90.570  88.280  81.860  1.00  0.00           C
ATOM   2455 HG11 VAL D  36      91.200  88.790  81.100  1.00  0.00           H
ATOM   2456 HG12 VAL D  36      89.580  88.740  81.640  1.00  0.00           H
ATOM   2457 HG13 VAL D  36      90.950  88.570  82.860  1.00  0.00           H
ATOM   2458  CG2 VAL D  36      89.590  86.200  83.030  1.00  0.00           C
ATOM   2459 HG21 VAL D  36      88.660  86.800  83.080  1.00  0.00           H
ATOM   2460 HG22 VAL D  36      89.470  85.100  83.020  1.00  0.00           H
ATOM   2461 HG23 VAL D  36      90.040  86.530  83.990  1.00  0.00           H
ATOM   2462  C   VAL D  36      91.110  86.610  79.530  1.00  0.00           C
ATOM   2463  O   VAL D  36      92.310  86.820  79.640  1.00  0.00           O
ATOM   2464  N   GLY D  37      90.460  86.860  78.430  1.00  0.00           N
ATOM   2465  HN  GLY D  37      89.490  86.630  78.360  1.00  0.00           H
ATOM   2466  CA  GLY D  37      90.980  87.480  77.230  1.00  0.00           C
ATOM   2467  HA1 GLY D  37      90.190  87.730  76.540  1.00  0.00           H
ATOM   2468  HA2 GLY D  37      91.600  88.290  77.580  1.00  0.00           H
ATOM   2469  C   GLY D  37      91.940  86.600  76.480  1.00  0.00           C
ATOM   2470  O   GLY D  37      92.010  85.340  76.520  1.00  0.00           O
ATOM   2471  N   GLY D  38      92.820  87.210  75.760  1.00  0.00           N
ATOM   2472  HN  GLY D  38      92.880  88.210  75.780  1.00  0.00           H
ATOM   2473  CA  GLY D  38      93.830  86.660  74.940  1.00  0.00           C
ATOM   2474  HA1 GLY D  38      94.460  87.440  74.540  1.00  0.00           H
ATOM   2475  HA2 GLY D  38      94.420  85.950  75.500  1.00  0.00           H
ATOM   2476  C   GLY D  38      93.270  85.900  73.750  1.00  0.00           C
ATOM   2477  O   GLY D  38      92.070  86.010  73.480  1.00  0.00           O
ATOM   2478  N   VAL D  39      94.030  85.010  73.080  1.00  0.00           N
ATOM   2479  HN  VAL D  39      94.970  84.800  73.340  1.00  0.00           H
ATOM   2480  CA  VAL D  39      93.580  84.280  71.880  1.00  0.00           C
ATOM   2481  HA  VAL D  39      92.510  84.340  71.800  1.00  0.00           H
ATOM   2482  CB  VAL D  39      94.190  84.880  70.570  1.00  0.00           C
ATOM   2483  HB  VAL D  39      95.300  84.870  70.630  1.00  0.00           H
ATOM   2484  CG1 VAL D  39      93.910  84.170  69.240  1.00  0.00           C
ATOM   2485 HG11 VAL D  39      94.060  83.070  69.240  1.00  0.00           H
ATOM   2486 HG12 VAL D  39      92.850  84.280  68.940  1.00  0.00           H
ATOM   2487 HG13 VAL D  39      94.560  84.630  68.460  1.00  0.00           H
ATOM   2488  CG2 VAL D  39      93.810  86.400  70.400  1.00  0.00           C
ATOM   2489 HG21 VAL D  39      94.110  86.800  69.410  1.00  0.00           H
ATOM   2490 HG22 VAL D  39      92.700  86.520  70.400  1.00  0.00           H
ATOM   2491 HG23 VAL D  39      94.260  87.000  71.220  1.00  0.00           H
ATOM   2492  C   VAL D  39      93.940  82.800  71.870  1.00  0.00           C
ATOM   2493  O   VAL D  39      95.110  82.470  72.050  1.00  0.00           O
ATOM   2494  N   VAL D  40      92.980  81.890  71.510  1.00  0.00           N
ATOM   2495  HN  VAL D  40      92.100  82.240  71.190  1.00  0.00           H
ATOM   2496  CA  VAL D  40      93.140  80.410  71.560  1.00  0.00           C
ATOM   2497  HA  VAL D  40      94.130  80.150  71.920  1.00  0.00           H
ATOM   2498  CB  VAL D  40      92.420  79.680  72.720  1.00  0.00           C
ATOM   2499  HB  VAL D  40      91.320  79.770  72.610  1.00  0.00           H
ATOM   2500  CG1 VAL D  40      92.770  78.180  72.720  1.00  0.00           C
ATOM   2501 HG11 VAL D  40      93.860  78.060  72.920  1.00  0.00           H
ATOM   2502 HG12 VAL D  40      92.250  77.680  73.560  1.00  0.00           H
ATOM   2503 HG13 VAL D  40      92.370  77.640  71.840  1.00  0.00           H
ATOM   2504  CG2 VAL D  40      92.770  80.420  74.000  1.00  0.00           C
ATOM   2505 HG21 VAL D  40      93.880  80.500  74.000  1.00  0.00           H
ATOM   2506 HG22 VAL D  40      92.370  81.460  74.040  1.00  0.00           H
ATOM   2507 HG23 VAL D  40      92.480  79.810  74.880  1.00  0.00           H
ATOM   2508  C   VAL D  40      92.980  79.760  70.170  1.00  0.00           C
ATOM   2509  O   VAL D  40      91.900  79.830  69.600  1.00  0.00           O
ATOM   2510  N   ILE D  41      94.080  79.180  69.640  1.00  0.00           N
ATOM   2511  HN  ILE D  41      94.930  79.300  70.140  1.00  0.00           H
ATOM   2512  CA  ILE D  41      94.080  78.560  68.310  1.00  0.00           C
ATOM   2513  HA  ILE D  41      93.130  78.780  67.830  1.00  0.00           H
ATOM   2514  CB  ILE D  41      95.270  78.860  67.350  1.00  0.00           C
ATOM   2515  HB  ILE D  41      96.210  78.670  67.920  1.00  0.00           H
ATOM   2516  CG2 ILE D  41      95.230  78.190  66.000  1.00  0.00           C
ATOM   2517 HG21 ILE D  41      96.180  78.300  65.430  1.00  0.00           H
ATOM   2518 HG22 ILE D  41      94.940  77.120  66.060  1.00  0.00           H
ATOM   2519 HG23 ILE D  41      94.420  78.710  65.460  1.00  0.00           H
ATOM   2520  CG1 ILE D  41      95.460  80.350  67.210  1.00  0.00           C
ATOM   2521 HG11 ILE D  41      96.020  80.590  66.280  1.00  0.00           H
ATOM   2522 HG12 ILE D  41      96.010  80.710  68.100  1.00  0.00           H
ATOM   2523  CD  ILE D  41      94.180  81.200  67.100  1.00  0.00           C
ATOM   2524  HD1 ILE D  41      93.690  80.980  66.130  1.00  0.00           H
ATOM   2525  HD2 ILE D  41      93.500  80.940  67.940  1.00  0.00           H
ATOM   2526  HD3 ILE D  41      94.290  82.310  67.110  1.00  0.00           H
ATOM   2527  C   ILE D  41      94.090  77.060  68.540  1.00  0.00           C
ATOM   2528  O   ILE D  41      95.030  76.440  68.930  1.00  0.00           O
ATOM   2529  N   ALA D  42      92.970  76.380  68.240  1.00  0.00           N
ATOM   2530  HN  ALA D  42      92.150  76.930  68.100  1.00  0.00           H
ATOM   2531  CA  ALA D  42      92.890  74.910  68.410  1.00  0.00           C
ATOM   2532  HA  ALA D  42      93.670  74.440  68.980  1.00  0.00           H
ATOM   2533  CB  ALA D  42      91.570  74.580  69.060  1.00  0.00           C
ATOM   2534  HB1 ALA D  42      90.650  74.730  68.470  1.00  0.00           H
ATOM   2535  HB2 ALA D  42      91.590  73.550  69.480  1.00  0.00           H
ATOM   2536  HB3 ALA D  42      91.330  75.250  69.910  1.00  0.00           H
ATOM   2537  C   ALA D  42      92.920  74.250  67.010  1.00  0.00           C
ATOM   2538  O   ALA D  42      92.740  73.030  66.920  1.00  0.00           O
ATOM   2539  N   NME D  43      93.110  75.080  65.980  1.00  0.00           N
ATOM   2540  HN  NME D  43      93.130  76.070  66.100  1.00  0.00           H
ATOM   2541  CH3 NME D  43      93.260  74.650  64.620  1.00  0.00           C
ATOM   2542 HH31 NME D  43      93.850  75.440  64.110  1.00  0.00           H
ATOM   2543 HH32 NME D  43      93.930  73.770  64.560  1.00  0.00           H
ATOM   2544 HH33 NME D  43      92.330  74.480  64.030  1.00  0.00           H
ATOM   2545  CH3 ACE E   0      91.560  64.620  47.820  1.00  0.00           C
ATOM   2546 HH31 ACE E   0      90.660  65.110  47.410  1.00  0.00           H
ATOM   2547 HH32 ACE E   0      91.210  63.820  48.500  1.00  0.00           H
ATOM   2548 HH33 ACE E   0      92.270  65.380  48.220  1.00  0.00           H
ATOM   2549  C   ACE E   0      92.370  64.030  46.710  1.00  0.00           C
ATOM   2550  O   ACE E   0      93.600  63.950  46.760  1.00  0.00           O
ATOM   2551  N   ASP E   1      91.710  63.660  45.580  1.00  0.00           N
ATOM   2552  HN  ASP E   1      90.740  63.890  45.500  1.00  0.00           H
ATOM   2553  CA  ASP E   1      92.270  62.840  44.460  1.00  0.00           C
ATOM   2554  HA  ASP E   1      92.870  62.070  44.920  1.00  0.00           H
ATOM   2555  CB  ASP E   1      91.220  62.280  43.420  1.00  0.00           C
ATOM   2556  HB1 ASP E   1      91.770  61.580  42.750  1.00  0.00           H
ATOM   2557  HB2 ASP E   1      90.670  63.070  42.860  1.00  0.00           H
ATOM   2558  CG  ASP E   1      90.130  61.440  43.960  1.00  0.00           C
ATOM   2559  OD1 ASP E   1      89.290  61.060  43.090  1.00  0.00           O
ATOM   2560  OD2 ASP E   1      90.020  61.200  45.180  1.00  0.00           O
ATOM   2561  C   ASP E   1      93.390  63.520  43.630  1.00  0.00           C
ATOM   2562  O   ASP E   1      94.410  62.960  43.270  1.00  0.00           O
ATOM   2563  N   ALA E   2      93.100  64.800  43.340  1.00  0.00           N
ATOM   2564  HN  ALA E   2      92.180  65.110  43.560  1.00  0.00           H
ATOM   2565  CA  ALA E   2      94.110  65.680  42.740  1.00  0.00           C
ATOM   2566  HA  ALA E   2      94.930  65.150  42.280  1.00  0.00           H
ATOM   2567  CB  ALA E   2      93.330  66.390  41.590  1.00  0.00           C
ATOM   2568  HB1 ALA E   2      93.850  67.370  41.510  1.00  0.00           H
ATOM   2569  HB2 ALA E   2      93.390  65.810  40.640  1.00  0.00           H
ATOM   2570  HB3 ALA E   2      92.270  66.570  41.870  1.00  0.00           H
ATOM   2571  C   ALA E   2      94.770  66.590  43.830  1.00  0.00           C
ATOM   2572  O   ALA E   2      94.150  67.160  44.760  1.00  0.00           O
ATOM   2573  N   GLU E   3      96.090  66.740  43.710  1.00  0.00           N
ATOM   2574  HN  GLU E   3      96.540  66.320  42.940  1.00  0.00           H
ATOM   2575  CA  GLU E   3      96.840  67.570  44.610  1.00  0.00           C
ATOM   2576  HA  GLU E   3      96.610  67.260  45.620  1.00  0.00           H
ATOM   2577  CB  GLU E   3      98.320  67.260  44.360  1.00  0.00           C
ATOM   2578  HB1 GLU E   3      98.950  68.020  44.860  1.00  0.00           H
ATOM   2579  HB2 GLU E   3      98.480  67.490  43.280  1.00  0.00           H
ATOM   2580  CG  GLU E   3      98.700  65.790  44.830  1.00  0.00           C
ATOM   2581  HG1 GLU E   3      97.870  65.110  44.550  1.00  0.00           H
ATOM   2582  HG2 GLU E   3      98.860  65.770  45.930  1.00  0.00           H
ATOM   2583  CD  GLU E   3      99.960  65.240  44.060  1.00  0.00           C
ATOM   2584  OE1 GLU E   3      99.810  64.430  43.140  1.00  0.00           O
ATOM   2585  OE2 GLU E   3     101.060  65.690  44.400  1.00  0.00           O
ATOM   2586  C   GLU E   3      96.550  69.120  44.480  1.00  0.00           C
ATOM   2587  O   GLU E   3      96.770  69.760  43.430  1.00  0.00           O
ATOM   2588  N   PHE E   4      96.160  69.750  45.610  1.00  0.00           N
ATOM   2589  HN  PHE E   4      95.960  69.190  46.410  1.00  0.00           H
ATOM   2590  CA  PHE E   4      96.100  71.220  45.690  1.00  0.00           C
ATOM   2591  HA  PHE E   4      96.440  71.650  44.760  1.00  0.00           H
ATOM   2592  CB  PHE E   4      94.730  71.720  45.970  1.00  0.00           C
ATOM   2593  HB1 PHE E   4      94.870  72.820  45.950  1.00  0.00           H
ATOM   2594  HB2 PHE E   4      94.390  71.390  46.980  1.00  0.00           H
ATOM   2595  CG  PHE E   4      93.660  71.160  44.940  1.00  0.00           C
ATOM   2596  CD1 PHE E   4      93.760  71.550  43.580  1.00  0.00           C
ATOM   2597  HD1 PHE E   4      94.470  72.320  43.320  1.00  0.00           H
ATOM   2598  CE1 PHE E   4      93.090  70.890  42.560  1.00  0.00           C
ATOM   2599  HE1 PHE E   4      93.060  71.280  41.550  1.00  0.00           H
ATOM   2600  CZ  PHE E   4      92.190  69.840  42.950  1.00  0.00           C
ATOM   2601  HZ  PHE E   4      91.580  69.340  42.210  1.00  0.00           H
ATOM   2602  CD2 PHE E   4      92.780  70.140  45.300  1.00  0.00           C
ATOM   2603  HD2 PHE E   4      92.820  69.830  46.330  1.00  0.00           H
ATOM   2604  CE2 PHE E   4      92.130  69.430  44.320  1.00  0.00           C
ATOM   2605  HE2 PHE E   4      91.440  68.640  44.580  1.00  0.00           H
ATOM   2606  C   PHE E   4      97.040  71.570  46.850  1.00  0.00           C
ATOM   2607  O   PHE E   4      96.990  71.060  47.940  1.00  0.00           O
ATOM   2608  N   ARG E   5      97.970  72.520  46.520  1.00  0.00           N
ATOM   2609  HN  ARG E   5      97.990  72.900  45.600  1.00  0.00           H
ATOM   2610  CA  ARG E   5      98.750  73.210  47.420  1.00  0.00           C
ATOM   2611  HA  ARG E   5      99.410  72.460  47.830  1.00  0.00           H
ATOM   2612  CB  ARG E   5      99.780  74.270  46.880  1.00  0.00           C
ATOM   2613  HB1 ARG E   5      99.960  75.040  47.670  1.00  0.00           H
ATOM   2614  HB2 ARG E   5      99.280  74.800  46.050  1.00  0.00           H
ATOM   2615  CG  ARG E   5     101.180  73.640  46.510  1.00  0.00           C
ATOM   2616  HG1 ARG E   5     101.480  73.040  47.400  1.00  0.00           H
ATOM   2617  HG2 ARG E   5     101.870  74.510  46.430  1.00  0.00           H
ATOM   2618  CD  ARG E   5     101.190  72.790  45.250  1.00  0.00           C
ATOM   2619  HD1 ARG E   5     100.340  72.070  45.250  1.00  0.00           H
ATOM   2620  HD2 ARG E   5     102.140  72.220  45.180  1.00  0.00           H
ATOM   2621  NE  ARG E   5     100.990  73.670  44.050  1.00  0.00           N
ATOM   2622  HE  ARG E   5     101.320  74.620  44.000  1.00  0.00           H
ATOM   2623  CZ  ARG E   5     100.790  73.230  42.840  1.00  0.00           C
ATOM   2624  NH1 ARG E   5     100.700  71.910  42.650  1.00  0.00           N
ATOM   2625 HH11 ARG E   5     100.740  71.360  43.490  1.00  0.00           H
ATOM   2626 HH12 ARG E   5     100.190  71.580  41.860  1.00  0.00           H
ATOM   2627  NH2 ARG E   5     100.500  74.010  41.850  1.00  0.00           N
ATOM   2628 HH21 ARG E   5     100.720  74.960  42.080  1.00  0.00           H
ATOM   2629 HH22 ARG E   5     100.480  73.580  40.950  1.00  0.00           H
ATOM   2630  C   ARG E   5      97.960  73.790  48.590  1.00  0.00           C
ATOM   2631  O   ARG E   5      96.800  74.240  48.500  1.00  0.00           O
ATOM   2632  N   HIS E   6      98.500  73.590  49.860  1.00  0.00           N
ATOM   2633  HN  HIS E   6      99.430  73.250  49.950  1.00  0.00           H
ATOM   2634  CA  HIS E   6      97.830  74.000  51.060  1.00  0.00           C
ATOM   2635  HA  HIS E   6      97.050  74.710  50.830  1.00  0.00           H
ATOM   2636  CB  HIS E   6      97.200  72.860  51.840  1.00  0.00           C
ATOM   2637  HB1 HIS E   6      97.930  72.060  52.070  1.00  0.00           H
ATOM   2638  HB2 HIS E   6      96.350  72.530  51.210  1.00  0.00           H
ATOM   2639  ND1 HIS E   6      95.560  74.080  53.090  1.00  0.00           N
ATOM   2640  CG  HIS E   6      96.590  73.220  53.140  1.00  0.00           C
ATOM   2641  CE1 HIS E   6      95.290  74.340  54.320  1.00  0.00           C
ATOM   2642  HE1 HIS E   6      94.430  74.920  54.660  1.00  0.00           H
ATOM   2643  NE2 HIS E   6      96.030  73.580  55.170  1.00  0.00           N
ATOM   2644  HE2 HIS E   6      96.080  73.790  56.150  1.00  0.00           H
ATOM   2645  CD2 HIS E   6      96.920  72.870  54.410  1.00  0.00           C
ATOM   2646  HD2 HIS E   6      97.740  72.320  54.850  1.00  0.00           H
ATOM   2647  C   HIS E   6      98.830  74.730  51.910  1.00  0.00           C
ATOM   2648  O   HIS E   6      99.950  74.310  52.200  1.00  0.00           O
ATOM   2649  N   ASP E   7      98.380  75.880  52.370  1.00  0.00           N
ATOM   2650  HN  ASP E   7      97.630  76.300  51.870  1.00  0.00           H
ATOM   2651  CA  ASP E   7      99.210  76.810  53.180  1.00  0.00           C
ATOM   2652  HA  ASP E   7     100.090  76.330  53.590  1.00  0.00           H
ATOM   2653  CB  ASP E   7      99.680  78.030  52.340  1.00  0.00           C
ATOM   2654  HB1 ASP E   7     100.170  78.780  53.000  1.00  0.00           H
ATOM   2655  HB2 ASP E   7      98.810  78.660  52.060  1.00  0.00           H
ATOM   2656  CG  ASP E   7     100.640  77.570  51.270  1.00  0.00           C
ATOM   2657  OD1 ASP E   7     100.580  78.350  50.280  1.00  0.00           O
ATOM   2658  OD2 ASP E   7     101.540  76.680  51.450  1.00  0.00           O
ATOM   2659  C   ASP E   7      98.400  77.250  54.400  1.00  0.00           C
ATOM   2660  O   ASP E   7      97.290  77.830  54.250  1.00  0.00           O
ATOM   2661  N   SER E   8      99.120  77.070  55.560  1.00  0.00           N
ATOM   2662  HN  SER E   8      99.860  76.400  55.620  1.00  0.00           H
ATOM   2663  CA  SER E   8      98.440  77.430  56.790  1.00  0.00           C
ATOM   2664  HA  SER E   8      97.880  78.310  56.520  1.00  0.00           H
ATOM   2665  CB  SER E   8      97.480  76.320  57.320  1.00  0.00           C
ATOM   2666  HB1 SER E   8      98.080  75.390  57.420  1.00  0.00           H
ATOM   2667  HB2 SER E   8      96.720  76.190  56.520  1.00  0.00           H
ATOM   2668  OG  SER E   8      96.710  76.760  58.470  1.00  0.00           O
ATOM   2669  HG1 SER E   8      97.350  76.540  59.150  1.00  0.00           H
ATOM   2670  C   SER E   8      99.460  77.840  57.890  1.00  0.00           C
ATOM   2671  O   SER E   8      99.600  77.190  58.960  1.00  0.00           O
ATOM   2672  N   GLY E   9     100.080  79.060  57.610  1.00  0.00           N
ATOM   2673  HN  GLY E   9      99.870  79.500  56.740  1.00  0.00           H
ATOM   2674  CA  GLY E   9     101.240  79.450  58.380  1.00  0.00           C
ATOM   2675  HA1 GLY E   9     101.940  78.650  58.530  1.00  0.00           H
ATOM   2676  HA2 GLY E   9     101.780  80.280  57.940  1.00  0.00           H
ATOM   2677  C   GLY E   9     100.810  80.110  59.610  1.00  0.00           C
ATOM   2678  O   GLY E   9      99.640  80.480  59.810  1.00  0.00           O
ATOM   2679  N   TYR E  10     101.820  80.290  60.410  1.00  0.00           N
ATOM   2680  HN  TYR E  10     102.750  79.950  60.320  1.00  0.00           H
ATOM   2681  CA  TYR E  10     101.680  80.910  61.740  1.00  0.00           C
ATOM   2682  HA  TYR E  10     100.660  81.250  61.840  1.00  0.00           H
ATOM   2683  CB  TYR E  10     102.000  79.880  62.820  1.00  0.00           C
ATOM   2684  HB1 TYR E  10     102.000  80.270  63.870  1.00  0.00           H
ATOM   2685  HB2 TYR E  10     102.980  79.400  62.640  1.00  0.00           H
ATOM   2686  CG  TYR E  10     100.990  78.700  62.840  1.00  0.00           C
ATOM   2687  CD1 TYR E  10      99.750  78.980  63.330  1.00  0.00           C
ATOM   2688  HD1 TYR E  10      99.420  79.960  63.640  1.00  0.00           H
ATOM   2689  CE1 TYR E  10      98.760  77.950  63.430  1.00  0.00           C
ATOM   2690  HE1 TYR E  10      97.800  78.280  63.800  1.00  0.00           H
ATOM   2691  CZ  TYR E  10      99.090  76.650  63.110  1.00  0.00           C
ATOM   2692  OH  TYR E  10      98.180  75.640  63.040  1.00  0.00           O
ATOM   2693  HH  TYR E  10      98.450  74.940  62.430  1.00  0.00           H
ATOM   2694  CD2 TYR E  10     101.350  77.390  62.530  1.00  0.00           C
ATOM   2695  HD2 TYR E  10     102.400  77.240  62.300  1.00  0.00           H
ATOM   2696  CE2 TYR E  10     100.430  76.380  62.630  1.00  0.00           C
ATOM   2697  HE2 TYR E  10     100.690  75.410  62.230  1.00  0.00           H
ATOM   2698  C   TYR E  10     102.510  82.200  61.940  1.00  0.00           C
ATOM   2699  O   TYR E  10     103.740  82.120  61.980  1.00  0.00           O
ATOM   2700  N   GLU E  11     101.870  83.430  62.010  1.00  0.00           N
ATOM   2701  HN  GLU E  11     100.870  83.410  62.020  1.00  0.00           H
ATOM   2702  CA  GLU E  11     102.520  84.650  62.280  1.00  0.00           C
ATOM   2703  HA  GLU E  11     103.590  84.510  62.360  1.00  0.00           H
ATOM   2704  CB  GLU E  11     102.300  85.660  61.090  1.00  0.00           C
ATOM   2705  HB1 GLU E  11     102.890  86.560  61.360  1.00  0.00           H
ATOM   2706  HB2 GLU E  11     101.250  85.950  60.900  1.00  0.00           H
ATOM   2707  CG  GLU E  11     102.990  85.230  59.750  1.00  0.00           C
ATOM   2708  HG1 GLU E  11     102.590  84.290  59.310  1.00  0.00           H
ATOM   2709  HG2 GLU E  11     104.080  85.060  59.890  1.00  0.00           H
ATOM   2710  CD  GLU E  11     102.830  86.390  58.800  1.00  0.00           C
ATOM   2711  OE1 GLU E  11     102.040  86.300  57.870  1.00  0.00           O
ATOM   2712  OE2 GLU E  11     103.450  87.470  58.980  1.00  0.00           O
ATOM   2713  C   GLU E  11     101.960  85.150  63.540  1.00  0.00           C
ATOM   2714  O   GLU E  11     100.790  85.550  63.590  1.00  0.00           O
ATOM   2715  N   VAL E  12     102.780  85.160  64.650  1.00  0.00           N
ATOM   2716  HN  VAL E  12     103.750  84.930  64.690  1.00  0.00           H
ATOM   2717  CA  VAL E  12     102.200  85.720  65.900  1.00  0.00           C
ATOM   2718  HA  VAL E  12     101.200  86.100  65.740  1.00  0.00           H
ATOM   2719  CB  VAL E  12     102.210  84.830  67.090  1.00  0.00           C
ATOM   2720  HB  VAL E  12     103.220  84.570  67.450  1.00  0.00           H
ATOM   2721  CG1 VAL E  12     101.500  85.490  68.280  1.00  0.00           C
ATOM   2722 HG11 VAL E  12     101.400  84.830  69.170  1.00  0.00           H
ATOM   2723 HG12 VAL E  12     102.030  86.400  68.630  1.00  0.00           H
ATOM   2724 HG13 VAL E  12     100.470  85.840  68.060  1.00  0.00           H
ATOM   2725  CG2 VAL E  12     101.490  83.570  66.730  1.00  0.00           C
ATOM   2726 HG21 VAL E  12     102.050  83.010  65.950  1.00  0.00           H
ATOM   2727 HG22 VAL E  12     101.310  82.860  67.560  1.00  0.00           H
ATOM   2728 HG23 VAL E  12     100.500  83.690  66.230  1.00  0.00           H
ATOM   2729  C   VAL E  12     103.070  86.970  66.290  1.00  0.00           C
ATOM   2730  O   VAL E  12     104.300  86.850  66.390  1.00  0.00           O
ATOM   2731  N   HIS E  13     102.490  88.150  66.480  1.00  0.00           N
ATOM   2732  HN  HIS E  13     101.550  88.380  66.220  1.00  0.00           H
ATOM   2733  CA  HIS E  13     103.190  89.330  66.960  1.00  0.00           C
ATOM   2734  HA  HIS E  13     104.110  89.050  67.450  1.00  0.00           H
ATOM   2735  CB  HIS E  13     103.520  90.230  65.740  1.00  0.00           C
ATOM   2736  HB1 HIS E  13     104.120  91.100  66.100  1.00  0.00           H
ATOM   2737  HB2 HIS E  13     102.550  90.670  65.430  1.00  0.00           H
ATOM   2738  ND1 HIS E  13     105.750  89.710  64.580  1.00  0.00           N
ATOM   2739  CG  HIS E  13     104.360  89.560  64.650  1.00  0.00           C
ATOM   2740  CE1 HIS E  13     106.100  89.150  63.470  1.00  0.00           C
ATOM   2741  HE1 HIS E  13     107.100  89.190  63.040  1.00  0.00           H
ATOM   2742  NE2 HIS E  13     105.010  88.670  62.790  1.00  0.00           N
ATOM   2743  HE2 HIS E  13     105.120  88.220  61.910  1.00  0.00           H
ATOM   2744  CD2 HIS E  13     103.920  88.860  63.600  1.00  0.00           C
ATOM   2745  HD2 HIS E  13     102.940  88.630  63.210  1.00  0.00           H
ATOM   2746  C   HIS E  13     102.440  90.180  68.020  1.00  0.00           C
ATOM   2747  O   HIS E  13     101.200  90.250  68.060  1.00  0.00           O
ATOM   2748  N   HIS E  14     103.190  90.910  68.840  1.00  0.00           N
ATOM   2749  HN  HIS E  14     104.150  90.760  68.620  1.00  0.00           H
ATOM   2750  CA  HIS E  14     102.790  91.890  69.770  1.00  0.00           C
ATOM   2751  HA  HIS E  14     103.670  92.240  70.290  1.00  0.00           H
ATOM   2752  CB  HIS E  14     102.210  93.150  69.070  1.00  0.00           C
ATOM   2753  HB1 HIS E  14     102.220  93.970  69.810  1.00  0.00           H
ATOM   2754  HB2 HIS E  14     101.200  92.920  68.670  1.00  0.00           H
ATOM   2755  ND1 HIS E  14     104.260  94.240  68.100  1.00  0.00           N
ATOM   2756  CG  HIS E  14     103.140  93.540  67.970  1.00  0.00           C
ATOM   2757  CE1 HIS E  14     104.610  94.640  66.920  1.00  0.00           C
ATOM   2758  HE1 HIS E  14     105.500  95.240  66.730  1.00  0.00           H
ATOM   2759  NE2 HIS E  14     103.780  94.130  65.960  1.00  0.00           N
ATOM   2760  HE2 HIS E  14     103.960  94.180  64.980  1.00  0.00           H
ATOM   2761  CD2 HIS E  14     102.790  93.520  66.610  1.00  0.00           C
ATOM   2762  HD2 HIS E  14     101.960  93.030  66.120  1.00  0.00           H
ATOM   2763  C   HIS E  14     101.830  91.460  70.890  1.00  0.00           C
ATOM   2764  O   HIS E  14     100.630  91.770  70.850  1.00  0.00           O
ATOM   2765  N   GLN E  15     102.290  90.700  71.920  1.00  0.00           N
ATOM   2766  HN  GLN E  15     103.170  90.230  71.910  1.00  0.00           H
ATOM   2767  CA  GLN E  15     101.450  90.500  73.130  1.00  0.00           C
ATOM   2768  HA  GLN E  15     100.450  90.850  72.910  1.00  0.00           H
ATOM   2769  CB  GLN E  15     101.640  89.010  73.540  1.00  0.00           C
ATOM   2770  HB1 GLN E  15     101.290  88.670  74.540  1.00  0.00           H
ATOM   2771  HB2 GLN E  15     102.700  88.690  73.680  1.00  0.00           H
ATOM   2772  CG  GLN E  15     100.890  88.030  72.620  1.00  0.00           C
ATOM   2773  HG1 GLN E  15      99.850  88.410  72.640  1.00  0.00           H
ATOM   2774  HG2 GLN E  15     100.780  87.030  73.100  1.00  0.00           H
ATOM   2775  CD  GLN E  15     101.520  87.880  71.260  1.00  0.00           C
ATOM   2776  OE1 GLN E  15     102.690  87.470  71.160  1.00  0.00           O
ATOM   2777  NE2 GLN E  15     100.750  87.950  70.210  1.00  0.00           N
ATOM   2778 HE21 GLN E  15      99.790  88.190  70.350  1.00  0.00           H
ATOM   2779 HE22 GLN E  15     101.210  88.160  69.350  1.00  0.00           H
ATOM   2780  C   GLN E  15     101.890  91.400  74.370  1.00  0.00           C
ATOM   2781  O   GLN E  15     103.050  91.480  74.710  1.00  0.00           O
ATOM   2782  N   LYS E  16     100.960  92.040  75.060  1.00  0.00           N
ATOM   2783  HN  LYS E  16     100.000  91.790  74.950  1.00  0.00           H
ATOM   2784  CA  LYS E  16     101.260  92.760  76.330  1.00  0.00           C
ATOM   2785  HA  LYS E  16     102.290  92.730  76.660  1.00  0.00           H
ATOM   2786  CB  LYS E  16     100.870  94.200  76.080  1.00  0.00           C
ATOM   2787  HB1 LYS E  16     101.070  94.910  76.910  1.00  0.00           H
ATOM   2788  HB2 LYS E  16      99.900  94.290  75.540  1.00  0.00           H
ATOM   2789  CG  LYS E  16     101.760  94.840  74.900  1.00  0.00           C
ATOM   2790  HG1 LYS E  16     101.720  94.360  73.900  1.00  0.00           H
ATOM   2791  HG2 LYS E  16     102.800  94.990  75.230  1.00  0.00           H
ATOM   2792  CD  LYS E  16     101.410  96.360  74.620  1.00  0.00           C
ATOM   2793  HD1 LYS E  16     100.300  96.460  74.530  1.00  0.00           H
ATOM   2794  HD2 LYS E  16     101.680  97.000  75.500  1.00  0.00           H
ATOM   2795  CE  LYS E  16     102.150  96.860  73.380  1.00  0.00           C
ATOM   2796  HE1 LYS E  16     101.950  96.240  72.480  1.00  0.00           H
ATOM   2797  HE2 LYS E  16     103.250  96.880  73.540  1.00  0.00           H
ATOM   2798  NZ  LYS E  16     101.710  98.210  73.130  1.00  0.00           N
ATOM   2799  HZ1 LYS E  16     102.170  98.860  73.800  1.00  0.00           H
ATOM   2800  HZ2 LYS E  16     102.080  98.570  72.240  1.00  0.00           H
ATOM   2801  HZ3 LYS E  16     100.690  98.340  72.950  1.00  0.00           H
ATOM   2802  C   LYS E  16     100.370  92.360  77.430  1.00  0.00           C
ATOM   2803  O   LYS E  16      99.200  92.090  77.310  1.00  0.00           O
ATOM   2804  N   LEU E  17     101.000  92.210  78.610  1.00  0.00           N
ATOM   2805  HN  LEU E  17     101.990  92.250  78.620  1.00  0.00           H
ATOM   2806  CA  LEU E  17     100.320  92.190  79.890  1.00  0.00           C
ATOM   2807  HA  LEU E  17      99.310  92.490  79.680  1.00  0.00           H
ATOM   2808  CB  LEU E  17     100.120  90.790  80.590  1.00  0.00           C
ATOM   2809  HB1 LEU E  17     101.130  90.390  80.810  1.00  0.00           H
ATOM   2810  HB2 LEU E  17      99.730  90.150  79.780  1.00  0.00           H
ATOM   2811  CG  LEU E  17      99.160  90.670  81.890  1.00  0.00           C
ATOM   2812  HG  LEU E  17      98.390  91.460  81.840  1.00  0.00           H
ATOM   2813  CD1 LEU E  17      98.390  89.310  81.670  1.00  0.00           C
ATOM   2814 HD11 LEU E  17      99.040  88.420  81.510  1.00  0.00           H
ATOM   2815 HD12 LEU E  17      97.730  89.060  82.530  1.00  0.00           H
ATOM   2816 HD13 LEU E  17      97.690  89.410  80.810  1.00  0.00           H
ATOM   2817  CD2 LEU E  17      99.880  90.780  83.290  1.00  0.00           C
ATOM   2818 HD21 LEU E  17      99.150  90.480  84.070  1.00  0.00           H
ATOM   2819 HD22 LEU E  17     100.730  90.070  83.370  1.00  0.00           H
ATOM   2820 HD23 LEU E  17     100.260  91.820  83.360  1.00  0.00           H
ATOM   2821  C   LEU E  17     100.860  93.280  80.850  1.00  0.00           C
ATOM   2822  O   LEU E  17     101.970  93.170  81.330  1.00  0.00           O
ATOM   2823  N   VAL E  18     100.050  94.310  81.230  1.00  0.00           N
ATOM   2824  HN  VAL E  18      99.060  94.290  81.080  1.00  0.00           H
ATOM   2825  CA  VAL E  18     100.530  95.340  82.170  1.00  0.00           C
ATOM   2826  HA  VAL E  18     101.530  95.080  82.490  1.00  0.00           H
ATOM   2827  CB  VAL E  18     100.480  96.790  81.530  1.00  0.00           C
ATOM   2828  HB  VAL E  18      99.490  97.020  81.080  1.00  0.00           H
ATOM   2829  CG1 VAL E  18     100.880  97.910  82.500  1.00  0.00           C
ATOM   2830 HG11 VAL E  18     100.170  98.120  83.330  1.00  0.00           H
ATOM   2831 HG12 VAL E  18     101.940  97.810  82.800  1.00  0.00           H
ATOM   2832 HG13 VAL E  18     100.900  98.850  81.900  1.00  0.00           H
ATOM   2833  CG2 VAL E  18     101.460  96.750  80.390  1.00  0.00           C
ATOM   2834 HG21 VAL E  18     102.500  96.460  80.630  1.00  0.00           H
ATOM   2835 HG22 VAL E  18     101.160  95.970  79.660  1.00  0.00           H
ATOM   2836 HG23 VAL E  18     101.450  97.770  79.950  1.00  0.00           H
ATOM   2837  C   VAL E  18      99.640  95.510  83.400  1.00  0.00           C
ATOM   2838  O   VAL E  18      98.430  95.800  83.200  1.00  0.00           O
ATOM   2839  N   PHE E  19     100.280  95.430  84.610  1.00  0.00           N
ATOM   2840  HN  PHE E  19     101.270  95.430  84.630  1.00  0.00           H
ATOM   2841  CA  PHE E  19      99.570  95.520  85.960  1.00  0.00           C
ATOM   2842  HA  PHE E  19      98.620  95.010  85.900  1.00  0.00           H
ATOM   2843  CB  PHE E  19     100.320  94.840  87.090  1.00  0.00           C
ATOM   2844  HB1 PHE E  19      99.720  95.010  88.010  1.00  0.00           H
ATOM   2845  HB2 PHE E  19     101.350  95.230  87.280  1.00  0.00           H
ATOM   2846  CG  PHE E  19     100.450  93.340  86.860  1.00  0.00           C
ATOM   2847  CD1 PHE E  19      99.300  92.590  87.070  1.00  0.00           C
ATOM   2848  HD1 PHE E  19      98.330  93.000  87.300  1.00  0.00           H
ATOM   2849  CE1 PHE E  19      99.450  91.160  87.040  1.00  0.00           C
ATOM   2850  HE1 PHE E  19      98.570  90.610  87.320  1.00  0.00           H
ATOM   2851  CZ  PHE E  19     100.660  90.550  86.730  1.00  0.00           C
ATOM   2852  HZ  PHE E  19     100.800  89.490  86.580  1.00  0.00           H
ATOM   2853  CD2 PHE E  19     101.690  92.720  86.580  1.00  0.00           C
ATOM   2854  HD2 PHE E  19     102.540  93.350  86.350  1.00  0.00           H
ATOM   2855  CE2 PHE E  19     101.790  91.320  86.530  1.00  0.00           C
ATOM   2856  HE2 PHE E  19     102.710  90.880  86.160  1.00  0.00           H
ATOM   2857  C   PHE E  19      99.130  96.910  86.360  1.00  0.00           C
ATOM   2858  O   PHE E  19      97.990  97.350  86.100  1.00  0.00           O
ATOM   2859  N   PHE E  20     100.070  97.730  86.970  1.00  0.00           N
ATOM   2860  HN  PHE E  20     100.970  97.360  87.180  1.00  0.00           H
ATOM   2861  CA  PHE E  20      99.780  99.030  87.550  1.00  0.00           C
ATOM   2862  HA  PHE E  20      98.740  99.070  87.830  1.00  0.00           H
ATOM   2863  CB  PHE E  20     100.360  99.170  88.930  1.00  0.00           C
ATOM   2864  HB1 PHE E  20     100.300 100.190  89.370  1.00  0.00           H
ATOM   2865  HB2 PHE E  20     101.450  98.950  88.830  1.00  0.00           H
ATOM   2866  CG  PHE E  20      99.740  98.240  89.960  1.00  0.00           C
ATOM   2867  CD1 PHE E  20     100.210  96.870  90.140  1.00  0.00           C
ATOM   2868  HD1 PHE E  20     101.120  96.630  89.620  1.00  0.00           H
ATOM   2869  CE1 PHE E  20      99.670  96.100  91.090  1.00  0.00           C
ATOM   2870  HE1 PHE E  20     100.160  95.150  91.270  1.00  0.00           H
ATOM   2871  CZ  PHE E  20      98.480  96.510  91.790  1.00  0.00           C
ATOM   2872  HZ  PHE E  20      98.020  95.800  92.460  1.00  0.00           H
ATOM   2873  CD2 PHE E  20      98.690  98.690  90.720  1.00  0.00           C
ATOM   2874  HD2 PHE E  20      98.390  99.730  90.720  1.00  0.00           H
ATOM   2875  CE2 PHE E  20      98.170  97.840  91.680  1.00  0.00           C
ATOM   2876  HE2 PHE E  20      97.480  98.300  92.370  1.00  0.00           H
ATOM   2877  C   PHE E  20     100.030 100.250  86.670  1.00  0.00           C
ATOM   2878  O   PHE E  20     100.870 100.280  85.800  1.00  0.00           O
ATOM   2879  N   ALA E  21      99.170 101.330  86.920  1.00  0.00           N
ATOM   2880  HN  ALA E  21      98.560 101.160  87.690  1.00  0.00           H
ATOM   2881  CA  ALA E  21      99.190 102.640  86.330  1.00  0.00           C
ATOM   2882  HA  ALA E  21      98.670 102.620  85.380  1.00  0.00           H
ATOM   2883  CB  ALA E  21      98.230 103.440  87.170  1.00  0.00           C
ATOM   2884  HB1 ALA E  21      98.640 103.860  88.120  1.00  0.00           H
ATOM   2885  HB2 ALA E  21      98.030 104.360  86.580  1.00  0.00           H
ATOM   2886  HB3 ALA E  21      97.220 102.990  87.270  1.00  0.00           H
ATOM   2887  C   ALA E  21     100.620 103.270  86.260  1.00  0.00           C
ATOM   2888  O   ALA E  21     101.540 102.860  86.970  1.00  0.00           O
ATOM   2889  N   GLU E  22     100.870 104.190  85.300  1.00  0.00           N
ATOM   2890  HN  GLU E  22     100.330 104.520  84.530  1.00  0.00           H
ATOM   2891  CA  GLU E  22     102.180 104.860  85.230  1.00  0.00           C
ATOM   2892  HA  GLU E  22     103.030 104.180  85.190  1.00  0.00           H
ATOM   2893  CB  GLU E  22     102.330 105.620  83.870  1.00  0.00           C
ATOM   2894  HB1 GLU E  22     103.370 105.990  83.890  1.00  0.00           H
ATOM   2895  HB2 GLU E  22     101.520 106.380  83.810  1.00  0.00           H
ATOM   2896  CG  GLU E  22     102.290 104.710  82.630  1.00  0.00           C
ATOM   2897  HG1 GLU E  22     101.340 104.210  82.360  1.00  0.00           H
ATOM   2898  HG2 GLU E  22     103.080 103.930  82.720  1.00  0.00           H
ATOM   2899  CD  GLU E  22     102.770 105.530  81.480  1.00  0.00           C
ATOM   2900  OE1 GLU E  22     103.960 105.890  81.340  1.00  0.00           O
ATOM   2901  OE2 GLU E  22     101.980 105.760  80.600  1.00  0.00           O
ATOM   2902  C   GLU E  22     102.490 105.780  86.480  1.00  0.00           C
ATOM   2903  O   GLU E  22     103.610 105.890  86.960  1.00  0.00           O
ATOM   2904  N   ASP E  23     101.440 106.430  87.050  1.00  0.00           N
ATOM   2905  HN  ASP E  23     100.550 106.550  86.620  1.00  0.00           H
ATOM   2906  CA  ASP E  23     101.600 107.060  88.360  1.00  0.00           C
ATOM   2907  HA  ASP E  23     102.620 107.180  88.680  1.00  0.00           H
ATOM   2908  CB  ASP E  23     100.960 108.500  88.370  1.00  0.00           C
ATOM   2909  HB1 ASP E  23     100.870 108.840  89.420  1.00  0.00           H
ATOM   2910  HB2 ASP E  23     100.000 108.400  87.820  1.00  0.00           H
ATOM   2911  CG  ASP E  23     101.830 109.470  87.720  1.00  0.00           C
ATOM   2912  OD1 ASP E  23     102.990 109.160  87.360  1.00  0.00           O
ATOM   2913  OD2 ASP E  23     101.440 110.640  87.590  1.00  0.00           O
ATOM   2914  C   ASP E  23     100.910 106.250  89.470  1.00  0.00           C
ATOM   2915  O   ASP E  23      99.690 105.930  89.380  1.00  0.00           O
ATOM   2916  N   VAL E  24     101.640 105.780  90.450  1.00  0.00           N
ATOM   2917  HN  VAL E  24     102.630 105.840  90.370  1.00  0.00           H
ATOM   2918  CA  VAL E  24     101.060 105.230  91.610  1.00  0.00           C
ATOM   2919  HA  VAL E  24      99.980 105.330  91.590  1.00  0.00           H
ATOM   2920  CB  VAL E  24     101.450 103.780  91.860  1.00  0.00           C
ATOM   2921  HB  VAL E  24     102.550 103.770  91.990  1.00  0.00           H
ATOM   2922  CG1 VAL E  24     100.720 103.140  93.120  1.00  0.00           C
ATOM   2923 HG11 VAL E  24     100.860 103.810  94.000  1.00  0.00           H
ATOM   2924 HG12 VAL E  24      99.640 103.000  92.920  1.00  0.00           H
ATOM   2925 HG13 VAL E  24     101.200 102.190  93.440  1.00  0.00           H
ATOM   2926  CG2 VAL E  24     100.950 103.010  90.600  1.00  0.00           C
ATOM   2927 HG21 VAL E  24      99.850 102.940  90.490  1.00  0.00           H
ATOM   2928 HG22 VAL E  24     101.450 103.380  89.680  1.00  0.00           H
ATOM   2929 HG23 VAL E  24     101.310 101.960  90.670  1.00  0.00           H
ATOM   2930  C   VAL E  24     101.640 106.120  92.790  1.00  0.00           C
ATOM   2931  O   VAL E  24     102.810 106.480  92.780  1.00  0.00           O
ATOM   2932  N   GLY E  25     100.780 106.620  93.690  1.00  0.00           N
ATOM   2933  HN  GLY E  25      99.880 106.180  93.640  1.00  0.00           H
ATOM   2934  CA  GLY E  25     101.070 107.420  94.880  1.00  0.00           C
ATOM   2935  HA1 GLY E  25     101.770 108.200  94.620  1.00  0.00           H
ATOM   2936  HA2 GLY E  25     100.150 107.790  95.290  1.00  0.00           H
ATOM   2937  C   GLY E  25     101.790 106.650  95.990  1.00  0.00           C
ATOM   2938  O   GLY E  25     102.330 105.550  95.900  1.00  0.00           O
ATOM   2939  N   SER E  26     101.770 107.260  97.170  1.00  0.00           N
ATOM   2940  HN  SER E  26     101.260 108.110  97.240  1.00  0.00           H
ATOM   2941  CA  SER E  26     102.310 106.680  98.400  1.00  0.00           C
ATOM   2942  HA  SER E  26     103.370 106.530  98.210  1.00  0.00           H
ATOM   2943  CB  SER E  26     102.160 107.670  99.630  1.00  0.00           C
ATOM   2944  HB1 SER E  26     102.840 108.530  99.450  1.00  0.00           H
ATOM   2945  HB2 SER E  26     102.390 107.190 100.610  1.00  0.00           H
ATOM   2946  OG  SER E  26     100.880 108.250  99.700  1.00  0.00           O
ATOM   2947  HG1 SER E  26     100.740 108.880  98.990  1.00  0.00           H
ATOM   2948  C   SER E  26     101.730 105.300  98.840  1.00  0.00           C
ATOM   2949  O   SER E  26     100.520 105.050  98.760  1.00  0.00           O
ATOM   2950  N   ASN E  27     102.610 104.360  99.270  1.00  0.00           N
ATOM   2951  HN  ASN E  27     103.590 104.510  99.230  1.00  0.00           H
ATOM   2952  CA  ASN E  27     102.350 103.010  99.730  1.00  0.00           C
ATOM   2953  HA  ASN E  27     101.280 102.950  99.610  1.00  0.00           H
ATOM   2954  CB  ASN E  27     102.800 101.890  98.720  1.00  0.00           C
ATOM   2955  HB1 ASN E  27     103.900 101.960  98.600  1.00  0.00           H
ATOM   2956  HB2 ASN E  27     102.270 101.990  97.740  1.00  0.00           H
ATOM   2957  CG  ASN E  27     102.300 100.570  99.250  1.00  0.00           C
ATOM   2958  OD1 ASN E  27     101.100 100.530  99.590  1.00  0.00           O
ATOM   2959  ND2 ASN E  27     103.170  99.570  99.400  1.00  0.00           N
ATOM   2960 HD21 ASN E  27     104.130  99.860  99.430  1.00  0.00           H
ATOM   2961 HD22 ASN E  27     102.740  98.800  99.870  1.00  0.00           H
ATOM   2962  C   ASN E  27     102.700 102.790 101.180  1.00  0.00           C
ATOM   2963  O   ASN E  27     103.840 102.720 101.630  1.00  0.00           O
ATOM   2964  N   LYS E  28     101.650 102.580 102.010  1.00  0.00           N
ATOM   2965  HN  LYS E  28     100.790 102.870 101.600  1.00  0.00           H
ATOM   2966  CA  LYS E  28     101.640 102.370 103.400  1.00  0.00           C
ATOM   2967  HA  LYS E  28     102.640 102.150 103.770  1.00  0.00           H
ATOM   2968  CB  LYS E  28     100.940 103.570 104.010  1.00  0.00           C
ATOM   2969  HB1 LYS E  28     100.830 103.450 105.100  1.00  0.00           H
ATOM   2970  HB2 LYS E  28      99.900 103.670 103.640  1.00  0.00           H
ATOM   2971  CG  LYS E  28     101.670 104.920 103.750  1.00  0.00           C
ATOM   2972  HG1 LYS E  28     101.270 105.760 104.350  1.00  0.00           H
ATOM   2973  HG2 LYS E  28     101.520 105.320 102.720  1.00  0.00           H
ATOM   2974  CD  LYS E  28     103.240 104.950 104.000  1.00  0.00           C
ATOM   2975  HD1 LYS E  28     103.800 104.090 103.550  1.00  0.00           H
ATOM   2976  HD2 LYS E  28     103.530 105.960 103.650  1.00  0.00           H
ATOM   2977  CE  LYS E  28     103.650 104.870 105.520  1.00  0.00           C
ATOM   2978  HE1 LYS E  28     104.760 104.810 105.530  1.00  0.00           H
ATOM   2979  HE2 LYS E  28     103.240 103.940 105.960  1.00  0.00           H
ATOM   2980  NZ  LYS E  28     103.210 106.030 106.310  1.00  0.00           N
ATOM   2981  HZ1 LYS E  28     103.350 106.900 105.770  1.00  0.00           H
ATOM   2982  HZ2 LYS E  28     102.230 105.840 106.600  1.00  0.00           H
ATOM   2983  HZ3 LYS E  28     103.730 106.240 107.190  1.00  0.00           H
ATOM   2984  C   LYS E  28     100.880 101.020 103.720  1.00  0.00           C
ATOM   2985  O   LYS E  28     100.430 100.740 104.770  1.00  0.00           O
ATOM   2986  N   GLY E  29     100.690 100.210 102.690  1.00  0.00           N
ATOM   2987  HN  GLY E  29     101.170 100.370 101.830  1.00  0.00           H
ATOM   2988  CA  GLY E  29     100.050  98.920 102.640  1.00  0.00           C
ATOM   2989  HA1 GLY E  29     100.090  98.510 103.630  1.00  0.00           H
ATOM   2990  HA2 GLY E  29      99.030  99.100 102.310  1.00  0.00           H
ATOM   2991  C   GLY E  29     100.730  97.970 101.640  1.00  0.00           C
ATOM   2992  O   GLY E  29     101.930  98.160 101.470  1.00  0.00           O
ATOM   2993  N   ALA E  30     100.050  97.020 100.960  1.00  0.00           N
ATOM   2994  HN  ALA E  30      99.080  96.880 101.120  1.00  0.00           H
ATOM   2995  CA  ALA E  30     100.650  96.100 100.100  1.00  0.00           C
ATOM   2996  HA  ALA E  30     101.730  96.180 100.120  1.00  0.00           H
ATOM   2997  CB  ALA E  30     100.190  94.670 100.330  1.00  0.00           C
ATOM   2998  HB1 ALA E  30     100.990  94.000  99.970  1.00  0.00           H
ATOM   2999  HB2 ALA E  30     100.050  94.420 101.410  1.00  0.00           H
ATOM   3000  HB3 ALA E  30      99.220  94.360  99.880  1.00  0.00           H
ATOM   3001  C   ALA E  30     100.170  96.410  98.660  1.00  0.00           C
ATOM   3002  O   ALA E  30      99.010  96.580  98.290  1.00  0.00           O
ATOM   3003  N   ILE E  31     101.120  96.450  97.670  1.00  0.00           N
ATOM   3004  HN  ILE E  31     102.100  96.420  97.830  1.00  0.00           H
ATOM   3005  CA  ILE E  31     100.810  96.640  96.280  1.00  0.00           C
ATOM   3006  HA  ILE E  31      99.770  96.430  96.090  1.00  0.00           H
ATOM   3007  CB  ILE E  31     101.100  98.010  95.670  1.00  0.00           C
ATOM   3008  HB  ILE E  31     102.200  98.200  95.680  1.00  0.00           H
ATOM   3009  CG2 ILE E  31     100.720  98.120  94.160  1.00  0.00           C
ATOM   3010 HG21 ILE E  31     101.000  97.190  93.620  1.00  0.00           H
ATOM   3011 HG22 ILE E  31      99.610  98.110  94.160  1.00  0.00           H
ATOM   3012 HG23 ILE E  31     101.080  98.980  93.560  1.00  0.00           H
ATOM   3013  CG1 ILE E  31     100.500  99.200  96.460  1.00  0.00           C
ATOM   3014 HG11 ILE E  31     100.900  99.070  97.490  1.00  0.00           H
ATOM   3015 HG12 ILE E  31      99.400  99.070  96.530  1.00  0.00           H
ATOM   3016  CD  ILE E  31     100.710 100.610  95.740  1.00  0.00           C
ATOM   3017  HD1 ILE E  31     100.200 100.710  94.760  1.00  0.00           H
ATOM   3018  HD2 ILE E  31     100.470 101.420  96.460  1.00  0.00           H
ATOM   3019  HD3 ILE E  31     101.790 100.620  95.480  1.00  0.00           H
ATOM   3020  C   ILE E  31     101.600  95.610  95.450  1.00  0.00           C
ATOM   3021  O   ILE E  31     102.800  95.630  95.450  1.00  0.00           O
ATOM   3022  N   ILE E  32     100.870  94.720  94.740  1.00  0.00           N
ATOM   3023  HN  ILE E  32      99.880  94.620  94.750  1.00  0.00           H
ATOM   3024  CA  ILE E  32     101.440  93.590  94.040  1.00  0.00           C
ATOM   3025  HA  ILE E  32     102.370  93.920  93.610  1.00  0.00           H
ATOM   3026  CB  ILE E  32     101.830  92.500  95.020  1.00  0.00           C
ATOM   3027  HB  ILE E  32     102.470  92.920  95.820  1.00  0.00           H
ATOM   3028  CG2 ILE E  32     100.580  91.910  95.760  1.00  0.00           C
ATOM   3029 HG21 ILE E  32      99.820  92.690  95.970  1.00  0.00           H
ATOM   3030 HG22 ILE E  32     100.110  91.190  95.060  1.00  0.00           H
ATOM   3031 HG23 ILE E  32     100.860  91.410  96.710  1.00  0.00           H
ATOM   3032  CG1 ILE E  32     102.720  91.400  94.300  1.00  0.00           C
ATOM   3033 HG11 ILE E  32     102.150  91.040  93.420  1.00  0.00           H
ATOM   3034 HG12 ILE E  32     102.750  90.560  95.020  1.00  0.00           H
ATOM   3035  CD  ILE E  32     104.100  91.870  93.880  1.00  0.00           C
ATOM   3036  HD1 ILE E  32     104.480  91.080  93.200  1.00  0.00           H
ATOM   3037  HD2 ILE E  32     104.040  92.820  93.300  1.00  0.00           H
ATOM   3038  HD3 ILE E  32     104.780  91.960  94.750  1.00  0.00           H
ATOM   3039  C   ILE E  32     100.730  93.150  92.820  1.00  0.00           C
ATOM   3040  O   ILE E  32      99.510  93.060  92.820  1.00  0.00           O
ATOM   3041  N   GLY E  33     101.410  92.790  91.690  1.00  0.00           N
ATOM   3042  HN  GLY E  33     102.400  92.790  91.780  1.00  0.00           H
ATOM   3043  CA  GLY E  33     100.830  92.330  90.360  1.00  0.00           C
ATOM   3044  HA1 GLY E  33      99.930  92.910  90.250  1.00  0.00           H
ATOM   3045  HA2 GLY E  33     101.540  92.360  89.540  1.00  0.00           H
ATOM   3046  C   GLY E  33     100.250  90.930  90.380  1.00  0.00           C
ATOM   3047  O   GLY E  33      99.090  90.780  90.050  1.00  0.00           O
ATOM   3048  N   LEU E  34     101.080  89.960  90.730  1.00  0.00           N
ATOM   3049  HN  LEU E  34     102.040  90.120  90.940  1.00  0.00           H
ATOM   3050  CA  LEU E  34     100.700  88.590  90.800  1.00  0.00           C
ATOM   3051  HA  LEU E  34      99.660  88.450  90.550  1.00  0.00           H
ATOM   3052  CB  LEU E  34     101.730  87.910  89.840  1.00  0.00           C
ATOM   3053  HB1 LEU E  34     102.750  88.040  90.250  1.00  0.00           H
ATOM   3054  HB2 LEU E  34     101.670  88.370  88.830  1.00  0.00           H
ATOM   3055  CG  LEU E  34     101.610  86.390  89.680  1.00  0.00           C
ATOM   3056  HG  LEU E  34     101.650  85.880  90.670  1.00  0.00           H
ATOM   3057  CD1 LEU E  34     100.240  85.930  89.170  1.00  0.00           C
ATOM   3058 HD11 LEU E  34      99.530  86.400  89.880  1.00  0.00           H
ATOM   3059 HD12 LEU E  34     100.050  86.280  88.130  1.00  0.00           H
ATOM   3060 HD13 LEU E  34     100.110  84.830  89.180  1.00  0.00           H
ATOM   3061  CD2 LEU E  34     102.610  85.750  88.680  1.00  0.00           C
ATOM   3062 HD21 LEU E  34     102.330  84.690  88.510  1.00  0.00           H
ATOM   3063 HD22 LEU E  34     102.520  86.230  87.680  1.00  0.00           H
ATOM   3064 HD23 LEU E  34     103.670  85.840  89.000  1.00  0.00           H
ATOM   3065  C   LEU E  34     100.810  88.060  92.200  1.00  0.00           C
ATOM   3066  O   LEU E  34     101.900  88.070  92.830  1.00  0.00           O
ATOM   3067  N   MET E  35      99.700  87.590  92.780  1.00  0.00           N
ATOM   3068  HN  MET E  35      98.850  87.590  92.270  1.00  0.00           H
ATOM   3069  CA  MET E  35      99.600  86.950  94.050  1.00  0.00           C
ATOM   3070  HA  MET E  35     100.540  86.890  94.570  1.00  0.00           H
ATOM   3071  CB  MET E  35      98.620  87.680  94.890  1.00  0.00           C
ATOM   3072  HB1 MET E  35      97.710  87.900  94.300  1.00  0.00           H
ATOM   3073  HB2 MET E  35      99.180  88.610  95.150  1.00  0.00           H
ATOM   3074  CG  MET E  35      98.170  87.080  96.230  1.00  0.00           C
ATOM   3075  HG1 MET E  35      99.060  86.940  96.870  1.00  0.00           H
ATOM   3076  HG2 MET E  35      97.870  86.020  96.090  1.00  0.00           H
ATOM   3077  SD  MET E  35      96.800  87.960  97.120  1.00  0.00           S
ATOM   3078  CE  MET E  35      96.560  86.630  98.290  1.00  0.00           C
ATOM   3079  HE1 MET E  35      97.520  86.400  98.800  1.00  0.00           H
ATOM   3080  HE2 MET E  35      95.810  86.840  99.090  1.00  0.00           H
ATOM   3081  HE3 MET E  35      96.030  85.790  97.800  1.00  0.00           H
ATOM   3082  C   MET E  35      99.190  85.520  93.830  1.00  0.00           C
ATOM   3083  O   MET E  35      98.160  85.220  93.250  1.00  0.00           O
ATOM   3084  N   VAL E  36     100.030  84.560  94.240  1.00  0.00           N
ATOM   3085  HN  VAL E  36     100.980  84.810  94.430  1.00  0.00           H
ATOM   3086  CA  VAL E  36      99.620  83.200  94.340  1.00  0.00           C
ATOM   3087  HA  VAL E  36      98.610  83.180  93.940  1.00  0.00           H
ATOM   3088  CB  VAL E  36     100.520  82.230  93.510  1.00  0.00           C
ATOM   3089  HB  VAL E  36     101.550  82.130  93.910  1.00  0.00           H
ATOM   3090  CG1 VAL E  36     100.050  80.780  93.390  1.00  0.00           C
ATOM   3091 HG11 VAL E  36      99.300  80.690  92.580  1.00  0.00           H
ATOM   3092 HG12 VAL E  36     100.900  80.120  93.110  1.00  0.00           H
ATOM   3093 HG13 VAL E  36      99.660  80.430  94.370  1.00  0.00           H
ATOM   3094  CG2 VAL E  36     100.690  82.690  92.060  1.00  0.00           C
ATOM   3095 HG21 VAL E  36      99.700  82.620  91.560  1.00  0.00           H
ATOM   3096 HG22 VAL E  36     101.110  83.720  92.060  1.00  0.00           H
ATOM   3097 HG23 VAL E  36     101.480  82.020  91.660  1.00  0.00           H
ATOM   3098  C   VAL E  36      99.670  82.810  95.810  1.00  0.00           C
ATOM   3099  O   VAL E  36     100.740  82.950  96.470  1.00  0.00           O
ATOM   3100  N   GLY E  37      98.610  82.230  96.370  1.00  0.00           N
ATOM   3101  HN  GLY E  37      97.780  82.190  95.820  1.00  0.00           H
ATOM   3102  CA  GLY E  37      98.640  81.590  97.670  1.00  0.00           C
ATOM   3103  HA1 GLY E  37      97.660  81.290  98.010  1.00  0.00           H
ATOM   3104  HA2 GLY E  37      99.440  80.870  97.670  1.00  0.00           H
ATOM   3105  C   GLY E  37      98.980  82.520  98.880  1.00  0.00           C
ATOM   3106  O   GLY E  37      98.820  83.700  98.830  1.00  0.00           O
ATOM   3107  N   GLY E  38      99.500  81.890  99.930  1.00  0.00           N
ATOM   3108  HN  GLY E  38      99.860  80.960  99.930  1.00  0.00           H
ATOM   3109  CA  GLY E  38      99.720  82.460 101.230  1.00  0.00           C
ATOM   3110  HA1 GLY E  38     100.030  81.680 101.920  1.00  0.00           H
ATOM   3111  HA2 GLY E  38     100.520  83.140 101.020  1.00  0.00           H
ATOM   3112  C   GLY E  38      98.690  83.360 101.890  1.00  0.00           C
ATOM   3113  O   GLY E  38      97.450  83.160 101.860  1.00  0.00           O
ATOM   3114  N   VAL E  39      99.230  84.290 102.680  1.00  0.00           N
ATOM   3115  HN  VAL E  39     100.220  84.270 102.760  1.00  0.00           H
ATOM   3116  CA  VAL E  39      98.400  85.190 103.400  1.00  0.00           C
ATOM   3117  HA  VAL E  39      97.360  85.320 103.110  1.00  0.00           H
ATOM   3118  CB  VAL E  39      98.230  84.870 104.870  1.00  0.00           C
ATOM   3119  HB  VAL E  39      99.220  84.870 105.380  1.00  0.00           H
ATOM   3120  CG1 VAL E  39      97.410  85.910 105.680  1.00  0.00           C
ATOM   3121 HG11 VAL E  39      96.420  86.100 105.200  1.00  0.00           H
ATOM   3122 HG12 VAL E  39      97.100  85.510 106.660  1.00  0.00           H
ATOM   3123 HG13 VAL E  39      98.040  86.820 105.740  1.00  0.00           H
ATOM   3124  CG2 VAL E  39      97.670  83.510 105.140  1.00  0.00           C
ATOM   3125 HG21 VAL E  39      98.250  82.690 104.660  1.00  0.00           H
ATOM   3126 HG22 VAL E  39      97.490  83.290 106.210  1.00  0.00           H
ATOM   3127 HG23 VAL E  39      96.680  83.480 104.640  1.00  0.00           H
ATOM   3128  C   VAL E  39      99.110  86.540 103.220  1.00  0.00           C
ATOM   3129  O   VAL E  39     100.280  86.830 103.530  1.00  0.00           O
ATOM   3130  N   VAL E  40      98.410  87.630 102.710  1.00  0.00           N
ATOM   3131  HN  VAL E  40      97.450  87.460 102.520  1.00  0.00           H
ATOM   3132  CA  VAL E  40      98.890  88.970 102.530  1.00  0.00           C
ATOM   3133  HA  VAL E  40      99.960  89.040 102.650  1.00  0.00           H
ATOM   3134  CB  VAL E  40      98.520  89.540 101.180  1.00  0.00           C
ATOM   3135  HB  VAL E  40      97.450  89.340 100.990  1.00  0.00           H
ATOM   3136  CG1 VAL E  40      98.720  91.030 101.030  1.00  0.00           C
ATOM   3137 HG11 VAL E  40      98.070  91.410 100.210  1.00  0.00           H
ATOM   3138 HG12 VAL E  40      98.480  91.760 101.840  1.00  0.00           H
ATOM   3139 HG13 VAL E  40      99.780  91.170 100.750  1.00  0.00           H
ATOM   3140  CG2 VAL E  40      99.430  88.790 100.030  1.00  0.00           C
ATOM   3141 HG21 VAL E  40     100.480  88.600 100.330  1.00  0.00           H
ATOM   3142 HG22 VAL E  40      98.960  87.850  99.680  1.00  0.00           H
ATOM   3143 HG23 VAL E  40      99.430  89.450  99.140  1.00  0.00           H
ATOM   3144  C   VAL E  40      98.120  89.810 103.590  1.00  0.00           C
ATOM   3145  O   VAL E  40      96.910  89.700 103.770  1.00  0.00           O
ATOM   3146  N   ILE E  41      98.830  90.670 104.300  1.00  0.00           N
ATOM   3147  HN  ILE E  41      99.800  90.800 104.080  1.00  0.00           H
ATOM   3148  CA  ILE E  41      98.250  91.450 105.430  1.00  0.00           C
ATOM   3149  HA  ILE E  41      97.190  91.370 105.220  1.00  0.00           H
ATOM   3150  CB  ILE E  41      98.630  90.990 106.810  1.00  0.00           C
ATOM   3151  HB  ILE E  41      99.740  90.990 106.870  1.00  0.00           H
ATOM   3152  CG2 ILE E  41      98.030  91.950 107.890  1.00  0.00           C
ATOM   3153 HG21 ILE E  41      98.160  91.540 108.910  1.00  0.00           H
ATOM   3154 HG22 ILE E  41      98.360  93.010 107.890  1.00  0.00           H
ATOM   3155 HG23 ILE E  41      96.920  91.910 107.750  1.00  0.00           H
ATOM   3156  CG1 ILE E  41      98.230  89.500 107.100  1.00  0.00           C
ATOM   3157 HG11 ILE E  41      98.260  88.820 106.210  1.00  0.00           H
ATOM   3158 HG12 ILE E  41      97.150  89.530 107.360  1.00  0.00           H
ATOM   3159  CD  ILE E  41      99.020  89.000 108.290  1.00  0.00           C
ATOM   3160  HD1 ILE E  41      98.730  87.940 108.440  1.00  0.00           H
ATOM   3161  HD2 ILE E  41     100.080  88.840 107.990  1.00  0.00           H
ATOM   3162  HD3 ILE E  41      98.910  89.670 109.180  1.00  0.00           H
ATOM   3163  C   ILE E  41      98.540  92.990 105.290  1.00  0.00           C
ATOM   3164  O   ILE E  41      99.740  93.290 105.430  1.00  0.00           O
ATOM   3165  N   ALA E  42      97.600  93.890 104.930  1.00  0.00           N
ATOM   3166  HN  ALA E  42      96.630  93.720 104.780  1.00  0.00           H
ATOM   3167  CA  ALA E  42      97.830  95.270 105.020  1.00  0.00           C
ATOM   3168  HA  ALA E  42      98.910  95.340 104.930  1.00  0.00           H
ATOM   3169  CB  ALA E  42      97.260  95.960 103.760  1.00  0.00           C
ATOM   3170  HB1 ALA E  42      97.640  95.610 102.780  1.00  0.00           H
ATOM   3171  HB2 ALA E  42      96.180  95.760 103.610  1.00  0.00           H
ATOM   3172  HB3 ALA E  42      97.440  97.050 103.690  1.00  0.00           H
ATOM   3173  C   ALA E  42      97.380  95.920 106.330  1.00  0.00           C
ATOM   3174  O   ALA E  42      96.180  95.900 106.560  1.00  0.00           O
ATOM   3175  N   NME E  43      98.310  96.520 107.130  1.00  0.00           N
ATOM   3176  HN  NME E  43      99.250  96.730 106.870  1.00  0.00           H
ATOM   3177  CH3 NME E  43      97.990  97.170 108.370  1.00  0.00           C
ATOM   3178 HH31 NME E  43      97.550  96.420 109.050  1.00  0.00           H
ATOM   3179 HH32 NME E  43      98.910  97.580 108.840  1.00  0.00           H
ATOM   3180 HH33 NME E  43      97.250  97.990 108.270  1.00  0.00           H
ATOM   3181  CH3 ACE F   0     101.730  99.210 116.600  1.00  0.00           C
ATOM   3182 HH31 ACE F   0     101.800 100.090 117.280  1.00  0.00           H
ATOM   3183 HH32 ACE F   0     102.490  98.480 116.960  1.00  0.00           H
ATOM   3184 HH33 ACE F   0     102.030  99.560 115.590  1.00  0.00           H
ATOM   3185  C   ACE F   0     100.410  98.430 116.580  1.00  0.00           C
ATOM   3186  O   ACE F   0     100.150  97.610 117.480  1.00  0.00           O
ATOM   3187  N   ASP F   1      99.590  98.680 115.510  1.00  0.00           N
ATOM   3188  HN  ASP F   1      99.820  99.380 114.840  1.00  0.00           H
ATOM   3189  CA  ASP F   1      98.400  97.950 115.190  1.00  0.00           C
ATOM   3190  HA  ASP F   1      97.630  98.440 115.770  1.00  0.00           H
ATOM   3191  CB  ASP F   1      98.160  98.130 113.640  1.00  0.00           C
ATOM   3192  HB1 ASP F   1      97.430  97.380 113.270  1.00  0.00           H
ATOM   3193  HB2 ASP F   1      99.140  98.090 113.100  1.00  0.00           H
ATOM   3194  CG  ASP F   1      97.700  99.550 113.430  1.00  0.00           C
ATOM   3195  OD1 ASP F   1      98.460 100.310 112.810  1.00  0.00           O
ATOM   3196  OD2 ASP F   1      96.580  99.860 113.820  1.00  0.00           O
ATOM   3197  C   ASP F   1      98.280  96.510 115.580  1.00  0.00           C
ATOM   3198  O   ASP F   1      99.180  95.680 115.340  1.00  0.00           O
ATOM   3199  N   ALA F   2      97.160  96.090 116.100  1.00  0.00           N
ATOM   3200  HN  ALA F   2      96.490  96.750 116.420  1.00  0.00           H
ATOM   3201  CA  ALA F   2      96.760  94.750 116.280  1.00  0.00           C
ATOM   3202  HA  ALA F   2      97.210  94.430 117.210  1.00  0.00           H
ATOM   3203  CB  ALA F   2      95.250  94.830 116.590  1.00  0.00           C
ATOM   3204  HB1 ALA F   2      94.690  95.260 115.730  1.00  0.00           H
ATOM   3205  HB2 ALA F   2      94.810  93.860 116.890  1.00  0.00           H
ATOM   3206  HB3 ALA F   2      95.110  95.490 117.480  1.00  0.00           H
ATOM   3207  C   ALA F   2      96.950  93.690 115.140  1.00  0.00           C
ATOM   3208  O   ALA F   2      97.050  94.050 113.970  1.00  0.00           O
ATOM   3209  N   GLU F   3      96.990  92.390 115.600  1.00  0.00           N
ATOM   3210  HN  GLU F   3      97.020  92.190 116.570  1.00  0.00           H
ATOM   3211  CA  GLU F   3      97.040  91.270 114.680  1.00  0.00           C
ATOM   3212  HA  GLU F   3      97.600  91.530 113.780  1.00  0.00           H
ATOM   3213  CB  GLU F   3      97.770  90.050 115.220  1.00  0.00           C
ATOM   3214  HB1 GLU F   3      97.690  89.210 114.500  1.00  0.00           H
ATOM   3215  HB2 GLU F   3      97.330  89.760 116.200  1.00  0.00           H
ATOM   3216  CG  GLU F   3      99.310  90.270 115.440  1.00  0.00           C
ATOM   3217  HG1 GLU F   3      99.530  90.670 116.450  1.00  0.00           H
ATOM   3218  HG2 GLU F   3      99.800  91.020 114.770  1.00  0.00           H
ATOM   3219  CD  GLU F   3     100.060  88.960 115.440  1.00  0.00           C
ATOM   3220  OE1 GLU F   3     100.580  88.580 116.520  1.00  0.00           O
ATOM   3221  OE2 GLU F   3     100.190  88.240 114.450  1.00  0.00           O
ATOM   3222  C   GLU F   3      95.630  90.880 114.180  1.00  0.00           C
ATOM   3223  O   GLU F   3      94.640  91.140 114.830  1.00  0.00           O
ATOM   3224  N   PHE F   4      95.560  90.310 112.990  1.00  0.00           N
ATOM   3225  HN  PHE F   4      96.340  90.050 112.410  1.00  0.00           H
ATOM   3226  CA  PHE F   4      94.300  89.880 112.340  1.00  0.00           C
ATOM   3227  HA  PHE F   4      93.550  90.500 112.800  1.00  0.00           H
ATOM   3228  CB  PHE F   4      94.510  90.160 110.820  1.00  0.00           C
ATOM   3229  HB1 PHE F   4      93.640  89.800 110.230  1.00  0.00           H
ATOM   3230  HB2 PHE F   4      95.400  89.560 110.530  1.00  0.00           H
ATOM   3231  CG  PHE F   4      94.610  91.680 110.570  1.00  0.00           C
ATOM   3232  CD1 PHE F   4      93.490  92.490 110.250  1.00  0.00           C
ATOM   3233  HD1 PHE F   4      92.480  92.120 110.330  1.00  0.00           H
ATOM   3234  CE1 PHE F   4      93.600  93.860 109.770  1.00  0.00           C
ATOM   3235  HE1 PHE F   4      92.770  94.450 109.410  1.00  0.00           H
ATOM   3236  CZ  PHE F   4      94.930  94.480 109.700  1.00  0.00           C
ATOM   3237  HZ  PHE F   4      95.030  95.470 109.300  1.00  0.00           H
ATOM   3238  CD2 PHE F   4      95.890  92.320 110.470  1.00  0.00           C
ATOM   3239  HD2 PHE F   4      96.830  91.810 110.650  1.00  0.00           H
ATOM   3240  CE2 PHE F   4      96.010  93.690 110.150  1.00  0.00           C
ATOM   3241  HE2 PHE F   4      96.960  94.220 110.150  1.00  0.00           H
ATOM   3242  C   PHE F   4      94.170  88.380 112.560  1.00  0.00           C
ATOM   3243  O   PHE F   4      93.290  87.770 112.050  1.00  0.00           O
ATOM   3244  N   ARG F   5      95.200  87.730 113.260  1.00  0.00           N
ATOM   3245  HN  ARG F   5      95.910  88.250 113.740  1.00  0.00           H
ATOM   3246  CA  ARG F   5      95.400  86.310 113.400  1.00  0.00           C
ATOM   3247  HA  ARG F   5      94.530  85.820 112.990  1.00  0.00           H
ATOM   3248  CB  ARG F   5      96.670  85.880 112.620  1.00  0.00           C
ATOM   3249  HB1 ARG F   5      96.970  84.820 112.800  1.00  0.00           H
ATOM   3250  HB2 ARG F   5      97.510  86.540 112.940  1.00  0.00           H
ATOM   3251  CG  ARG F   5      96.480  86.140 111.060  1.00  0.00           C
ATOM   3252  HG1 ARG F   5      96.440  87.250 110.970  1.00  0.00           H
ATOM   3253  HG2 ARG F   5      95.430  85.840 110.850  1.00  0.00           H
ATOM   3254  CD  ARG F   5      97.370  85.400 110.080  1.00  0.00           C
ATOM   3255  HD1 ARG F   5      96.990  85.550 109.050  1.00  0.00           H
ATOM   3256  HD2 ARG F   5      97.370  84.320 110.350  1.00  0.00           H
ATOM   3257  NE  ARG F   5      98.700  85.930 110.250  1.00  0.00           N
ATOM   3258  HE  ARG F   5      98.880  86.830 110.650  1.00  0.00           H
ATOM   3259  CZ  ARG F   5      99.780  85.230 109.870  1.00  0.00           C
ATOM   3260  NH1 ARG F   5      99.740  84.240 109.010  1.00  0.00           N
ATOM   3261 HH11 ARG F   5      98.940  83.730 108.720  1.00  0.00           H
ATOM   3262 HH12 ARG F   5     100.580  83.690 109.030  1.00  0.00           H
ATOM   3263  NH2 ARG F   5     100.930  85.580 110.460  1.00  0.00           N
ATOM   3264 HH21 ARG F   5     100.950  86.060 111.330  1.00  0.00           H
ATOM   3265 HH22 ARG F   5     101.780  85.200 110.090  1.00  0.00           H
ATOM   3266  C   ARG F   5      95.440  86.110 114.880  1.00  0.00           C
ATOM   3267  O   ARG F   5      95.590  87.000 115.690  1.00  0.00           O
ATOM   3268  N   HIS F   6      95.180  84.810 115.280  1.00  0.00           N
ATOM   3269  HN  HIS F   6      95.070  84.090 114.600  1.00  0.00           H
ATOM   3270  CA  HIS F   6      95.090  84.340 116.690  1.00  0.00           C
ATOM   3271  HA  HIS F   6      94.810  83.300 116.650  1.00  0.00           H
ATOM   3272  CB  HIS F   6      96.480  84.590 117.300  1.00  0.00           C
ATOM   3273  HB1 HIS F   6      96.760  85.660 117.260  1.00  0.00           H
ATOM   3274  HB2 HIS F   6      97.170  84.190 116.520  1.00  0.00           H
ATOM   3275  ND1 HIS F   6      96.410  82.570 118.850  1.00  0.00           N
ATOM   3276  CG  HIS F   6      96.860  83.830 118.550  1.00  0.00           C
ATOM   3277  CE1 HIS F   6      96.860  82.270 120.060  1.00  0.00           C
ATOM   3278  HE1 HIS F   6      96.780  81.270 120.470  1.00  0.00           H
ATOM   3279  NE2 HIS F   6      97.620  83.320 120.530  1.00  0.00           N
ATOM   3280  HE2 HIS F   6      97.840  83.490 121.490  1.00  0.00           H
ATOM   3281  CD2 HIS F   6      97.590  84.280 119.590  1.00  0.00           C
ATOM   3282  HD2 HIS F   6      98.030  85.260 119.710  1.00  0.00           H
ATOM   3283  C   HIS F   6      94.070  84.980 117.540  1.00  0.00           C
ATOM   3284  O   HIS F   6      93.020  85.350 117.140  1.00  0.00           O
ATOM   3285  N   ASP F   7      94.330  85.000 118.850  1.00  0.00           N
ATOM   3286  HN  ASP F   7      95.240  84.810 119.230  1.00  0.00           H
ATOM   3287  CA  ASP F   7      93.330  85.310 119.860  1.00  0.00           C
ATOM   3288  HA  ASP F   7      92.540  84.600 119.690  1.00  0.00           H
ATOM   3289  CB  ASP F   7      93.960  85.150 121.250  1.00  0.00           C
ATOM   3290  HB1 ASP F   7      94.620  86.020 121.460  1.00  0.00           H
ATOM   3291  HB2 ASP F   7      94.630  84.270 121.310  1.00  0.00           H
ATOM   3292  CG  ASP F   7      92.980  85.050 122.350  1.00  0.00           C
ATOM   3293  OD1 ASP F   7      93.330  85.010 123.570  1.00  0.00           O
ATOM   3294  OD2 ASP F   7      91.750  85.010 122.080  1.00  0.00           O
ATOM   3295  C   ASP F   7      92.780  86.760 119.780  1.00  0.00           C
ATOM   3296  O   ASP F   7      93.560  87.670 119.920  1.00  0.00           O
ATOM   3297  N   SER F   8      91.520  86.920 119.370  1.00  0.00           N
ATOM   3298  HN  SER F   8      90.950  86.120 119.190  1.00  0.00           H
ATOM   3299  CA  SER F   8      90.810  88.190 119.130  1.00  0.00           C
ATOM   3300  HA  SER F   8      89.760  88.020 119.320  1.00  0.00           H
ATOM   3301  CB  SER F   8      91.390  89.490 119.890  1.00  0.00           C
ATOM   3302  HB1 SER F   8      92.430  89.620 119.530  1.00  0.00           H
ATOM   3303  HB2 SER F   8      91.460  89.160 120.950  1.00  0.00           H
ATOM   3304  OG  SER F   8      90.500  90.620 119.650  1.00  0.00           O
ATOM   3305  HG1 SER F   8      90.560  90.750 118.700  1.00  0.00           H
ATOM   3306  C   SER F   8      90.860  88.460 117.620  1.00  0.00           C
ATOM   3307  O   SER F   8      90.130  89.300 117.150  1.00  0.00           O
ATOM   3308  N   GLY F   9      91.640  87.700 116.720  1.00  0.00           N
ATOM   3309  HN  GLY F   9      92.010  86.920 117.220  1.00  0.00           H
ATOM   3310  CA  GLY F   9      91.780  87.890 115.310  1.00  0.00           C
ATOM   3311  HA1 GLY F   9      91.780  88.930 115.020  1.00  0.00           H
ATOM   3312  HA2 GLY F   9      92.740  87.500 115.010  1.00  0.00           H
ATOM   3313  C   GLY F   9      90.670  87.310 114.480  1.00  0.00           C
ATOM   3314  O   GLY F   9      89.540  87.380 114.860  1.00  0.00           O
ATOM   3315  N   TYR F  10      91.000  86.800 113.250  1.00  0.00           N
ATOM   3316  HN  TYR F  10      91.910  86.940 112.860  1.00  0.00           H
ATOM   3317  CA  TYR F  10      90.100  86.060 112.410  1.00  0.00           C
ATOM   3318  HA  TYR F  10      89.170  85.960 112.950  1.00  0.00           H
ATOM   3319  CB  TYR F  10      89.790  86.750 110.950  1.00  0.00           C
ATOM   3320  HB1 TYR F  10      88.950  86.290 110.390  1.00  0.00           H
ATOM   3321  HB2 TYR F  10      90.670  86.650 110.270  1.00  0.00           H
ATOM   3322  CG  TYR F  10      89.460  88.270 110.960  1.00  0.00           C
ATOM   3323  CD1 TYR F  10      90.060  89.050 109.970  1.00  0.00           C
ATOM   3324  HD1 TYR F  10      90.660  88.530 109.240  1.00  0.00           H
ATOM   3325  CE1 TYR F  10      89.980  90.490 110.000  1.00  0.00           C
ATOM   3326  HE1 TYR F  10      90.510  91.130 109.300  1.00  0.00           H
ATOM   3327  CZ  TYR F  10      89.030  91.060 110.820  1.00  0.00           C
ATOM   3328  OH  TYR F  10      88.760  92.460 110.820  1.00  0.00           O
ATOM   3329  HH  TYR F  10      87.990  92.740 111.320  1.00  0.00           H
ATOM   3330  CD2 TYR F  10      88.620  88.850 111.900  1.00  0.00           C
ATOM   3331  HD2 TYR F  10      88.040  88.280 112.610  1.00  0.00           H
ATOM   3332  CE2 TYR F  10      88.360  90.250 111.800  1.00  0.00           C
ATOM   3333  HE2 TYR F  10      87.740  90.690 112.570  1.00  0.00           H
ATOM   3334  C   TYR F  10      90.710  84.650 112.120  1.00  0.00           C
ATOM   3335  O   TYR F  10      91.840  84.440 111.750  1.00  0.00           O
ATOM   3336  N   GLU F  11      89.860  83.590 112.390  1.00  0.00           N
ATOM   3337  HN  GLU F  11      88.920  83.770 112.680  1.00  0.00           H
ATOM   3338  CA  GLU F  11      90.110  82.200 112.060  1.00  0.00           C
ATOM   3339  HA  GLU F  11      91.160  82.090 112.300  1.00  0.00           H
ATOM   3340  CB  GLU F  11      89.220  81.280 112.900  1.00  0.00           C
ATOM   3341  HB1 GLU F  11      89.140  80.230 112.550  1.00  0.00           H
ATOM   3342  HB2 GLU F  11      88.200  81.700 112.980  1.00  0.00           H
ATOM   3343  CG  GLU F  11      89.740  81.270 114.370  1.00  0.00           C
ATOM   3344  HG1 GLU F  11      88.890  81.040 115.040  1.00  0.00           H
ATOM   3345  HG2 GLU F  11      90.000  82.310 114.670  1.00  0.00           H
ATOM   3346  CD  GLU F  11      90.880  80.200 114.500  1.00  0.00           C
ATOM   3347  OE1 GLU F  11      90.640  78.960 114.540  1.00  0.00           O
ATOM   3348  OE2 GLU F  11      92.120  80.550 114.390  1.00  0.00           O
ATOM   3349  C   GLU F  11      89.780  81.950 110.600  1.00  0.00           C
ATOM   3350  O   GLU F  11      88.590  81.880 110.260  1.00  0.00           O
ATOM   3351  N   VAL F  12      90.890  81.970 109.770  1.00  0.00           N
ATOM   3352  HN  VAL F  12      91.790  82.140 110.170  1.00  0.00           H
ATOM   3353  CA  VAL F  12      90.860  81.720 108.310  1.00  0.00           C
ATOM   3354  HA  VAL F  12      89.810  81.740 108.040  1.00  0.00           H
ATOM   3355  CB  VAL F  12      91.280  83.000 107.500  1.00  0.00           C
ATOM   3356  HB  VAL F  12      92.340  83.140 107.790  1.00  0.00           H
ATOM   3357  CG1 VAL F  12      91.300  82.740 105.940  1.00  0.00           C
ATOM   3358 HG11 VAL F  12      90.290  82.370 105.640  1.00  0.00           H
ATOM   3359 HG12 VAL F  12      91.420  83.740 105.470  1.00  0.00           H
ATOM   3360 HG13 VAL F  12      92.010  81.920 105.710  1.00  0.00           H
ATOM   3361  CG2 VAL F  12      90.400  84.200 107.960  1.00  0.00           C
ATOM   3362 HG21 VAL F  12      89.350  83.930 107.720  1.00  0.00           H
ATOM   3363 HG22 VAL F  12      90.520  84.510 109.020  1.00  0.00           H
ATOM   3364 HG23 VAL F  12      90.680  85.120 107.410  1.00  0.00           H
ATOM   3365  C   VAL F  12      91.650  80.500 107.980  1.00  0.00           C
ATOM   3366  O   VAL F  12      92.870  80.470 108.050  1.00  0.00           O
ATOM   3367  N   HIS F  13      90.880  79.390 107.790  1.00  0.00           N
ATOM   3368  HN  HIS F  13      89.900  79.380 107.630  1.00  0.00           H
ATOM   3369  CA  HIS F  13      91.500  78.110 107.610  1.00  0.00           C
ATOM   3370  HA  HIS F  13      92.560  78.150 107.760  1.00  0.00           H
ATOM   3371  CB  HIS F  13      90.930  77.230 108.740  1.00  0.00           C
ATOM   3372  HB1 HIS F  13      91.100  76.140 108.580  1.00  0.00           H
ATOM   3373  HB2 HIS F  13      89.830  77.380 108.760  1.00  0.00           H
ATOM   3374  ND1 HIS F  13      92.640  76.890 110.560  1.00  0.00           N
ATOM   3375  CG  HIS F  13      91.430  77.350 110.150  1.00  0.00           C
ATOM   3376  CE1 HIS F  13      92.690  77.160 111.810  1.00  0.00           C
ATOM   3377  HE1 HIS F  13      93.560  77.080 112.460  1.00  0.00           H
ATOM   3378  NE2 HIS F  13      91.530  77.780 112.270  1.00  0.00           N
ATOM   3379  HE2 HIS F  13      91.370  78.200 113.160  1.00  0.00           H
ATOM   3380  CD2 HIS F  13      90.670  77.840 111.180  1.00  0.00           C
ATOM   3381  HD2 HIS F  13      89.680  78.280 111.110  1.00  0.00           H
ATOM   3382  C   HIS F  13      91.150  77.330 106.310  1.00  0.00           C
ATOM   3383  O   HIS F  13      89.980  77.340 105.880  1.00  0.00           O
ATOM   3384  N   HIS F  14      92.170  76.640 105.750  1.00  0.00           N
ATOM   3385  HN  HIS F  14      92.970  76.590 106.340  1.00  0.00           H
ATOM   3386  CA  HIS F  14      92.160  75.790 104.590  1.00  0.00           C
ATOM   3387  HA  HIS F  14      93.190  75.500 104.440  1.00  0.00           H
ATOM   3388  CB  HIS F  14      91.200  74.560 104.840  1.00  0.00           C
ATOM   3389  HB1 HIS F  14      91.140  73.950 103.910  1.00  0.00           H
ATOM   3390  HB2 HIS F  14      90.200  74.930 105.160  1.00  0.00           H
ATOM   3391  ND1 HIS F  14      92.870  72.770 105.550  1.00  0.00           N
ATOM   3392  CG  HIS F  14      91.780  73.630 105.840  1.00  0.00           C
ATOM   3393  CE1 HIS F  14      93.130  72.100 106.630  1.00  0.00           C
ATOM   3394  HE1 HIS F  14      94.070  71.600 106.870  1.00  0.00           H
ATOM   3395  NE2 HIS F  14      92.300  72.550 107.630  1.00  0.00           N
ATOM   3396  HE2 HIS F  14      92.090  71.880 108.350  1.00  0.00           H
ATOM   3397  CD2 HIS F  14      91.410  73.400 107.140  1.00  0.00           C
ATOM   3398  HD2 HIS F  14      90.530  73.770 107.640  1.00  0.00           H
ATOM   3399  C   HIS F  14      91.840  76.460 103.250  1.00  0.00           C
ATOM   3400  O   HIS F  14      90.820  76.190 102.680  1.00  0.00           O
ATOM   3401  N   GLN F  15      92.710  77.280 102.680  1.00  0.00           N
ATOM   3402  HN  GLN F  15      93.520  77.590 103.170  1.00  0.00           H
ATOM   3403  CA  GLN F  15      92.510  77.750 101.280  1.00  0.00           C
ATOM   3404  HA  GLN F  15      91.510  77.690 100.870  1.00  0.00           H
ATOM   3405  CB  GLN F  15      92.780  79.290 101.080  1.00  0.00           C
ATOM   3406  HB1 GLN F  15      92.890  79.510  99.990  1.00  0.00           H
ATOM   3407  HB2 GLN F  15      93.830  79.440 101.400  1.00  0.00           H
ATOM   3408  CG  GLN F  15      91.860  80.300 101.790  1.00  0.00           C
ATOM   3409  HG1 GLN F  15      90.860  80.340 101.290  1.00  0.00           H
ATOM   3410  HG2 GLN F  15      92.330  81.310 101.800  1.00  0.00           H
ATOM   3411  CD  GLN F  15      91.720  79.990 103.280  1.00  0.00           C
ATOM   3412  OE1 GLN F  15      92.670  79.990 104.020  1.00  0.00           O
ATOM   3413  NE2 GLN F  15      90.500  79.600 103.720  1.00  0.00           N
ATOM   3414 HE21 GLN F  15      89.690  79.650 103.150  1.00  0.00           H
ATOM   3415 HE22 GLN F  15      90.370  79.400 104.690  1.00  0.00           H
ATOM   3416  C   GLN F  15      93.450  76.910 100.460  1.00  0.00           C
ATOM   3417  O   GLN F  15      94.640  77.110 100.530  1.00  0.00           O
ATOM   3418  N   LYS F  16      92.850  76.030  99.700  1.00  0.00           N
ATOM   3419  HN  LYS F  16      91.860  76.150  99.620  1.00  0.00           H
ATOM   3420  CA  LYS F  16      93.590  75.090  98.930  1.00  0.00           C
ATOM   3421  HA  LYS F  16      94.630  75.100  99.250  1.00  0.00           H
ATOM   3422  CB  LYS F  16      92.980  73.670  99.020  1.00  0.00           C
ATOM   3423  HB1 LYS F  16      93.530  72.920  98.430  1.00  0.00           H
ATOM   3424  HB2 LYS F  16      92.070  73.850  98.410  1.00  0.00           H
ATOM   3425  CG  LYS F  16      92.520  73.220 100.400  1.00  0.00           C
ATOM   3426  HG1 LYS F  16      91.980  72.250 100.330  1.00  0.00           H
ATOM   3427  HG2 LYS F  16      91.850  73.970 100.860  1.00  0.00           H
ATOM   3428  CD  LYS F  16      93.740  73.050 101.330  1.00  0.00           C
ATOM   3429  HD1 LYS F  16      94.170  74.070 101.420  1.00  0.00           H
ATOM   3430  HD2 LYS F  16      93.280  72.870 102.330  1.00  0.00           H
ATOM   3431  CE  LYS F  16      94.830  72.070 100.900  1.00  0.00           C
ATOM   3432  HE1 LYS F  16      95.110  72.040  99.830  1.00  0.00           H
ATOM   3433  HE2 LYS F  16      94.370  71.090 101.150  1.00  0.00           H
ATOM   3434  NZ  LYS F  16      96.090  72.210 101.750  1.00  0.00           N
ATOM   3435  HZ1 LYS F  16      96.760  71.460 101.490  1.00  0.00           H
ATOM   3436  HZ2 LYS F  16      96.600  73.080 101.500  1.00  0.00           H
ATOM   3437  HZ3 LYS F  16      95.820  72.330 102.750  1.00  0.00           H
ATOM   3438  C   LYS F  16      93.530  75.520  97.430  1.00  0.00           C
ATOM   3439  O   LYS F  16      92.660  76.240  97.020  1.00  0.00           O
ATOM   3440  N   LEU F  17      94.590  75.150  96.740  1.00  0.00           N
ATOM   3441  HN  LEU F  17      95.150  74.470  97.220  1.00  0.00           H
ATOM   3442  CA  LEU F  17      94.860  75.420  95.390  1.00  0.00           C
ATOM   3443  HA  LEU F  17      93.910  75.460  94.890  1.00  0.00           H
ATOM   3444  CB  LEU F  17      95.610  76.710  95.400  1.00  0.00           C
ATOM   3445  HB1 LEU F  17      96.470  76.480  96.070  1.00  0.00           H
ATOM   3446  HB2 LEU F  17      95.050  77.580  95.810  1.00  0.00           H
ATOM   3447  CG  LEU F  17      96.240  77.150  94.080  1.00  0.00           C
ATOM   3448  HG  LEU F  17      96.810  76.310  93.630  1.00  0.00           H
ATOM   3449  CD1 LEU F  17      95.110  77.580  93.070  1.00  0.00           C
ATOM   3450 HD11 LEU F  17      94.190  76.970  93.200  1.00  0.00           H
ATOM   3451 HD12 LEU F  17      94.670  78.560  93.340  1.00  0.00           H
ATOM   3452 HD13 LEU F  17      95.370  77.620  91.990  1.00  0.00           H
ATOM   3453  CD2 LEU F  17      97.260  78.290  94.380  1.00  0.00           C
ATOM   3454 HD21 LEU F  17      98.160  77.960  94.950  1.00  0.00           H
ATOM   3455 HD22 LEU F  17      97.570  78.850  93.470  1.00  0.00           H
ATOM   3456 HD23 LEU F  17      96.670  79.030  94.970  1.00  0.00           H
ATOM   3457  C   LEU F  17      95.700  74.300  94.800  1.00  0.00           C
ATOM   3458  O   LEU F  17      96.870  74.000  95.140  1.00  0.00           O
ATOM   3459  N   VAL F  18      95.100  73.550  93.840  1.00  0.00           N
ATOM   3460  HN  VAL F  18      94.170  73.830  93.600  1.00  0.00           H
ATOM   3461  CA  VAL F  18      95.890  72.570  93.110  1.00  0.00           C
ATOM   3462  HA  VAL F  18      96.920  72.890  93.050  1.00  0.00           H
ATOM   3463  CB  VAL F  18      95.780  71.050  93.710  1.00  0.00           C
ATOM   3464  HB  VAL F  18      96.140  71.130  94.760  1.00  0.00           H
ATOM   3465  CG1 VAL F  18      94.390  70.480  93.760  1.00  0.00           C
ATOM   3466 HG11 VAL F  18      94.450  69.490  94.260  1.00  0.00           H
ATOM   3467 HG12 VAL F  18      93.640  71.080  94.330  1.00  0.00           H
ATOM   3468 HG13 VAL F  18      94.000  70.560  92.720  1.00  0.00           H
ATOM   3469  CG2 VAL F  18      96.730  70.080  92.920  1.00  0.00           C
ATOM   3470 HG21 VAL F  18      96.600  69.110  93.450  1.00  0.00           H
ATOM   3471 HG22 VAL F  18      96.360  69.920  91.890  1.00  0.00           H
ATOM   3472 HG23 VAL F  18      97.760  70.480  92.930  1.00  0.00           H
ATOM   3473  C   VAL F  18      95.440  72.590  91.680  1.00  0.00           C
ATOM   3474  O   VAL F  18      94.250  72.860  91.380  1.00  0.00           O
ATOM   3475  N   PHE F  19      96.380  72.510  90.740  1.00  0.00           N
ATOM   3476  HN  PHE F  19      97.320  72.240  90.910  1.00  0.00           H
ATOM   3477  CA  PHE F  19      96.060  72.740  89.350  1.00  0.00           C
ATOM   3478  HA  PHE F  19      95.080  73.190  89.340  1.00  0.00           H
ATOM   3479  CB  PHE F  19      97.210  73.490  88.660  1.00  0.00           C
ATOM   3480  HB1 PHE F  19      97.020  73.600  87.570  1.00  0.00           H
ATOM   3481  HB2 PHE F  19      98.150  72.910  88.760  1.00  0.00           H
ATOM   3482  CG  PHE F  19      97.380  74.790  89.340  1.00  0.00           C
ATOM   3483  CD1 PHE F  19      96.520  75.820  88.970  1.00  0.00           C
ATOM   3484  HD1 PHE F  19      95.670  75.790  88.310  1.00  0.00           H
ATOM   3485  CE1 PHE F  19      96.680  77.090  89.540  1.00  0.00           C
ATOM   3486  HE1 PHE F  19      96.070  77.850  89.070  1.00  0.00           H
ATOM   3487  CZ  PHE F  19      97.680  77.330  90.470  1.00  0.00           C
ATOM   3488  HZ  PHE F  19      97.770  78.310  90.910  1.00  0.00           H
ATOM   3489  CD2 PHE F  19      98.420  75.040  90.240  1.00  0.00           C
ATOM   3490  HD2 PHE F  19      99.090  74.250  90.530  1.00  0.00           H
ATOM   3491  CE2 PHE F  19      98.570  76.300  90.880  1.00  0.00           C
ATOM   3492  HE2 PHE F  19      99.300  76.560  91.640  1.00  0.00           H
ATOM   3493  C   PHE F  19      95.770  71.360  88.620  1.00  0.00           C
ATOM   3494  O   PHE F  19      94.840  71.280  87.860  1.00  0.00           O
ATOM   3495  N   PHE F  20      96.560  70.300  88.960  1.00  0.00           N
ATOM   3496  HN  PHE F  20      97.280  70.490  89.630  1.00  0.00           H
ATOM   3497  CA  PHE F  20      96.410  68.920  88.480  1.00  0.00           C
ATOM   3498  HA  PHE F  20      95.450  68.790  88.000  1.00  0.00           H
ATOM   3499  CB  PHE F  20      97.620  68.580  87.530  1.00  0.00           C
ATOM   3500  HB1 PHE F  20      97.690  67.510  87.240  1.00  0.00           H
ATOM   3501  HB2 PHE F  20      98.570  68.710  88.080  1.00  0.00           H
ATOM   3502  CG  PHE F  20      97.650  69.470  86.250  1.00  0.00           C
ATOM   3503  CD1 PHE F  20      98.060  70.830  86.370  1.00  0.00           C
ATOM   3504  HD1 PHE F  20      98.410  71.200  87.330  1.00  0.00           H
ATOM   3505  CE1 PHE F  20      97.970  71.700  85.320  1.00  0.00           C
ATOM   3506  HE1 PHE F  20      98.230  72.740  85.280  1.00  0.00           H
ATOM   3507  CZ  PHE F  20      97.270  71.300  84.180  1.00  0.00           C
ATOM   3508  HZ  PHE F  20      97.230  71.980  83.340  1.00  0.00           H
ATOM   3509  CD2 PHE F  20      97.040  69.070  85.020  1.00  0.00           C
ATOM   3510  HD2 PHE F  20      96.590  68.080  84.990  1.00  0.00           H
ATOM   3511  CE2 PHE F  20      96.760  70.000  84.010  1.00  0.00           C
ATOM   3512  HE2 PHE F  20      96.310  69.770  83.060  1.00  0.00           H
ATOM   3513  C   PHE F  20      96.490  68.010  89.690  1.00  0.00           C
ATOM   3514  O   PHE F  20      97.430  67.930  90.420  1.00  0.00           O
ATOM   3515  N   ALA F  21      95.420  67.260  90.020  1.00  0.00           N
ATOM   3516  HN  ALA F  21      94.570  67.400  89.500  1.00  0.00           H
ATOM   3517  CA  ALA F  21      95.300  66.390  91.200  1.00  0.00           C
ATOM   3518  HA  ALA F  21      96.130  66.500  91.890  1.00  0.00           H
ATOM   3519  CB  ALA F  21      93.960  66.670  91.890  1.00  0.00           C
ATOM   3520  HB1 ALA F  21      94.000  67.750  92.150  1.00  0.00           H
ATOM   3521  HB2 ALA F  21      93.180  66.370  91.160  1.00  0.00           H
ATOM   3522  HB3 ALA F  21      93.910  65.950  92.730  1.00  0.00           H
ATOM   3523  C   ALA F  21      95.390  64.860  90.830  1.00  0.00           C
ATOM   3524  O   ALA F  21      94.910  64.010  91.640  1.00  0.00           O
ATOM   3525  N   GLU F  22      95.780  64.500  89.590  1.00  0.00           N
ATOM   3526  HN  GLU F  22      95.950  65.280  88.990  1.00  0.00           H
ATOM   3527  CA  GLU F  22      96.310  63.240  89.190  1.00  0.00           C
ATOM   3528  HA  GLU F  22      96.590  62.710  90.090  1.00  0.00           H
ATOM   3529  CB  GLU F  22      95.410  62.460  88.130  1.00  0.00           C
ATOM   3530  HB1 GLU F  22      95.360  63.050  87.190  1.00  0.00           H
ATOM   3531  HB2 GLU F  22      94.350  62.370  88.450  1.00  0.00           H
ATOM   3532  CG  GLU F  22      95.780  60.990  87.920  1.00  0.00           C
ATOM   3533  HG1 GLU F  22      96.590  60.780  87.180  1.00  0.00           H
ATOM   3534  HG2 GLU F  22      94.840  60.520  87.540  1.00  0.00           H
ATOM   3535  CD  GLU F  22      96.240  60.260  89.180  1.00  0.00           C
ATOM   3536  OE1 GLU F  22      97.470  60.290  89.470  1.00  0.00           O
ATOM   3537  OE2 GLU F  22      95.490  59.520  89.800  1.00  0.00           O
ATOM   3538  C   GLU F  22      97.630  63.630  88.530  1.00  0.00           C
ATOM   3539  O   GLU F  22      97.860  64.730  88.010  1.00  0.00           O
ATOM   3540  N   ASP F  23      98.580  62.710  88.660  1.00  0.00           N
ATOM   3541  HN  ASP F  23      98.390  61.860  89.160  1.00  0.00           H
ATOM   3542  CA  ASP F  23      99.950  62.950  88.270  1.00  0.00           C
ATOM   3543  HA  ASP F  23     100.270  63.890  88.700  1.00  0.00           H
ATOM   3544  CB  ASP F  23     100.740  61.690  88.780  1.00  0.00           C
ATOM   3545  HB1 ASP F  23     101.770  61.580  88.380  1.00  0.00           H
ATOM   3546  HB2 ASP F  23     100.090  60.860  88.430  1.00  0.00           H
ATOM   3547  CG  ASP F  23     100.790  61.650  90.330  1.00  0.00           C
ATOM   3548  OD1 ASP F  23     101.320  60.630  90.850  1.00  0.00           O
ATOM   3549  OD2 ASP F  23     100.400  62.590  91.070  1.00  0.00           O
ATOM   3550  C   ASP F  23     100.030  63.020  86.810  1.00  0.00           C
ATOM   3551  O   ASP F  23      99.360  62.350  86.010  1.00  0.00           O
ATOM   3552  N   VAL F  24     100.940  63.940  86.370  1.00  0.00           N
ATOM   3553  HN  VAL F  24     101.410  64.610  86.930  1.00  0.00           H
ATOM   3554  CA  VAL F  24     101.030  64.280  85.000  1.00  0.00           C
ATOM   3555  HA  VAL F  24     100.040  64.340  84.570  1.00  0.00           H
ATOM   3556  CB  VAL F  24     101.720  65.630  84.700  1.00  0.00           C
ATOM   3557  HB  VAL F  24     102.760  65.730  85.080  1.00  0.00           H
ATOM   3558  CG1 VAL F  24     101.790  65.970  83.170  1.00  0.00           C
ATOM   3559 HG11 VAL F  24     102.220  66.990  83.080  1.00  0.00           H
ATOM   3560 HG12 VAL F  24     102.540  65.340  82.640  1.00  0.00           H
ATOM   3561 HG13 VAL F  24     100.800  65.960  82.650  1.00  0.00           H
ATOM   3562  CG2 VAL F  24     100.900  66.740  85.400  1.00  0.00           C
ATOM   3563 HG21 VAL F  24     101.270  67.710  85.020  1.00  0.00           H
ATOM   3564 HG22 VAL F  24      99.840  66.640  85.090  1.00  0.00           H
ATOM   3565 HG23 VAL F  24     100.950  66.610  86.500  1.00  0.00           H
ATOM   3566  C   VAL F  24     101.690  63.030  84.240  1.00  0.00           C
ATOM   3567  O   VAL F  24     102.850  62.750  84.420  1.00  0.00           O
ATOM   3568  N   GLY F  25     100.920  62.390  83.360  1.00  0.00           N
ATOM   3569  HN  GLY F  25      99.980  62.700  83.230  1.00  0.00           H
ATOM   3570  CA  GLY F  25     101.410  61.340  82.510  1.00  0.00           C
ATOM   3571  HA1 GLY F  25     102.050  60.670  83.060  1.00  0.00           H
ATOM   3572  HA2 GLY F  25     100.480  60.880  82.220  1.00  0.00           H
ATOM   3573  C   GLY F  25     102.120  61.760  81.270  1.00  0.00           C
ATOM   3574  O   GLY F  25     102.950  62.630  81.400  1.00  0.00           O
ATOM   3575  N   SER F  26     101.790  61.140  80.050  1.00  0.00           N
ATOM   3576  HN  SER F  26     101.160  60.370  79.980  1.00  0.00           H
ATOM   3577  CA  SER F  26     102.590  61.450  78.870  1.00  0.00           C
ATOM   3578  HA  SER F  26     103.640  61.590  79.090  1.00  0.00           H
ATOM   3579  CB  SER F  26     102.520  60.250  77.790  1.00  0.00           C
ATOM   3580  HB1 SER F  26     101.450  59.980  77.690  1.00  0.00           H
ATOM   3581  HB2 SER F  26     103.070  59.460  78.340  1.00  0.00           H
ATOM   3582  OG  SER F  26     103.050  60.510  76.540  1.00  0.00           O
ATOM   3583  HG1 SER F  26     104.010  60.530  76.530  1.00  0.00           H
ATOM   3584  C   SER F  26     102.160  62.780  78.280  1.00  0.00           C
ATOM   3585  O   SER F  26     100.980  63.150  78.360  1.00  0.00           O
ATOM   3586  N   ASN F  27     103.080  63.520  77.580  1.00  0.00           N
ATOM   3587  HN  ASN F  27     103.930  63.020  77.420  1.00  0.00           H
ATOM   3588  CA  ASN F  27     102.850  64.850  77.050  1.00  0.00           C
ATOM   3589  HA  ASN F  27     101.840  64.900  76.690  1.00  0.00           H
ATOM   3590  CB  ASN F  27     103.320  65.850  78.200  1.00  0.00           C
ATOM   3591  HB1 ASN F  27     104.410  65.800  78.380  1.00  0.00           H
ATOM   3592  HB2 ASN F  27     102.760  65.590  79.120  1.00  0.00           H
ATOM   3593  CG  ASN F  27     103.030  67.260  77.870  1.00  0.00           C
ATOM   3594  OD1 ASN F  27     102.410  67.580  76.870  1.00  0.00           O
ATOM   3595  ND2 ASN F  27     103.610  68.200  78.740  1.00  0.00           N
ATOM   3596 HD21 ASN F  27     104.000  67.720  79.530  1.00  0.00           H
ATOM   3597 HD22 ASN F  27     103.470  69.180  78.610  1.00  0.00           H
ATOM   3598  C   ASN F  27     103.760  64.980  75.890  1.00  0.00           C
ATOM   3599  O   ASN F  27     104.980  64.760  75.940  1.00  0.00           O
ATOM   3600  N   LYS F  28     103.140  65.140  74.710  1.00  0.00           N
ATOM   3601  HN  LYS F  28     102.150  65.130  74.620  1.00  0.00           H
ATOM   3602  CA  LYS F  28     103.660  65.510  73.460  1.00  0.00           C
ATOM   3603  HA  LYS F  28     104.740  65.580  73.550  1.00  0.00           H
ATOM   3604  CB  LYS F  28     103.360  64.340  72.520  1.00  0.00           C
ATOM   3605  HB1 LYS F  28     102.400  64.520  71.980  1.00  0.00           H
ATOM   3606  HB2 LYS F  28     103.360  63.380  73.070  1.00  0.00           H
ATOM   3607  CG  LYS F  28     104.460  64.200  71.360  1.00  0.00           C
ATOM   3608  HG1 LYS F  28     104.520  65.210  70.900  1.00  0.00           H
ATOM   3609  HG2 LYS F  28     104.070  63.540  70.550  1.00  0.00           H
ATOM   3610  CD  LYS F  28     105.910  63.690  71.780  1.00  0.00           C
ATOM   3611  HD1 LYS F  28     106.420  64.450  72.400  1.00  0.00           H
ATOM   3612  HD2 LYS F  28     105.800  62.810  72.450  1.00  0.00           H
ATOM   3613  CE  LYS F  28     106.690  63.370  70.490  1.00  0.00           C
ATOM   3614  HE1 LYS F  28     107.710  63.110  70.850  1.00  0.00           H
ATOM   3615  HE2 LYS F  28     106.780  64.270  69.840  1.00  0.00           H
ATOM   3616  NZ  LYS F  28     106.240  62.120  69.810  1.00  0.00           N
ATOM   3617  HZ1 LYS F  28     106.980  61.850  69.140  1.00  0.00           H
ATOM   3618  HZ2 LYS F  28     106.240  61.430  70.600  1.00  0.00           H
ATOM   3619  HZ3 LYS F  28     105.280  62.280  69.450  1.00  0.00           H
ATOM   3620  C   LYS F  28     103.170  66.830  72.990  1.00  0.00           C
ATOM   3621  O   LYS F  28     103.090  67.140  71.830  1.00  0.00           O
ATOM   3622  N   GLY F  29     102.690  67.660  73.970  1.00  0.00           N
ATOM   3623  HN  GLY F  29     102.660  67.510  74.960  1.00  0.00           H
ATOM   3624  CA  GLY F  29     102.220  69.020  73.670  1.00  0.00           C
ATOM   3625  HA1 GLY F  29     102.630  69.360  72.730  1.00  0.00           H
ATOM   3626  HA2 GLY F  29     101.140  69.020  73.790  1.00  0.00           H
ATOM   3627  C   GLY F  29     102.730  69.910  74.750  1.00  0.00           C
ATOM   3628  O   GLY F  29     103.950  70.020  75.020  1.00  0.00           O
ATOM   3629  N   ALA F  30     101.820  70.630  75.390  1.00  0.00           N
ATOM   3630  HN  ALA F  30     100.870  70.530  75.110  1.00  0.00           H
ATOM   3631  CA  ALA F  30     102.170  71.620  76.350  1.00  0.00           C
ATOM   3632  HA  ALA F  30     103.050  71.330  76.910  1.00  0.00           H
ATOM   3633  CB  ALA F  30     102.340  73.090  75.780  1.00  0.00           C
ATOM   3634  HB1 ALA F  30     101.360  73.480  75.440  1.00  0.00           H
ATOM   3635  HB2 ALA F  30     102.800  73.810  76.490  1.00  0.00           H
ATOM   3636  HB3 ALA F  30     103.040  73.070  74.920  1.00  0.00           H
ATOM   3637  C   ALA F  30     101.060  71.610  77.340  1.00  0.00           C
ATOM   3638  O   ALA F  30      99.850  71.560  77.040  1.00  0.00           O
ATOM   3639  N   ILE F  31     101.400  71.590  78.650  1.00  0.00           N
ATOM   3640  HN  ILE F  31     102.370  71.550  78.880  1.00  0.00           H
ATOM   3641  CA  ILE F  31     100.490  71.600  79.790  1.00  0.00           C
ATOM   3642  HA  ILE F  31      99.540  71.980  79.440  1.00  0.00           H
ATOM   3643  CB  ILE F  31     100.400  70.210  80.550  1.00  0.00           C
ATOM   3644  HB  ILE F  31     101.360  69.790  80.920  1.00  0.00           H
ATOM   3645  CG2 ILE F  31      99.390  70.410  81.750  1.00  0.00           C
ATOM   3646 HG21 ILE F  31      99.710  71.310  82.310  1.00  0.00           H
ATOM   3647 HG22 ILE F  31      98.320  70.510  81.460  1.00  0.00           H
ATOM   3648 HG23 ILE F  31      99.510  69.590  82.480  1.00  0.00           H
ATOM   3649  CG1 ILE F  31      99.870  69.150  79.580  1.00  0.00           C
ATOM   3650 HG11 ILE F  31     100.490  68.960  78.670  1.00  0.00           H
ATOM   3651 HG12 ILE F  31      98.890  69.500  79.200  1.00  0.00           H
ATOM   3652  CD  ILE F  31      99.690  67.780  80.240  1.00  0.00           C
ATOM   3653  HD1 ILE F  31      99.940  67.770  81.320  1.00  0.00           H
ATOM   3654  HD2 ILE F  31      98.630  67.460  80.220  1.00  0.00           H
ATOM   3655  HD3 ILE F  31     100.210  66.910  79.790  1.00  0.00           H
ATOM   3656  C   ILE F  31     101.040  72.660  80.740  1.00  0.00           C
ATOM   3657  O   ILE F  31     102.120  72.600  81.320  1.00  0.00           O
ATOM   3658  N   ILE F  32     100.240  73.760  81.050  1.00  0.00           N
ATOM   3659  HN  ILE F  32      99.290  73.730  80.760  1.00  0.00           H
ATOM   3660  CA  ILE F  32     100.710  74.850  81.940  1.00  0.00           C
ATOM   3661  HA  ILE F  32     101.410  74.350  82.600  1.00  0.00           H
ATOM   3662  CB  ILE F  32     101.380  76.050  81.180  1.00  0.00           C
ATOM   3663  HB  ILE F  32     100.540  76.510  80.630  1.00  0.00           H
ATOM   3664  CG2 ILE F  32     101.850  77.130  82.250  1.00  0.00           C
ATOM   3665 HG21 ILE F  32     102.490  77.890  81.760  1.00  0.00           H
ATOM   3666 HG22 ILE F  32     100.910  77.640  82.540  1.00  0.00           H
ATOM   3667 HG23 ILE F  32     102.430  76.830  83.150  1.00  0.00           H
ATOM   3668  CG1 ILE F  32     102.450  75.540  80.150  1.00  0.00           C
ATOM   3669 HG11 ILE F  32     102.000  74.960  79.320  1.00  0.00           H
ATOM   3670 HG12 ILE F  32     103.160  74.860  80.680  1.00  0.00           H
ATOM   3671  CD  ILE F  32     103.290  76.670  79.490  1.00  0.00           C
ATOM   3672  HD1 ILE F  32     103.810  77.290  80.260  1.00  0.00           H
ATOM   3673  HD2 ILE F  32     103.980  76.310  78.690  1.00  0.00           H
ATOM   3674  HD3 ILE F  32     102.570  77.320  78.960  1.00  0.00           H
ATOM   3675  C   ILE F  32      99.530  75.190  82.950  1.00  0.00           C
ATOM   3676  O   ILE F  32      98.420  75.640  82.600  1.00  0.00           O
ATOM   3677  N   GLY F  33      99.810  74.940  84.290  1.00  0.00           N
ATOM   3678  HN  GLY F  33     100.710  74.550  84.460  1.00  0.00           H
ATOM   3679  CA  GLY F  33      98.830  75.380  85.370  1.00  0.00           C
ATOM   3680  HA1 GLY F  33      97.890  74.890  85.220  1.00  0.00           H
ATOM   3681  HA2 GLY F  33      99.270  75.140  86.330  1.00  0.00           H
ATOM   3682  C   GLY F  33      98.510  76.890  85.370  1.00  0.00           C
ATOM   3683  O   GLY F  33      97.330  77.310  85.300  1.00  0.00           O
ATOM   3684  N   LEU F  34      99.540  77.740  85.370  1.00  0.00           N
ATOM   3685  HN  LEU F  34     100.450  77.340  85.420  1.00  0.00           H
ATOM   3686  CA  LEU F  34      99.360  79.160  85.510  1.00  0.00           C
ATOM   3687  HA  LEU F  34      98.310  79.390  85.590  1.00  0.00           H
ATOM   3688  CB  LEU F  34     100.050  79.650  86.780  1.00  0.00           C
ATOM   3689  HB1 LEU F  34     101.140  79.420  86.720  1.00  0.00           H
ATOM   3690  HB2 LEU F  34      99.750  79.060  87.670  1.00  0.00           H
ATOM   3691  CG  LEU F  34      99.780  81.080  87.230  1.00  0.00           C
ATOM   3692  HG  LEU F  34     100.000  81.770  86.390  1.00  0.00           H
ATOM   3693  CD1 LEU F  34      98.280  81.210  87.610  1.00  0.00           C
ATOM   3694 HD11 LEU F  34      97.640  81.200  86.700  1.00  0.00           H
ATOM   3695 HD12 LEU F  34      98.050  80.270  88.150  1.00  0.00           H
ATOM   3696 HD13 LEU F  34      98.280  82.170  88.160  1.00  0.00           H
ATOM   3697  CD2 LEU F  34     100.720  81.390  88.420  1.00  0.00           C
ATOM   3698 HD21 LEU F  34     100.290  80.960  89.350  1.00  0.00           H
ATOM   3699 HD22 LEU F  34     101.740  80.970  88.330  1.00  0.00           H
ATOM   3700 HD23 LEU F  34     100.790  82.500  88.450  1.00  0.00           H
ATOM   3701  C   LEU F  34     100.020  79.850  84.300  1.00  0.00           C
ATOM   3702  O   LEU F  34     101.250  79.950  84.220  1.00  0.00           O
ATOM   3703  N   MET F  35      99.250  80.440  83.440  1.00  0.00           N
ATOM   3704  HN  MET F  35      98.270  80.530  83.610  1.00  0.00           H
ATOM   3705  CA  MET F  35      99.650  81.270  82.320  1.00  0.00           C
ATOM   3706  HA  MET F  35     100.730  81.290  82.260  1.00  0.00           H
ATOM   3707  CB  MET F  35      99.280  80.710  80.990  1.00  0.00           C
ATOM   3708  HB1 MET F  35      98.240  80.380  81.210  1.00  0.00           H
ATOM   3709  HB2 MET F  35      99.740  79.720  80.790  1.00  0.00           H
ATOM   3710  CG  MET F  35      99.490  81.570  79.720  1.00  0.00           C
ATOM   3711  HG1 MET F  35     100.560  81.810  79.540  1.00  0.00           H
ATOM   3712  HG2 MET F  35      99.020  82.570  79.780  1.00  0.00           H
ATOM   3713  SD  MET F  35      98.800  80.700  78.320  1.00  0.00           S
ATOM   3714  CE  MET F  35      99.190  82.070  77.220  1.00  0.00           C
ATOM   3715  HE1 MET F  35      99.070  81.710  76.180  1.00  0.00           H
ATOM   3716  HE2 MET F  35      98.490  82.940  77.250  1.00  0.00           H
ATOM   3717  HE3 MET F  35     100.180  82.540  77.390  1.00  0.00           H
ATOM   3718  C   MET F  35      99.280  82.750  82.420  1.00  0.00           C
ATOM   3719  O   MET F  35      98.170  83.140  82.310  1.00  0.00           O
ATOM   3720  N   VAL F  36     100.280  83.640  82.650  1.00  0.00           N
ATOM   3721  HN  VAL F  36     101.240  83.370  82.690  1.00  0.00           H
ATOM   3722  CA  VAL F  36     100.030  85.070  82.780  1.00  0.00           C
ATOM   3723  HA  VAL F  36      98.970  85.270  82.700  1.00  0.00           H
ATOM   3724  CB  VAL F  36     100.560  85.690  84.000  1.00  0.00           C
ATOM   3725  HB  VAL F  36     101.670  85.630  83.960  1.00  0.00           H
ATOM   3726  CG1 VAL F  36     100.150  87.150  84.220  1.00  0.00           C
ATOM   3727 HG11 VAL F  36     100.640  87.820  83.480  1.00  0.00           H
ATOM   3728 HG12 VAL F  36      99.060  87.370  84.200  1.00  0.00           H
ATOM   3729 HG13 VAL F  36     100.530  87.440  85.230  1.00  0.00           H
ATOM   3730  CG2 VAL F  36     100.170  84.850  85.290  1.00  0.00           C
ATOM   3731 HG21 VAL F  36     100.750  85.190  86.170  1.00  0.00           H
ATOM   3732 HG22 VAL F  36      99.100  85.040  85.510  1.00  0.00           H
ATOM   3733 HG23 VAL F  36     100.310  83.750  85.270  1.00  0.00           H
ATOM   3734  C   VAL F  36     100.650  85.650  81.500  1.00  0.00           C
ATOM   3735  O   VAL F  36     101.850  85.730  81.400  1.00  0.00           O
ATOM   3736  N   GLY F  37      99.860  86.020  80.480  1.00  0.00           N
ATOM   3737  HN  GLY F  37      98.870  85.990  80.600  1.00  0.00           H
ATOM   3738  CA  GLY F  37     100.360  86.480  79.120  1.00  0.00           C
ATOM   3739  HA1 GLY F  37      99.520  86.600  78.450  1.00  0.00           H
ATOM   3740  HA2 GLY F  37     100.780  87.460  79.310  1.00  0.00           H
ATOM   3741  C   GLY F  37     101.350  85.730  78.410  1.00  0.00           C
ATOM   3742  O   GLY F  37     101.660  84.570  78.630  1.00  0.00           O
ATOM   3743  N   GLY F  38     101.880  86.370  77.310  1.00  0.00           N
ATOM   3744  HN  GLY F  38     101.550  87.280  77.090  1.00  0.00           H
ATOM   3745  CA  GLY F  38     102.870  85.750  76.420  1.00  0.00           C
ATOM   3746  HA1 GLY F  38     103.230  86.470  75.690  1.00  0.00           H
ATOM   3747  HA2 GLY F  38     103.560  85.230  77.060  1.00  0.00           H
ATOM   3748  C   GLY F  38     102.280  84.620  75.540  1.00  0.00           C
ATOM   3749  O   GLY F  38     101.150  84.650  75.180  1.00  0.00           O
ATOM   3750  N   VAL F  39     103.130  83.730  75.080  1.00  0.00           N
ATOM   3751  HN  VAL F  39     104.040  83.680  75.480  1.00  0.00           H
ATOM   3752  CA  VAL F  39     102.830  82.880  73.940  1.00  0.00           C
ATOM   3753  HA  VAL F  39     101.760  82.910  73.750  1.00  0.00           H
ATOM   3754  CB  VAL F  39     103.680  83.220  72.690  1.00  0.00           C
ATOM   3755  HB  VAL F  39     104.770  83.260  72.900  1.00  0.00           H
ATOM   3756  CG1 VAL F  39     103.390  82.230  71.550  1.00  0.00           C
ATOM   3757 HG11 VAL F  39     103.930  81.260  71.630  1.00  0.00           H
ATOM   3758 HG12 VAL F  39     102.320  81.950  71.470  1.00  0.00           H
ATOM   3759 HG13 VAL F  39     103.770  82.810  70.690  1.00  0.00           H
ATOM   3760  CG2 VAL F  39     103.340  84.640  72.450  1.00  0.00           C
ATOM   3761 HG21 VAL F  39     103.920  85.370  73.040  1.00  0.00           H
ATOM   3762 HG22 VAL F  39     103.570  84.910  71.390  1.00  0.00           H
ATOM   3763 HG23 VAL F  39     102.250  84.850  72.480  1.00  0.00           H
ATOM   3764  C   VAL F  39     103.100  81.380  74.310  1.00  0.00           C
ATOM   3765  O   VAL F  39     104.160  81.100  74.870  1.00  0.00           O
ATOM   3766  N   VAL F  40     102.140  80.440  74.030  1.00  0.00           N
ATOM   3767  HN  VAL F  40     101.220  80.660  73.710  1.00  0.00           H
ATOM   3768  CA  VAL F  40     102.350  79.110  74.340  1.00  0.00           C
ATOM   3769  HA  VAL F  40     103.350  78.920  74.700  1.00  0.00           H
ATOM   3770  CB  VAL F  40     101.410  78.550  75.430  1.00  0.00           C
ATOM   3771  HB  VAL F  40     100.340  78.590  75.150  1.00  0.00           H
ATOM   3772  CG1 VAL F  40     101.900  77.200  75.950  1.00  0.00           C
ATOM   3773 HG11 VAL F  40     102.900  77.300  76.410  1.00  0.00           H
ATOM   3774 HG12 VAL F  40     101.190  76.680  76.630  1.00  0.00           H
ATOM   3775 HG13 VAL F  40     102.130  76.500  75.130  1.00  0.00           H
ATOM   3776  CG2 VAL F  40     101.550  79.510  76.740  1.00  0.00           C
ATOM   3777 HG21 VAL F  40     102.610  79.630  77.030  1.00  0.00           H
ATOM   3778 HG22 VAL F  40     101.070  80.480  76.500  1.00  0.00           H
ATOM   3779 HG23 VAL F  40     101.070  79.010  77.610  1.00  0.00           H
ATOM   3780  C   VAL F  40     102.030  78.290  73.150  1.00  0.00           C
ATOM   3781  O   VAL F  40     100.980  78.390  72.500  1.00  0.00           O
ATOM   3782  N   ILE F  41     102.990  77.530  72.720  1.00  0.00           N
ATOM   3783  HN  ILE F  41     103.890  77.650  73.130  1.00  0.00           H
ATOM   3784  CA  ILE F  41     102.920  76.630  71.550  1.00  0.00           C
ATOM   3785  HA  ILE F  41     101.900  76.620  71.190  1.00  0.00           H
ATOM   3786  CB  ILE F  41     103.860  77.050  70.450  1.00  0.00           C
ATOM   3787  HB  ILE F  41     104.870  77.010  70.920  1.00  0.00           H
ATOM   3788  CG2 ILE F  41     103.840  76.010  69.370  1.00  0.00           C
ATOM   3789 HG21 ILE F  41     103.990  74.930  69.610  1.00  0.00           H
ATOM   3790 HG22 ILE F  41     102.820  75.980  68.920  1.00  0.00           H
ATOM   3791 HG23 ILE F  41     104.370  76.220  68.420  1.00  0.00           H
ATOM   3792  CG1 ILE F  41     103.450  78.490  69.870  1.00  0.00           C
ATOM   3793 HG11 ILE F  41     103.010  79.060  70.720  1.00  0.00           H
ATOM   3794 HG12 ILE F  41     102.730  78.340  69.040  1.00  0.00           H
ATOM   3795  CD  ILE F  41     104.630  79.260  69.270  1.00  0.00           C
ATOM   3796  HD1 ILE F  41     104.380  80.140  68.640  1.00  0.00           H
ATOM   3797  HD2 ILE F  41     105.380  79.620  70.000  1.00  0.00           H
ATOM   3798  HD3 ILE F  41     105.210  78.550  68.630  1.00  0.00           H
ATOM   3799  C   ILE F  41     103.120  75.220  72.020  1.00  0.00           C
ATOM   3800  O   ILE F  41     104.150  74.880  72.630  1.00  0.00           O
ATOM   3801  N   ALA F  42     102.170  74.340  71.760  1.00  0.00           N
ATOM   3802  HN  ALA F  42     101.350  74.660  71.310  1.00  0.00           H
ATOM   3803  CA  ALA F  42     102.260  72.870  71.950  1.00  0.00           C
ATOM   3804  HA  ALA F  42     102.640  72.660  72.930  1.00  0.00           H
ATOM   3805  CB  ALA F  42     100.900  72.300  71.740  1.00  0.00           C
ATOM   3806  HB1 ALA F  42     100.870  71.210  71.950  1.00  0.00           H
ATOM   3807  HB2 ALA F  42     100.190  72.890  72.360  1.00  0.00           H
ATOM   3808  HB3 ALA F  42     100.610  72.200  70.670  1.00  0.00           H
ATOM   3809  C   ALA F  42     103.240  72.120  71.040  1.00  0.00           C
ATOM   3810  O   ALA F  42     104.100  71.310  71.460  1.00  0.00           O
ATOM   3811  N   NME F  43     103.150  72.210  69.740  1.00  0.00           N
ATOM   3812  HN  NME F  43     102.390  72.770  69.440  1.00  0.00           H
ATOM   3813  CH3 NME F  43     103.870  71.490  68.700  1.00  0.00           C
ATOM   3814 HH31 NME F  43     104.680  70.910  69.190  1.00  0.00           H
ATOM   3815 HH32 NME F  43     103.290  70.710  68.180  1.00  0.00           H
ATOM   3816 HH33 NME F  43     104.250  72.250  67.980  1.00  0.00           H
ATOM   3817  CH3 ACE G   0      94.960  95.310  39.840  1.00  0.00           C
ATOM   3818 HH31 ACE G   0      95.360  95.470  38.810  1.00  0.00           H
ATOM   3819 HH32 ACE G   0      93.930  94.890  39.770  1.00  0.00           H
ATOM   3820 HH33 ACE G   0      94.850  96.270  40.400  1.00  0.00           H
ATOM   3821  C   ACE G   0      95.850  94.360  40.570  1.00  0.00           C
ATOM   3822  O   ACE G   0      96.880  94.740  41.120  1.00  0.00           O
ATOM   3823  N   ASP G   1      95.520  93.050  40.510  1.00  0.00           N
ATOM   3824  HN  ASP G   1      94.670  92.750  40.100  1.00  0.00           H
ATOM   3825  CA  ASP G   1      96.480  92.080  41.110  1.00  0.00           C
ATOM   3826  HA  ASP G   1      96.850  92.540  42.010  1.00  0.00           H
ATOM   3827  CB  ASP G   1      95.830  90.750  41.490  1.00  0.00           C
ATOM   3828  HB1 ASP G   1      96.520  90.130  42.100  1.00  0.00           H
ATOM   3829  HB2 ASP G   1      95.470  90.250  40.570  1.00  0.00           H
ATOM   3830  CG  ASP G   1      94.540  90.880  42.340  1.00  0.00           C
ATOM   3831  OD1 ASP G   1      94.630  91.590  43.370  1.00  0.00           O
ATOM   3832  OD2 ASP G   1      93.520  90.250  42.010  1.00  0.00           O
ATOM   3833  C   ASP G   1      97.780  91.910  40.320  1.00  0.00           C
ATOM   3834  O   ASP G   1      97.790  92.260  39.110  1.00  0.00           O
ATOM   3835  N   ALA G   2      98.800  91.340  40.940  1.00  0.00           N
ATOM   3836  HN  ALA G   2      98.700  91.120  41.910  1.00  0.00           H
ATOM   3837  CA  ALA G   2     100.020  90.950  40.270  1.00  0.00           C
ATOM   3838  HA  ALA G   2     100.260  91.510  39.380  1.00  0.00           H
ATOM   3839  CB  ALA G   2     101.210  91.340  41.140  1.00  0.00           C
ATOM   3840  HB1 ALA G   2     101.150  90.780  42.090  1.00  0.00           H
ATOM   3841  HB2 ALA G   2     102.170  91.160  40.610  1.00  0.00           H
ATOM   3842  HB3 ALA G   2     101.170  92.440  41.320  1.00  0.00           H
ATOM   3843  C   ALA G   2     100.160  89.490  40.040  1.00  0.00           C
ATOM   3844  O   ALA G   2     101.110  88.990  39.440  1.00  0.00           O
ATOM   3845  N   GLU G   3      99.210  88.720  40.670  1.00  0.00           N
ATOM   3846  HN  GLU G   3      98.560  89.190  41.280  1.00  0.00           H
ATOM   3847  CA  GLU G   3      99.000  87.300  40.470  1.00  0.00           C
ATOM   3848  HA  GLU G   3      99.300  87.110  39.450  1.00  0.00           H
ATOM   3849  CB  GLU G   3      99.790  86.630  41.600  1.00  0.00           C
ATOM   3850  HB1 GLU G   3     100.850  86.930  41.450  1.00  0.00           H
ATOM   3851  HB2 GLU G   3      99.690  85.530  41.520  1.00  0.00           H
ATOM   3852  CG  GLU G   3      99.190  86.980  43.010  1.00  0.00           C
ATOM   3853  HG1 GLU G   3      98.150  86.590  43.020  1.00  0.00           H
ATOM   3854  HG2 GLU G   3      99.190  88.080  43.110  1.00  0.00           H
ATOM   3855  CD  GLU G   3      99.980  86.440  44.200  1.00  0.00           C
ATOM   3856  OE1 GLU G   3     100.900  85.590  43.970  1.00  0.00           O
ATOM   3857  OE2 GLU G   3      99.730  86.790  45.370  1.00  0.00           O
ATOM   3858  C   GLU G   3      97.520  86.970  40.610  1.00  0.00           C
ATOM   3859  O   GLU G   3      96.720  87.740  41.090  1.00  0.00           O
ATOM   3860  N   PHE G   4      97.160  85.780  40.100  1.00  0.00           N
ATOM   3861  HN  PHE G   4      97.870  85.110  39.890  1.00  0.00           H
ATOM   3862  CA  PHE G   4      95.710  85.250  40.170  1.00  0.00           C
ATOM   3863  HA  PHE G   4      95.130  86.140  39.950  1.00  0.00           H
ATOM   3864  CB  PHE G   4      95.380  84.120  39.080  1.00  0.00           C
ATOM   3865  HB1 PHE G   4      94.290  83.940  39.110  1.00  0.00           H
ATOM   3866  HB2 PHE G   4      96.060  83.310  39.410  1.00  0.00           H
ATOM   3867  CG  PHE G   4      95.670  84.440  37.670  1.00  0.00           C
ATOM   3868  CD1 PHE G   4      96.080  83.370  36.770  1.00  0.00           C
ATOM   3869  HD1 PHE G   4      95.920  82.350  37.070  1.00  0.00           H
ATOM   3870  CE1 PHE G   4      96.550  83.610  35.470  1.00  0.00           C
ATOM   3871  HE1 PHE G   4      96.910  82.770  34.890  1.00  0.00           H
ATOM   3872  CZ  PHE G   4      96.680  84.940  35.040  1.00  0.00           C
ATOM   3873  HZ  PHE G   4      97.090  85.100  34.050  1.00  0.00           H
ATOM   3874  CD2 PHE G   4      95.760  85.810  37.110  1.00  0.00           C
ATOM   3875  HD2 PHE G   4      95.520  86.660  37.730  1.00  0.00           H
ATOM   3876  CE2 PHE G   4      96.210  86.000  35.810  1.00  0.00           C
ATOM   3877  HE2 PHE G   4      96.410  87.010  35.480  1.00  0.00           H
ATOM   3878  C   PHE G   4      95.380  84.720  41.590  1.00  0.00           C
ATOM   3879  O   PHE G   4      95.910  83.660  41.980  1.00  0.00           O
ATOM   3880  N   ARG G   5      94.600  85.470  42.330  1.00  0.00           N
ATOM   3881  HN  ARG G   5      94.340  86.350  41.950  1.00  0.00           H
ATOM   3882  CA  ARG G   5      94.130  85.160  43.650  1.00  0.00           C
ATOM   3883  HA  ARG G   5      93.890  84.110  43.650  1.00  0.00           H
ATOM   3884  CB  ARG G   5      95.140  85.560  44.840  1.00  0.00           C
ATOM   3885  HB1 ARG G   5      95.900  84.760  44.700  1.00  0.00           H
ATOM   3886  HB2 ARG G   5      94.600  85.490  45.810  1.00  0.00           H
ATOM   3887  CG  ARG G   5      95.770  86.950  44.660  1.00  0.00           C
ATOM   3888  HG1 ARG G   5      96.190  86.870  43.630  1.00  0.00           H
ATOM   3889  HG2 ARG G   5      96.590  87.050  45.400  1.00  0.00           H
ATOM   3890  CD  ARG G   5      94.920  88.250  44.690  1.00  0.00           C
ATOM   3891  HD1 ARG G   5      94.240  88.150  43.810  1.00  0.00           H
ATOM   3892  HD2 ARG G   5      95.640  89.090  44.600  1.00  0.00           H
ATOM   3893  NE  ARG G   5      94.090  88.290  45.890  1.00  0.00           N
ATOM   3894  HE  ARG G   5      93.980  87.510  46.500  1.00  0.00           H
ATOM   3895  CZ  ARG G   5      93.330  89.290  46.290  1.00  0.00           C
ATOM   3896  NH1 ARG G   5      93.290  90.480  45.730  1.00  0.00           N
ATOM   3897 HH11 ARG G   5      93.830  90.550  44.880  1.00  0.00           H
ATOM   3898 HH12 ARG G   5      92.550  91.080  46.020  1.00  0.00           H
ATOM   3899  NH2 ARG G   5      92.380  89.010  47.140  1.00  0.00           N
ATOM   3900 HH21 ARG G   5      92.460  88.110  47.580  1.00  0.00           H
ATOM   3901 HH22 ARG G   5      92.060  89.780  47.690  1.00  0.00           H
ATOM   3902  C   ARG G   5      92.810  85.820  43.950  1.00  0.00           C
ATOM   3903  O   ARG G   5      92.290  86.720  43.250  1.00  0.00           O
ATOM   3904  N   HIS G   6      92.190  85.420  45.050  1.00  0.00           N
ATOM   3905  HN  HIS G   6      92.670  84.750  45.620  1.00  0.00           H
ATOM   3906  CA  HIS G   6      90.810  85.740  45.400  1.00  0.00           C
ATOM   3907  HA  HIS G   6      90.680  86.800  45.260  1.00  0.00           H
ATOM   3908  CB  HIS G   6      89.750  84.990  44.550  1.00  0.00           C
ATOM   3909  HB1 HIS G   6      89.920  83.920  44.760  1.00  0.00           H
ATOM   3910  HB2 HIS G   6      89.960  85.080  43.460  1.00  0.00           H
ATOM   3911  ND1 HIS G   6      88.210  86.830  44.600  1.00  0.00           N
ATOM   3912  CG  HIS G   6      88.360  85.450  44.780  1.00  0.00           C
ATOM   3913  CE1 HIS G   6      87.120  87.110  45.240  1.00  0.00           C
ATOM   3914  HE1 HIS G   6      86.620  88.070  45.380  1.00  0.00           H
ATOM   3915  NE2 HIS G   6      86.590  86.050  45.890  1.00  0.00           N
ATOM   3916  HE2 HIS G   6      85.780  86.050  46.480  1.00  0.00           H
ATOM   3917  CD2 HIS G   6      87.380  84.990  45.580  1.00  0.00           C
ATOM   3918  HD2 HIS G   6      87.320  84.000  46.030  1.00  0.00           H
ATOM   3919  C   HIS G   6      90.690  85.470  46.900  1.00  0.00           C
ATOM   3920  O   HIS G   6      91.530  84.740  47.450  1.00  0.00           O
ATOM   3921  N   ASP G   7      89.610  86.080  47.670  1.00  0.00           N
ATOM   3922  HN  ASP G   7      88.930  86.710  47.280  1.00  0.00           H
ATOM   3923  CA  ASP G   7      89.730  86.010  49.090  1.00  0.00           C
ATOM   3924  HA  ASP G   7      90.350  85.170  49.350  1.00  0.00           H
ATOM   3925  CB  ASP G   7      90.330  87.260  49.780  1.00  0.00           C
ATOM   3926  HB1 ASP G   7      91.390  87.310  49.450  1.00  0.00           H
ATOM   3927  HB2 ASP G   7      90.340  87.230  50.890  1.00  0.00           H
ATOM   3928  CG  ASP G   7      89.650  88.580  49.400  1.00  0.00           C
ATOM   3929  OD1 ASP G   7      89.320  88.760  48.180  1.00  0.00           O
ATOM   3930  OD2 ASP G   7      89.470  89.530  50.260  1.00  0.00           O
ATOM   3931  C   ASP G   7      88.400  85.630  49.640  1.00  0.00           C
ATOM   3932  O   ASP G   7      87.340  86.130  49.110  1.00  0.00           O
ATOM   3933  N   SER G   8      88.290  84.920  50.770  1.00  0.00           N
ATOM   3934  HN  SER G   8      89.150  84.560  51.120  1.00  0.00           H
ATOM   3935  CA  SER G   8      87.140  84.840  51.700  1.00  0.00           C
ATOM   3936  HA  SER G   8      86.640  85.800  51.700  1.00  0.00           H
ATOM   3937  CB  SER G   8      86.200  83.600  51.340  1.00  0.00           C
ATOM   3938  HB1 SER G   8      85.260  83.640  51.930  1.00  0.00           H
ATOM   3939  HB2 SER G   8      86.670  82.620  51.560  1.00  0.00           H
ATOM   3940  OG  SER G   8      85.810  83.580  49.990  1.00  0.00           O
ATOM   3941  HG1 SER G   8      85.650  84.490  49.730  1.00  0.00           H
ATOM   3942  C   SER G   8      87.570  84.510  53.160  1.00  0.00           C
ATOM   3943  O   SER G   8      87.280  83.490  53.800  1.00  0.00           O
ATOM   3944  N   GLY G   9      88.350  85.480  53.770  1.00  0.00           N
ATOM   3945  HN  GLY G   9      88.380  86.360  53.310  1.00  0.00           H
ATOM   3946  CA  GLY G   9      88.960  85.400  55.070  1.00  0.00           C
ATOM   3947  HA1 GLY G   9      89.220  84.350  55.150  1.00  0.00           H
ATOM   3948  HA2 GLY G   9      89.840  86.030  55.060  1.00  0.00           H
ATOM   3949  C   GLY G   9      88.210  85.720  56.310  1.00  0.00           C
ATOM   3950  O   GLY G   9      87.240  86.390  56.360  1.00  0.00           O
ATOM   3951  N   TYR G  10      88.680  85.200  57.430  1.00  0.00           N
ATOM   3952  HN  TYR G  10      89.500  84.630  57.470  1.00  0.00           H
ATOM   3953  CA  TYR G  10      88.220  85.550  58.780  1.00  0.00           C
ATOM   3954  HA  TYR G  10      87.250  85.990  58.630  1.00  0.00           H
ATOM   3955  CB  TYR G  10      88.200  84.350  59.720  1.00  0.00           C
ATOM   3956  HB1 TYR G  10      87.700  84.710  60.640  1.00  0.00           H
ATOM   3957  HB2 TYR G  10      89.240  83.990  59.850  1.00  0.00           H
ATOM   3958  CG  TYR G  10      87.490  83.140  59.200  1.00  0.00           C
ATOM   3959  CD1 TYR G  10      88.250  82.180  58.570  1.00  0.00           C
ATOM   3960  HD1 TYR G  10      89.310  82.330  58.460  1.00  0.00           H
ATOM   3961  CE1 TYR G  10      87.700  80.990  58.080  1.00  0.00           C
ATOM   3962  HE1 TYR G  10      88.300  80.340  57.450  1.00  0.00           H
ATOM   3963  CZ  TYR G  10      86.370  80.690  58.370  1.00  0.00           C
ATOM   3964  OH  TYR G  10      85.810  79.520  57.890  1.00  0.00           O
ATOM   3965  HH  TYR G  10      86.490  78.840  57.850  1.00  0.00           H
ATOM   3966  CD2 TYR G  10      86.100  82.950  59.340  1.00  0.00           C
ATOM   3967  HD2 TYR G  10      85.400  83.640  59.780  1.00  0.00           H
ATOM   3968  CE2 TYR G  10      85.560  81.710  58.970  1.00  0.00           C
ATOM   3969  HE2 TYR G  10      84.510  81.500  59.060  1.00  0.00           H
ATOM   3970  C   TYR G  10      88.960  86.740  59.320  1.00  0.00           C
ATOM   3971  O   TYR G  10      90.150  86.660  59.670  1.00  0.00           O
ATOM   3972  N   GLU G  11      88.270  87.840  59.440  1.00  0.00           N
ATOM   3973  HN  GLU G  11      87.280  87.900  59.320  1.00  0.00           H
ATOM   3974  CA  GLU G  11      88.980  89.020  59.880  1.00  0.00           C
ATOM   3975  HA  GLU G  11      90.020  88.900  60.150  1.00  0.00           H
ATOM   3976  CB  GLU G  11      88.930  89.990  58.650  1.00  0.00           C
ATOM   3977  HB1 GLU G  11      89.330  90.950  59.050  1.00  0.00           H
ATOM   3978  HB2 GLU G  11      87.840  90.050  58.450  1.00  0.00           H
ATOM   3979  CG  GLU G  11      89.680  89.610  57.360  1.00  0.00           C
ATOM   3980  HG1 GLU G  11      89.290  88.600  57.090  1.00  0.00           H
ATOM   3981  HG2 GLU G  11      90.750  89.540  57.650  1.00  0.00           H
ATOM   3982  CD  GLU G  11      89.530  90.420  56.080  1.00  0.00           C
ATOM   3983  OE1 GLU G  11      89.790  91.630  56.170  1.00  0.00           O
ATOM   3984  OE2 GLU G  11      88.980  89.910  55.080  1.00  0.00           O
ATOM   3985  C   GLU G  11      88.290  89.530  61.090  1.00  0.00           C
ATOM   3986  O   GLU G  11      87.220  90.130  61.040  1.00  0.00           O
ATOM   3987  N   VAL G  12      88.900  89.290  62.280  1.00  0.00           N
ATOM   3988  HN  VAL G  12      89.690  88.690  62.360  1.00  0.00           H
ATOM   3989  CA  VAL G  12      88.540  89.730  63.580  1.00  0.00           C
ATOM   3990  HA  VAL G  12      87.520  90.110  63.600  1.00  0.00           H
ATOM   3991  CB  VAL G  12      88.810  88.680  64.630  1.00  0.00           C
ATOM   3992  HB  VAL G  12      89.900  88.530  64.710  1.00  0.00           H
ATOM   3993  CG1 VAL G  12      88.220  89.000  66.020  1.00  0.00           C
ATOM   3994 HG11 VAL G  12      88.400  88.200  66.770  1.00  0.00           H
ATOM   3995 HG12 VAL G  12      88.680  89.880  66.530  1.00  0.00           H
ATOM   3996 HG13 VAL G  12      87.170  89.330  65.870  1.00  0.00           H
ATOM   3997  CG2 VAL G  12      88.340  87.290  64.160  1.00  0.00           C
ATOM   3998 HG21 VAL G  12      88.390  86.470  64.910  1.00  0.00           H
ATOM   3999 HG22 VAL G  12      87.330  87.370  63.700  1.00  0.00           H
ATOM   4000 HG23 VAL G  12      89.000  86.850  63.380  1.00  0.00           H
ATOM   4001  C   VAL G  12      89.400  91.020  63.910  1.00  0.00           C
ATOM   4002  O   VAL G  12      90.560  90.930  64.350  1.00  0.00           O
ATOM   4003  N   HIS G  13      88.790  92.280  63.800  1.00  0.00           N
ATOM   4004  HN  HIS G  13      87.810  92.380  63.600  1.00  0.00           H
ATOM   4005  CA  HIS G  13      89.490  93.570  64.030  1.00  0.00           C
ATOM   4006  HA  HIS G  13      90.510  93.260  64.190  1.00  0.00           H
ATOM   4007  CB  HIS G  13      89.420  94.600  62.880  1.00  0.00           C
ATOM   4008  HB1 HIS G  13      89.650  95.660  63.130  1.00  0.00           H
ATOM   4009  HB2 HIS G  13      88.350  94.780  62.640  1.00  0.00           H
ATOM   4010  ND1 HIS G  13      91.530  93.850  61.920  1.00  0.00           N
ATOM   4011  CG  HIS G  13      90.200  94.110  61.650  1.00  0.00           C
ATOM   4012  CE1 HIS G  13      92.080  93.590  60.730  1.00  0.00           C
ATOM   4013  HE1 HIS G  13      93.150  93.550  60.490  1.00  0.00           H
ATOM   4014  NE2 HIS G  13      91.080  93.500  59.740  1.00  0.00           N
ATOM   4015  HE2 HIS G  13      91.250  93.010  58.890  1.00  0.00           H
ATOM   4016  CD2 HIS G  13      89.830  93.900  60.360  1.00  0.00           C
ATOM   4017  HD2 HIS G  13      88.820  94.060  60.000  1.00  0.00           H
ATOM   4018  C   HIS G  13      88.920  94.330  65.230  1.00  0.00           C
ATOM   4019  O   HIS G  13      87.760  94.790  65.160  1.00  0.00           O
ATOM   4020  N   HIS G  14      89.710  94.510  66.250  1.00  0.00           N
ATOM   4021  HN  HIS G  14      90.520  93.950  66.320  1.00  0.00           H
ATOM   4022  CA  HIS G  14      89.420  95.260  67.490  1.00  0.00           C
ATOM   4023  HA  HIS G  14      90.350  95.320  68.030  1.00  0.00           H
ATOM   4024  CB  HIS G  14      89.110  96.770  67.190  1.00  0.00           C
ATOM   4025  HB1 HIS G  14      88.840  97.310  68.120  1.00  0.00           H
ATOM   4026  HB2 HIS G  14      88.220  96.750  66.520  1.00  0.00           H
ATOM   4027  ND1 HIS G  14      91.360  98.050  67.580  1.00  0.00           N
ATOM   4028  CG  HIS G  14      90.320  97.570  66.740  1.00  0.00           C
ATOM   4029  CE1 HIS G  14      92.100  98.890  66.840  1.00  0.00           C
ATOM   4030  HE1 HIS G  14      93.010  99.390  67.160  1.00  0.00           H
ATOM   4031  NE2 HIS G  14      91.660  98.960  65.570  1.00  0.00           N
ATOM   4032  HE2 HIS G  14      92.090  99.260  64.710  1.00  0.00           H
ATOM   4033  CD2 HIS G  14      90.530  98.160  65.550  1.00  0.00           C
ATOM   4034  HD2 HIS G  14      90.110  97.960  64.570  1.00  0.00           H
ATOM   4035  C   HIS G  14      88.370  94.650  68.460  1.00  0.00           C
ATOM   4036  O   HIS G  14      87.180  94.590  68.090  1.00  0.00           O
ATOM   4037  N   GLN G  15      88.810  94.260  69.680  1.00  0.00           N
ATOM   4038  HN  GLN G  15      89.770  94.390  69.910  1.00  0.00           H
ATOM   4039  CA  GLN G  15      87.930  93.870  70.750  1.00  0.00           C
ATOM   4040  HA  GLN G  15      86.930  94.150  70.460  1.00  0.00           H
ATOM   4041  CB  GLN G  15      88.000  92.330  71.000  1.00  0.00           C
ATOM   4042  HB1 GLN G  15      89.020  91.930  71.170  1.00  0.00           H
ATOM   4043  HB2 GLN G  15      87.600  91.900  70.050  1.00  0.00           H
ATOM   4044  CG  GLN G  15      87.080  91.790  72.160  1.00  0.00           C
ATOM   4045  HG1 GLN G  15      86.040  91.920  71.780  1.00  0.00           H
ATOM   4046  HG2 GLN G  15      87.140  92.360  73.110  1.00  0.00           H
ATOM   4047  CD  GLN G  15      87.340  90.330  72.460  1.00  0.00           C
ATOM   4048  OE1 GLN G  15      88.350  89.990  73.130  1.00  0.00           O
ATOM   4049  NE2 GLN G  15      86.390  89.420  72.110  1.00  0.00           N
ATOM   4050 HE21 GLN G  15      85.610  89.770  71.580  1.00  0.00           H
ATOM   4051 HE22 GLN G  15      86.640  88.460  72.090  1.00  0.00           H
ATOM   4052  C   GLN G  15      88.260  94.570  72.080  1.00  0.00           C
ATOM   4053  O   GLN G  15      89.360  94.550  72.590  1.00  0.00           O
ATOM   4054  N   LYS G  16      87.260  95.280  72.640  1.00  0.00           N
ATOM   4055  HN  LYS G  16      86.350  95.210  72.240  1.00  0.00           H
ATOM   4056  CA  LYS G  16      87.450  96.050  73.850  1.00  0.00           C
ATOM   4057  HA  LYS G  16      88.400  95.950  74.360  1.00  0.00           H
ATOM   4058  CB  LYS G  16      87.200  97.460  73.550  1.00  0.00           C
ATOM   4059  HB1 LYS G  16      87.070  98.050  74.480  1.00  0.00           H
ATOM   4060  HB2 LYS G  16      86.250  97.580  73.000  1.00  0.00           H
ATOM   4061  CG  LYS G  16      88.430  98.090  72.720  1.00  0.00           C
ATOM   4062  HG1 LYS G  16      88.530  97.520  71.770  1.00  0.00           H
ATOM   4063  HG2 LYS G  16      89.350  98.050  73.340  1.00  0.00           H
ATOM   4064  CD  LYS G  16      88.060  99.570  72.410  1.00  0.00           C
ATOM   4065  HD1 LYS G  16      87.300  99.940  73.130  1.00  0.00           H
ATOM   4066  HD2 LYS G  16      88.980 100.170  72.530  1.00  0.00           H
ATOM   4067  CE  LYS G  16      87.440  99.670  71.030  1.00  0.00           C
ATOM   4068  HE1 LYS G  16      86.330  99.610  71.020  1.00  0.00           H
ATOM   4069  HE2 LYS G  16      87.910  98.860  70.420  1.00  0.00           H
ATOM   4070  NZ  LYS G  16      87.790 100.860  70.320  1.00  0.00           N
ATOM   4071  HZ1 LYS G  16      88.720 100.630  69.920  1.00  0.00           H
ATOM   4072  HZ2 LYS G  16      87.140 101.010  69.520  1.00  0.00           H
ATOM   4073  HZ3 LYS G  16      87.900 101.670  70.960  1.00  0.00           H
ATOM   4074  C   LYS G  16      86.530  95.580  74.970  1.00  0.00           C
ATOM   4075  O   LYS G  16      85.320  95.720  75.040  1.00  0.00           O
ATOM   4076  N   LEU G  17      87.150  95.040  76.030  1.00  0.00           N
ATOM   4077  HN  LEU G  17      88.130  94.910  76.030  1.00  0.00           H
ATOM   4078  CA  LEU G  17      86.410  94.730  77.270  1.00  0.00           C
ATOM   4079  HA  LEU G  17      85.350  94.750  77.070  1.00  0.00           H
ATOM   4080  CB  LEU G  17      86.700  93.310  77.870  1.00  0.00           C
ATOM   4081  HB1 LEU G  17      86.310  93.360  78.910  1.00  0.00           H
ATOM   4082  HB2 LEU G  17      87.800  93.150  77.860  1.00  0.00           H
ATOM   4083  CG  LEU G  17      86.020  92.060  77.070  1.00  0.00           C
ATOM   4084  HG  LEU G  17      85.120  92.450  76.560  1.00  0.00           H
ATOM   4085  CD1 LEU G  17      86.890  91.490  76.030  1.00  0.00           C
ATOM   4086 HD11 LEU G  17      87.810  91.070  76.490  1.00  0.00           H
ATOM   4087 HD12 LEU G  17      86.360  90.610  75.590  1.00  0.00           H
ATOM   4088 HD13 LEU G  17      87.150  92.300  75.320  1.00  0.00           H
ATOM   4089  CD2 LEU G  17      85.680  90.970  78.050  1.00  0.00           C
ATOM   4090 HD21 LEU G  17      85.040  91.340  78.890  1.00  0.00           H
ATOM   4091 HD22 LEU G  17      85.150  90.100  77.620  1.00  0.00           H
ATOM   4092 HD23 LEU G  17      86.570  90.580  78.590  1.00  0.00           H
ATOM   4093  C   LEU G  17      86.740  95.790  78.330  1.00  0.00           C
ATOM   4094  O   LEU G  17      87.900  95.900  78.650  1.00  0.00           O
ATOM   4095  N   VAL G  18      85.750  96.500  78.910  1.00  0.00           N
ATOM   4096  HN  VAL G  18      84.790  96.490  78.620  1.00  0.00           H
ATOM   4097  CA  VAL G  18      86.040  97.550  79.880  1.00  0.00           C
ATOM   4098  HA  VAL G  18      87.100  97.520  80.050  1.00  0.00           H
ATOM   4099  CB  VAL G  18      85.630  98.900  79.420  1.00  0.00           C
ATOM   4100  HB  VAL G  18      84.640  98.920  78.930  1.00  0.00           H
ATOM   4101  CG1 VAL G  18      85.570  99.850  80.680  1.00  0.00           C
ATOM   4102 HG11 VAL G  18      85.500 100.900  80.330  1.00  0.00           H
ATOM   4103 HG12 VAL G  18      84.610  99.640  81.210  1.00  0.00           H
ATOM   4104 HG13 VAL G  18      86.390  99.680  81.410  1.00  0.00           H
ATOM   4105  CG2 VAL G  18      86.650  99.420  78.410  1.00  0.00           C
ATOM   4106 HG21 VAL G  18      86.390 100.470  78.180  1.00  0.00           H
ATOM   4107 HG22 VAL G  18      87.620  99.500  78.940  1.00  0.00           H
ATOM   4108 HG23 VAL G  18      86.750  98.750  77.530  1.00  0.00           H
ATOM   4109  C   VAL G  18      85.280  97.010  81.130  1.00  0.00           C
ATOM   4110  O   VAL G  18      84.050  96.760  81.140  1.00  0.00           O
ATOM   4111  N   PHE G  19      85.980  96.900  82.230  1.00  0.00           N
ATOM   4112  HN  PHE G  19      86.950  97.120  82.240  1.00  0.00           H
ATOM   4113  CA  PHE G  19      85.390  96.660  83.550  1.00  0.00           C
ATOM   4114  HA  PHE G  19      84.510  96.050  83.420  1.00  0.00           H
ATOM   4115  CB  PHE G  19      86.320  95.830  84.510  1.00  0.00           C
ATOM   4116  HB1 PHE G  19      85.970  95.860  85.570  1.00  0.00           H
ATOM   4117  HB2 PHE G  19      87.360  96.200  84.390  1.00  0.00           H
ATOM   4118  CG  PHE G  19      86.430  94.430  83.960  1.00  0.00           C
ATOM   4119  CD1 PHE G  19      87.410  93.970  83.070  1.00  0.00           C
ATOM   4120  HD1 PHE G  19      88.100  94.630  82.560  1.00  0.00           H
ATOM   4121  CE1 PHE G  19      87.440  92.600  82.790  1.00  0.00           C
ATOM   4122  HE1 PHE G  19      88.250  92.310  82.150  1.00  0.00           H
ATOM   4123  CZ  PHE G  19      86.630  91.660  83.460  1.00  0.00           C
ATOM   4124  HZ  PHE G  19      86.740  90.620  83.180  1.00  0.00           H
ATOM   4125  CD2 PHE G  19      85.620  93.510  84.610  1.00  0.00           C
ATOM   4126  HD2 PHE G  19      84.960  93.850  85.390  1.00  0.00           H
ATOM   4127  CE2 PHE G  19      85.660  92.170  84.320  1.00  0.00           C
ATOM   4128  HE2 PHE G  19      85.150  91.470  84.970  1.00  0.00           H
ATOM   4129  C   PHE G  19      84.860  97.930  84.220  1.00  0.00           C
ATOM   4130  O   PHE G  19      83.740  98.340  83.960  1.00  0.00           O
ATOM   4131  N   PHE G  20      85.610  98.570  85.100  1.00  0.00           N
ATOM   4132  HN  PHE G  20      86.550  98.370  85.380  1.00  0.00           H
ATOM   4133  CA  PHE G  20      85.130  99.860  85.600  1.00  0.00           C
ATOM   4134  HA  PHE G  20      84.050  99.810  85.570  1.00  0.00           H
ATOM   4135  CB  PHE G  20      85.630 100.040  87.060  1.00  0.00           C
ATOM   4136  HB1 PHE G  20      85.230 100.960  87.540  1.00  0.00           H
ATOM   4137  HB2 PHE G  20      86.730 100.070  86.970  1.00  0.00           H
ATOM   4138  CG  PHE G  20      85.190  98.850  87.870  1.00  0.00           C
ATOM   4139  CD1 PHE G  20      86.130  97.890  88.260  1.00  0.00           C
ATOM   4140  HD1 PHE G  20      87.110  97.850  87.820  1.00  0.00           H
ATOM   4141  CE1 PHE G  20      85.740  96.930  89.170  1.00  0.00           C
ATOM   4142  HE1 PHE G  20      86.440  96.200  89.560  1.00  0.00           H
ATOM   4143  CZ  PHE G  20      84.460  96.920  89.710  1.00  0.00           C
ATOM   4144  HZ  PHE G  20      84.240  96.160  90.450  1.00  0.00           H
ATOM   4145  CD2 PHE G  20      83.890  98.870  88.430  1.00  0.00           C
ATOM   4146  HD2 PHE G  20      83.210  99.680  88.200  1.00  0.00           H
ATOM   4147  CE2 PHE G  20      83.510  97.910  89.370  1.00  0.00           C
ATOM   4148  HE2 PHE G  20      82.560  97.900  89.880  1.00  0.00           H
ATOM   4149  C   PHE G  20      85.520 101.040  84.760  1.00  0.00           C
ATOM   4150  O   PHE G  20      86.690 101.390  84.550  1.00  0.00           O
ATOM   4151  N   ALA G  21      84.480 101.600  84.090  1.00  0.00           N
ATOM   4152  HN  ALA G  21      83.640 101.070  84.160  1.00  0.00           H
ATOM   4153  CA  ALA G  21      84.470 102.680  83.190  1.00  0.00           C
ATOM   4154  HA  ALA G  21      85.340 102.500  82.570  1.00  0.00           H
ATOM   4155  CB  ALA G  21      83.260 102.680  82.280  1.00  0.00           C
ATOM   4156  HB1 ALA G  21      83.140 101.630  81.930  1.00  0.00           H
ATOM   4157  HB2 ALA G  21      82.290 102.790  82.800  1.00  0.00           H
ATOM   4158  HB3 ALA G  21      83.230 103.350  81.390  1.00  0.00           H
ATOM   4159  C   ALA G  21      84.660 104.020  83.810  1.00  0.00           C
ATOM   4160  O   ALA G  21      84.780 104.980  83.050  1.00  0.00           O
ATOM   4161  N   GLU G  22      84.480 104.160  85.140  1.00  0.00           N
ATOM   4162  HN  GLU G  22      84.240 103.320  85.620  1.00  0.00           H
ATOM   4163  CA  GLU G  22      84.400 105.410  85.830  1.00  0.00           C
ATOM   4164  HA  GLU G  22      84.640 106.250  85.200  1.00  0.00           H
ATOM   4165  CB  GLU G  22      82.940 105.520  86.370  1.00  0.00           C
ATOM   4166  HB1 GLU G  22      82.710 106.280  87.150  1.00  0.00           H
ATOM   4167  HB2 GLU G  22      82.940 104.510  86.830  1.00  0.00           H
ATOM   4168  CG  GLU G  22      81.980 105.620  85.100  1.00  0.00           C
ATOM   4169  HG1 GLU G  22      80.940 105.480  85.480  1.00  0.00           H
ATOM   4170  HG2 GLU G  22      82.190 104.800  84.390  1.00  0.00           H
ATOM   4171  CD  GLU G  22      81.950 107.030  84.510  1.00  0.00           C
ATOM   4172  OE1 GLU G  22      81.560 107.190  83.310  1.00  0.00           O
ATOM   4173  OE2 GLU G  22      82.190 107.940  85.290  1.00  0.00           O
ATOM   4174  C   GLU G  22      85.400 105.520  87.020  1.00  0.00           C
ATOM   4175  O   GLU G  22      85.810 104.560  87.730  1.00  0.00           O
ATOM   4176  N   ASP G  23      85.770 106.740  87.360  1.00  0.00           N
ATOM   4177  HN  ASP G  23      85.390 107.500  86.840  1.00  0.00           H
ATOM   4178  CA  ASP G  23      86.780 107.130  88.460  1.00  0.00           C
ATOM   4179  HA  ASP G  23      87.730 106.660  88.270  1.00  0.00           H
ATOM   4180  CB  ASP G  23      87.160 108.640  88.470  1.00  0.00           C
ATOM   4181  HB1 ASP G  23      87.900 108.890  87.680  1.00  0.00           H
ATOM   4182  HB2 ASP G  23      87.640 108.870  89.440  1.00  0.00           H
ATOM   4183  CG  ASP G  23      85.970 109.540  88.220  1.00  0.00           C
ATOM   4184  OD1 ASP G  23      85.820 110.490  89.000  1.00  0.00           O
ATOM   4185  OD2 ASP G  23      85.210 109.390  87.230  1.00  0.00           O
ATOM   4186  C   ASP G  23      86.250 106.540  89.790  1.00  0.00           C
ATOM   4187  O   ASP G  23      85.060 106.560  90.130  1.00  0.00           O
ATOM   4188  N   VAL G  24      87.170 105.950  90.640  1.00  0.00           N
ATOM   4189  HN  VAL G  24      88.100 106.000  90.290  1.00  0.00           H
ATOM   4190  CA  VAL G  24      86.940 105.420  91.980  1.00  0.00           C
ATOM   4191  HA  VAL G  24      85.930 105.110  92.190  1.00  0.00           H
ATOM   4192  CB  VAL G  24      87.710 104.100  92.220  1.00  0.00           C
ATOM   4193  HB  VAL G  24      88.760 104.440  92.110  1.00  0.00           H
ATOM   4194  CG1 VAL G  24      87.670 103.620  93.700  1.00  0.00           C
ATOM   4195 HG11 VAL G  24      88.310 104.240  94.360  1.00  0.00           H
ATOM   4196 HG12 VAL G  24      86.590 103.550  93.940  1.00  0.00           H
ATOM   4197 HG13 VAL G  24      88.220 102.660  93.640  1.00  0.00           H
ATOM   4198  CG2 VAL G  24      87.210 103.160  91.180  1.00  0.00           C
ATOM   4199 HG21 VAL G  24      87.520 103.460  90.160  1.00  0.00           H
ATOM   4200 HG22 VAL G  24      87.690 102.170  91.290  1.00  0.00           H
ATOM   4201 HG23 VAL G  24      86.100 103.210  91.220  1.00  0.00           H
ATOM   4202  C   VAL G  24      87.360 106.430  93.020  1.00  0.00           C
ATOM   4203  O   VAL G  24      88.420 107.100  92.890  1.00  0.00           O
ATOM   4204  N   GLY G  25      86.570 106.710  94.080  1.00  0.00           N
ATOM   4205  HN  GLY G  25      85.720 106.200  94.210  1.00  0.00           H
ATOM   4206  CA  GLY G  25      86.900 107.640  95.210  1.00  0.00           C
ATOM   4207  HA1 GLY G  25      87.440 108.440  94.710  1.00  0.00           H
ATOM   4208  HA2 GLY G  25      85.920 107.880  95.590  1.00  0.00           H
ATOM   4209  C   GLY G  25      87.740 106.880  96.190  1.00  0.00           C
ATOM   4210  O   GLY G  25      88.480 105.890  95.940  1.00  0.00           O
ATOM   4211  N   SER G  26      87.590 107.320  97.440  1.00  0.00           N
ATOM   4212  HN  SER G  26      86.860 107.980  97.640  1.00  0.00           H
ATOM   4213  CA  SER G  26      88.310 106.710  98.610  1.00  0.00           C
ATOM   4214  HA  SER G  26      89.310 106.500  98.240  1.00  0.00           H
ATOM   4215  CB  SER G  26      88.420 107.610  99.800  1.00  0.00           C
ATOM   4216  HB1 SER G  26      87.360 107.830 100.040  1.00  0.00           H
ATOM   4217  HB2 SER G  26      88.980 108.500  99.430  1.00  0.00           H
ATOM   4218  OG  SER G  26      89.100 106.930 100.860  1.00  0.00           O
ATOM   4219  HG1 SER G  26      90.030 106.800 100.640  1.00  0.00           H
ATOM   4220  C   SER G  26      87.570 105.430  98.930  1.00  0.00           C
ATOM   4221  O   SER G  26      86.460 105.400  99.370  1.00  0.00           O
ATOM   4222  N   ASN G  27      88.240 104.300  98.760  1.00  0.00           N
ATOM   4223  HN  ASN G  27      89.170 104.430  98.430  1.00  0.00           H
ATOM   4224  CA  ASN G  27      87.820 102.950  98.970  1.00  0.00           C
ATOM   4225  HA  ASN G  27      86.740 102.980  98.960  1.00  0.00           H
ATOM   4226  CB  ASN G  27      88.290 102.010  97.850  1.00  0.00           C
ATOM   4227  HB1 ASN G  27      89.400 102.030  97.860  1.00  0.00           H
ATOM   4228  HB2 ASN G  27      87.900 102.350  96.870  1.00  0.00           H
ATOM   4229  CG  ASN G  27      87.790 100.570  98.200  1.00  0.00           C
ATOM   4230  OD1 ASN G  27      86.590 100.380  98.390  1.00  0.00           O
ATOM   4231  ND2 ASN G  27      88.730  99.580  98.240  1.00  0.00           N
ATOM   4232 HD21 ASN G  27      89.680  99.860  98.110  1.00  0.00           H
ATOM   4233 HD22 ASN G  27      88.460  98.630  98.410  1.00  0.00           H
ATOM   4234  C   ASN G  27      88.230 102.430 100.350  1.00  0.00           C
ATOM   4235  O   ASN G  27      89.400 102.430 100.680  1.00  0.00           O
ATOM   4236  N   LYS G  28      87.260 101.980 101.200  1.00  0.00           N
ATOM   4237  HN  LYS G  28      86.280 101.970 101.010  1.00  0.00           H
ATOM   4238  CA  LYS G  28      87.670 101.350 102.460  1.00  0.00           C
ATOM   4239  HA  LYS G  28      88.670 100.940 102.540  1.00  0.00           H
ATOM   4240  CB  LYS G  28      87.490 102.260 103.710  1.00  0.00           C
ATOM   4241  HB1 LYS G  28      87.970 103.230 103.460  1.00  0.00           H
ATOM   4242  HB2 LYS G  28      88.010 101.650 104.470  1.00  0.00           H
ATOM   4243  CG  LYS G  28      86.090 102.570 104.090  1.00  0.00           C
ATOM   4244  HG1 LYS G  28      85.400 101.690 104.150  1.00  0.00           H
ATOM   4245  HG2 LYS G  28      85.580 103.290 103.420  1.00  0.00           H
ATOM   4246  CD  LYS G  28      85.950 103.220 105.450  1.00  0.00           C
ATOM   4247  HD1 LYS G  28      86.940 103.610 105.760  1.00  0.00           H
ATOM   4248  HD2 LYS G  28      85.190 104.010 105.310  1.00  0.00           H
ATOM   4249  CE  LYS G  28      85.590 102.240 106.530  1.00  0.00           C
ATOM   4250  HE1 LYS G  28      86.420 101.520 106.660  1.00  0.00           H
ATOM   4251  HE2 LYS G  28      84.680 101.700 106.180  1.00  0.00           H
ATOM   4252  NZ  LYS G  28      85.460 102.990 107.760  1.00  0.00           N
ATOM   4253  HZ1 LYS G  28      85.990 102.530 108.530  1.00  0.00           H
ATOM   4254  HZ2 LYS G  28      85.920 103.920 107.650  1.00  0.00           H
ATOM   4255  HZ3 LYS G  28      84.460 103.130 108.020  1.00  0.00           H
ATOM   4256  C   LYS G  28      86.930 100.070 102.550  1.00  0.00           C
ATOM   4257  O   LYS G  28      87.070  99.310 103.520  1.00  0.00           O
ATOM   4258  N   GLY G  29      86.210  99.670 101.500  1.00  0.00           N
ATOM   4259  HN  GLY G  29      86.260 100.160 100.630  1.00  0.00           H
ATOM   4260  CA  GLY G  29      85.580  98.350 101.430  1.00  0.00           C
ATOM   4261  HA1 GLY G  29      85.500  97.830 102.370  1.00  0.00           H
ATOM   4262  HA2 GLY G  29      84.630  98.530 100.940  1.00  0.00           H
ATOM   4263  C   GLY G  29      86.330  97.520 100.450  1.00  0.00           C
ATOM   4264  O   GLY G  29      87.580  97.620 100.480  1.00  0.00           O
ATOM   4265  N   ALA G  30      85.630  96.650  99.740  1.00  0.00           N
ATOM   4266  HN  ALA G  30      84.630  96.580  99.750  1.00  0.00           H
ATOM   4267  CA  ALA G  30      86.240  95.840  98.740  1.00  0.00           C
ATOM   4268  HA  ALA G  30      87.300  96.060  98.760  1.00  0.00           H
ATOM   4269  CB  ALA G  30      86.060  94.390  99.020  1.00  0.00           C
ATOM   4270  HB1 ALA G  30      85.000  94.120  99.200  1.00  0.00           H
ATOM   4271  HB2 ALA G  30      86.490  93.640  98.320  1.00  0.00           H
ATOM   4272  HB3 ALA G  30      86.630  94.200  99.960  1.00  0.00           H
ATOM   4273  C   ALA G  30      85.710  96.130  97.280  1.00  0.00           C
ATOM   4274  O   ALA G  30      84.540  96.190  97.030  1.00  0.00           O
ATOM   4275  N   ILE G  31      86.600  96.400  96.310  1.00  0.00           N
ATOM   4276  HN  ILE G  31      87.570  96.410  96.510  1.00  0.00           H
ATOM   4277  CA  ILE G  31      86.310  96.590  94.900  1.00  0.00           C
ATOM   4278  HA  ILE G  31      85.240  96.580  94.780  1.00  0.00           H
ATOM   4279  CB  ILE G  31      86.580  97.970  94.320  1.00  0.00           C
ATOM   4280  HB  ILE G  31      87.680  98.130  94.390  1.00  0.00           H
ATOM   4281  CG2 ILE G  31      86.150  98.180  92.780  1.00  0.00           C
ATOM   4282 HG21 ILE G  31      86.620  99.100  92.360  1.00  0.00           H
ATOM   4283 HG22 ILE G  31      86.430  97.320  92.150  1.00  0.00           H
ATOM   4284 HG23 ILE G  31      85.050  98.300  92.760  1.00  0.00           H
ATOM   4285  CG1 ILE G  31      85.950  99.070  95.240  1.00  0.00           C
ATOM   4286 HG11 ILE G  31      86.020  98.800  96.310  1.00  0.00           H
ATOM   4287 HG12 ILE G  31      84.860  99.060  95.030  1.00  0.00           H
ATOM   4288  CD  ILE G  31      86.500 100.470  94.940  1.00  0.00           C
ATOM   4289  HD1 ILE G  31      87.560 100.660  95.230  1.00  0.00           H
ATOM   4290  HD2 ILE G  31      86.450 100.730  93.870  1.00  0.00           H
ATOM   4291  HD3 ILE G  31      85.890 101.150  95.560  1.00  0.00           H
ATOM   4292  C   ILE G  31      87.000  95.450  94.100  1.00  0.00           C
ATOM   4293  O   ILE G  31      88.270  95.290  94.150  1.00  0.00           O
ATOM   4294  N   ILE G  32      86.220  94.590  93.440  1.00  0.00           N
ATOM   4295  HN  ILE G  32      85.230  94.660  93.480  1.00  0.00           H
ATOM   4296  CA  ILE G  32      86.740  93.450  92.760  1.00  0.00           C
ATOM   4297  HA  ILE G  32      87.820  93.470  92.760  1.00  0.00           H
ATOM   4298  CB  ILE G  32      86.510  92.060  93.390  1.00  0.00           C
ATOM   4299  HB  ILE G  32      85.420  91.880  93.520  1.00  0.00           H
ATOM   4300  CG2 ILE G  32      86.960  91.050  92.330  1.00  0.00           C
ATOM   4301 HG21 ILE G  32      87.040  89.980  92.620  1.00  0.00           H
ATOM   4302 HG22 ILE G  32      86.290  91.110  91.450  1.00  0.00           H
ATOM   4303 HG23 ILE G  32      87.940  91.370  91.920  1.00  0.00           H
ATOM   4304  CG1 ILE G  32      87.220  91.790  94.760  1.00  0.00           C
ATOM   4305 HG11 ILE G  32      88.240  92.230  94.670  1.00  0.00           H
ATOM   4306 HG12 ILE G  32      87.380  90.700  94.890  1.00  0.00           H
ATOM   4307  CD  ILE G  32      86.550  92.260  96.020  1.00  0.00           C
ATOM   4308  HD1 ILE G  32      87.020  91.890  96.960  1.00  0.00           H
ATOM   4309  HD2 ILE G  32      86.550  93.370  96.110  1.00  0.00           H
ATOM   4310  HD3 ILE G  32      85.490  91.920  96.000  1.00  0.00           H
ATOM   4311  C   ILE G  32      86.260  93.520  91.240  1.00  0.00           C
ATOM   4312  O   ILE G  32      85.100  93.750  90.970  1.00  0.00           O
ATOM   4313  N   GLY G  33      87.170  93.520  90.280  1.00  0.00           N
ATOM   4314  HN  GLY G  33      88.150  93.500  90.470  1.00  0.00           H
ATOM   4315  CA  GLY G  33      86.770  93.500  88.830  1.00  0.00           C
ATOM   4316  HA1 GLY G  33      86.060  94.300  88.680  1.00  0.00           H
ATOM   4317  HA2 GLY G  33      87.690  93.470  88.260  1.00  0.00           H
ATOM   4318  C   GLY G  33      86.160  92.280  88.380  1.00  0.00           C
ATOM   4319  O   GLY G  33      85.060  92.270  87.840  1.00  0.00           O
ATOM   4320  N   LEU G  34      86.780  91.120  88.510  1.00  0.00           N
ATOM   4321  HN  LEU G  34      87.730  91.120  88.810  1.00  0.00           H
ATOM   4322  CA  LEU G  34      86.130  89.830  88.180  1.00  0.00           C
ATOM   4323  HA  LEU G  34      85.060  89.950  88.240  1.00  0.00           H
ATOM   4324  CB  LEU G  34      86.560  89.190  86.840  1.00  0.00           C
ATOM   4325  HB1 LEU G  34      87.670  89.270  86.880  1.00  0.00           H
ATOM   4326  HB2 LEU G  34      86.160  89.770  85.980  1.00  0.00           H
ATOM   4327  CG  LEU G  34      86.250  87.680  86.690  1.00  0.00           C
ATOM   4328  HG  LEU G  34      86.960  87.130  87.340  1.00  0.00           H
ATOM   4329  CD1 LEU G  34      84.790  87.300  86.860  1.00  0.00           C
ATOM   4330 HD11 LEU G  34      84.660  86.240  87.180  1.00  0.00           H
ATOM   4331 HD12 LEU G  34      84.350  87.940  87.650  1.00  0.00           H
ATOM   4332 HD13 LEU G  34      84.280  87.390  85.880  1.00  0.00           H
ATOM   4333  CD2 LEU G  34      86.660  87.280  85.320  1.00  0.00           C
ATOM   4334 HD21 LEU G  34      86.110  87.820  84.520  1.00  0.00           H
ATOM   4335 HD22 LEU G  34      87.690  87.660  85.130  1.00  0.00           H
ATOM   4336 HD23 LEU G  34      86.620  86.190  85.100  1.00  0.00           H
ATOM   4337  C   LEU G  34      86.390  88.860  89.350  1.00  0.00           C
ATOM   4338  O   LEU G  34      87.500  88.560  89.780  1.00  0.00           O
ATOM   4339  N   MET G  35      85.290  88.300  89.920  1.00  0.00           N
ATOM   4340  HN  MET G  35      84.380  88.400  89.520  1.00  0.00           H
ATOM   4341  CA  MET G  35      85.430  87.340  91.060  1.00  0.00           C
ATOM   4342  HA  MET G  35      86.450  87.270  91.410  1.00  0.00           H
ATOM   4343  CB  MET G  35      84.550  87.780  92.220  1.00  0.00           C
ATOM   4344  HB1 MET G  35      83.530  88.030  91.870  1.00  0.00           H
ATOM   4345  HB2 MET G  35      84.790  88.790  92.610  1.00  0.00           H
ATOM   4346  CG  MET G  35      84.620  86.820  93.440  1.00  0.00           C
ATOM   4347  HG1 MET G  35      85.420  87.100  94.150  1.00  0.00           H
ATOM   4348  HG2 MET G  35      84.710  85.750  93.150  1.00  0.00           H
ATOM   4349  SD  MET G  35      83.110  86.860  94.310  1.00  0.00           S
ATOM   4350  CE  MET G  35      83.150  85.340  95.230  1.00  0.00           C
ATOM   4351  HE1 MET G  35      82.990  84.450  94.580  1.00  0.00           H
ATOM   4352  HE2 MET G  35      84.010  85.230  95.930  1.00  0.00           H
ATOM   4353  HE3 MET G  35      82.240  85.330  95.870  1.00  0.00           H
ATOM   4354  C   MET G  35      84.970  85.980  90.600  1.00  0.00           C
ATOM   4355  O   MET G  35      83.920  85.700  90.000  1.00  0.00           O
ATOM   4356  N   VAL G  36      85.780  84.880  90.830  1.00  0.00           N
ATOM   4357  HN  VAL G  36      86.620  85.080  91.330  1.00  0.00           H
ATOM   4358  CA  VAL G  36      85.520  83.530  90.420  1.00  0.00           C
ATOM   4359  HA  VAL G  36      84.510  83.460  90.060  1.00  0.00           H
ATOM   4360  CB  VAL G  36      86.410  83.120  89.260  1.00  0.00           C
ATOM   4361  HB  VAL G  36      87.500  83.200  89.460  1.00  0.00           H
ATOM   4362  CG1 VAL G  36      86.020  81.660  88.830  1.00  0.00           C
ATOM   4363 HG11 VAL G  36      86.430  81.490  87.810  1.00  0.00           H
ATOM   4364 HG12 VAL G  36      86.570  80.980  89.510  1.00  0.00           H
ATOM   4365 HG13 VAL G  36      84.920  81.500  88.890  1.00  0.00           H
ATOM   4366  CG2 VAL G  36      86.180  84.160  88.140  1.00  0.00           C
ATOM   4367 HG21 VAL G  36      86.540  83.750  87.170  1.00  0.00           H
ATOM   4368 HG22 VAL G  36      85.120  84.460  87.950  1.00  0.00           H
ATOM   4369 HG23 VAL G  36      86.750  85.050  88.480  1.00  0.00           H
ATOM   4370  C   VAL G  36      85.810  82.610  91.590  1.00  0.00           C
ATOM   4371  O   VAL G  36      86.910  82.130  91.890  1.00  0.00           O
ATOM   4372  N   GLY G  37      84.740  82.300  92.280  1.00  0.00           N
ATOM   4373  HN  GLY G  37      83.850  82.720  92.100  1.00  0.00           H
ATOM   4374  CA  GLY G  37      84.930  81.760  93.590  1.00  0.00           C
ATOM   4375  HA1 GLY G  37      83.960  81.470  93.970  1.00  0.00           H
ATOM   4376  HA2 GLY G  37      85.390  80.800  93.430  1.00  0.00           H
ATOM   4377  C   GLY G  37      85.700  82.680  94.640  1.00  0.00           C
ATOM   4378  O   GLY G  37      85.770  83.880  94.470  1.00  0.00           O
ATOM   4379  N   GLY G  38      86.110  81.980  95.730  1.00  0.00           N
ATOM   4380  HN  GLY G  38      86.240  81.000  95.690  1.00  0.00           H
ATOM   4381  CA  GLY G  38      86.480  82.610  97.000  1.00  0.00           C
ATOM   4382  HA1 GLY G  38      86.970  81.890  97.640  1.00  0.00           H
ATOM   4383  HA2 GLY G  38      87.160  83.400  96.700  1.00  0.00           H
ATOM   4384  C   GLY G  38      85.350  83.320  97.700  1.00  0.00           C
ATOM   4385  O   GLY G  38      84.170  83.290  97.390  1.00  0.00           O
ATOM   4386  N   VAL G  39      85.640  84.110  98.740  1.00  0.00           N
ATOM   4387  HN  VAL G  39      86.610  84.180  98.970  1.00  0.00           H
ATOM   4388  CA  VAL G  39      84.640  84.880  99.410  1.00  0.00           C
ATOM   4389  HA  VAL G  39      83.840  85.120  98.730  1.00  0.00           H
ATOM   4390  CB  VAL G  39      84.050  84.120 100.640  1.00  0.00           C
ATOM   4391  HB  VAL G  39      83.710  83.090 100.400  1.00  0.00           H
ATOM   4392  CG1 VAL G  39      85.150  83.960 101.720  1.00  0.00           C
ATOM   4393 HG11 VAL G  39      84.820  83.420 102.640  1.00  0.00           H
ATOM   4394 HG12 VAL G  39      86.070  83.440 101.370  1.00  0.00           H
ATOM   4395 HG13 VAL G  39      85.340  85.000 102.070  1.00  0.00           H
ATOM   4396  CG2 VAL G  39      82.920  85.040 101.210  1.00  0.00           C
ATOM   4397 HG21 VAL G  39      82.240  84.460 101.870  1.00  0.00           H
ATOM   4398 HG22 VAL G  39      83.310  85.810 101.900  1.00  0.00           H
ATOM   4399 HG23 VAL G  39      82.330  85.710 100.540  1.00  0.00           H
ATOM   4400  C   VAL G  39      85.100  86.250  99.710  1.00  0.00           C
ATOM   4401  O   VAL G  39      86.210  86.510 100.220  1.00  0.00           O
ATOM   4402  N   VAL G  40      84.340  87.280  99.300  1.00  0.00           N
ATOM   4403  HN  VAL G  40      83.430  87.080  98.950  1.00  0.00           H
ATOM   4404  CA  VAL G  40      84.610  88.630  99.610  1.00  0.00           C
ATOM   4405  HA  VAL G  40      85.670  88.810  99.730  1.00  0.00           H
ATOM   4406  CB  VAL G  40      84.190  89.540  98.440  1.00  0.00           C
ATOM   4407  HB  VAL G  40      83.180  89.250  98.080  1.00  0.00           H
ATOM   4408  CG1 VAL G  40      84.080  91.080  98.880  1.00  0.00           C
ATOM   4409 HG11 VAL G  40      85.050  91.450  99.270  1.00  0.00           H
ATOM   4410 HG12 VAL G  40      83.920  91.740  98.000  1.00  0.00           H
ATOM   4411 HG13 VAL G  40      83.260  91.220  99.620  1.00  0.00           H
ATOM   4412  CG2 VAL G  40      85.050  89.500  97.140  1.00  0.00           C
ATOM   4413 HG21 VAL G  40      84.510  89.930  96.270  1.00  0.00           H
ATOM   4414 HG22 VAL G  40      86.040  89.990  97.300  1.00  0.00           H
ATOM   4415 HG23 VAL G  40      85.210  88.420  96.950  1.00  0.00           H
ATOM   4416  C   VAL G  40      83.870  89.030 100.910  1.00  0.00           C
ATOM   4417  O   VAL G  40      82.660  88.880 101.070  1.00  0.00           O
ATOM   4418  N   ILE G  41      84.620  89.600 101.870  1.00  0.00           N
ATOM   4419  HN  ILE G  41      85.610  89.490 101.780  1.00  0.00           H
ATOM   4420  CA  ILE G  41      84.140  90.290 103.090  1.00  0.00           C
ATOM   4421  HA  ILE G  41      83.060  90.240 103.040  1.00  0.00           H
ATOM   4422  CB  ILE G  41      84.600  89.580 104.420  1.00  0.00           C
ATOM   4423  HB  ILE G  41      85.710  89.550 104.450  1.00  0.00           H
ATOM   4424  CG2 ILE G  41      84.050  90.260 105.620  1.00  0.00           C
ATOM   4425 HG21 ILE G  41      84.260  89.710 106.560  1.00  0.00           H
ATOM   4426 HG22 ILE G  41      84.430  91.310 105.640  1.00  0.00           H
ATOM   4427 HG23 ILE G  41      82.950  90.130 105.550  1.00  0.00           H
ATOM   4428  CG1 ILE G  41      84.200  88.070 104.350  1.00  0.00           C
ATOM   4429 HG11 ILE G  41      84.540  87.620 103.390  1.00  0.00           H
ATOM   4430 HG12 ILE G  41      83.090  88.090 104.320  1.00  0.00           H
ATOM   4431  CD  ILE G  41      84.530  87.220 105.520  1.00  0.00           C
ATOM   4432  HD1 ILE G  41      85.620  86.990 105.530  1.00  0.00           H
ATOM   4433  HD2 ILE G  41      84.150  87.570 106.500  1.00  0.00           H
ATOM   4434  HD3 ILE G  41      84.060  86.240 105.290  1.00  0.00           H
ATOM   4435  C   ILE G  41      84.540  91.710 103.140  1.00  0.00           C
ATOM   4436  O   ILE G  41      85.680  92.120 103.140  1.00  0.00           O
ATOM   4437  N   ALA G  42      83.470  92.540 103.250  1.00  0.00           N
ATOM   4438  HN  ALA G  42      82.590  92.080 103.180  1.00  0.00           H
ATOM   4439  CA  ALA G  42      83.550  93.990 103.270  1.00  0.00           C
ATOM   4440  HA  ALA G  42      84.590  94.260 103.360  1.00  0.00           H
ATOM   4441  CB  ALA G  42      82.950  94.620 101.950  1.00  0.00           C
ATOM   4442  HB1 ALA G  42      82.760  95.700 102.140  1.00  0.00           H
ATOM   4443  HB2 ALA G  42      83.720  94.600 101.160  1.00  0.00           H
ATOM   4444  HB3 ALA G  42      82.030  94.050 101.700  1.00  0.00           H
ATOM   4445  C   ALA G  42      82.970  94.580 104.600  1.00  0.00           C
ATOM   4446  O   ALA G  42      81.720  94.580 104.740  1.00  0.00           O
ATOM   4447  N   NME G  43      83.730  95.070 105.520  1.00  0.00           N
ATOM   4448  HN  NME G  43      84.730  95.040 105.570  1.00  0.00           H
ATOM   4449  CH3 NME G  43      83.100  95.660 106.600  1.00  0.00           C
ATOM   4450 HH31 NME G  43      83.360  96.740 106.690  1.00  0.00           H
ATOM   4451 HH32 NME G  43      81.990  95.600 106.620  1.00  0.00           H
ATOM   4452 HH33 NME G  43      83.510  95.240 107.540  1.00  0.00           H
ATOM   4453  CH3 ACE H   0      65.700  90.220 138.940  1.00  0.00           C
ATOM   4454 HH31 ACE H   0      65.600  91.100 139.610  1.00  0.00           H
ATOM   4455 HH32 ACE H   0      64.680  89.780 138.910  1.00  0.00           H
ATOM   4456 HH33 ACE H   0      66.550  89.620 139.320  1.00  0.00           H
ATOM   4457  C   ACE H   0      66.000  90.700 137.510  1.00  0.00           C
ATOM   4458  O   ACE H   0      65.250  90.410 136.580  1.00  0.00           O
ATOM   4459  N   ASP H   1      67.180  91.320 137.460  1.00  0.00           N
ATOM   4460  HN  ASP H   1      67.710  91.470 138.290  1.00  0.00           H
ATOM   4461  CA  ASP H   1      67.840  91.810 136.300  1.00  0.00           C
ATOM   4462  HA  ASP H   1      67.250  92.530 135.750  1.00  0.00           H
ATOM   4463  CB  ASP H   1      69.160  92.590 136.700  1.00  0.00           C
ATOM   4464  HB1 ASP H   1      69.620  92.940 135.750  1.00  0.00           H
ATOM   4465  HB2 ASP H   1      69.950  92.050 137.260  1.00  0.00           H
ATOM   4466  CG  ASP H   1      68.680  93.830 137.390  1.00  0.00           C
ATOM   4467  OD1 ASP H   1      69.300  94.170 138.420  1.00  0.00           O
ATOM   4468  OD2 ASP H   1      67.830  94.520 136.780  1.00  0.00           O
ATOM   4469  C   ASP H   1      68.030  90.700 135.260  1.00  0.00           C
ATOM   4470  O   ASP H   1      68.080  89.510 135.580  1.00  0.00           O
ATOM   4471  N   ALA H   2      68.010  91.090 133.990  1.00  0.00           N
ATOM   4472  HN  ALA H   2      67.960  92.070 133.830  1.00  0.00           H
ATOM   4473  CA  ALA H   2      68.040  90.130 132.860  1.00  0.00           C
ATOM   4474  HA  ALA H   2      68.660  89.300 133.150  1.00  0.00           H
ATOM   4475  CB  ALA H   2      66.640  89.540 132.570  1.00  0.00           C
ATOM   4476  HB1 ALA H   2      66.660  88.990 131.610  1.00  0.00           H
ATOM   4477  HB2 ALA H   2      66.230  88.900 133.390  1.00  0.00           H
ATOM   4478  HB3 ALA H   2      65.970  90.430 132.490  1.00  0.00           H
ATOM   4479  C   ALA H   2      68.670  90.770 131.590  1.00  0.00           C
ATOM   4480  O   ALA H   2      69.000  91.980 131.610  1.00  0.00           O
ATOM   4481  N   GLU H   3      68.940  89.980 130.530  1.00  0.00           N
ATOM   4482  HN  GLU H   3      68.710  89.010 130.580  1.00  0.00           H
ATOM   4483  CA  GLU H   3      69.580  90.580 129.390  1.00  0.00           C
ATOM   4484  HA  GLU H   3      69.420  91.640 129.260  1.00  0.00           H
ATOM   4485  CB  GLU H   3      71.110  90.400 129.440  1.00  0.00           C
ATOM   4486  HB1 GLU H   3      71.400  89.320 129.460  1.00  0.00           H
ATOM   4487  HB2 GLU H   3      71.370  90.880 130.410  1.00  0.00           H
ATOM   4488  CG  GLU H   3      71.890  91.150 128.350  1.00  0.00           C
ATOM   4489  HG1 GLU H   3      71.540  92.210 128.340  1.00  0.00           H
ATOM   4490  HG2 GLU H   3      71.840  90.670 127.350  1.00  0.00           H
ATOM   4491  CD  GLU H   3      73.350  91.240 128.840  1.00  0.00           C
ATOM   4492  OE1 GLU H   3      73.700  91.670 129.950  1.00  0.00           O
ATOM   4493  OE2 GLU H   3      74.220  90.890 128.010  1.00  0.00           O
ATOM   4494  C   GLU H   3      69.110  89.810 128.120  1.00  0.00           C
ATOM   4495  O   GLU H   3      69.260  88.590 128.020  1.00  0.00           O
ATOM   4496  N   PHE H   4      68.640  90.610 127.070  1.00  0.00           N
ATOM   4497  HN  PHE H   4      68.450  91.580 127.230  1.00  0.00           H
ATOM   4498  CA  PHE H   4      68.320  90.200 125.700  1.00  0.00           C
ATOM   4499  HA  PHE H   4      67.830  89.230 125.690  1.00  0.00           H
ATOM   4500  CB  PHE H   4      67.430  91.230 124.910  1.00  0.00           C
ATOM   4501  HB1 PHE H   4      67.290  90.850 123.880  1.00  0.00           H
ATOM   4502  HB2 PHE H   4      67.920  92.220 124.900  1.00  0.00           H
ATOM   4503  CG  PHE H   4      66.090  91.490 125.470  1.00  0.00           C
ATOM   4504  CD1 PHE H   4      65.770  92.770 126.030  1.00  0.00           C
ATOM   4505  HD1 PHE H   4      66.620  93.430 126.100  1.00  0.00           H
ATOM   4506  CE1 PHE H   4      64.470  93.100 126.540  1.00  0.00           C
ATOM   4507  HE1 PHE H   4      64.340  94.040 127.070  1.00  0.00           H
ATOM   4508  CZ  PHE H   4      63.440  92.210 126.260  1.00  0.00           C
ATOM   4509  HZ  PHE H   4      62.440  92.390 126.650  1.00  0.00           H
ATOM   4510  CD2 PHE H   4      65.040  90.590 125.300  1.00  0.00           C
ATOM   4511  HD2 PHE H   4      65.240  89.780 124.610  1.00  0.00           H
ATOM   4512  CE2 PHE H   4      63.670  90.990 125.630  1.00  0.00           C
ATOM   4513  HE2 PHE H   4      62.840  90.320 125.480  1.00  0.00           H
ATOM   4514  C   PHE H   4      69.590  89.960 124.940  1.00  0.00           C
ATOM   4515  O   PHE H   4      70.370  90.850 124.750  1.00  0.00           O
ATOM   4516  N   ARG H   5      69.800  88.760 124.360  1.00  0.00           N
ATOM   4517  HN  ARG H   5      69.070  88.090 124.480  1.00  0.00           H
ATOM   4518  CA  ARG H   5      70.940  88.440 123.530  1.00  0.00           C
ATOM   4519  HA  ARG H   5      71.530  89.340 123.410  1.00  0.00           H
ATOM   4520  CB  ARG H   5      71.820  87.340 124.210  1.00  0.00           C
ATOM   4521  HB1 ARG H   5      71.150  86.500 124.510  1.00  0.00           H
ATOM   4522  HB2 ARG H   5      72.230  87.920 125.060  1.00  0.00           H
ATOM   4523  CG  ARG H   5      72.850  86.720 123.310  1.00  0.00           C
ATOM   4524  HG1 ARG H   5      73.560  87.480 122.900  1.00  0.00           H
ATOM   4525  HG2 ARG H   5      72.390  86.090 122.510  1.00  0.00           H
ATOM   4526  CD  ARG H   5      73.730  85.780 124.100  1.00  0.00           C
ATOM   4527  HD1 ARG H   5      73.150  85.030 124.690  1.00  0.00           H
ATOM   4528  HD2 ARG H   5      74.300  86.360 124.860  1.00  0.00           H
ATOM   4529  NE  ARG H   5      74.740  85.090 123.230  1.00  0.00           N
ATOM   4530  HE  ARG H   5      74.670  85.250 122.250  1.00  0.00           H
ATOM   4531  CZ  ARG H   5      75.650  84.210 123.680  1.00  0.00           C
ATOM   4532  NH1 ARG H   5      75.770  83.890 124.980  1.00  0.00           N
ATOM   4533 HH11 ARG H   5      74.980  84.070 125.570  1.00  0.00           H
ATOM   4534 HH12 ARG H   5      76.340  83.160 125.340  1.00  0.00           H
ATOM   4535  NH2 ARG H   5      76.330  83.550 122.810  1.00  0.00           N
ATOM   4536 HH21 ARG H   5      75.980  83.460 121.870  1.00  0.00           H
ATOM   4537 HH22 ARG H   5      77.200  83.070 122.940  1.00  0.00           H
ATOM   4538  C   ARG H   5      70.460  88.010 122.120  1.00  0.00           C
ATOM   4539  O   ARG H   5      69.540  87.230 121.900  1.00  0.00           O
ATOM   4540  N   HIS H   6      71.000  88.570 121.090  1.00  0.00           N
ATOM   4541  HN  HIS H   6      71.670  89.290 121.280  1.00  0.00           H
ATOM   4542  CA  HIS H   6      70.400  88.490 119.760  1.00  0.00           C
ATOM   4543  HA  HIS H   6      69.480  87.920 119.700  1.00  0.00           H
ATOM   4544  CB  HIS H   6      70.020  89.910 119.310  1.00  0.00           C
ATOM   4545  HB1 HIS H   6      69.920  89.980 118.200  1.00  0.00           H
ATOM   4546  HB2 HIS H   6      70.830  90.620 119.580  1.00  0.00           H
ATOM   4547  ND1 HIS H   6      67.610  90.400 118.860  1.00  0.00           N
ATOM   4548  CG  HIS H   6      68.630  90.330 119.750  1.00  0.00           C
ATOM   4549  CE1 HIS H   6      66.560  90.960 119.530  1.00  0.00           C
ATOM   4550  HE1 HIS H   6      65.570  91.030 119.090  1.00  0.00           H
ATOM   4551  NE2 HIS H   6      66.900  91.200 120.840  1.00  0.00           N
ATOM   4552  HE2 HIS H   6      66.430  91.740 121.530  1.00  0.00           H
ATOM   4553  CD2 HIS H   6      68.210  90.790 120.970  1.00  0.00           C
ATOM   4554  HD2 HIS H   6      68.770  90.860 121.890  1.00  0.00           H
ATOM   4555  C   HIS H   6      71.440  87.900 118.760  1.00  0.00           C
ATOM   4556  O   HIS H   6      72.560  88.460 118.690  1.00  0.00           O
ATOM   4557  N   ASP H   7      71.110  86.810 118.020  1.00  0.00           N
ATOM   4558  HN  ASP H   7      70.250  86.380 118.270  1.00  0.00           H
ATOM   4559  CA  ASP H   7      71.970  86.110 117.090  1.00  0.00           C
ATOM   4560  HA  ASP H   7      73.000  86.380 117.200  1.00  0.00           H
ATOM   4561  CB  ASP H   7      71.860  84.520 117.190  1.00  0.00           C
ATOM   4562  HB1 ASP H   7      72.300  84.070 116.260  1.00  0.00           H
ATOM   4563  HB2 ASP H   7      70.770  84.300 117.160  1.00  0.00           H
ATOM   4564  CG  ASP H   7      72.380  83.980 118.500  1.00  0.00           C
ATOM   4565  OD1 ASP H   7      72.140  82.790 118.830  1.00  0.00           O
ATOM   4566  OD2 ASP H   7      73.010  84.730 119.280  1.00  0.00           O
ATOM   4567  C   ASP H   7      71.570  86.480 115.730  1.00  0.00           C
ATOM   4568  O   ASP H   7      70.530  86.050 115.250  1.00  0.00           O
ATOM   4569  N   SER H   8      72.330  87.310 115.080  1.00  0.00           N
ATOM   4570  HN  SER H   8      72.990  87.830 115.600  1.00  0.00           H
ATOM   4571  CA  SER H   8      71.900  87.800 113.830  1.00  0.00           C
ATOM   4572  HA  SER H   8      70.970  87.320 113.590  1.00  0.00           H
ATOM   4573  CB  SER H   8      71.460  89.280 113.830  1.00  0.00           C
ATOM   4574  HB1 SER H   8      70.900  89.520 114.760  1.00  0.00           H
ATOM   4575  HB2 SER H   8      70.720  89.390 113.000  1.00  0.00           H
ATOM   4576  OG  SER H   8      72.480  90.290 113.640  1.00  0.00           O
ATOM   4577  HG1 SER H   8      73.150  90.210 114.310  1.00  0.00           H
ATOM   4578  C   SER H   8      72.980  87.410 112.780  1.00  0.00           C
ATOM   4579  O   SER H   8      72.910  87.880 111.670  1.00  0.00           O
ATOM   4580  N   GLY H   9      73.940  86.550 113.100  1.00  0.00           N
ATOM   4581  HN  GLY H   9      74.050  86.180 114.020  1.00  0.00           H
ATOM   4582  CA  GLY H   9      75.020  86.110 112.200  1.00  0.00           C
ATOM   4583  HA1 GLY H   9      75.590  86.990 111.940  1.00  0.00           H
ATOM   4584  HA2 GLY H   9      75.500  85.230 112.610  1.00  0.00           H
ATOM   4585  C   GLY H   9      74.430  85.470 110.940  1.00  0.00           C
ATOM   4586  O   GLY H   9      73.290  84.970 110.860  1.00  0.00           O
ATOM   4587  N   TYR H  10      75.300  85.570 109.970  1.00  0.00           N
ATOM   4588  HN  TYR H  10      76.230  85.880 110.160  1.00  0.00           H
ATOM   4589  CA  TYR H  10      75.140  85.070 108.640  1.00  0.00           C
ATOM   4590  HA  TYR H  10      74.170  84.590 108.600  1.00  0.00           H
ATOM   4591  CB  TYR H  10      75.320  86.160 107.570  1.00  0.00           C
ATOM   4592  HB1 TYR H  10      76.270  86.700 107.730  1.00  0.00           H
ATOM   4593  HB2 TYR H  10      74.510  86.910 107.670  1.00  0.00           H
ATOM   4594  CG  TYR H  10      75.270  85.790 106.080  1.00  0.00           C
ATOM   4595  CD1 TYR H  10      75.960  86.620 105.130  1.00  0.00           C
ATOM   4596  HD1 TYR H  10      76.400  87.520 105.520  1.00  0.00           H
ATOM   4597  CE1 TYR H  10      76.060  86.360 103.770  1.00  0.00           C
ATOM   4598  HE1 TYR H  10      76.470  87.090 103.060  1.00  0.00           H
ATOM   4599  CZ  TYR H  10      75.330  85.240 103.290  1.00  0.00           C
ATOM   4600  OH  TYR H  10      75.120  85.120 101.870  1.00  0.00           O
ATOM   4601  HH  TYR H  10      75.440  85.870 101.360  1.00  0.00           H
ATOM   4602  CD2 TYR H  10      74.490  84.760 105.520  1.00  0.00           C
ATOM   4603  HD2 TYR H  10      73.840  84.230 106.200  1.00  0.00           H
ATOM   4604  CE2 TYR H  10      74.500  84.510 104.160  1.00  0.00           C
ATOM   4605  HE2 TYR H  10      73.890  83.660 103.890  1.00  0.00           H
ATOM   4606  C   TYR H  10      76.070  83.950 108.530  1.00  0.00           C
ATOM   4607  O   TYR H  10      77.270  84.020 108.720  1.00  0.00           O
ATOM   4608  N   GLU H  11      75.520  82.810 108.010  1.00  0.00           N
ATOM   4609  HN  GLU H  11      74.550  82.870 107.800  1.00  0.00           H
ATOM   4610  CA  GLU H  11      76.280  81.630 107.810  1.00  0.00           C
ATOM   4611  HA  GLU H  11      77.340  81.840 107.870  1.00  0.00           H
ATOM   4612  CB  GLU H  11      75.930  80.490 108.810  1.00  0.00           C
ATOM   4613  HB1 GLU H  11      76.700  79.690 108.740  1.00  0.00           H
ATOM   4614  HB2 GLU H  11      74.930  80.050 108.630  1.00  0.00           H
ATOM   4615  CG  GLU H  11      76.010  80.920 110.270  1.00  0.00           C
ATOM   4616  HG1 GLU H  11      75.070  81.520 110.370  1.00  0.00           H
ATOM   4617  HG2 GLU H  11      76.950  81.490 110.410  1.00  0.00           H
ATOM   4618  CD  GLU H  11      75.930  79.770 111.240  1.00  0.00           C
ATOM   4619  OE1 GLU H  11      76.220  78.580 111.000  1.00  0.00           O
ATOM   4620  OE2 GLU H  11      75.460  80.020 112.440  1.00  0.00           O
ATOM   4621  C   GLU H  11      76.090  81.090 106.480  1.00  0.00           C
ATOM   4622  O   GLU H  11      74.990  80.770 106.030  1.00  0.00           O
ATOM   4623  N   VAL H  12      77.200  80.930 105.770  1.00  0.00           N
ATOM   4624  HN  VAL H  12      78.030  81.420 106.030  1.00  0.00           H
ATOM   4625  CA  VAL H  12      77.300  80.230 104.430  1.00  0.00           C
ATOM   4626  HA  VAL H  12      76.310  80.230 104.000  1.00  0.00           H
ATOM   4627  CB  VAL H  12      78.160  80.990 103.430  1.00  0.00           C
ATOM   4628  HB  VAL H  12      79.200  81.090 103.820  1.00  0.00           H
ATOM   4629  CG1 VAL H  12      78.280  80.300 102.110  1.00  0.00           C
ATOM   4630 HG11 VAL H  12      78.830  80.950 101.390  1.00  0.00           H
ATOM   4631 HG12 VAL H  12      78.810  79.320 102.110  1.00  0.00           H
ATOM   4632 HG13 VAL H  12      77.340  80.310 101.530  1.00  0.00           H
ATOM   4633  CG2 VAL H  12      77.650  82.390 103.120  1.00  0.00           C
ATOM   4634 HG21 VAL H  12      76.610  82.480 102.750  1.00  0.00           H
ATOM   4635 HG22 VAL H  12      77.730  82.960 104.090  1.00  0.00           H
ATOM   4636 HG23 VAL H  12      78.350  82.870 102.400  1.00  0.00           H
ATOM   4637  C   VAL H  12      77.820  78.820 104.540  1.00  0.00           C
ATOM   4638  O   VAL H  12      78.910  78.630 105.100  1.00  0.00           O
ATOM   4639  N   HIS H  13      77.030  77.830 103.980  1.00  0.00           N
ATOM   4640  HN  HIS H  13      76.340  78.030 103.290  1.00  0.00           H
ATOM   4641  CA  HIS H  13      77.560  76.460 104.090  1.00  0.00           C
ATOM   4642  HA  HIS H  13      78.580  76.430 104.430  1.00  0.00           H
ATOM   4643  CB  HIS H  13      76.760  75.620 105.170  1.00  0.00           C
ATOM   4644  HB1 HIS H  13      77.020  74.550 105.040  1.00  0.00           H
ATOM   4645  HB2 HIS H  13      75.680  75.490 104.930  1.00  0.00           H
ATOM   4646  ND1 HIS H  13      77.660  75.160 107.490  1.00  0.00           N
ATOM   4647  CG  HIS H  13      77.040  75.960 106.550  1.00  0.00           C
ATOM   4648  CE1 HIS H  13      77.880  75.900 108.550  1.00  0.00           C
ATOM   4649  HE1 HIS H  13      78.360  75.600 109.480  1.00  0.00           H
ATOM   4650  NE2 HIS H  13      77.420  77.140 108.370  1.00  0.00           N
ATOM   4651  HE2 HIS H  13      77.220  77.760 109.120  1.00  0.00           H
ATOM   4652  CD2 HIS H  13      76.780  77.160 107.080  1.00  0.00           C
ATOM   4653  HD2 HIS H  13      76.280  77.990 106.600  1.00  0.00           H
ATOM   4654  C   HIS H  13      77.410  75.710 102.780  1.00  0.00           C
ATOM   4655  O   HIS H  13      76.370  75.730 102.080  1.00  0.00           O
ATOM   4656  N   HIS H  14      78.500  75.040 102.400  1.00  0.00           N
ATOM   4657  HN  HIS H  14      79.370  75.130 102.880  1.00  0.00           H
ATOM   4658  CA  HIS H  14      78.530  74.110 101.320  1.00  0.00           C
ATOM   4659  HA  HIS H  14      79.580  73.870 101.240  1.00  0.00           H
ATOM   4660  CB  HIS H  14      77.810  72.790 101.670  1.00  0.00           C
ATOM   4661  HB1 HIS H  14      77.820  72.020 100.870  1.00  0.00           H
ATOM   4662  HB2 HIS H  14      76.750  73.090 101.830  1.00  0.00           H
ATOM   4663  ND1 HIS H  14      79.370  71.170 102.870  1.00  0.00           N
ATOM   4664  CG  HIS H  14      78.310  72.050 102.910  1.00  0.00           C
ATOM   4665  CE1 HIS H  14      79.400  70.720 104.160  1.00  0.00           C
ATOM   4666  HE1 HIS H  14      80.080  69.960 104.570  1.00  0.00           H
ATOM   4667  NE2 HIS H  14      78.500  71.340 104.900  1.00  0.00           N
ATOM   4668  HE2 HIS H  14      78.370  71.340 105.900  1.00  0.00           H
ATOM   4669  CD2 HIS H  14      77.770  72.130 104.100  1.00  0.00           C
ATOM   4670  HD2 HIS H  14      76.770  72.520 104.260  1.00  0.00           H
ATOM   4671  C   HIS H  14      78.250  74.500  99.890  1.00  0.00           C
ATOM   4672  O   HIS H  14      77.420  73.860  99.260  1.00  0.00           O
ATOM   4673  N   GLN H  15      78.990  75.500  99.340  1.00  0.00           N
ATOM   4674  HN  GLN H  15      79.880  75.750  99.690  1.00  0.00           H
ATOM   4675  CA  GLN H  15      78.880  75.910  97.920  1.00  0.00           C
ATOM   4676  HA  GLN H  15      77.850  75.840  97.630  1.00  0.00           H
ATOM   4677  CB  GLN H  15      79.370  77.350  97.770  1.00  0.00           C
ATOM   4678  HB1 GLN H  15      79.150  77.700  96.740  1.00  0.00           H
ATOM   4679  HB2 GLN H  15      80.470  77.350  97.980  1.00  0.00           H
ATOM   4680  CG  GLN H  15      78.830  78.400  98.770  1.00  0.00           C
ATOM   4681  HG1 GLN H  15      79.550  78.350  99.610  1.00  0.00           H
ATOM   4682  HG2 GLN H  15      77.840  78.010  99.090  1.00  0.00           H
ATOM   4683  CD  GLN H  15      78.830  79.800  98.220  1.00  0.00           C
ATOM   4684  OE1 GLN H  15      79.800  80.300  97.670  1.00  0.00           O
ATOM   4685  NE2 GLN H  15      77.670  80.470  98.260  1.00  0.00           N
ATOM   4686 HE21 GLN H  15      76.950  79.990  98.750  1.00  0.00           H
ATOM   4687 HE22 GLN H  15      77.560  81.390  97.890  1.00  0.00           H
ATOM   4688  C   GLN H  15      79.730  75.030  97.050  1.00  0.00           C
ATOM   4689  O   GLN H  15      80.850  74.590  97.490  1.00  0.00           O
ATOM   4690  N   LYS H  16      79.280  74.770  95.820  1.00  0.00           N
ATOM   4691  HN  LYS H  16      78.350  74.980  95.530  1.00  0.00           H
ATOM   4692  CA  LYS H  16      80.060  73.930  94.900  1.00  0.00           C
ATOM   4693  HA  LYS H  16      81.110  74.040  95.100  1.00  0.00           H
ATOM   4694  CB  LYS H  16      79.680  72.390  95.090  1.00  0.00           C
ATOM   4695  HB1 LYS H  16      80.280  71.800  94.370  1.00  0.00           H
ATOM   4696  HB2 LYS H  16      78.600  72.290  94.850  1.00  0.00           H
ATOM   4697  CG  LYS H  16      79.870  71.860  96.530  1.00  0.00           C
ATOM   4698  HG1 LYS H  16      79.300  72.380  97.350  1.00  0.00           H
ATOM   4699  HG2 LYS H  16      80.950  72.040  96.710  1.00  0.00           H
ATOM   4700  CD  LYS H  16      79.540  70.390  96.670  1.00  0.00           C
ATOM   4701  HD1 LYS H  16      78.490  70.130  96.390  1.00  0.00           H
ATOM   4702  HD2 LYS H  16      80.200  69.790  96.000  1.00  0.00           H
ATOM   4703  CE  LYS H  16      79.770  69.930  98.150  1.00  0.00           C
ATOM   4704  HE1 LYS H  16      79.460  68.870  98.220  1.00  0.00           H
ATOM   4705  HE2 LYS H  16      79.080  70.480  98.840  1.00  0.00           H
ATOM   4706  NZ  LYS H  16      81.100  70.230  98.810  1.00  0.00           N
ATOM   4707  HZ1 LYS H  16      81.020  69.900  99.780  1.00  0.00           H
ATOM   4708  HZ2 LYS H  16      81.820  69.760  98.220  1.00  0.00           H
ATOM   4709  HZ3 LYS H  16      81.270  71.260  98.810  1.00  0.00           H
ATOM   4710  C   LYS H  16      79.870  74.360  93.440  1.00  0.00           C
ATOM   4711  O   LYS H  16      78.700  74.520  93.030  1.00  0.00           O
ATOM   4712  N   LEU H  17      80.930  74.570  92.630  1.00  0.00           N
ATOM   4713  HN  LEU H  17      81.870  74.310  92.820  1.00  0.00           H
ATOM   4714  CA  LEU H  17      80.680  74.930  91.250  1.00  0.00           C
ATOM   4715  HA  LEU H  17      79.690  74.670  90.930  1.00  0.00           H
ATOM   4716  CB  LEU H  17      81.100  76.420  90.900  1.00  0.00           C
ATOM   4717  HB1 LEU H  17      82.140  76.690  91.150  1.00  0.00           H
ATOM   4718  HB2 LEU H  17      80.490  77.020  91.620  1.00  0.00           H
ATOM   4719  CG  LEU H  17      80.820  76.890  89.440  1.00  0.00           C
ATOM   4720  HG  LEU H  17      81.530  76.430  88.740  1.00  0.00           H
ATOM   4721  CD1 LEU H  17      79.330  76.790  89.020  1.00  0.00           C
ATOM   4722 HD11 LEU H  17      79.210  77.090  87.950  1.00  0.00           H
ATOM   4723 HD12 LEU H  17      79.070  75.710  89.030  1.00  0.00           H
ATOM   4724 HD13 LEU H  17      78.560  77.400  89.540  1.00  0.00           H
ATOM   4725  CD2 LEU H  17      81.200  78.360  89.440  1.00  0.00           C
ATOM   4726 HD21 LEU H  17      81.050  78.860  88.460  1.00  0.00           H
ATOM   4727 HD22 LEU H  17      80.580  78.890  90.180  1.00  0.00           H
ATOM   4728 HD23 LEU H  17      82.220  78.690  89.710  1.00  0.00           H
ATOM   4729  C   LEU H  17      81.550  73.900  90.510  1.00  0.00           C
ATOM   4730  O   LEU H  17      82.840  73.940  90.580  1.00  0.00           O
ATOM   4731  N   VAL H  18      80.960  72.950  89.750  1.00  0.00           N
ATOM   4732  HN  VAL H  18      79.980  72.760  89.820  1.00  0.00           H
ATOM   4733  CA  VAL H  18      81.720  72.060  88.930  1.00  0.00           C
ATOM   4734  HA  VAL H  18      82.790  72.100  89.030  1.00  0.00           H
ATOM   4735  CB  VAL H  18      81.320  70.640  89.160  1.00  0.00           C
ATOM   4736  HB  VAL H  18      80.240  70.460  88.990  1.00  0.00           H
ATOM   4737  CG1 VAL H  18      81.920  69.730  88.080  1.00  0.00           C
ATOM   4738 HG11 VAL H  18      83.020  69.810  88.200  1.00  0.00           H
ATOM   4739 HG12 VAL H  18      81.680  68.660  88.290  1.00  0.00           H
ATOM   4740 HG13 VAL H  18      81.640  69.910  87.020  1.00  0.00           H
ATOM   4741  CG2 VAL H  18      81.760  70.110  90.510  1.00  0.00           C
ATOM   4742 HG21 VAL H  18      82.850  69.910  90.580  1.00  0.00           H
ATOM   4743 HG22 VAL H  18      81.470  70.700  91.410  1.00  0.00           H
ATOM   4744 HG23 VAL H  18      81.140  69.210  90.750  1.00  0.00           H
ATOM   4745  C   VAL H  18      81.420  72.550  87.490  1.00  0.00           C
ATOM   4746  O   VAL H  18      80.250  72.630  87.020  1.00  0.00           O
ATOM   4747  N   PHE H  19      82.420  72.930  86.760  1.00  0.00           N
ATOM   4748  HN  PHE H  19      83.270  73.100  87.250  1.00  0.00           H
ATOM   4749  CA  PHE H  19      82.230  73.260  85.370  1.00  0.00           C
ATOM   4750  HA  PHE H  19      81.340  73.870  85.370  1.00  0.00           H
ATOM   4751  CB  PHE H  19      83.320  74.230  84.800  1.00  0.00           C
ATOM   4752  HB1 PHE H  19      83.140  74.240  83.710  1.00  0.00           H
ATOM   4753  HB2 PHE H  19      84.300  73.810  85.110  1.00  0.00           H
ATOM   4754  CG  PHE H  19      83.180  75.600  85.350  1.00  0.00           C
ATOM   4755  CD1 PHE H  19      83.760  75.940  86.550  1.00  0.00           C
ATOM   4756  HD1 PHE H  19      84.140  75.230  87.280  1.00  0.00           H
ATOM   4757  CE1 PHE H  19      83.770  77.230  87.050  1.00  0.00           C
ATOM   4758  HE1 PHE H  19      84.070  77.460  88.060  1.00  0.00           H
ATOM   4759  CZ  PHE H  19      83.380  78.320  86.280  1.00  0.00           C
ATOM   4760  HZ  PHE H  19      83.390  79.350  86.600  1.00  0.00           H
ATOM   4761  CD2 PHE H  19      82.840  76.680  84.540  1.00  0.00           C
ATOM   4762  HD2 PHE H  19      82.440  76.440  83.570  1.00  0.00           H
ATOM   4763  CE2 PHE H  19      82.950  78.040  84.960  1.00  0.00           C
ATOM   4764  HE2 PHE H  19      82.580  78.870  84.370  1.00  0.00           H
ATOM   4765  C   PHE H  19      81.910  72.030  84.480  1.00  0.00           C
ATOM   4766  O   PHE H  19      80.810  71.830  83.960  1.00  0.00           O
ATOM   4767  N   PHE H  20      82.890  71.220  84.120  1.00  0.00           N
ATOM   4768  HN  PHE H  20      83.850  71.290  84.400  1.00  0.00           H
ATOM   4769  CA  PHE H  20      82.700  70.030  83.320  1.00  0.00           C
ATOM   4770  HA  PHE H  20      81.730  70.100  82.870  1.00  0.00           H
ATOM   4771  CB  PHE H  20      83.740  69.790  82.190  1.00  0.00           C
ATOM   4772  HB1 PHE H  20      83.580  68.840  81.630  1.00  0.00           H
ATOM   4773  HB2 PHE H  20      84.730  69.860  82.700  1.00  0.00           H
ATOM   4774  CG  PHE H  20      83.620  70.790  81.100  1.00  0.00           C
ATOM   4775  CD1 PHE H  20      84.410  71.940  81.220  1.00  0.00           C
ATOM   4776  HD1 PHE H  20      85.170  71.930  82.000  1.00  0.00           H
ATOM   4777  CE1 PHE H  20      84.450  72.890  80.300  1.00  0.00           C
ATOM   4778  HE1 PHE H  20      85.120  73.740  80.300  1.00  0.00           H
ATOM   4779  CZ  PHE H  20      83.600  72.810  79.160  1.00  0.00           C
ATOM   4780  HZ  PHE H  20      83.680  73.570  78.410  1.00  0.00           H
ATOM   4781  CD2 PHE H  20      82.720  70.630  79.990  1.00  0.00           C
ATOM   4782  HD2 PHE H  20      82.060  69.780  79.850  1.00  0.00           H
ATOM   4783  CE2 PHE H  20      82.800  71.690  79.000  1.00  0.00           C
ATOM   4784  HE2 PHE H  20      82.090  71.660  78.190  1.00  0.00           H
ATOM   4785  C   PHE H  20      82.700  68.790  84.230  1.00  0.00           C
ATOM   4786  O   PHE H  20      83.720  68.340  84.750  1.00  0.00           O
ATOM   4787  N   ALA H  21      81.470  68.220  84.520  1.00  0.00           N
ATOM   4788  HN  ALA H  21      80.600  68.470  84.120  1.00  0.00           H
ATOM   4789  CA  ALA H  21      81.400  67.210  85.540  1.00  0.00           C
ATOM   4790  HA  ALA H  21      82.160  67.390  86.280  1.00  0.00           H
ATOM   4791  CB  ALA H  21      79.900  67.140  86.140  1.00  0.00           C
ATOM   4792  HB1 ALA H  21      79.140  66.830  85.390  1.00  0.00           H
ATOM   4793  HB2 ALA H  21      79.740  66.520  87.040  1.00  0.00           H
ATOM   4794  HB3 ALA H  21      79.480  68.100  86.510  1.00  0.00           H
ATOM   4795  C   ALA H  21      81.800  65.830  84.950  1.00  0.00           C
ATOM   4796  O   ALA H  21      82.050  64.870  85.670  1.00  0.00           O
ATOM   4797  N   GLU H  22      81.890  65.740  83.640  1.00  0.00           N
ATOM   4798  HN  GLU H  22      81.970  66.560  83.080  1.00  0.00           H
ATOM   4799  CA  GLU H  22      81.760  64.410  83.050  1.00  0.00           C
ATOM   4800  HA  GLU H  22      82.190  63.630  83.650  1.00  0.00           H
ATOM   4801  CB  GLU H  22      80.240  64.260  82.670  1.00  0.00           C
ATOM   4802  HB1 GLU H  22      79.890  65.270  82.390  1.00  0.00           H
ATOM   4803  HB2 GLU H  22      79.770  64.040  83.650  1.00  0.00           H
ATOM   4804  CG  GLU H  22      79.690  63.210  81.750  1.00  0.00           C
ATOM   4805  HG1 GLU H  22      80.200  63.230  80.750  1.00  0.00           H
ATOM   4806  HG2 GLU H  22      78.610  63.320  81.500  1.00  0.00           H
ATOM   4807  CD  GLU H  22      79.920  61.830  82.350  1.00  0.00           C
ATOM   4808  OE1 GLU H  22      80.890  61.180  81.880  1.00  0.00           O
ATOM   4809  OE2 GLU H  22      79.030  61.350  83.080  1.00  0.00           O
ATOM   4810  C   GLU H  22      82.620  64.310  81.800  1.00  0.00           C
ATOM   4811  O   GLU H  22      82.860  65.410  81.270  1.00  0.00           O
ATOM   4812  N   ASP H  23      83.020  63.160  81.270  1.00  0.00           N
ATOM   4813  HN  ASP H  23      82.490  62.390  81.620  1.00  0.00           H
ATOM   4814  CA  ASP H  23      84.080  62.820  80.300  1.00  0.00           C
ATOM   4815  HA  ASP H  23      84.880  62.530  80.960  1.00  0.00           H
ATOM   4816  CB  ASP H  23      83.670  61.570  79.550  1.00  0.00           C
ATOM   4817  HB1 ASP H  23      82.700  61.850  79.090  1.00  0.00           H
ATOM   4818  HB2 ASP H  23      83.480  60.850  80.380  1.00  0.00           H
ATOM   4819  CG  ASP H  23      84.450  61.010  78.390  1.00  0.00           C
ATOM   4820  OD1 ASP H  23      83.740  60.350  77.630  1.00  0.00           O
ATOM   4821  OD2 ASP H  23      85.710  61.050  78.320  1.00  0.00           O
ATOM   4822  C   ASP H  23      84.490  63.910  79.260  1.00  0.00           C
ATOM   4823  O   ASP H  23      83.610  64.430  78.550  1.00  0.00           O
ATOM   4824  N   VAL H  24      85.790  64.250  79.200  1.00  0.00           N
ATOM   4825  HN  VAL H  24      86.390  63.880  79.920  1.00  0.00           H
ATOM   4826  CA  VAL H  24      86.320  65.290  78.360  1.00  0.00           C
ATOM   4827  HA  VAL H  24      85.490  65.680  77.800  1.00  0.00           H
ATOM   4828  CB  VAL H  24      87.010  66.510  79.080  1.00  0.00           C
ATOM   4829  HB  VAL H  24      88.080  66.310  79.310  1.00  0.00           H
ATOM   4830  CG1 VAL H  24      86.810  67.770  78.250  1.00  0.00           C
ATOM   4831 HG11 VAL H  24      87.010  67.680  77.170  1.00  0.00           H
ATOM   4832 HG12 VAL H  24      85.760  68.130  78.360  1.00  0.00           H
ATOM   4833 HG13 VAL H  24      87.470  68.600  78.570  1.00  0.00           H
ATOM   4834  CG2 VAL H  24      86.070  66.830  80.300  1.00  0.00           C
ATOM   4835 HG21 VAL H  24      86.430  67.770  80.790  1.00  0.00           H
ATOM   4836 HG22 VAL H  24      85.020  67.090  80.060  1.00  0.00           H
ATOM   4837 HG23 VAL H  24      86.070  65.980  81.010  1.00  0.00           H
ATOM   4838  C   VAL H  24      87.340  64.720  77.360  1.00  0.00           C
ATOM   4839  O   VAL H  24      88.050  65.510  76.710  1.00  0.00           O
ATOM   4840  N   GLY H  25      87.440  63.390  77.150  1.00  0.00           N
ATOM   4841  HN  GLY H  25      86.840  62.810  77.700  1.00  0.00           H
ATOM   4842  CA  GLY H  25      88.430  62.610  76.330  1.00  0.00           C
ATOM   4843  HA1 GLY H  25      89.430  62.700  76.720  1.00  0.00           H
ATOM   4844  HA2 GLY H  25      88.160  61.570  76.270  1.00  0.00           H
ATOM   4845  C   GLY H  25      88.590  62.990  74.880  1.00  0.00           C
ATOM   4846  O   GLY H  25      87.700  63.490  74.210  1.00  0.00           O
ATOM   4847  N   SER H  26      89.740  62.680  74.270  1.00  0.00           N
ATOM   4848  HN  SER H  26      90.480  62.300  74.820  1.00  0.00           H
ATOM   4849  CA  SER H  26      89.960  62.600  72.760  1.00  0.00           C
ATOM   4850  HA  SER H  26      91.000  62.350  72.660  1.00  0.00           H
ATOM   4851  CB  SER H  26      89.110  61.360  72.180  1.00  0.00           C
ATOM   4852  HB1 SER H  26      89.070  61.390  71.070  1.00  0.00           H
ATOM   4853  HB2 SER H  26      88.060  61.360  72.550  1.00  0.00           H
ATOM   4854  OG  SER H  26      89.880  60.190  72.420  1.00  0.00           O
ATOM   4855  HG1 SER H  26      89.760  60.070  73.360  1.00  0.00           H
ATOM   4856  C   SER H  26      89.550  63.840  72.020  1.00  0.00           C
ATOM   4857  O   SER H  26      89.200  63.800  70.840  1.00  0.00           O
ATOM   4858  N   ASN H  27      89.690  65.010  72.640  1.00  0.00           N
ATOM   4859  HN  ASN H  27      90.050  65.030  73.560  1.00  0.00           H
ATOM   4860  CA  ASN H  27      89.230  66.310  72.020  1.00  0.00           C
ATOM   4861  HA  ASN H  27      88.300  66.100  71.500  1.00  0.00           H
ATOM   4862  CB  ASN H  27      88.970  67.440  73.050  1.00  0.00           C
ATOM   4863  HB1 ASN H  27      89.870  67.470  73.700  1.00  0.00           H
ATOM   4864  HB2 ASN H  27      88.060  67.340  73.680  1.00  0.00           H
ATOM   4865  CG  ASN H  27      88.810  68.850  72.450  1.00  0.00           C
ATOM   4866  OD1 ASN H  27      87.800  69.240  71.870  1.00  0.00           O
ATOM   4867  ND2 ASN H  27      89.880  69.650  72.510  1.00  0.00           N
ATOM   4868 HD21 ASN H  27      90.680  69.350  73.030  1.00  0.00           H
ATOM   4869 HD22 ASN H  27      89.850  70.480  71.970  1.00  0.00           H
ATOM   4870  C   ASN H  27      90.170  66.700  70.900  1.00  0.00           C
ATOM   4871  O   ASN H  27      91.350  66.340  70.920  1.00  0.00           O
ATOM   4872  N   LYS H  28      89.670  67.310  69.820  1.00  0.00           N
ATOM   4873  HN  LYS H  28      88.680  67.460  69.780  1.00  0.00           H
ATOM   4874  CA  LYS H  28      90.450  67.910  68.720  1.00  0.00           C
ATOM   4875  HA  LYS H  28      91.480  67.610  68.870  1.00  0.00           H
ATOM   4876  CB  LYS H  28      90.040  67.320  67.390  1.00  0.00           C
ATOM   4877  HB1 LYS H  28      90.130  68.080  66.590  1.00  0.00           H
ATOM   4878  HB2 LYS H  28      88.950  67.100  67.350  1.00  0.00           H
ATOM   4879  CG  LYS H  28      90.870  66.120  66.960  1.00  0.00           C
ATOM   4880  HG1 LYS H  28      91.940  66.390  66.990  1.00  0.00           H
ATOM   4881  HG2 LYS H  28      90.810  65.800  65.880  1.00  0.00           H
ATOM   4882  CD  LYS H  28      90.580  64.840  67.700  1.00  0.00           C
ATOM   4883  HD1 LYS H  28      91.370  64.080  67.520  1.00  0.00           H
ATOM   4884  HD2 LYS H  28      90.650  65.160  68.750  1.00  0.00           H
ATOM   4885  CE  LYS H  28      89.230  64.110  67.630  1.00  0.00           C
ATOM   4886  HE1 LYS H  28      88.880  63.880  66.590  1.00  0.00           H
ATOM   4887  HE2 LYS H  28      88.470  64.700  68.170  1.00  0.00           H
ATOM   4888  NZ  LYS H  28      89.370  62.790  68.290  1.00  0.00           N
ATOM   4889  HZ1 LYS H  28      90.210  62.260  67.990  1.00  0.00           H
ATOM   4890  HZ2 LYS H  28      89.370  62.860  69.330  1.00  0.00           H
ATOM   4891  HZ3 LYS H  28      88.520  62.240  68.080  1.00  0.00           H
ATOM   4892  C   LYS H  28      90.300  69.430  68.570  1.00  0.00           C
ATOM   4893  O   LYS H  28      91.100  70.100  67.910  1.00  0.00           O
ATOM   4894  N   GLY H  29      89.260  70.030  69.200  1.00  0.00           N
ATOM   4895  HN  GLY H  29      88.830  69.340  69.780  1.00  0.00           H
ATOM   4896  CA  GLY H  29      88.710  71.420  69.180  1.00  0.00           C
ATOM   4897  HA1 GLY H  29      89.140  71.980  68.360  1.00  0.00           H
ATOM   4898  HA2 GLY H  29      87.660  71.220  69.080  1.00  0.00           H
ATOM   4899  C   GLY H  29      88.900  72.300  70.390  1.00  0.00           C
ATOM   4900  O   GLY H  29      89.800  71.990  71.130  1.00  0.00           O
ATOM   4901  N   ALA H  30      88.090  73.310  70.650  1.00  0.00           N
ATOM   4902  HN  ALA H  30      87.220  73.480  70.190  1.00  0.00           H
ATOM   4903  CA  ALA H  30      88.220  74.130  71.840  1.00  0.00           C
ATOM   4904  HA  ALA H  30      89.220  74.050  72.240  1.00  0.00           H
ATOM   4905  CB  ALA H  30      88.060  75.560  71.310  1.00  0.00           C
ATOM   4906  HB1 ALA H  30      87.110  75.650  70.740  1.00  0.00           H
ATOM   4907  HB2 ALA H  30      88.020  76.390  72.040  1.00  0.00           H
ATOM   4908  HB3 ALA H  30      88.830  75.680  70.530  1.00  0.00           H
ATOM   4909  C   ALA H  30      87.230  73.840  72.950  1.00  0.00           C
ATOM   4910  O   ALA H  30      86.030  73.850  72.710  1.00  0.00           O
ATOM   4911  N   ILE H  31      87.730  73.620  74.190  1.00  0.00           N
ATOM   4912  HN  ILE H  31      88.720  73.590  74.310  1.00  0.00           H
ATOM   4913  CA  ILE H  31      86.930  73.320  75.430  1.00  0.00           C
ATOM   4914  HA  ILE H  31      85.910  73.640  75.320  1.00  0.00           H
ATOM   4915  CB  ILE H  31      87.200  71.860  75.860  1.00  0.00           C
ATOM   4916  HB  ILE H  31      88.190  72.010  76.340  1.00  0.00           H
ATOM   4917  CG2 ILE H  31      86.160  71.550  77.000  1.00  0.00           C
ATOM   4918 HG21 ILE H  31      86.320  72.260  77.830  1.00  0.00           H
ATOM   4919 HG22 ILE H  31      85.120  71.690  76.630  1.00  0.00           H
ATOM   4920 HG23 ILE H  31      86.340  70.530  77.410  1.00  0.00           H
ATOM   4921  CG1 ILE H  31      87.280  70.780  74.810  1.00  0.00           C
ATOM   4922 HG11 ILE H  31      87.650  69.840  75.260  1.00  0.00           H
ATOM   4923 HG12 ILE H  31      87.970  71.010  73.980  1.00  0.00           H
ATOM   4924  CD  ILE H  31      85.900  70.490  74.150  1.00  0.00           C
ATOM   4925  HD1 ILE H  31      85.990  69.600  73.490  1.00  0.00           H
ATOM   4926  HD2 ILE H  31      85.210  70.210  74.970  1.00  0.00           H
ATOM   4927  HD3 ILE H  31      85.380  71.360  73.690  1.00  0.00           H
ATOM   4928  C   ILE H  31      87.420  74.300  76.480  1.00  0.00           C
ATOM   4929  O   ILE H  31      88.550  74.320  76.940  1.00  0.00           O
ATOM   4930  N   ILE H  32      86.490  75.250  76.770  1.00  0.00           N
ATOM   4931  HN  ILE H  32      85.620  75.270  76.270  1.00  0.00           H
ATOM   4932  CA  ILE H  32      86.820  76.520  77.500  1.00  0.00           C
ATOM   4933  HA  ILE H  32      87.860  76.430  77.740  1.00  0.00           H
ATOM   4934  CB  ILE H  32      86.620  77.730  76.670  1.00  0.00           C
ATOM   4935  HB  ILE H  32      85.550  78.010  76.620  1.00  0.00           H
ATOM   4936  CG2 ILE H  32      87.440  79.000  77.210  1.00  0.00           C
ATOM   4937 HG21 ILE H  32      87.180  79.890  76.580  1.00  0.00           H
ATOM   4938 HG22 ILE H  32      87.070  79.280  78.220  1.00  0.00           H
ATOM   4939 HG23 ILE H  32      88.540  78.860  77.140  1.00  0.00           H
ATOM   4940  CG1 ILE H  32      86.960  77.470  75.080  1.00  0.00           C
ATOM   4941 HG11 ILE H  32      86.660  78.390  74.540  1.00  0.00           H
ATOM   4942 HG12 ILE H  32      86.360  76.610  74.710  1.00  0.00           H
ATOM   4943  CD  ILE H  32      88.450  77.280  74.800  1.00  0.00           C
ATOM   4944  HD1 ILE H  32      88.710  76.260  75.160  1.00  0.00           H
ATOM   4945  HD2 ILE H  32      88.630  77.270  73.690  1.00  0.00           H
ATOM   4946  HD3 ILE H  32      89.150  78.000  75.270  1.00  0.00           H
ATOM   4947  C   ILE H  32      86.040  76.520  78.790  1.00  0.00           C
ATOM   4948  O   ILE H  32      84.800  76.490  78.870  1.00  0.00           O
ATOM   4949  N   GLY H  33      86.650  76.500  79.970  1.00  0.00           N
ATOM   4950  HN  GLY H  33      87.640  76.410  80.050  1.00  0.00           H
ATOM   4951  CA  GLY H  33      86.160  76.330  81.290  1.00  0.00           C
ATOM   4952  HA1 GLY H  33      85.320  75.670  81.380  1.00  0.00           H
ATOM   4953  HA2 GLY H  33      87.020  76.340  81.960  1.00  0.00           H
ATOM   4954  C   GLY H  33      85.370  77.590  81.730  1.00  0.00           C
ATOM   4955  O   GLY H  33      84.200  77.480  82.100  1.00  0.00           O
ATOM   4956  N   LEU H  34      85.960  78.760  81.710  1.00  0.00           N
ATOM   4957  HN  LEU H  34      86.910  78.760  81.410  1.00  0.00           H
ATOM   4958  CA  LEU H  34      85.280  80.020  81.790  1.00  0.00           C
ATOM   4959  HA  LEU H  34      84.260  79.960  81.470  1.00  0.00           H
ATOM   4960  CB  LEU H  34      85.230  80.580  83.270  1.00  0.00           C
ATOM   4961  HB1 LEU H  34      86.330  80.670  83.430  1.00  0.00           H
ATOM   4962  HB2 LEU H  34      84.630  79.960  83.960  1.00  0.00           H
ATOM   4963  CG  LEU H  34      84.680  81.960  83.530  1.00  0.00           C
ATOM   4964  HG  LEU H  34      85.200  82.660  82.860  1.00  0.00           H
ATOM   4965  CD1 LEU H  34      83.200  82.110  83.320  1.00  0.00           C
ATOM   4966 HD11 LEU H  34      82.910  81.800  82.280  1.00  0.00           H
ATOM   4967 HD12 LEU H  34      82.550  81.600  84.050  1.00  0.00           H
ATOM   4968 HD13 LEU H  34      82.840  83.140  83.520  1.00  0.00           H
ATOM   4969  CD2 LEU H  34      85.060  82.290  84.950  1.00  0.00           C
ATOM   4970 HD21 LEU H  34      84.440  83.120  85.340  1.00  0.00           H
ATOM   4971 HD22 LEU H  34      84.750  81.460  85.620  1.00  0.00           H
ATOM   4972 HD23 LEU H  34      86.150  82.490  85.100  1.00  0.00           H
ATOM   4973  C   LEU H  34      85.890  80.910  80.880  1.00  0.00           C
ATOM   4974  O   LEU H  34      87.090  81.030  80.860  1.00  0.00           O
ATOM   4975  N   MET H  35      85.050  81.490  79.980  1.00  0.00           N
ATOM   4976  HN  MET H  35      84.060  81.440  80.030  1.00  0.00           H
ATOM   4977  CA  MET H  35      85.570  82.340  78.910  1.00  0.00           C
ATOM   4978  HA  MET H  35      86.640  82.370  79.020  1.00  0.00           H
ATOM   4979  CB  MET H  35      85.100  81.910  77.540  1.00  0.00           C
ATOM   4980  HB1 MET H  35      83.990  81.930  77.440  1.00  0.00           H
ATOM   4981  HB2 MET H  35      85.310  80.820  77.470  1.00  0.00           H
ATOM   4982  CG  MET H  35      85.840  82.580  76.370  1.00  0.00           C
ATOM   4983  HG1 MET H  35      86.950  82.480  76.450  1.00  0.00           H
ATOM   4984  HG2 MET H  35      85.530  83.640  76.450  1.00  0.00           H
ATOM   4985  SD  MET H  35      85.500  81.830  74.680  1.00  0.00           S
ATOM   4986  CE  MET H  35      86.400  83.170  73.880  1.00  0.00           C
ATOM   4987  HE1 MET H  35      87.480  83.260  74.120  1.00  0.00           H
ATOM   4988  HE2 MET H  35      86.350  83.040  72.770  1.00  0.00           H
ATOM   4989  HE3 MET H  35      86.040  84.140  74.260  1.00  0.00           H
ATOM   4990  C   MET H  35      84.970  83.630  79.190  1.00  0.00           C
ATOM   4991  O   MET H  35      83.810  83.790  79.310  1.00  0.00           O
ATOM   4992  N   VAL H  36      85.850  84.640  79.490  1.00  0.00           N
ATOM   4993  HN  VAL H  36      86.820  84.440  79.630  1.00  0.00           H
ATOM   4994  CA  VAL H  36      85.450  85.980  79.530  1.00  0.00           C
ATOM   4995  HA  VAL H  36      84.380  86.100  79.400  1.00  0.00           H
ATOM   4996  CB  VAL H  36      85.740  86.580  80.910  1.00  0.00           C
ATOM   4997  HB  VAL H  36      86.790  86.340  81.170  1.00  0.00           H
ATOM   4998  CG1 VAL H  36      85.370  88.020  81.100  1.00  0.00           C
ATOM   4999 HG11 VAL H  36      84.340  88.150  80.710  1.00  0.00           H
ATOM   5000 HG12 VAL H  36      85.440  88.310  82.160  1.00  0.00           H
ATOM   5001 HG13 VAL H  36      86.030  88.640  80.440  1.00  0.00           H
ATOM   5002  CG2 VAL H  36      84.850  85.800  81.990  1.00  0.00           C
ATOM   5003 HG21 VAL H  36      85.360  85.820  82.980  1.00  0.00           H
ATOM   5004 HG22 VAL H  36      83.830  86.230  82.040  1.00  0.00           H
ATOM   5005 HG23 VAL H  36      84.660  84.760  81.650  1.00  0.00           H
ATOM   5006  C   VAL H  36      86.300  86.730  78.560  1.00  0.00           C
ATOM   5007  O   VAL H  36      87.510  86.960  78.770  1.00  0.00           O
ATOM   5008  N   GLY H  37      85.710  87.030  77.370  1.00  0.00           N
ATOM   5009  HN  GLY H  37      84.820  86.710  77.070  1.00  0.00           H
ATOM   5010  CA  GLY H  37      86.420  87.690  76.240  1.00  0.00           C
ATOM   5011  HA1 GLY H  37      85.640  88.010  75.580  1.00  0.00           H
ATOM   5012  HA2 GLY H  37      86.990  88.450  76.760  1.00  0.00           H
ATOM   5013  C   GLY H  37      87.360  86.800  75.510  1.00  0.00           C
ATOM   5014  O   GLY H  37      87.630  85.660  75.820  1.00  0.00           O
ATOM   5015  N   GLY H  38      88.050  87.460  74.550  1.00  0.00           N
ATOM   5016  HN  GLY H  38      87.700  88.320  74.210  1.00  0.00           H
ATOM   5017  CA  GLY H  38      89.130  86.860  73.770  1.00  0.00           C
ATOM   5018  HA1 GLY H  38      89.800  87.660  73.470  1.00  0.00           H
ATOM   5019  HA2 GLY H  38      89.520  86.070  74.390  1.00  0.00           H
ATOM   5020  C   GLY H  38      88.490  86.280  72.510  1.00  0.00           C
ATOM   5021  O   GLY H  38      87.320  86.520  72.300  1.00  0.00           O
ATOM   5022  N   VAL H  39      89.300  85.510  71.710  1.00  0.00           N
ATOM   5023  HN  VAL H  39      90.240  85.400  72.030  1.00  0.00           H
ATOM   5024  CA  VAL H  39      88.950  84.930  70.410  1.00  0.00           C
ATOM   5025  HA  VAL H  39      87.870  84.920  70.320  1.00  0.00           H
ATOM   5026  CB  VAL H  39      89.680  85.700  69.290  1.00  0.00           C
ATOM   5027  HB  VAL H  39      90.770  85.510  69.340  1.00  0.00           H
ATOM   5028  CG1 VAL H  39      89.150  85.220  67.910  1.00  0.00           C
ATOM   5029 HG11 VAL H  39      88.080  84.940  68.030  1.00  0.00           H
ATOM   5030 HG12 VAL H  39      89.180  86.060  67.180  1.00  0.00           H
ATOM   5031 HG13 VAL H  39      89.630  84.290  67.560  1.00  0.00           H
ATOM   5032  CG2 VAL H  39      89.480  87.230  69.420  1.00  0.00           C
ATOM   5033 HG21 VAL H  39      88.430  87.560  69.570  1.00  0.00           H
ATOM   5034 HG22 VAL H  39      90.110  87.600  70.260  1.00  0.00           H
ATOM   5035 HG23 VAL H  39      89.730  87.810  68.500  1.00  0.00           H
ATOM   5036  C   VAL H  39      89.240  83.420  70.460  1.00  0.00           C
ATOM   5037  O   VAL H  39      90.400  83.050  70.400  1.00  0.00           O
ATOM   5038  N   VAL H  40      88.120  82.610  70.530  1.00  0.00           N
ATOM   5039  HN  VAL H  40      87.200  82.980  70.470  1.00  0.00           H
ATOM   5040  CA  VAL H  40      88.210  81.220  70.370  1.00  0.00           C
ATOM   5041  HA  VAL H  40      89.180  80.910  70.740  1.00  0.00           H
ATOM   5042  CB  VAL H  40      87.180  80.540  71.240  1.00  0.00           C
ATOM   5043  HB  VAL H  40      86.380  81.300  71.360  1.00  0.00           H
ATOM   5044  CG1 VAL H  40      86.440  79.310  70.690  1.00  0.00           C
ATOM   5045 HG11 VAL H  40      85.660  78.980  71.410  1.00  0.00           H
ATOM   5046 HG12 VAL H  40      85.970  79.570  69.710  1.00  0.00           H
ATOM   5047 HG13 VAL H  40      87.040  78.410  70.440  1.00  0.00           H
ATOM   5048  CG2 VAL H  40      87.970  80.430  72.620  1.00  0.00           C
ATOM   5049 HG21 VAL H  40      88.520  81.360  72.820  1.00  0.00           H
ATOM   5050 HG22 VAL H  40      87.210  80.350  73.420  1.00  0.00           H
ATOM   5051 HG23 VAL H  40      88.630  79.540  72.610  1.00  0.00           H
ATOM   5052  C   VAL H  40      88.170  80.830  68.910  1.00  0.00           C
ATOM   5053  O   VAL H  40      87.180  81.080  68.180  1.00  0.00           O
ATOM   5054  N   ILE H  41      89.180  80.090  68.390  1.00  0.00           N
ATOM   5055  HN  ILE H  41      90.070  80.050  68.830  1.00  0.00           H
ATOM   5056  CA  ILE H  41      89.160  79.510  67.070  1.00  0.00           C
ATOM   5057  HA  ILE H  41      88.170  79.630  66.650  1.00  0.00           H
ATOM   5058  CB  ILE H  41      90.200  80.080  66.170  1.00  0.00           C
ATOM   5059  HB  ILE H  41      91.220  79.680  66.340  1.00  0.00           H
ATOM   5060  CG2 ILE H  41      89.880  79.730  64.640  1.00  0.00           C
[truncated: 102,712 more chars]
