# Supplementary material for: Modulation of Aβ1–42 Aggregation by a SARS-CoV‑2 Protein Fragment
Source: J Chem Inf Model. 2025 Oct 1;65(20):11342–56. doi: 10.1021/acs.jcim.5c01811 (PMC12570137; doi:10.1021/acs.jcim.5c01811)
Supplement: Supplementary file 2 [file ci5c01811_si_002.zip › AB-coordinates/FIBRIL/7Q4B/CONTROL/PFC2_final.pdb]

REMARK    GENERATED BY TRJCONV
TITLE     Protein in water t= 100000.00000 step= 50000000
REMARK    THIS IS A SIMULATION BOX
CRYST1  169.507  169.507  169.507  90.00  90.00  90.00 P 1           1
MODEL        1
ATOM      1  CH3 ACE A   0      66.350 158.760  50.290  1.00  0.00           C
ATOM      2 HH31 ACE A   0      66.950 158.780  49.350  1.00  0.00           H
ATOM      3 HH32 ACE A   0      65.670 157.890  50.170  1.00  0.00           H
ATOM      4 HH33 ACE A   0      65.710 159.670  50.360  1.00  0.00           H
ATOM      5  C   ACE A   0      67.200 158.520  51.480  1.00  0.00           C
ATOM      6  O   ACE A   0      67.850 159.420  51.910  1.00  0.00           O
ATOM      7  N   ASP A   1      67.030 157.290  52.110  1.00  0.00           N
ATOM      8  HN  ASP A   1      66.750 156.530  51.530  1.00  0.00           H
ATOM      9  CA  ASP A   1      67.130 156.900  53.500  1.00  0.00           C
ATOM     10  HA  ASP A   1      66.160 157.020  53.960  1.00  0.00           H
ATOM     11  CB  ASP A   1      67.630 155.410  53.500  1.00  0.00           C
ATOM     12  HB1 ASP A   1      67.530 155.090  54.560  1.00  0.00           H
ATOM     13  HB2 ASP A   1      68.670 155.350  53.110  1.00  0.00           H
ATOM     14  CG  ASP A   1      66.790 154.470  52.690  1.00  0.00           C
ATOM     15  OD1 ASP A   1      65.770 155.000  52.060  1.00  0.00           O
ATOM     16  OD2 ASP A   1      67.110 153.230  52.670  1.00  0.00           O
ATOM     17  C   ASP A   1      68.070 157.760  54.370  1.00  0.00           C
ATOM     18  O   ASP A   1      69.210 157.900  54.060  1.00  0.00           O
ATOM     19  N   ALA A   2      67.500 158.250  55.480  1.00  0.00           N
ATOM     20  HN  ALA A   2      66.600 157.870  55.680  1.00  0.00           H
ATOM     21  CA  ALA A   2      67.980 159.290  56.380  1.00  0.00           C
ATOM     22  HA  ALA A   2      68.120 160.170  55.780  1.00  0.00           H
ATOM     23  CB  ALA A   2      66.940 159.600  57.530  1.00  0.00           C
ATOM     24  HB1 ALA A   2      66.550 158.630  57.920  1.00  0.00           H
ATOM     25  HB2 ALA A   2      67.380 160.200  58.350  1.00  0.00           H
ATOM     26  HB3 ALA A   2      66.080 160.220  57.180  1.00  0.00           H
ATOM     27  C   ALA A   2      69.280 158.840  57.000  1.00  0.00           C
ATOM     28  O   ALA A   2      70.330 159.530  57.120  1.00  0.00           O
ATOM     29  N   GLU A   3      69.280 157.570  57.330  1.00  0.00           N
ATOM     30  HN  GLU A   3      68.480 157.060  57.050  1.00  0.00           H
ATOM     31  CA  GLU A   3      70.380 156.840  57.750  1.00  0.00           C
ATOM     32  HA  GLU A   3      71.130 157.110  57.020  1.00  0.00           H
ATOM     33  CB  GLU A   3      70.810 157.190  59.270  1.00  0.00           C
ATOM     34  HB1 GLU A   3      71.040 158.270  59.400  1.00  0.00           H
ATOM     35  HB2 GLU A   3      71.780 156.670  59.450  1.00  0.00           H
ATOM     36  CG  GLU A   3      69.870 156.720  60.410  1.00  0.00           C
ATOM     37  HG1 GLU A   3      70.070 155.630  60.430  1.00  0.00           H
ATOM     38  HG2 GLU A   3      68.800 156.950  60.250  1.00  0.00           H
ATOM     39  CD  GLU A   3      70.350 157.390  61.670  1.00  0.00           C
ATOM     40  OE1 GLU A   3      71.050 156.800  62.500  1.00  0.00           O
ATOM     41  OE2 GLU A   3      70.030 158.600  61.840  1.00  0.00           O
ATOM     42  C   GLU A   3      70.160 155.330  57.600  1.00  0.00           C
ATOM     43  O   GLU A   3      69.000 155.000  57.500  1.00  0.00           O
ATOM     44  N   PHE A   4      71.230 154.590  57.610  1.00  0.00           N
ATOM     45  HN  PHE A   4      72.100 154.940  57.950  1.00  0.00           H
ATOM     46  CA  PHE A   4      71.330 153.150  57.500  1.00  0.00           C
ATOM     47  HA  PHE A   4      70.330 152.750  57.530  1.00  0.00           H
ATOM     48  CB  PHE A   4      72.210 152.620  56.270  1.00  0.00           C
ATOM     49  HB1 PHE A   4      73.310 152.760  56.290  1.00  0.00           H
ATOM     50  HB2 PHE A   4      71.910 153.280  55.430  1.00  0.00           H
ATOM     51  CG  PHE A   4      71.840 151.200  55.850  1.00  0.00           C
ATOM     52  CD1 PHE A   4      72.440 150.130  56.460  1.00  0.00           C
ATOM     53  HD1 PHE A   4      73.060 150.150  57.350  1.00  0.00           H
ATOM     54  CE1 PHE A   4      72.230 148.820  55.950  1.00  0.00           C
ATOM     55  HE1 PHE A   4      72.930 148.150  56.410  1.00  0.00           H
ATOM     56  CZ  PHE A   4      71.280 148.650  54.930  1.00  0.00           C
ATOM     57  HZ  PHE A   4      71.190 147.650  54.530  1.00  0.00           H
ATOM     58  CD2 PHE A   4      70.920 151.000  54.820  1.00  0.00           C
ATOM     59  HD2 PHE A   4      70.490 151.890  54.370  1.00  0.00           H
ATOM     60  CE2 PHE A   4      70.710 149.710  54.240  1.00  0.00           C
ATOM     61  HE2 PHE A   4      69.850 149.600  53.590  1.00  0.00           H
ATOM     62  C   PHE A   4      71.820 152.750  58.830  1.00  0.00           C
ATOM     63  O   PHE A   4      72.730 153.340  59.510  1.00  0.00           O
ATOM     64  N   ARG A   5      71.230 151.720  59.440  1.00  0.00           N
ATOM     65  HN  ARG A   5      70.350 151.470  59.040  1.00  0.00           H
ATOM     66  CA  ARG A   5      71.600 151.090  60.660  1.00  0.00           C
ATOM     67  HA  ARG A   5      72.540 151.440  61.040  1.00  0.00           H
ATOM     68  CB  ARG A   5      70.540 151.310  61.690  1.00  0.00           C
ATOM     69  HB1 ARG A   5      71.000 150.720  62.510  1.00  0.00           H
ATOM     70  HB2 ARG A   5      69.580 150.850  61.390  1.00  0.00           H
ATOM     71  CG  ARG A   5      70.270 152.810  62.080  1.00  0.00           C
ATOM     72  HG1 ARG A   5      69.500 153.240  61.400  1.00  0.00           H
ATOM     73  HG2 ARG A   5      71.180 153.410  61.890  1.00  0.00           H
ATOM     74  CD  ARG A   5      69.940 153.080  63.520  1.00  0.00           C
ATOM     75  HD1 ARG A   5      70.720 152.540  64.100  1.00  0.00           H
ATOM     76  HD2 ARG A   5      68.950 152.670  63.820  1.00  0.00           H
ATOM     77  NE  ARG A   5      70.040 154.510  63.820  1.00  0.00           N
ATOM     78  HE  ARG A   5      70.280 155.200  63.140  1.00  0.00           H
ATOM     79  CZ  ARG A   5      69.860 155.060  65.030  1.00  0.00           C
ATOM     80  NH1 ARG A   5      69.590 154.320  66.050  1.00  0.00           N
ATOM     81 HH11 ARG A   5      69.600 153.320  65.990  1.00  0.00           H
ATOM     82 HH12 ARG A   5      69.630 154.710  66.960  1.00  0.00           H
ATOM     83  NH2 ARG A   5      70.170 156.330  65.200  1.00  0.00           N
ATOM     84 HH21 ARG A   5      70.610 156.680  64.370  1.00  0.00           H
ATOM     85 HH22 ARG A   5      70.450 156.750  66.070  1.00  0.00           H
ATOM     86  C   ARG A   5      71.810 149.660  60.370  1.00  0.00           C
ATOM     87  O   ARG A   5      70.940 149.000  59.880  1.00  0.00           O
ATOM     88  N   HIS A   6      72.960 149.220  60.830  1.00  0.00           N
ATOM     89  HN  HIS A   6      73.440 149.860  61.420  1.00  0.00           H
ATOM     90  CA  HIS A   6      73.450 147.880  60.530  1.00  0.00           C
ATOM     91  HA  HIS A   6      72.710 147.230  60.100  1.00  0.00           H
ATOM     92  CB  HIS A   6      74.600 148.000  59.620  1.00  0.00           C
ATOM     93  HB1 HIS A   6      75.360 148.750  59.910  1.00  0.00           H
ATOM     94  HB2 HIS A   6      74.140 148.400  58.690  1.00  0.00           H
ATOM     95  ND1 HIS A   6      74.960 146.100  58.100  1.00  0.00           N
ATOM     96  CG  HIS A   6      75.300 146.760  59.270  1.00  0.00           C
ATOM     97  CE1 HIS A   6      75.770 145.010  58.130  1.00  0.00           C
ATOM     98  HE1 HIS A   6      75.680 144.220  57.380  1.00  0.00           H
ATOM     99  NE2 HIS A   6      76.590 145.000  59.170  1.00  0.00           N
ATOM    100  HE2 HIS A   6      77.250 144.320  59.490  1.00  0.00           H
ATOM    101  CD2 HIS A   6      76.250 146.110  59.920  1.00  0.00           C
ATOM    102  HD2 HIS A   6      76.650 146.320  60.910  1.00  0.00           H
ATOM    103  C   HIS A   6      73.900 147.260  61.820  1.00  0.00           C
ATOM    104  O   HIS A   6      74.560 147.880  62.620  1.00  0.00           O
ATOM    105  N   ASP A   7      73.580 146.010  62.020  1.00  0.00           N
ATOM    106  HN  ASP A   7      72.900 145.480  61.520  1.00  0.00           H
ATOM    107  CA  ASP A   7      74.040 145.270  63.200  1.00  0.00           C
ATOM    108  HA  ASP A   7      74.890 145.710  63.700  1.00  0.00           H
ATOM    109  CB  ASP A   7      72.850 145.070  64.240  1.00  0.00           C
ATOM    110  HB1 ASP A   7      72.080 144.520  63.660  1.00  0.00           H
ATOM    111  HB2 ASP A   7      72.550 146.110  64.510  1.00  0.00           H
ATOM    112  CG  ASP A   7      73.070 144.120  65.410  1.00  0.00           C
ATOM    113  OD1 ASP A   7      74.210 143.730  65.710  1.00  0.00           O
ATOM    114  OD2 ASP A   7      72.100 143.850  66.150  1.00  0.00           O
ATOM    115  C   ASP A   7      74.480 143.880  62.660  1.00  0.00           C
ATOM    116  O   ASP A   7      73.840 143.250  61.810  1.00  0.00           O
ATOM    117  N   SER A   8      75.610 143.330  63.170  1.00  0.00           N
ATOM    118  HN  SER A   8      76.170 143.950  63.720  1.00  0.00           H
ATOM    119  CA  SER A   8      76.220 142.030  62.830  1.00  0.00           C
ATOM    120  HA  SER A   8      75.520 141.390  62.320  1.00  0.00           H
ATOM    121  CB  SER A   8      77.320 142.290  61.720  1.00  0.00           C
ATOM    122  HB1 SER A   8      76.760 142.480  60.780  1.00  0.00           H
ATOM    123  HB2 SER A   8      77.950 141.380  61.640  1.00  0.00           H
ATOM    124  OG  SER A   8      78.150 143.390  62.040  1.00  0.00           O
ATOM    125  HG1 SER A   8      78.650 143.160  62.820  1.00  0.00           H
ATOM    126  C   SER A   8      76.680 141.250  63.990  1.00  0.00           C
ATOM    127  O   SER A   8      77.480 140.320  63.850  1.00  0.00           O
ATOM    128  N   GLY A   9      76.280 141.760  65.170  1.00  0.00           N
ATOM    129  HN  GLY A   9      75.640 142.530  65.210  1.00  0.00           H
ATOM    130  CA  GLY A   9      76.860 141.320  66.470  1.00  0.00           C
ATOM    131  HA1 GLY A   9      77.940 141.300  66.420  1.00  0.00           H
ATOM    132  HA2 GLY A   9      76.520 142.070  67.170  1.00  0.00           H
ATOM    133  C   GLY A   9      76.490 139.960  67.020  1.00  0.00           C
ATOM    134  O   GLY A   9      75.490 139.370  66.670  1.00  0.00           O
ATOM    135  N   TYR A  10      77.350 139.450  67.930  1.00  0.00           N
ATOM    136  HN  TYR A  10      78.180 139.990  68.020  1.00  0.00           H
ATOM    137  CA  TYR A  10      77.370 138.100  68.500  1.00  0.00           C
ATOM    138  HA  TYR A  10      76.790 137.390  67.920  1.00  0.00           H
ATOM    139  CB  TYR A  10      78.770 137.520  68.410  1.00  0.00           C
ATOM    140  HB1 TYR A  10      78.630 136.420  68.500  1.00  0.00           H
ATOM    141  HB2 TYR A  10      79.480 137.900  69.180  1.00  0.00           H
ATOM    142  CG  TYR A  10      79.410 137.850  67.080  1.00  0.00           C
ATOM    143  CD1 TYR A  10      79.330 136.910  66.040  1.00  0.00           C
ATOM    144  HD1 TYR A  10      78.760 136.020  66.250  1.00  0.00           H
ATOM    145  CE1 TYR A  10      80.080 137.030  64.880  1.00  0.00           C
ATOM    146  HE1 TYR A  10      80.000 136.350  64.050  1.00  0.00           H
ATOM    147  CZ  TYR A  10      80.960 138.140  64.750  1.00  0.00           C
ATOM    148  OH  TYR A  10      81.750 138.300  63.550  1.00  0.00           O
ATOM    149  HH  TYR A  10      81.720 137.450  63.100  1.00  0.00           H
ATOM    150  CD2 TYR A  10      80.290 138.900  66.930  1.00  0.00           C
ATOM    151  HD2 TYR A  10      80.390 139.660  67.690  1.00  0.00           H
ATOM    152  CE2 TYR A  10      81.090 139.050  65.830  1.00  0.00           C
ATOM    153  HE2 TYR A  10      81.670 139.960  65.780  1.00  0.00           H
ATOM    154  C   TYR A  10      76.930 138.050  69.950  1.00  0.00           C
ATOM    155  O   TYR A  10      77.500 138.760  70.760  1.00  0.00           O
ATOM    156  N   GLU A  11      75.900 137.260  70.310  1.00  0.00           N
ATOM    157  HN  GLU A  11      75.300 136.800  69.650  1.00  0.00           H
ATOM    158  CA  GLU A  11      75.350 137.390  71.660  1.00  0.00           C
ATOM    159  HA  GLU A  11      76.030 137.880  72.340  1.00  0.00           H
ATOM    160  CB  GLU A  11      74.030 138.260  71.670  1.00  0.00           C
ATOM    161  HB1 GLU A  11      73.730 138.240  72.740  1.00  0.00           H
ATOM    162  HB2 GLU A  11      73.270 137.750  71.030  1.00  0.00           H
ATOM    163  CG  GLU A  11      74.050 139.750  71.150  1.00  0.00           C
ATOM    164  HG1 GLU A  11      74.370 139.840  70.090  1.00  0.00           H
ATOM    165  HG2 GLU A  11      74.770 140.350  71.750  1.00  0.00           H
ATOM    166  CD  GLU A  11      72.700 140.450  71.160  1.00  0.00           C
ATOM    167  OE1 GLU A  11      71.810 140.070  70.390  1.00  0.00           O
ATOM    168  OE2 GLU A  11      72.540 141.380  71.980  1.00  0.00           O
ATOM    169  C   GLU A  11      75.130 135.980  72.120  1.00  0.00           C
ATOM    170  O   GLU A  11      74.560 135.200  71.380  1.00  0.00           O
ATOM    171  N   VAL A  12      75.710 135.630  73.320  1.00  0.00           N
ATOM    172  HN  VAL A  12      76.210 136.310  73.860  1.00  0.00           H
ATOM    173  CA  VAL A  12      75.790 134.260  73.790  1.00  0.00           C
ATOM    174  HA  VAL A  12      75.490 133.540  73.040  1.00  0.00           H
ATOM    175  CB  VAL A  12      77.190 133.880  74.060  1.00  0.00           C
ATOM    176  HB  VAL A  12      77.680 134.660  74.680  1.00  0.00           H
ATOM    177  CG1 VAL A  12      77.270 132.440  74.730  1.00  0.00           C
ATOM    178 HG11 VAL A  12      76.760 132.560  75.710  1.00  0.00           H
ATOM    179 HG12 VAL A  12      76.750 131.610  74.200  1.00  0.00           H
ATOM    180 HG13 VAL A  12      78.290 132.110  75.040  1.00  0.00           H
ATOM    181  CG2 VAL A  12      78.020 133.820  72.740  1.00  0.00           C
ATOM    182 HG21 VAL A  12      79.060 133.490  72.900  1.00  0.00           H
ATOM    183 HG22 VAL A  12      77.600 133.090  72.010  1.00  0.00           H
ATOM    184 HG23 VAL A  12      78.020 134.880  72.400  1.00  0.00           H
ATOM    185  C   VAL A  12      74.920 134.140  75.140  1.00  0.00           C
ATOM    186  O   VAL A  12      75.180 134.810  76.110  1.00  0.00           O
ATOM    187  N   HIS A  13      73.880 133.310  75.210  1.00  0.00           N
ATOM    188  HN  HIS A  13      73.630 132.720  74.450  1.00  0.00           H
ATOM    189  CA  HIS A  13      72.890 133.370  76.290  1.00  0.00           C
ATOM    190  HA  HIS A  13      73.280 133.900  77.150  1.00  0.00           H
ATOM    191  CB  HIS A  13      71.700 134.110  75.660  1.00  0.00           C
ATOM    192  HB1 HIS A  13      70.790 133.860  76.250  1.00  0.00           H
ATOM    193  HB2 HIS A  13      71.550 133.780  74.610  1.00  0.00           H
ATOM    194  ND1 HIS A  13      71.290 136.240  76.880  1.00  0.00           N
ATOM    195  CG  HIS A  13      71.760 135.570  75.750  1.00  0.00           C
ATOM    196  CE1 HIS A  13      71.230 137.480  76.500  1.00  0.00           C
ATOM    197  HE1 HIS A  13      71.000 138.290  77.200  1.00  0.00           H
ATOM    198  NE2 HIS A  13      71.680 137.690  75.280  1.00  0.00           N
ATOM    199  HE2 HIS A  13      71.950 138.600  74.960  1.00  0.00           H
ATOM    200  CD2 HIS A  13      72.040 136.470  74.750  1.00  0.00           C
ATOM    201  HD2 HIS A  13      72.000 136.280  73.690  1.00  0.00           H
ATOM    202  C   HIS A  13      72.430 132.090  76.980  1.00  0.00           C
ATOM    203  O   HIS A  13      71.770 131.280  76.380  1.00  0.00           O
ATOM    204  N   HIS A  14      72.780 131.940  78.300  1.00  0.00           N
ATOM    205  HN  HIS A  14      73.330 132.660  78.710  1.00  0.00           H
ATOM    206  CA  HIS A  14      72.020 130.950  79.170  1.00  0.00           C
ATOM    207  HA  HIS A  14      72.420 131.070  80.170  1.00  0.00           H
ATOM    208  CB  HIS A  14      70.440 131.170  79.100  1.00  0.00           C
ATOM    209  HB1 HIS A  14      69.800 130.600  79.800  1.00  0.00           H
ATOM    210  HB2 HIS A  14      69.970 131.030  78.110  1.00  0.00           H
ATOM    211  ND1 HIS A  14      70.510 133.050  80.720  1.00  0.00           N
ATOM    212  CG  HIS A  14      70.130 132.530  79.480  1.00  0.00           C
ATOM    213  CE1 HIS A  14      69.970 134.250  80.780  1.00  0.00           C
ATOM    214  HE1 HIS A  14      70.030 134.930  81.640  1.00  0.00           H
ATOM    215  NE2 HIS A  14      69.250 134.580  79.680  1.00  0.00           N
ATOM    216  HE2 HIS A  14      68.660 135.370  79.530  1.00  0.00           H
ATOM    217  CD2 HIS A  14      69.320 133.510  78.790  1.00  0.00           C
ATOM    218  HD2 HIS A  14      69.040 133.620  77.750  1.00  0.00           H
ATOM    219  C   HIS A  14      72.350 129.430  78.880  1.00  0.00           C
ATOM    220  O   HIS A  14      71.480 128.550  79.000  1.00  0.00           O
ATOM    221  N   GLN A  15      73.580 129.160  78.370  1.00  0.00           N
ATOM    222  HN  GLN A  15      74.180 129.880  78.030  1.00  0.00           H
ATOM    223  CA  GLN A  15      74.090 127.800  78.240  1.00  0.00           C
ATOM    224  HA  GLN A  15      73.290 127.260  77.760  1.00  0.00           H
ATOM    225  CB  GLN A  15      75.330 127.730  77.260  1.00  0.00           C
ATOM    226  HB1 GLN A  15      75.720 126.690  77.310  1.00  0.00           H
ATOM    227  HB2 GLN A  15      76.050 128.400  77.770  1.00  0.00           H
ATOM    228  CG  GLN A  15      75.010 128.020  75.780  1.00  0.00           C
ATOM    229  HG1 GLN A  15      74.210 127.340  75.430  1.00  0.00           H
ATOM    230  HG2 GLN A  15      75.960 127.830  75.230  1.00  0.00           H
ATOM    231  CD  GLN A  15      74.730 129.520  75.460  1.00  0.00           C
ATOM    232  OE1 GLN A  15      75.170 130.450  76.100  1.00  0.00           O
ATOM    233  NE2 GLN A  15      74.010 129.710  74.330  1.00  0.00           N
ATOM    234 HE21 GLN A  15      73.440 129.000  73.920  1.00  0.00           H
ATOM    235 HE22 GLN A  15      73.910 130.640  73.970  1.00  0.00           H
ATOM    236  C   GLN A  15      74.380 127.050  79.560  1.00  0.00           C
ATOM    237  O   GLN A  15      74.810 127.580  80.570  1.00  0.00           O
ATOM    238  N   LYS A  16      74.020 125.800  79.600  1.00  0.00           N
ATOM    239  HN  LYS A  16      73.500 125.500  78.800  1.00  0.00           H
ATOM    240  CA  LYS A  16      74.120 124.890  80.770  1.00  0.00           C
ATOM    241  HA  LYS A  16      74.720 125.440  81.480  1.00  0.00           H
ATOM    242  CB  LYS A  16      72.710 124.590  81.350  1.00  0.00           C
ATOM    243  HB1 LYS A  16      72.940 124.000  82.260  1.00  0.00           H
ATOM    244  HB2 LYS A  16      72.200 124.000  80.560  1.00  0.00           H
ATOM    245  CG  LYS A  16      72.000 125.850  81.770  1.00  0.00           C
ATOM    246  HG1 LYS A  16      71.910 126.540  80.900  1.00  0.00           H
ATOM    247  HG2 LYS A  16      72.690 126.300  82.510  1.00  0.00           H
ATOM    248  CD  LYS A  16      70.680 125.590  82.440  1.00  0.00           C
ATOM    249  HD1 LYS A  16      69.970 125.220  81.670  1.00  0.00           H
ATOM    250  HD2 LYS A  16      70.650 124.990  83.370  1.00  0.00           H
ATOM    251  CE  LYS A  16      69.960 126.980  82.830  1.00  0.00           C
ATOM    252  HE1 LYS A  16      69.240 126.640  83.600  1.00  0.00           H
ATOM    253  HE2 LYS A  16      69.450 127.350  81.910  1.00  0.00           H
ATOM    254  NZ  LYS A  16      70.790 128.040  83.480  1.00  0.00           N
ATOM    255  HZ1 LYS A  16      70.110 128.810  83.700  1.00  0.00           H
ATOM    256  HZ2 LYS A  16      71.150 127.640  84.360  1.00  0.00           H
ATOM    257  HZ3 LYS A  16      71.500 128.460  82.840  1.00  0.00           H
ATOM    258  C   LYS A  16      74.800 123.630  80.410  1.00  0.00           C
ATOM    259  O   LYS A  16      74.700 123.180  79.300  1.00  0.00           O
ATOM    260  N   LEU A  17      75.600 122.990  81.290  1.00  0.00           N
ATOM    261  HN  LEU A  17      75.910 123.510  82.090  1.00  0.00           H
ATOM    262  CA  LEU A  17      76.180 121.680  81.040  1.00  0.00           C
ATOM    263  HA  LEU A  17      75.600 121.210  80.260  1.00  0.00           H
ATOM    264  CB  LEU A  17      77.620 121.920  80.600  1.00  0.00           C
ATOM    265  HB1 LEU A  17      78.190 122.480  81.380  1.00  0.00           H
ATOM    266  HB2 LEU A  17      77.640 122.730  79.840  1.00  0.00           H
ATOM    267  CG  LEU A  17      78.390 120.660  80.180  1.00  0.00           C
ATOM    268  HG  LEU A  17      77.580 120.050  79.720  1.00  0.00           H
ATOM    269  CD1 LEU A  17      79.410 120.920  79.050  1.00  0.00           C
ATOM    270 HD11 LEU A  17      80.100 121.770  79.250  1.00  0.00           H
ATOM    271 HD12 LEU A  17      79.950 119.990  78.760  1.00  0.00           H
ATOM    272 HD13 LEU A  17      78.920 121.130  78.070  1.00  0.00           H
ATOM    273  CD2 LEU A  17      79.010 119.840  81.330  1.00  0.00           C
ATOM    274 HD21 LEU A  17      79.930 119.300  81.040  1.00  0.00           H
ATOM    275 HD22 LEU A  17      79.220 120.650  82.060  1.00  0.00           H
ATOM    276 HD23 LEU A  17      78.330 119.100  81.810  1.00  0.00           H
ATOM    277  C   LEU A  17      76.090 120.930  82.370  1.00  0.00           C
ATOM    278  O   LEU A  17      76.460 121.460  83.420  1.00  0.00           O
ATOM    279  N   VAL A  18      75.540 119.700  82.420  1.00  0.00           N
ATOM    280  HN  VAL A  18      75.210 119.360  81.550  1.00  0.00           H
ATOM    281  CA  VAL A  18      75.100 119.100  83.650  1.00  0.00           C
ATOM    282  HA  VAL A  18      75.600 119.490  84.520  1.00  0.00           H
ATOM    283  CB  VAL A  18      73.600 119.100  83.740  1.00  0.00           C
ATOM    284  HB  VAL A  18      73.250 118.570  82.830  1.00  0.00           H
ATOM    285  CG1 VAL A  18      73.180 118.290  84.990  1.00  0.00           C
ATOM    286 HG11 VAL A  18      73.900 118.360  85.840  1.00  0.00           H
ATOM    287 HG12 VAL A  18      72.210 118.640  85.420  1.00  0.00           H
ATOM    288 HG13 VAL A  18      72.990 117.200  84.870  1.00  0.00           H
ATOM    289  CG2 VAL A  18      73.000 120.500  83.800  1.00  0.00           C
ATOM    290 HG21 VAL A  18      73.260 121.100  82.910  1.00  0.00           H
ATOM    291 HG22 VAL A  18      71.900 120.470  83.930  1.00  0.00           H
ATOM    292 HG23 VAL A  18      73.300 121.000  84.750  1.00  0.00           H
ATOM    293  C   VAL A  18      75.580 117.650  83.670  1.00  0.00           C
ATOM    294  O   VAL A  18      75.400 116.830  82.780  1.00  0.00           O
ATOM    295  N   PHE A  19      76.340 117.250  84.720  1.00  0.00           N
ATOM    296  HN  PHE A  19      76.660 117.880  85.420  1.00  0.00           H
ATOM    297  CA  PHE A  19      76.770 115.880  84.850  1.00  0.00           C
ATOM    298  HA  PHE A  19      76.860 115.370  83.900  1.00  0.00           H
ATOM    299  CB  PHE A  19      78.150 115.790  85.490  1.00  0.00           C
ATOM    300  HB1 PHE A  19      78.400 114.730  85.720  1.00  0.00           H
ATOM    301  HB2 PHE A  19      78.330 116.340  86.430  1.00  0.00           H
ATOM    302  CG  PHE A  19      79.300 116.400  84.620  1.00  0.00           C
ATOM    303  CD1 PHE A  19      79.510 117.780  84.700  1.00  0.00           C
ATOM    304  HD1 PHE A  19      79.030 118.450  85.390  1.00  0.00           H
ATOM    305  CE1 PHE A  19      80.530 118.360  84.050  1.00  0.00           C
ATOM    306  HE1 PHE A  19      80.890 119.370  84.220  1.00  0.00           H
ATOM    307  CZ  PHE A  19      81.360 117.550  83.160  1.00  0.00           C
ATOM    308  HZ  PHE A  19      81.930 118.170  82.480  1.00  0.00           H
ATOM    309  CD2 PHE A  19      80.000 115.590  83.700  1.00  0.00           C
ATOM    310  HD2 PHE A  19      79.720 114.560  83.560  1.00  0.00           H
ATOM    311  CE2 PHE A  19      81.020 116.220  82.950  1.00  0.00           C
ATOM    312  HE2 PHE A  19      81.520 115.640  82.190  1.00  0.00           H
ATOM    313  C   PHE A  19      75.650 115.120  85.510  1.00  0.00           C
ATOM    314  O   PHE A  19      75.070 114.190  84.860  1.00  0.00           O
ATOM    315  N   PHE A  20      75.280 115.410  86.800  1.00  0.00           N
ATOM    316  HN  PHE A  20      75.830 115.970  87.420  1.00  0.00           H
ATOM    317  CA  PHE A  20      74.130 114.780  87.450  1.00  0.00           C
ATOM    318  HA  PHE A  20      73.680 113.980  86.890  1.00  0.00           H
ATOM    319  CB  PHE A  20      74.530 114.120  88.870  1.00  0.00           C
ATOM    320  HB1 PHE A  20      73.660 113.670  89.400  1.00  0.00           H
ATOM    321  HB2 PHE A  20      75.010 114.930  89.450  1.00  0.00           H
ATOM    322  CG  PHE A  20      75.400 112.990  88.520  1.00  0.00           C
ATOM    323  CD1 PHE A  20      76.780 113.260  88.340  1.00  0.00           C
ATOM    324  HD1 PHE A  20      77.090 114.250  88.620  1.00  0.00           H
ATOM    325  CE1 PHE A  20      77.660 112.210  88.190  1.00  0.00           C
ATOM    326  HE1 PHE A  20      78.710 112.450  88.210  1.00  0.00           H
ATOM    327  CZ  PHE A  20      77.240 110.910  88.030  1.00  0.00           C
ATOM    328  HZ  PHE A  20      77.940 110.090  87.980  1.00  0.00           H
ATOM    329  CD2 PHE A  20      74.990 111.710  88.380  1.00  0.00           C
ATOM    330  HD2 PHE A  20      73.950 111.530  88.620  1.00  0.00           H
ATOM    331  CE2 PHE A  20      75.870 110.620  88.070  1.00  0.00           C
ATOM    332  HE2 PHE A  20      75.480 109.620  88.010  1.00  0.00           H
ATOM    333  C   PHE A  20      73.000 115.750  87.610  1.00  0.00           C
ATOM    334  O   PHE A  20      73.110 116.870  88.020  1.00  0.00           O
ATOM    335  N   ALA A  21      71.740 115.310  87.370  1.00  0.00           N
ATOM    336  HN  ALA A  21      71.600 114.520  86.780  1.00  0.00           H
ATOM    337  CA  ALA A  21      70.550 116.200  87.580  1.00  0.00           C
ATOM    338  HA  ALA A  21      70.870 117.170  87.930  1.00  0.00           H
ATOM    339  CB  ALA A  21      69.900 116.290  86.200  1.00  0.00           C
ATOM    340  HB1 ALA A  21      68.960 116.860  86.340  1.00  0.00           H
ATOM    341  HB2 ALA A  21      70.600 116.840  85.520  1.00  0.00           H
ATOM    342  HB3 ALA A  21      69.710 115.320  85.700  1.00  0.00           H
ATOM    343  C   ALA A  21      69.520 115.730  88.630  1.00  0.00           C
ATOM    344  O   ALA A  21      68.450 116.350  88.760  1.00  0.00           O
ATOM    345  N   GLU A  22      69.830 114.670  89.390  1.00  0.00           N
ATOM    346  HN  GLU A  22      70.610 114.080  89.160  1.00  0.00           H
ATOM    347  CA  GLU A  22      68.910 114.040  90.320  1.00  0.00           C
ATOM    348  HA  GLU A  22      68.450 114.920  90.750  1.00  0.00           H
ATOM    349  CB  GLU A  22      67.890 112.930  89.860  1.00  0.00           C
ATOM    350  HB1 GLU A  22      67.560 112.300  90.720  1.00  0.00           H
ATOM    351  HB2 GLU A  22      68.300 112.240  89.100  1.00  0.00           H
ATOM    352  CG  GLU A  22      66.570 113.370  89.100  1.00  0.00           C
ATOM    353  HG1 GLU A  22      66.020 112.490  88.700  1.00  0.00           H
ATOM    354  HG2 GLU A  22      66.980 113.990  88.290  1.00  0.00           H
ATOM    355  CD  GLU A  22      65.640 114.190  89.930  1.00  0.00           C
ATOM    356  OE1 GLU A  22      64.560 114.610  89.410  1.00  0.00           O
ATOM    357  OE2 GLU A  22      65.950 114.560  91.120  1.00  0.00           O
ATOM    358  C   GLU A  22      69.830 113.410  91.340  1.00  0.00           C
ATOM    359  O   GLU A  22      71.080 113.240  91.140  1.00  0.00           O
ATOM    360  N   ASP A  23      69.270 113.030  92.530  1.00  0.00           N
ATOM    361  HN  ASP A  23      68.280 113.120  92.590  1.00  0.00           H
ATOM    362  CA  ASP A  23      69.900 112.360  93.590  1.00  0.00           C
ATOM    363  HA  ASP A  23      70.720 112.890  94.060  1.00  0.00           H
ATOM    364  CB  ASP A  23      68.820 112.180  94.710  1.00  0.00           C
ATOM    365  HB1 ASP A  23      68.200 111.320  94.390  1.00  0.00           H
ATOM    366  HB2 ASP A  23      68.190 113.090  94.870  1.00  0.00           H
ATOM    367  CG  ASP A  23      69.320 111.780  96.150  1.00  0.00           C
ATOM    368  OD1 ASP A  23      68.430 111.300  96.840  1.00  0.00           O
ATOM    369  OD2 ASP A  23      70.470 112.180  96.500  1.00  0.00           O
ATOM    370  C   ASP A  23      70.550 111.050  93.200  1.00  0.00           C
ATOM    371  O   ASP A  23      69.920 110.250  92.540  1.00  0.00           O
ATOM    372  N   VAL A  24      71.800 110.870  93.690  1.00  0.00           N
ATOM    373  HN  VAL A  24      72.160 111.510  94.370  1.00  0.00           H
ATOM    374  CA  VAL A  24      72.670 109.710  93.340  1.00  0.00           C
ATOM    375  HA  VAL A  24      72.300 109.010  92.610  1.00  0.00           H
ATOM    376  CB  VAL A  24      74.030 110.210  92.800  1.00  0.00           C
ATOM    377  HB  VAL A  24      74.420 110.940  93.540  1.00  0.00           H
ATOM    378  CG1 VAL A  24      75.060 109.070  92.710  1.00  0.00           C
ATOM    379 HG11 VAL A  24      75.410 108.800  93.730  1.00  0.00           H
ATOM    380 HG12 VAL A  24      74.600 108.180  92.230  1.00  0.00           H
ATOM    381 HG13 VAL A  24      75.980 109.370  92.150  1.00  0.00           H
ATOM    382  CG2 VAL A  24      73.770 111.050  91.590  1.00  0.00           C
ATOM    383 HG21 VAL A  24      73.210 110.510  90.800  1.00  0.00           H
ATOM    384 HG22 VAL A  24      73.350 112.030  91.920  1.00  0.00           H
ATOM    385 HG23 VAL A  24      74.730 111.280  91.080  1.00  0.00           H
ATOM    386  C   VAL A  24      72.800 108.830  94.540  1.00  0.00           C
ATOM    387  O   VAL A  24      73.010 109.220  95.700  1.00  0.00           O
ATOM    388  N   GLY A  25      72.480 107.560  94.360  1.00  0.00           N
ATOM    389  HN  GLY A  25      72.280 107.190  93.460  1.00  0.00           H
ATOM    390  CA  GLY A  25      72.390 106.570  95.420  1.00  0.00           C
ATOM    391  HA1 GLY A  25      71.730 106.970  96.180  1.00  0.00           H
ATOM    392  HA2 GLY A  25      71.990 105.730  94.870  1.00  0.00           H
ATOM    393  C   GLY A  25      73.680 106.180  96.090  1.00  0.00           C
ATOM    394  O   GLY A  25      74.740 106.730  95.790  1.00  0.00           O
ATOM    395  N   SER A  26      73.680 105.330  97.100  1.00  0.00           N
ATOM    396  HN  SER A  26      72.790 104.930  97.300  1.00  0.00           H
ATOM    397  CA  SER A  26      74.800 105.050  97.990  1.00  0.00           C
ATOM    398  HA  SER A  26      75.130 105.980  98.420  1.00  0.00           H
ATOM    399  CB  SER A  26      74.260 104.130  99.110  1.00  0.00           C
ATOM    400  HB1 SER A  26      73.530 104.630  99.780  1.00  0.00           H
ATOM    401  HB2 SER A  26      75.210 104.030  99.680  1.00  0.00           H
ATOM    402  OG  SER A  26      73.710 102.870  98.700  1.00  0.00           O
ATOM    403  HG1 SER A  26      72.960 103.080  98.150  1.00  0.00           H
ATOM    404  C   SER A  26      76.040 104.410  97.210  1.00  0.00           C
ATOM    405  O   SER A  26      75.880 103.580  96.330  1.00  0.00           O
ATOM    406  N   ASN A  27      77.270 104.910  97.480  1.00  0.00           N
ATOM    407  HN  ASN A  27      77.360 105.550  98.250  1.00  0.00           H
ATOM    408  CA  ASN A  27      78.410 104.620  96.620  1.00  0.00           C
ATOM    409  HA  ASN A  27      78.050 103.920  95.880  1.00  0.00           H
ATOM    410  CB  ASN A  27      78.900 105.880  95.750  1.00  0.00           C
ATOM    411  HB1 ASN A  27      79.040 106.650  96.540  1.00  0.00           H
ATOM    412  HB2 ASN A  27      78.130 106.210  95.020  1.00  0.00           H
ATOM    413  CG  ASN A  27      80.210 105.540  95.010  1.00  0.00           C
ATOM    414  OD1 ASN A  27      80.300 104.880  93.970  1.00  0.00           O
ATOM    415  ND2 ASN A  27      81.320 106.000  95.580  1.00  0.00           N
ATOM    416 HD21 ASN A  27      81.150 106.390  96.490  1.00  0.00           H
ATOM    417 HD22 ASN A  27      82.140 105.520  95.270  1.00  0.00           H
ATOM    418  C   ASN A  27      79.510 103.970  97.390  1.00  0.00           C
ATOM    419  O   ASN A  27      79.910 104.550  98.370  1.00  0.00           O
ATOM    420  N   LYS A  28      79.960 102.750  97.010  1.00  0.00           N
ATOM    421  HN  LYS A  28      79.610 102.330  96.180  1.00  0.00           H
ATOM    422  CA  LYS A  28      81.040 102.000  97.630  1.00  0.00           C
ATOM    423  HA  LYS A  28      81.390 102.370  98.580  1.00  0.00           H
ATOM    424  CB  LYS A  28      80.490 100.570  98.020  1.00  0.00           C
ATOM    425  HB1 LYS A  28      79.700 100.340  97.280  1.00  0.00           H
ATOM    426  HB2 LYS A  28      79.940 100.770  98.970  1.00  0.00           H
ATOM    427  CG  LYS A  28      81.390  99.400  98.110  1.00  0.00           C
ATOM    428  HG1 LYS A  28      82.160  99.300  97.320  1.00  0.00           H
ATOM    429  HG2 LYS A  28      80.710  98.540  98.290  1.00  0.00           H
ATOM    430  CD  LYS A  28      82.340  99.500  99.340  1.00  0.00           C
ATOM    431  HD1 LYS A  28      83.160 100.230  99.190  1.00  0.00           H
ATOM    432  HD2 LYS A  28      81.680  99.730 100.200  1.00  0.00           H
ATOM    433  CE  LYS A  28      82.940  98.140  99.640  1.00  0.00           C
ATOM    434  HE1 LYS A  28      83.570  97.800  98.780  1.00  0.00           H
ATOM    435  HE2 LYS A  28      82.150  97.370  99.780  1.00  0.00           H
ATOM    436  NZ  LYS A  28      83.690  98.170 100.900  1.00  0.00           N
ATOM    437  HZ1 LYS A  28      84.070  97.210 101.030  1.00  0.00           H
ATOM    438  HZ2 LYS A  28      84.470  98.850 100.840  1.00  0.00           H
ATOM    439  HZ3 LYS A  28      83.050  98.350 101.700  1.00  0.00           H
ATOM    440  C   LYS A  28      82.200 101.870  96.580  1.00  0.00           C
ATOM    441  O   LYS A  28      83.390 101.610  96.890  1.00  0.00           O
ATOM    442  N   GLY A  29      81.960 102.190  95.240  1.00  0.00           N
ATOM    443  HN  GLY A  29      81.060 102.500  94.940  1.00  0.00           H
ATOM    444  CA  GLY A  29      82.990 102.150  94.190  1.00  0.00           C
ATOM    445  HA1 GLY A  29      83.880 101.570  94.380  1.00  0.00           H
ATOM    446  HA2 GLY A  29      82.430 101.770  93.360  1.00  0.00           H
ATOM    447  C   GLY A  29      83.520 103.530  93.890  1.00  0.00           C
ATOM    448  O   GLY A  29      84.000 104.300  94.730  1.00  0.00           O
ATOM    449  N   ALA A  30      83.470 103.970  92.660  1.00  0.00           N
ATOM    450  HN  ALA A  30      83.160 103.360  91.930  1.00  0.00           H
ATOM    451  CA  ALA A  30      84.030 105.220  92.220  1.00  0.00           C
ATOM    452  HA  ALA A  30      84.150 105.940  93.010  1.00  0.00           H
ATOM    453  CB  ALA A  30      85.390 105.100  91.580  1.00  0.00           C
ATOM    454  HB1 ALA A  30      85.380 104.300  90.810  1.00  0.00           H
ATOM    455  HB2 ALA A  30      85.660 106.090  91.150  1.00  0.00           H
ATOM    456  HB3 ALA A  30      86.170 104.850  92.330  1.00  0.00           H
ATOM    457  C   ALA A  30      83.030 105.940  91.350  1.00  0.00           C
ATOM    458  O   ALA A  30      82.430 105.360  90.400  1.00  0.00           O
ATOM    459  N   ILE A  31      82.820 107.260  91.520  1.00  0.00           N
ATOM    460  HN  ILE A  31      83.100 107.700  92.370  1.00  0.00           H
ATOM    461  CA  ILE A  31      82.040 108.040  90.570  1.00  0.00           C
ATOM    462  HA  ILE A  31      81.810 107.440  89.700  1.00  0.00           H
ATOM    463  CB  ILE A  31      80.620 108.460  91.110  1.00  0.00           C
ATOM    464  HB  ILE A  31      80.830 109.040  92.030  1.00  0.00           H
ATOM    465  CG2 ILE A  31      79.970 109.430  90.080  1.00  0.00           C
ATOM    466 HG21 ILE A  31      80.650 110.260  89.810  1.00  0.00           H
ATOM    467 HG22 ILE A  31      79.890 108.840  89.140  1.00  0.00           H
ATOM    468 HG23 ILE A  31      79.020 109.910  90.390  1.00  0.00           H
ATOM    469  CG1 ILE A  31      79.690 107.300  91.490  1.00  0.00           C
ATOM    470 HG11 ILE A  31      80.270 106.520  92.030  1.00  0.00           H
ATOM    471 HG12 ILE A  31      79.500 106.800  90.520  1.00  0.00           H
ATOM    472  CD  ILE A  31      78.390 107.710  92.270  1.00  0.00           C
ATOM    473  HD1 ILE A  31      78.650 108.450  93.060  1.00  0.00           H
ATOM    474  HD2 ILE A  31      77.810 108.290  91.520  1.00  0.00           H
ATOM    475  HD3 ILE A  31      77.790 106.880  92.700  1.00  0.00           H
ATOM    476  C   ILE A  31      82.870 109.370  90.210  1.00  0.00           C
ATOM    477  O   ILE A  31      83.310 110.060  91.110  1.00  0.00           O
ATOM    478  N   ILE A  32      83.110 109.540  88.920  1.00  0.00           N
ATOM    479  HN  ILE A  32      82.570 108.960  88.310  1.00  0.00           H
ATOM    480  CA  ILE A  32      83.870 110.630  88.300  1.00  0.00           C
ATOM    481  HA  ILE A  32      84.290 111.320  89.020  1.00  0.00           H
ATOM    482  CB  ILE A  32      85.070 110.140  87.550  1.00  0.00           C
ATOM    483  HB  ILE A  32      84.760 109.680  86.590  1.00  0.00           H
ATOM    484  CG2 ILE A  32      85.900 111.340  87.170  1.00  0.00           C
ATOM    485 HG21 ILE A  32      85.900 112.070  88.000  1.00  0.00           H
ATOM    486 HG22 ILE A  32      86.990 111.150  87.050  1.00  0.00           H
ATOM    487 HG23 ILE A  32      85.390 111.790  86.290  1.00  0.00           H
ATOM    488  CG1 ILE A  32      85.850 109.040  88.320  1.00  0.00           C
ATOM    489 HG11 ILE A  32      86.700 108.690  87.690  1.00  0.00           H
ATOM    490 HG12 ILE A  32      85.150 108.230  88.600  1.00  0.00           H
ATOM    491  CD  ILE A  32      86.500 109.350  89.680  1.00  0.00           C
ATOM    492  HD1 ILE A  32      85.700 109.390  90.450  1.00  0.00           H
ATOM    493  HD2 ILE A  32      87.240 108.610  90.050  1.00  0.00           H
ATOM    494  HD3 ILE A  32      86.850 110.400  89.580  1.00  0.00           H
ATOM    495  C   ILE A  32      83.050 111.440  87.430  1.00  0.00           C
ATOM    496  O   ILE A  32      82.340 110.920  86.550  1.00  0.00           O
ATOM    497  N   GLY A  33      83.060 112.800  87.620  1.00  0.00           N
ATOM    498  HN  GLY A  33      83.620 113.100  88.390  1.00  0.00           H
ATOM    499  CA  GLY A  33      82.160 113.690  86.810  1.00  0.00           C
ATOM    500  HA1 GLY A  33      81.240 113.180  86.580  1.00  0.00           H
ATOM    501  HA2 GLY A  33      82.000 114.620  87.340  1.00  0.00           H
ATOM    502  C   GLY A  33      82.920 114.040  85.550  1.00  0.00           C
ATOM    503  O   GLY A  33      82.410 113.710  84.500  1.00  0.00           O
ATOM    504  N   LEU A  34      84.130 114.600  85.590  1.00  0.00           N
ATOM    505  HN  LEU A  34      84.390 114.900  86.500  1.00  0.00           H
ATOM    506  CA  LEU A  34      84.960 115.030  84.400  1.00  0.00           C
ATOM    507  HA  LEU A  34      84.660 114.520  83.490  1.00  0.00           H
ATOM    508  CB  LEU A  34      84.830 116.560  84.150  1.00  0.00           C
ATOM    509  HB1 LEU A  34      84.980 117.070  85.120  1.00  0.00           H
ATOM    510  HB2 LEU A  34      83.740 116.680  83.940  1.00  0.00           H
ATOM    511  CG  LEU A  34      85.700 117.110  83.000  1.00  0.00           C
ATOM    512  HG  LEU A  34      86.720 117.130  83.440  1.00  0.00           H
ATOM    513  CD1 LEU A  34      85.650 116.200  81.750  1.00  0.00           C
ATOM    514 HD11 LEU A  34      84.600 116.210  81.370  1.00  0.00           H
ATOM    515 HD12 LEU A  34      86.320 116.750  81.050  1.00  0.00           H
ATOM    516 HD13 LEU A  34      86.130 115.210  81.850  1.00  0.00           H
ATOM    517  CD2 LEU A  34      85.320 118.530  82.560  1.00  0.00           C
ATOM    518 HD21 LEU A  34      84.260 118.630  82.230  1.00  0.00           H
ATOM    519 HD22 LEU A  34      85.430 119.300  83.350  1.00  0.00           H
ATOM    520 HD23 LEU A  34      85.990 118.720  81.700  1.00  0.00           H
ATOM    521  C   LEU A  34      86.350 114.560  84.580  1.00  0.00           C
ATOM    522  O   LEU A  34      87.210 115.010  85.380  1.00  0.00           O
ATOM    523  N   MET A  35      86.680 113.440  83.880  1.00  0.00           N
ATOM    524  HN  MET A  35      86.070 113.010  83.220  1.00  0.00           H
ATOM    525  CA  MET A  35      87.890 112.630  83.980  1.00  0.00           C
ATOM    526  HA  MET A  35      88.290 112.890  84.950  1.00  0.00           H
ATOM    527  CB  MET A  35      87.620 111.100  83.910  1.00  0.00           C
ATOM    528  HB1 MET A  35      87.090 110.910  82.950  1.00  0.00           H
ATOM    529  HB2 MET A  35      86.890 111.010  84.740  1.00  0.00           H
ATOM    530  CG  MET A  35      88.940 110.180  83.960  1.00  0.00           C
ATOM    531  HG1 MET A  35      89.580 110.630  84.750  1.00  0.00           H
ATOM    532  HG2 MET A  35      89.530 110.290  83.030  1.00  0.00           H
ATOM    533  SD  MET A  35      88.560 108.430  84.200  1.00  0.00           S
ATOM    534  CE  MET A  35      90.220 107.740  84.070  1.00  0.00           C
ATOM    535  HE1 MET A  35      90.790 108.150  84.930  1.00  0.00           H
ATOM    536  HE2 MET A  35      90.350 106.640  84.010  1.00  0.00           H
ATOM    537  HE3 MET A  35      90.720 108.140  83.160  1.00  0.00           H
ATOM    538  C   MET A  35      88.990 112.860  82.940  1.00  0.00           C
ATOM    539  O   MET A  35      88.710 112.580  81.800  1.00  0.00           O
ATOM    540  N   VAL A  36      90.140 113.490  83.310  1.00  0.00           N
ATOM    541  HN  VAL A  36      90.320 113.880  84.210  1.00  0.00           H
ATOM    542  CA  VAL A  36      91.070 113.830  82.280  1.00  0.00           C
ATOM    543  HA  VAL A  36      90.700 113.640  81.290  1.00  0.00           H
ATOM    544  CB  VAL A  36      91.360 115.340  82.340  1.00  0.00           C
ATOM    545  HB  VAL A  36      91.730 115.600  83.360  1.00  0.00           H
ATOM    546  CG1 VAL A  36      92.330 115.830  81.210  1.00  0.00           C
ATOM    547 HG11 VAL A  36      93.340 115.370  81.260  1.00  0.00           H
ATOM    548 HG12 VAL A  36      91.960 115.590  80.190  1.00  0.00           H
ATOM    549 HG13 VAL A  36      92.510 116.910  81.390  1.00  0.00           H
ATOM    550  CG2 VAL A  36      90.020 116.110  82.190  1.00  0.00           C
ATOM    551 HG21 VAL A  36      89.410 116.030  83.120  1.00  0.00           H
ATOM    552 HG22 VAL A  36      90.150 117.160  81.860  1.00  0.00           H
ATOM    553 HG23 VAL A  36      89.530 115.610  81.330  1.00  0.00           H
ATOM    554  C   VAL A  36      92.360 113.020  82.430  1.00  0.00           C
ATOM    555  O   VAL A  36      93.250 113.330  83.230  1.00  0.00           O
ATOM    556  N   GLY A  37      92.650 111.920  81.680  1.00  0.00           N
ATOM    557  HN  GLY A  37      92.010 111.740  80.940  1.00  0.00           H
ATOM    558  CA  GLY A  37      93.620 110.930  82.200  1.00  0.00           C
ATOM    559  HA1 GLY A  37      93.730 110.110  81.510  1.00  0.00           H
ATOM    560  HA2 GLY A  37      94.590 111.370  82.380  1.00  0.00           H
ATOM    561  C   GLY A  37      93.180 110.260  83.530  1.00  0.00           C
ATOM    562  O   GLY A  37      92.170 110.680  84.130  1.00  0.00           O
ATOM    563  N   GLY A  38      94.040 109.280  84.050  1.00  0.00           N
ATOM    564  HN  GLY A  38      94.820 109.050  83.470  1.00  0.00           H
ATOM    565  CA  GLY A  38      93.890 108.790  85.370  1.00  0.00           C
ATOM    566  HA1 GLY A  38      94.740 109.080  85.960  1.00  0.00           H
ATOM    567  HA2 GLY A  38      92.930 109.180  85.680  1.00  0.00           H
ATOM    568  C   GLY A  38      93.650 107.330  85.370  1.00  0.00           C
ATOM    569  O   GLY A  38      93.600 106.670  84.350  1.00  0.00           O
ATOM    570  N   VAL A  39      93.620 106.750  86.590  1.00  0.00           N
ATOM    571  HN  VAL A  39      93.770 107.360  87.360  1.00  0.00           H
ATOM    572  CA  VAL A  39      93.240 105.450  86.950  1.00  0.00           C
ATOM    573  HA  VAL A  39      92.800 104.970  86.080  1.00  0.00           H
ATOM    574  CB  VAL A  39      94.520 104.720  87.490  1.00  0.00           C
ATOM    575  HB  VAL A  39      95.110 105.450  88.080  1.00  0.00           H
ATOM    576  CG1 VAL A  39      94.140 103.390  88.170  1.00  0.00           C
ATOM    577 HG11 VAL A  39      93.760 103.690  89.170  1.00  0.00           H
ATOM    578 HG12 VAL A  39      93.280 102.830  87.750  1.00  0.00           H
ATOM    579 HG13 VAL A  39      95.050 102.790  88.330  1.00  0.00           H
ATOM    580  CG2 VAL A  39      95.420 104.470  86.270  1.00  0.00           C
ATOM    581 HG21 VAL A  39      95.700 105.390  85.720  1.00  0.00           H
ATOM    582 HG22 VAL A  39      96.370 103.980  86.560  1.00  0.00           H
ATOM    583 HG23 VAL A  39      94.940 103.810  85.510  1.00  0.00           H
ATOM    584  C   VAL A  39      92.160 105.490  87.960  1.00  0.00           C
ATOM    585  O   VAL A  39      92.140 106.250  88.910  1.00  0.00           O
ATOM    586  N   VAL A  40      91.120 104.660  87.710  1.00  0.00           N
ATOM    587  HN  VAL A  40      91.030 104.230  86.810  1.00  0.00           H
ATOM    588  CA  VAL A  40      90.040 104.370  88.620  1.00  0.00           C
ATOM    589  HA  VAL A  40      90.310 104.850  89.550  1.00  0.00           H
ATOM    590  CB  VAL A  40      88.730 104.910  88.000  1.00  0.00           C
ATOM    591  HB  VAL A  40      88.690 104.460  86.990  1.00  0.00           H
ATOM    592  CG1 VAL A  40      87.470 104.400  88.700  1.00  0.00           C
ATOM    593 HG11 VAL A  40      87.570 104.630  89.780  1.00  0.00           H
ATOM    594 HG12 VAL A  40      86.520 104.860  88.340  1.00  0.00           H
ATOM    595 HG13 VAL A  40      87.480 103.290  88.630  1.00  0.00           H
ATOM    596  CG2 VAL A  40      88.770 106.420  88.060  1.00  0.00           C
ATOM    597 HG21 VAL A  40      88.850 106.770  89.120  1.00  0.00           H
ATOM    598 HG22 VAL A  40      89.650 106.810  87.510  1.00  0.00           H
ATOM    599 HG23 VAL A  40      87.960 106.880  87.460  1.00  0.00           H
ATOM    600  C   VAL A  40      90.000 102.900  88.840  1.00  0.00           C
ATOM    601  O   VAL A  40      89.650 102.040  88.030  1.00  0.00           O
ATOM    602  N   ILE A  41      90.170 102.490  90.130  1.00  0.00           N
ATOM    603  HN  ILE A  41      90.240 103.160  90.860  1.00  0.00           H
ATOM    604  CA  ILE A  41      89.960 101.170  90.590  1.00  0.00           C
ATOM    605  HA  ILE A  41      89.610 100.470  89.840  1.00  0.00           H
ATOM    606  CB  ILE A  41      91.210 100.580  91.260  1.00  0.00           C
ATOM    607  HB  ILE A  41      91.270 101.040  92.260  1.00  0.00           H
ATOM    608  CG2 ILE A  41      91.060  99.000  91.510  1.00  0.00           C
ATOM    609 HG21 ILE A  41      90.300  98.890  92.310  1.00  0.00           H
ATOM    610 HG22 ILE A  41      90.730  98.440  90.600  1.00  0.00           H
ATOM    611 HG23 ILE A  41      91.930  98.470  91.950  1.00  0.00           H
ATOM    612  CG1 ILE A  41      92.620 100.890  90.600  1.00  0.00           C
ATOM    613 HG11 ILE A  41      93.390 100.400  91.240  1.00  0.00           H
ATOM    614 HG12 ILE A  41      92.920 101.960  90.560  1.00  0.00           H
ATOM    615  CD  ILE A  41      92.730 100.290  89.230  1.00  0.00           C
ATOM    616  HD1 ILE A  41      92.240 101.090  88.640  1.00  0.00           H
ATOM    617  HD2 ILE A  41      93.780 100.170  88.880  1.00  0.00           H
ATOM    618  HD3 ILE A  41      92.210  99.320  89.090  1.00  0.00           H
ATOM    619  C   ILE A  41      88.820 101.160  91.500  1.00  0.00           C
ATOM    620  O   ILE A  41      88.880 101.580  92.610  1.00  0.00           O
ATOM    621  N   ALA A  42      87.700 100.590  91.080  1.00  0.00           N
ATOM    622  HN  ALA A  42      87.640 100.390  90.110  1.00  0.00           H
ATOM    623  CA  ALA A  42      86.560 100.510  91.920  1.00  0.00           C
ATOM    624  HA  ALA A  42      86.550 101.400  92.530  1.00  0.00           H
ATOM    625  CB  ALA A  42      85.390 100.550  90.920  1.00  0.00           C
ATOM    626  HB1 ALA A  42      85.240  99.670  90.250  1.00  0.00           H
ATOM    627  HB2 ALA A  42      84.460 100.590  91.530  1.00  0.00           H
ATOM    628  HB3 ALA A  42      85.430 101.520  90.380  1.00  0.00           H
ATOM    629  C   ALA A  42      86.470  99.340  92.890  1.00  0.00           C
ATOM    630  O   ALA A  42      85.480  99.220  93.640  1.00  0.00           O
ATOM    631  N   NME A  43      87.500  98.490  92.980  1.00  0.00           N
ATOM    632  HN  NME A  43      88.300  98.540  92.390  1.00  0.00           H
ATOM    633  CH3 NME A  43      87.490  97.360  93.860  1.00  0.00           C
ATOM    634 HH31 NME A  43      88.490  96.920  93.680  1.00  0.00           H
ATOM    635 HH32 NME A  43      87.340  97.570  94.940  1.00  0.00           H
ATOM    636 HH33 NME A  43      86.600  96.780  93.540  1.00  0.00           H
ATOM    637  CH3 ACE B   0      91.690  74.000 103.520  1.00  0.00           C
ATOM    638 HH31 ACE B   0      90.920  73.440 104.090  1.00  0.00           H
ATOM    639 HH32 ACE B   0      92.480  73.230 103.370  1.00  0.00           H
ATOM    640 HH33 ACE B   0      92.130  74.920 103.960  1.00  0.00           H
ATOM    641  C   ACE B   0      91.190  74.320 102.200  1.00  0.00           C
ATOM    642  O   ACE B   0      90.010  74.400 101.970  1.00  0.00           O
ATOM    643  N   ASP B   1      92.130  74.600 101.270  1.00  0.00           N
ATOM    644  HN  ASP B   1      93.060  74.430 101.580  1.00  0.00           H
ATOM    645  CA  ASP B   1      91.870  75.090  99.930  1.00  0.00           C
ATOM    646  HA  ASP B   1      90.910  75.600  99.910  1.00  0.00           H
ATOM    647  CB  ASP B   1      92.930  76.050  99.360  1.00  0.00           C
ATOM    648  HB1 ASP B   1      92.680  76.340  98.320  1.00  0.00           H
ATOM    649  HB2 ASP B   1      93.950  75.600  99.400  1.00  0.00           H
ATOM    650  CG  ASP B   1      93.030  77.310 100.180  1.00  0.00           C
ATOM    651  OD1 ASP B   1      94.080  78.040 100.100  1.00  0.00           O
ATOM    652  OD2 ASP B   1      92.130  77.530 101.060  1.00  0.00           O
ATOM    653  C   ASP B   1      91.720  73.880  98.870  1.00  0.00           C
ATOM    654  O   ASP B   1      92.360  72.800  99.040  1.00  0.00           O
ATOM    655  N   ALA B   2      90.910  74.090  97.800  1.00  0.00           N
ATOM    656  HN  ALA B   2      90.360  74.930  97.750  1.00  0.00           H
ATOM    657  CA  ALA B   2      90.620  73.020  96.850  1.00  0.00           C
ATOM    658  HA  ALA B   2      90.530  72.070  97.360  1.00  0.00           H
ATOM    659  CB  ALA B   2      89.420  73.400  95.960  1.00  0.00           C
ATOM    660  HB1 ALA B   2      89.360  74.450  95.610  1.00  0.00           H
ATOM    661  HB2 ALA B   2      89.190  72.690  95.140  1.00  0.00           H
ATOM    662  HB3 ALA B   2      88.560  73.430  96.660  1.00  0.00           H
ATOM    663  C   ALA B   2      91.780  72.810  95.920  1.00  0.00           C
ATOM    664  O   ALA B   2      92.660  73.720  95.790  1.00  0.00           O
ATOM    665  N   GLU B   3      92.010  71.700  95.270  1.00  0.00           N
ATOM    666  HN  GLU B   3      91.310  70.990  95.250  1.00  0.00           H
ATOM    667  CA  GLU B   3      93.230  71.460  94.470  1.00  0.00           C
ATOM    668  HA  GLU B   3      94.040  71.810  95.110  1.00  0.00           H
ATOM    669  CB  GLU B   3      93.350  70.000  94.170  1.00  0.00           C
ATOM    670  HB1 GLU B   3      93.940  69.840  93.240  1.00  0.00           H
ATOM    671  HB2 GLU B   3      92.370  69.530  93.930  1.00  0.00           H
ATOM    672  CG  GLU B   3      93.970  69.150  95.330  1.00  0.00           C
ATOM    673  HG1 GLU B   3      94.730  69.740  95.890  1.00  0.00           H
ATOM    674  HG2 GLU B   3      94.540  68.310  94.890  1.00  0.00           H
ATOM    675  CD  GLU B   3      92.910  68.420  96.200  1.00  0.00           C
ATOM    676  OE1 GLU B   3      92.090  67.670  95.590  1.00  0.00           O
ATOM    677  OE2 GLU B   3      92.860  68.700  97.420  1.00  0.00           O
ATOM    678  C   GLU B   3      93.230  72.260  93.100  1.00  0.00           C
ATOM    679  O   GLU B   3      94.250  72.470  92.470  1.00  0.00           O
ATOM    680  N   PHE B   4      91.980  72.630  92.610  1.00  0.00           N
ATOM    681  HN  PHE B   4      91.110  72.400  93.020  1.00  0.00           H
ATOM    682  CA  PHE B   4      91.810  73.520  91.450  1.00  0.00           C
ATOM    683  HA  PHE B   4      92.600  73.410  90.720  1.00  0.00           H
ATOM    684  CB  PHE B   4      90.570  73.000  90.640  1.00  0.00           C
ATOM    685  HB1 PHE B   4      89.650  72.910  91.260  1.00  0.00           H
ATOM    686  HB2 PHE B   4      90.770  72.010  90.170  1.00  0.00           H
ATOM    687  CG  PHE B   4      90.060  73.980  89.530  1.00  0.00           C
ATOM    688  CD1 PHE B   4      88.700  74.280  89.360  1.00  0.00           C
ATOM    689  HD1 PHE B   4      87.930  73.940  90.040  1.00  0.00           H
ATOM    690  CE1 PHE B   4      88.340  75.000  88.210  1.00  0.00           C
ATOM    691  HE1 PHE B   4      87.290  75.200  88.020  1.00  0.00           H
ATOM    692  CZ  PHE B   4      89.320  75.550  87.390  1.00  0.00           C
ATOM    693  HZ  PHE B   4      88.980  76.170  86.580  1.00  0.00           H
ATOM    694  CD2 PHE B   4      91.040  74.590  88.700  1.00  0.00           C
ATOM    695  HD2 PHE B   4      92.080  74.490  88.980  1.00  0.00           H
ATOM    696  CE2 PHE B   4      90.650  75.320  87.640  1.00  0.00           C
ATOM    697  HE2 PHE B   4      91.330  75.840  86.970  1.00  0.00           H
ATOM    698  C   PHE B   4      91.850  74.940  91.880  1.00  0.00           C
ATOM    699  O   PHE B   4      91.320  75.380  92.940  1.00  0.00           O
ATOM    700  N   ARG B   5      92.500  75.840  91.090  1.00  0.00           N
ATOM    701  HN  ARG B   5      93.010  75.690  90.250  1.00  0.00           H
ATOM    702  CA  ARG B   5      92.530  77.260  91.370  1.00  0.00           C
ATOM    703  HA  ARG B   5      91.640  77.600  91.880  1.00  0.00           H
ATOM    704  CB  ARG B   5      93.760  77.710  92.100  1.00  0.00           C
ATOM    705  HB1 ARG B   5      93.840  77.090  93.020  1.00  0.00           H
ATOM    706  HB2 ARG B   5      93.650  78.750  92.460  1.00  0.00           H
ATOM    707  CG  ARG B   5      95.160  77.650  91.350  1.00  0.00           C
ATOM    708  HG1 ARG B   5      95.180  78.290  90.450  1.00  0.00           H
ATOM    709  HG2 ARG B   5      95.140  76.620  90.950  1.00  0.00           H
ATOM    710  CD  ARG B   5      96.350  77.920  92.190  1.00  0.00           C
ATOM    711  HD1 ARG B   5      97.210  77.370  91.740  1.00  0.00           H
ATOM    712  HD2 ARG B   5      96.250  77.560  93.230  1.00  0.00           H
ATOM    713  NE  ARG B   5      96.610  79.370  92.350  1.00  0.00           N
ATOM    714  HE  ARG B   5      96.180  80.040  91.740  1.00  0.00           H
ATOM    715  CZ  ARG B   5      97.630  79.890  92.950  1.00  0.00           C
ATOM    716  NH1 ARG B   5      98.540  79.280  93.600  1.00  0.00           N
ATOM    717 HH11 ARG B   5      98.430  78.330  93.880  1.00  0.00           H
ATOM    718 HH12 ARG B   5      99.230  79.840  94.050  1.00  0.00           H
ATOM    719  NH2 ARG B   5      97.780  81.230  92.870  1.00  0.00           N
ATOM    720 HH21 ARG B   5      97.230  81.750  92.210  1.00  0.00           H
ATOM    721 HH22 ARG B   5      98.550  81.510  93.440  1.00  0.00           H
ATOM    722  C   ARG B   5      92.470  77.910  89.980  1.00  0.00           C
ATOM    723  O   ARG B   5      92.870  77.400  88.940  1.00  0.00           O
ATOM    724  N   HIS B   6      91.770  79.090  89.910  1.00  0.00           N
ATOM    725  HN  HIS B   6      91.500  79.550  90.750  1.00  0.00           H
ATOM    726  CA  HIS B   6      91.560  79.790  88.520  1.00  0.00           C
ATOM    727  HA  HIS B   6      92.050  79.200  87.760  1.00  0.00           H
ATOM    728  CB  HIS B   6      90.110  79.930  88.290  1.00  0.00           C
ATOM    729  HB1 HIS B   6      89.590  80.590  89.010  1.00  0.00           H
ATOM    730  HB2 HIS B   6      89.570  78.960  88.400  1.00  0.00           H
ATOM    731  ND1 HIS B   6      89.880  79.940  85.860  1.00  0.00           N
ATOM    732  CG  HIS B   6      89.700  80.600  87.090  1.00  0.00           C
ATOM    733  CE1 HIS B   6      89.360  80.720  84.980  1.00  0.00           C
ATOM    734  HE1 HIS B   6      89.480  80.570  83.900  1.00  0.00           H
ATOM    735  NE2 HIS B   6      88.800  81.860  85.540  1.00  0.00           N
ATOM    736  HE2 HIS B   6      88.420  82.590  84.970  1.00  0.00           H
ATOM    737  CD2 HIS B   6      89.130  81.770  86.870  1.00  0.00           C
ATOM    738  HD2 HIS B   6      89.110  82.680  87.460  1.00  0.00           H
ATOM    739  C   HIS B   6      92.230  81.140  88.600  1.00  0.00           C
ATOM    740  O   HIS B   6      92.360  81.690  89.710  1.00  0.00           O
ATOM    741  N   ASP B   7      92.720  81.580  87.500  1.00  0.00           N
ATOM    742  HN  ASP B   7      92.640  81.040  86.670  1.00  0.00           H
ATOM    743  CA  ASP B   7      93.280  82.830  87.390  1.00  0.00           C
ATOM    744  HA  ASP B   7      93.030  83.450  88.250  1.00  0.00           H
ATOM    745  CB  ASP B   7      94.820  82.700  87.220  1.00  0.00           C
ATOM    746  HB1 ASP B   7      95.000  82.180  86.260  1.00  0.00           H
ATOM    747  HB2 ASP B   7      95.230  82.280  88.170  1.00  0.00           H
ATOM    748  CG  ASP B   7      95.600  84.080  87.040  1.00  0.00           C
ATOM    749  OD1 ASP B   7      94.990  85.130  86.930  1.00  0.00           O
ATOM    750  OD2 ASP B   7      96.850  83.940  86.990  1.00  0.00           O
ATOM    751  C   ASP B   7      92.610  83.510  86.130  1.00  0.00           C
ATOM    752  O   ASP B   7      92.460  82.870  85.060  1.00  0.00           O
ATOM    753  N   SER B   8      92.160  84.790  86.310  1.00  0.00           N
ATOM    754  HN  SER B   8      92.260  85.260  87.180  1.00  0.00           H
ATOM    755  CA  SER B   8      91.690  85.570  85.160  1.00  0.00           C
ATOM    756  HA  SER B   8      92.050  85.180  84.220  1.00  0.00           H
ATOM    757  CB  SER B   8      90.110  85.360  85.040  1.00  0.00           C
ATOM    758  HB1 SER B   8      89.570  85.820  85.900  1.00  0.00           H
ATOM    759  HB2 SER B   8      89.880  84.280  84.940  1.00  0.00           H
ATOM    760  OG  SER B   8      89.610  86.040  83.860  1.00  0.00           O
ATOM    761  HG1 SER B   8      90.020  86.910  83.920  1.00  0.00           H
ATOM    762  C   SER B   8      92.120  87.030  85.190  1.00  0.00           C
ATOM    763  O   SER B   8      91.370  88.000  85.020  1.00  0.00           O
ATOM    764  N   GLY B   9      93.390  87.260  85.600  1.00  0.00           N
ATOM    765  HN  GLY B   9      94.010  86.510  85.820  1.00  0.00           H
ATOM    766  CA  GLY B   9      94.060  88.480  85.820  1.00  0.00           C
ATOM    767  HA1 GLY B   9      93.480  88.920  86.620  1.00  0.00           H
ATOM    768  HA2 GLY B   9      95.100  88.300  86.080  1.00  0.00           H
ATOM    769  C   GLY B   9      94.110  89.460  84.830  1.00  0.00           C
ATOM    770  O   GLY B   9      93.670  89.290  83.720  1.00  0.00           O
ATOM    771  N   TYR B  10      94.680  90.600  85.130  1.00  0.00           N
ATOM    772  HN  TYR B  10      95.050  90.830  86.020  1.00  0.00           H
ATOM    773  CA  TYR B  10      94.680  91.750  84.220  1.00  0.00           C
ATOM    774  HA  TYR B  10      94.450  91.320  83.260  1.00  0.00           H
ATOM    775  CB  TYR B  10      93.590  92.760  84.660  1.00  0.00           C
ATOM    776  HB1 TYR B  10      93.610  93.600  83.930  1.00  0.00           H
ATOM    777  HB2 TYR B  10      93.830  93.200  85.650  1.00  0.00           H
ATOM    778  CG  TYR B  10      92.250  92.200  84.550  1.00  0.00           C
ATOM    779  CD1 TYR B  10      91.670  91.740  85.750  1.00  0.00           C
ATOM    780  HD1 TYR B  10      92.250  91.700  86.670  1.00  0.00           H
ATOM    781  CE1 TYR B  10      90.320  91.200  85.660  1.00  0.00           C
ATOM    782  HE1 TYR B  10      89.810  90.980  86.580  1.00  0.00           H
ATOM    783  CZ  TYR B  10      89.680  90.930  84.460  1.00  0.00           C
ATOM    784  OH  TYR B  10      88.400  90.390  84.480  1.00  0.00           O
ATOM    785  HH  TYR B  10      88.390  89.700  85.160  1.00  0.00           H
ATOM    786  CD2 TYR B  10      91.550  92.030  83.360  1.00  0.00           C
ATOM    787  HD2 TYR B  10      91.990  92.280  82.400  1.00  0.00           H
ATOM    788  CE2 TYR B  10      90.230  91.450  83.240  1.00  0.00           C
ATOM    789  HE2 TYR B  10      89.770  91.290  82.270  1.00  0.00           H
ATOM    790  C   TYR B  10      96.080  92.480  84.170  1.00  0.00           C
ATOM    791  O   TYR B  10      96.660  92.920  85.140  1.00  0.00           O
ATOM    792  N   GLU B  11      96.560  92.640  82.940  1.00  0.00           N
ATOM    793  HN  GLU B  11      96.140  92.230  82.140  1.00  0.00           H
ATOM    794  CA  GLU B  11      97.760  93.450  82.660  1.00  0.00           C
ATOM    795  HA  GLU B  11      97.960  94.020  83.550  1.00  0.00           H
ATOM    796  CB  GLU B  11      98.970  92.600  82.210  1.00  0.00           C
ATOM    797  HB1 GLU B  11      99.770  93.230  81.780  1.00  0.00           H
ATOM    798  HB2 GLU B  11      98.550  92.010  81.360  1.00  0.00           H
ATOM    799  CG  GLU B  11      99.640  91.830  83.350  1.00  0.00           C
ATOM    800  HG1 GLU B  11      99.020  90.950  83.590  1.00  0.00           H
ATOM    801  HG2 GLU B  11      99.710  92.480  84.250  1.00  0.00           H
ATOM    802  CD  GLU B  11     101.080  91.410  83.100  1.00  0.00           C
ATOM    803  OE1 GLU B  11     101.440  90.230  83.200  1.00  0.00           O
ATOM    804  OE2 GLU B  11     101.780  92.310  82.500  1.00  0.00           O
ATOM    805  C   GLU B  11      97.410  94.550  81.670  1.00  0.00           C
ATOM    806  O   GLU B  11      97.000  94.270  80.570  1.00  0.00           O
ATOM    807  N   VAL B  12      97.540  95.820  82.130  1.00  0.00           N
ATOM    808  HN  VAL B  12      97.640  95.890  83.120  1.00  0.00           H
ATOM    809  CA  VAL B  12      97.220  96.970  81.300  1.00  0.00           C
ATOM    810  HA  VAL B  12      96.780  96.660  80.360  1.00  0.00           H
ATOM    811  CB  VAL B  12      96.220  97.850  81.990  1.00  0.00           C
ATOM    812  HB  VAL B  12      96.450  98.250  83.000  1.00  0.00           H
ATOM    813  CG1 VAL B  12      95.930  99.030  80.980  1.00  0.00           C
ATOM    814 HG11 VAL B  12      96.660  99.870  81.050  1.00  0.00           H
ATOM    815 HG12 VAL B  12      96.010  98.630  79.950  1.00  0.00           H
ATOM    816 HG13 VAL B  12      94.980  99.520  81.270  1.00  0.00           H
ATOM    817  CG2 VAL B  12      94.960  97.050  82.300  1.00  0.00           C
ATOM    818 HG21 VAL B  12      94.460  96.720  81.360  1.00  0.00           H
ATOM    819 HG22 VAL B  12      95.210  96.160  82.910  1.00  0.00           H
ATOM    820 HG23 VAL B  12      94.240  97.690  82.860  1.00  0.00           H
ATOM    821  C   VAL B  12      98.460  97.830  81.050  1.00  0.00           C
ATOM    822  O   VAL B  12      99.000  98.460  81.920  1.00  0.00           O
ATOM    823  N   HIS B  13      98.900  98.040  79.760  1.00  0.00           N
ATOM    824  HN  HIS B  13      98.500  97.590  78.970  1.00  0.00           H
ATOM    825  CA  HIS B  13     100.060  98.830  79.400  1.00  0.00           C
ATOM    826  HA  HIS B  13     100.190  99.500  80.240  1.00  0.00           H
ATOM    827  CB  HIS B  13     101.390  98.110  79.180  1.00  0.00           C
ATOM    828  HB1 HIS B  13     102.310  98.720  79.350  1.00  0.00           H
ATOM    829  HB2 HIS B  13     101.570  97.610  78.200  1.00  0.00           H
ATOM    830  ND1 HIS B  13     102.550  96.870  81.040  1.00  0.00           N
ATOM    831  CG  HIS B  13     101.520  96.880  80.150  1.00  0.00           C
ATOM    832  CE1 HIS B  13     102.390  95.710  81.630  1.00  0.00           C
ATOM    833  HE1 HIS B  13     103.060  95.370  82.420  1.00  0.00           H
ATOM    834  NE2 HIS B  13     101.350  94.980  81.170  1.00  0.00           N
ATOM    835  HE2 HIS B  13     101.040  94.110  81.560  1.00  0.00           H
ATOM    836  CD2 HIS B  13     100.710  95.820  80.300  1.00  0.00           C
ATOM    837  HD2 HIS B  13      99.780  95.510  79.830  1.00  0.00           H
ATOM    838  C   HIS B  13      99.900  99.710  78.230  1.00  0.00           C
ATOM    839  O   HIS B  13      99.510  99.300  77.170  1.00  0.00           O
ATOM    840  N   HIS B  14     100.210 100.980  78.380  1.00  0.00           N
ATOM    841  HN  HIS B  14     100.320 101.280  79.330  1.00  0.00           H
ATOM    842  CA  HIS B  14     100.490 101.880  77.290  1.00  0.00           C
ATOM    843  HA  HIS B  14     101.110 102.670  77.690  1.00  0.00           H
ATOM    844  CB  HIS B  14     101.520 101.290  76.230  1.00  0.00           C
ATOM    845  HB1 HIS B  14     101.610 101.920  75.320  1.00  0.00           H
ATOM    846  HB2 HIS B  14     101.130 100.300  75.890  1.00  0.00           H
ATOM    847  ND1 HIS B  14     103.710 102.300  77.090  1.00  0.00           N
ATOM    848  CG  HIS B  14     102.920 101.150  76.790  1.00  0.00           C
ATOM    849  CE1 HIS B  14     104.820 101.850  77.640  1.00  0.00           C
ATOM    850  HE1 HIS B  14     105.520 102.510  78.150  1.00  0.00           H
ATOM    851  NE2 HIS B  14     104.750 100.520  77.870  1.00  0.00           N
ATOM    852  HE2 HIS B  14     105.430  99.980  78.360  1.00  0.00           H
ATOM    853  CD2 HIS B  14     103.570 100.040  77.330  1.00  0.00           C
ATOM    854  HD2 HIS B  14     103.300  98.990  77.390  1.00  0.00           H
ATOM    855  C   HIS B  14      99.320 102.680  76.600  1.00  0.00           C
ATOM    856  O   HIS B  14      99.060 102.820  75.370  1.00  0.00           O
ATOM    857  N   GLN B  15      98.470 103.320  77.450  1.00  0.00           N
ATOM    858  HN  GLN B  15      98.530 103.140  78.430  1.00  0.00           H
ATOM    859  CA  GLN B  15      97.490 104.250  77.010  1.00  0.00           C
ATOM    860  HA  GLN B  15      97.210 103.990  76.000  1.00  0.00           H
ATOM    861  CB  GLN B  15      96.250 104.370  77.930  1.00  0.00           C
ATOM    862  HB1 GLN B  15      95.520 105.120  77.550  1.00  0.00           H
ATOM    863  HB2 GLN B  15      96.460 104.660  78.980  1.00  0.00           H
ATOM    864  CG  GLN B  15      95.400 103.000  78.070  1.00  0.00           C
ATOM    865  HG1 GLN B  15      94.940 102.620  77.130  1.00  0.00           H
ATOM    866  HG2 GLN B  15      94.610 103.310  78.790  1.00  0.00           H
ATOM    867  CD  GLN B  15      96.270 101.870  78.680  1.00  0.00           C
ATOM    868  OE1 GLN B  15      96.790 101.990  79.770  1.00  0.00           O
ATOM    869  NE2 GLN B  15      96.700 100.790  77.860  1.00  0.00           N
ATOM    870 HE21 GLN B  15      96.260 100.600  76.990  1.00  0.00           H
ATOM    871 HE22 GLN B  15      97.230 100.040  78.250  1.00  0.00           H
ATOM    872  C   GLN B  15      98.230 105.580  76.990  1.00  0.00           C
ATOM    873  O   GLN B  15      98.880 106.100  77.930  1.00  0.00           O
ATOM    874  N   LYS B  16      98.040 106.280  75.850  1.00  0.00           N
ATOM    875  HN  LYS B  16      97.420 105.950  75.150  1.00  0.00           H
ATOM    876  CA  LYS B  16      98.560 107.630  75.660  1.00  0.00           C
ATOM    877  HA  LYS B  16      98.540 108.030  76.660  1.00  0.00           H
ATOM    878  CB  LYS B  16     100.030 107.610  75.030  1.00  0.00           C
ATOM    879  HB1 LYS B  16     100.030 106.970  74.120  1.00  0.00           H
ATOM    880  HB2 LYS B  16     100.630 106.890  75.620  1.00  0.00           H
ATOM    881  CG  LYS B  16     100.730 108.990  74.850  1.00  0.00           C
ATOM    882  HG1 LYS B  16     100.850 109.540  75.800  1.00  0.00           H
ATOM    883  HG2 LYS B  16     100.110 109.620  74.180  1.00  0.00           H
ATOM    884  CD  LYS B  16     102.090 108.750  74.120  1.00  0.00           C
ATOM    885  HD1 LYS B  16     102.000 108.280  73.120  1.00  0.00           H
ATOM    886  HD2 LYS B  16     102.430 109.800  74.020  1.00  0.00           H
ATOM    887  CE  LYS B  16     103.090 108.000  74.980  1.00  0.00           C
ATOM    888  HE1 LYS B  16     102.650 107.060  75.380  1.00  0.00           H
ATOM    889  HE2 LYS B  16     103.300 108.590  75.900  1.00  0.00           H
ATOM    890  NZ  LYS B  16     104.360 107.770  74.280  1.00  0.00           N
ATOM    891  HZ1 LYS B  16     104.890 107.060  74.840  1.00  0.00           H
ATOM    892  HZ2 LYS B  16     104.310 107.360  73.330  1.00  0.00           H
ATOM    893  HZ3 LYS B  16     105.050 108.550  74.320  1.00  0.00           H
ATOM    894  C   LYS B  16      97.570 108.410  74.930  1.00  0.00           C
ATOM    895  O   LYS B  16      96.960 107.880  73.980  1.00  0.00           O
ATOM    896  N   LEU B  17      97.250 109.670  75.330  1.00  0.00           N
ATOM    897  HN  LEU B  17      97.590 110.160  76.130  1.00  0.00           H
ATOM    898  CA  LEU B  17      96.400 110.510  74.590  1.00  0.00           C
ATOM    899  HA  LEU B  17      95.950 110.040  73.730  1.00  0.00           H
ATOM    900  CB  LEU B  17      95.270 110.990  75.370  1.00  0.00           C
ATOM    901  HB1 LEU B  17      95.510 111.280  76.420  1.00  0.00           H
ATOM    902  HB2 LEU B  17      94.760 110.020  75.540  1.00  0.00           H
ATOM    903  CG  LEU B  17      94.280 112.050  74.770  1.00  0.00           C
ATOM    904  HG  LEU B  17      94.970 112.910  74.640  1.00  0.00           H
ATOM    905  CD1 LEU B  17      93.630 111.650  73.480  1.00  0.00           C
ATOM    906 HD11 LEU B  17      94.440 111.540  72.740  1.00  0.00           H
ATOM    907 HD12 LEU B  17      93.140 110.660  73.550  1.00  0.00           H
ATOM    908 HD13 LEU B  17      92.980 112.440  73.040  1.00  0.00           H
ATOM    909  CD2 LEU B  17      93.300 112.480  75.810  1.00  0.00           C
ATOM    910 HD21 LEU B  17      93.710 112.970  76.710  1.00  0.00           H
ATOM    911 HD22 LEU B  17      92.500 113.020  75.260  1.00  0.00           H
ATOM    912 HD23 LEU B  17      92.780 111.640  76.320  1.00  0.00           H
ATOM    913  C   LEU B  17      97.180 111.740  74.110  1.00  0.00           C
ATOM    914  O   LEU B  17      97.780 112.410  74.960  1.00  0.00           O
ATOM    915  N   VAL B  18      97.150 112.110  72.800  1.00  0.00           N
ATOM    916  HN  VAL B  18      96.690 111.600  72.080  1.00  0.00           H
ATOM    917  CA  VAL B  18      97.880 113.280  72.280  1.00  0.00           C
ATOM    918  HA  VAL B  18      98.240 113.800  73.150  1.00  0.00           H
ATOM    919  CB  VAL B  18      98.960 112.910  71.290  1.00  0.00           C
ATOM    920  HB  VAL B  18      98.520 112.410  70.400  1.00  0.00           H
ATOM    921  CG1 VAL B  18      99.760 114.100  70.810  1.00  0.00           C
ATOM    922 HG11 VAL B  18     100.520 113.960  70.020  1.00  0.00           H
ATOM    923 HG12 VAL B  18      99.000 114.760  70.330  1.00  0.00           H
ATOM    924 HG13 VAL B  18     100.220 114.640  71.670  1.00  0.00           H
ATOM    925  CG2 VAL B  18      99.970 111.910  71.930  1.00  0.00           C
ATOM    926 HG21 VAL B  18      99.340 110.990  71.950  1.00  0.00           H
ATOM    927 HG22 VAL B  18     100.860 111.780  71.290  1.00  0.00           H
ATOM    928 HG23 VAL B  18     100.290 112.170  72.960  1.00  0.00           H
ATOM    929  C   VAL B  18      96.910 114.210  71.490  1.00  0.00           C
ATOM    930  O   VAL B  18      96.410 113.860  70.400  1.00  0.00           O
ATOM    931  N   PHE B  19      96.630 115.460  71.940  1.00  0.00           N
ATOM    932  HN  PHE B  19      96.970 115.840  72.800  1.00  0.00           H
ATOM    933  CA  PHE B  19      95.840 116.430  71.140  1.00  0.00           C
ATOM    934  HA  PHE B  19      94.990 115.930  70.690  1.00  0.00           H
ATOM    935  CB  PHE B  19      95.350 117.570  72.060  1.00  0.00           C
ATOM    936  HB1 PHE B  19      94.810 118.390  71.540  1.00  0.00           H
ATOM    937  HB2 PHE B  19      96.200 117.970  72.650  1.00  0.00           H
ATOM    938  CG  PHE B  19      94.400 117.000  73.050  1.00  0.00           C
ATOM    939  CD1 PHE B  19      92.990 117.210  73.000  1.00  0.00           C
ATOM    940  HD1 PHE B  19      92.680 117.720  72.100  1.00  0.00           H
ATOM    941  CE1 PHE B  19      92.100 116.630  73.880  1.00  0.00           C
ATOM    942  HE1 PHE B  19      91.050 116.860  73.810  1.00  0.00           H
ATOM    943  CZ  PHE B  19      92.540 115.910  74.970  1.00  0.00           C
ATOM    944  HZ  PHE B  19      91.820 115.670  75.740  1.00  0.00           H
ATOM    945  CD2 PHE B  19      94.810 116.190  74.110  1.00  0.00           C
ATOM    946  HD2 PHE B  19      95.860 116.040  74.320  1.00  0.00           H
ATOM    947  CE2 PHE B  19      93.910 115.740  75.090  1.00  0.00           C
ATOM    948  HE2 PHE B  19      94.370 115.280  75.960  1.00  0.00           H
ATOM    949  C   PHE B  19      96.660 116.950  69.910  1.00  0.00           C
ATOM    950  O   PHE B  19      96.230 116.930  68.760  1.00  0.00           O
ATOM    951  N   PHE B  20      97.920 117.320  70.210  1.00  0.00           N
ATOM    952  HN  PHE B  20      98.230 117.360  71.150  1.00  0.00           H
ATOM    953  CA  PHE B  20      98.840 117.950  69.330  1.00  0.00           C
ATOM    954  HA  PHE B  20      98.480 117.860  68.310  1.00  0.00           H
ATOM    955  CB  PHE B  20      99.070 119.480  69.450  1.00  0.00           C
ATOM    956  HB1 PHE B  20      99.850 119.910  68.780  1.00  0.00           H
ATOM    957  HB2 PHE B  20      99.470 119.760  70.450  1.00  0.00           H
ATOM    958  CG  PHE B  20      97.760 120.270  69.220  1.00  0.00           C
ATOM    959  CD1 PHE B  20      97.040 120.590  70.410  1.00  0.00           C
ATOM    960  HD1 PHE B  20      97.480 120.180  71.300  1.00  0.00           H
ATOM    961  CE1 PHE B  20      95.810 121.290  70.210  1.00  0.00           C
ATOM    962  HE1 PHE B  20      95.240 121.520  71.100  1.00  0.00           H
ATOM    963  CZ  PHE B  20      95.380 121.700  68.960  1.00  0.00           C
ATOM    964  HZ  PHE B  20      94.430 122.220  68.930  1.00  0.00           H
ATOM    965  CD2 PHE B  20      97.360 120.720  67.990  1.00  0.00           C
ATOM    966  HD2 PHE B  20      97.940 120.440  67.130  1.00  0.00           H
ATOM    967  CE2 PHE B  20      96.160 121.460  67.860  1.00  0.00           C
ATOM    968  HE2 PHE B  20      95.690 121.810  66.940  1.00  0.00           H
ATOM    969  C   PHE B  20     100.110 117.250  69.320  1.00  0.00           C
ATOM    970  O   PHE B  20     100.870 117.300  70.250  1.00  0.00           O
ATOM    971  N   ALA B  21     100.480 116.620  68.240  1.00  0.00           N
ATOM    972  HN  ALA B  21      99.870 116.510  67.460  1.00  0.00           H
ATOM    973  CA  ALA B  21     101.660 115.790  68.150  1.00  0.00           C
ATOM    974  HA  ALA B  21     101.980 115.510  69.150  1.00  0.00           H
ATOM    975  CB  ALA B  21     101.330 114.450  67.340  1.00  0.00           C
ATOM    976  HB1 ALA B  21     101.110 114.710  66.290  1.00  0.00           H
ATOM    977  HB2 ALA B  21     102.120 113.670  67.390  1.00  0.00           H
ATOM    978  HB3 ALA B  21     100.390 114.130  67.830  1.00  0.00           H
ATOM    979  C   ALA B  21     102.760 116.570  67.480  1.00  0.00           C
ATOM    980  O   ALA B  21     103.910 116.090  67.540  1.00  0.00           O
ATOM    981  N   GLU B  22     102.580 117.880  66.980  1.00  0.00           N
ATOM    982  HN  GLU B  22     101.670 118.270  67.100  1.00  0.00           H
ATOM    983  CA  GLU B  22     103.620 118.670  66.410  1.00  0.00           C
ATOM    984  HA  GLU B  22     104.610 118.300  66.660  1.00  0.00           H
ATOM    985  CB  GLU B  22     103.300 118.730  64.950  1.00  0.00           C
ATOM    986  HB1 GLU B  22     103.550 119.660  64.400  1.00  0.00           H
ATOM    987  HB2 GLU B  22     102.190 118.710  64.890  1.00  0.00           H
ATOM    988  CG  GLU B  22     103.810 117.480  64.220  1.00  0.00           C
ATOM    989  HG1 GLU B  22     103.440 117.330  63.180  1.00  0.00           H
ATOM    990  HG2 GLU B  22     103.450 116.560  64.740  1.00  0.00           H
ATOM    991  CD  GLU B  22     105.330 117.490  64.140  1.00  0.00           C
ATOM    992  OE1 GLU B  22     105.820 118.380  63.420  1.00  0.00           O
ATOM    993  OE2 GLU B  22     106.010 116.570  64.630  1.00  0.00           O
ATOM    994  C   GLU B  22     103.510 120.170  66.940  1.00  0.00           C
ATOM    995  O   GLU B  22     102.400 120.500  67.410  1.00  0.00           O
ATOM    996  N   ASP B  23     104.550 121.020  66.840  1.00  0.00           N
ATOM    997  HN  ASP B  23     105.250 120.660  66.220  1.00  0.00           H
ATOM    998  CA  ASP B  23     104.540 122.440  67.260  1.00  0.00           C
ATOM    999  HA  ASP B  23     104.440 122.380  68.340  1.00  0.00           H
ATOM   1000  CB  ASP B  23     105.920 123.120  67.080  1.00  0.00           C
ATOM   1001  HB1 ASP B  23     106.070 123.290  66.000  1.00  0.00           H
ATOM   1002  HB2 ASP B  23     106.690 122.390  67.400  1.00  0.00           H
ATOM   1003  CG  ASP B  23     106.000 124.490  67.740  1.00  0.00           C
ATOM   1004  OD1 ASP B  23     105.170 124.990  68.470  1.00  0.00           O
ATOM   1005  OD2 ASP B  23     107.110 125.050  67.480  1.00  0.00           O
ATOM   1006  C   ASP B  23     103.480 123.360  66.700  1.00  0.00           C
ATOM   1007  O   ASP B  23     103.210 123.390  65.500  1.00  0.00           O
ATOM   1008  N   VAL B  24     102.720 124.030  67.570  1.00  0.00           N
ATOM   1009  HN  VAL B  24     102.870 123.820  68.530  1.00  0.00           H
ATOM   1010  CA  VAL B  24     101.500 124.770  67.250  1.00  0.00           C
ATOM   1011  HA  VAL B  24     101.190 124.550  66.240  1.00  0.00           H
ATOM   1012  CB  VAL B  24     100.440 124.450  68.280  1.00  0.00           C
ATOM   1013  HB  VAL B  24      99.510 124.970  67.980  1.00  0.00           H
ATOM   1014  CG1 VAL B  24     100.080 122.920  68.250  1.00  0.00           C
ATOM   1015 HG11 VAL B  24      99.120 122.670  68.740  1.00  0.00           H
ATOM   1016 HG12 VAL B  24     100.010 122.530  67.210  1.00  0.00           H
ATOM   1017 HG13 VAL B  24     100.900 122.290  68.670  1.00  0.00           H
ATOM   1018  CG2 VAL B  24     100.780 124.910  69.670  1.00  0.00           C
ATOM   1019 HG21 VAL B  24     101.690 124.410  70.070  1.00  0.00           H
ATOM   1020 HG22 VAL B  24     101.070 125.980  69.790  1.00  0.00           H
ATOM   1021 HG23 VAL B  24      99.980 124.740  70.410  1.00  0.00           H
ATOM   1022  C   VAL B  24     101.790 126.250  67.360  1.00  0.00           C
ATOM   1023  O   VAL B  24     100.930 127.060  67.090  1.00  0.00           O
ATOM   1024  N   GLY B  25     103.050 126.630  67.630  1.00  0.00           N
ATOM   1025  HN  GLY B  25     103.750 125.960  67.870  1.00  0.00           H
ATOM   1026  CA  GLY B  25     103.470 128.030  67.680  1.00  0.00           C
ATOM   1027  HA1 GLY B  25     102.910 128.430  68.520  1.00  0.00           H
ATOM   1028  HA2 GLY B  25     104.540 128.120  67.750  1.00  0.00           H
ATOM   1029  C   GLY B  25     103.170 128.940  66.500  1.00  0.00           C
ATOM   1030  O   GLY B  25     102.830 128.550  65.360  1.00  0.00           O
ATOM   1031  N   SER B  26     103.110 130.240  66.810  1.00  0.00           N
ATOM   1032  HN  SER B  26     103.480 130.510  67.700  1.00  0.00           H
ATOM   1033  CA  SER B  26     102.700 131.330  65.930  1.00  0.00           C
ATOM   1034  HA  SER B  26     103.180 132.230  66.280  1.00  0.00           H
ATOM   1035  CB  SER B  26     103.430 131.340  64.490  1.00  0.00           C
ATOM   1036  HB1 SER B  26     102.930 130.640  63.780  1.00  0.00           H
ATOM   1037  HB2 SER B  26     104.400 130.870  64.760  1.00  0.00           H
ATOM   1038  OG  SER B  26     103.380 132.590  63.890  1.00  0.00           O
ATOM   1039  HG1 SER B  26     103.880 133.160  64.470  1.00  0.00           H
ATOM   1040  C   SER B  26     101.190 131.620  66.030  1.00  0.00           C
ATOM   1041  O   SER B  26     100.600 132.020  65.050  1.00  0.00           O
ATOM   1042  N   ASN B  27     100.670 131.320  67.190  1.00  0.00           N
ATOM   1043  HN  ASN B  27     101.170 130.650  67.730  1.00  0.00           H
ATOM   1044  CA  ASN B  27      99.310 131.550  67.550  1.00  0.00           C
ATOM   1045  HA  ASN B  27      98.720 131.400  66.660  1.00  0.00           H
ATOM   1046  CB  ASN B  27      98.830 130.530  68.550  1.00  0.00           C
ATOM   1047  HB1 ASN B  27      99.560 130.570  69.380  1.00  0.00           H
ATOM   1048  HB2 ASN B  27      98.860 129.510  68.100  1.00  0.00           H
ATOM   1049  CG  ASN B  27      97.430 130.840  69.060  1.00  0.00           C
ATOM   1050  OD1 ASN B  27      96.640 131.010  68.130  1.00  0.00           O
ATOM   1051  ND2 ASN B  27      97.200 130.900  70.400  1.00  0.00           N
ATOM   1052 HD21 ASN B  27      97.970 130.860  71.040  1.00  0.00           H
ATOM   1053 HD22 ASN B  27      96.320 131.250  70.720  1.00  0.00           H
ATOM   1054  C   ASN B  27      99.150 133.030  67.880  1.00  0.00           C
ATOM   1055  O   ASN B  27      99.960 133.620  68.580  1.00  0.00           O
ATOM   1056  N   LYS B  28      98.090 133.620  67.410  1.00  0.00           N
ATOM   1057  HN  LYS B  28      97.540 133.160  66.720  1.00  0.00           H
ATOM   1058  CA  LYS B  28      97.690 134.990  67.680  1.00  0.00           C
ATOM   1059  HA  LYS B  28      98.310 135.560  68.360  1.00  0.00           H
ATOM   1060  CB  LYS B  28      97.600 135.670  66.280  1.00  0.00           C
ATOM   1061  HB1 LYS B  28      97.160 136.690  66.410  1.00  0.00           H
ATOM   1062  HB2 LYS B  28      96.860 135.140  65.640  1.00  0.00           H
ATOM   1063  CG  LYS B  28      98.910 135.710  65.510  1.00  0.00           C
ATOM   1064  HG1 LYS B  28      98.760 136.230  64.540  1.00  0.00           H
ATOM   1065  HG2 LYS B  28      99.250 134.670  65.340  1.00  0.00           H
ATOM   1066  CD  LYS B  28     100.050 136.480  66.230  1.00  0.00           C
ATOM   1067  HD1 LYS B  28      99.830 137.560  66.420  1.00  0.00           H
ATOM   1068  HD2 LYS B  28     100.290 136.010  67.200  1.00  0.00           H
ATOM   1069  CE  LYS B  28     101.310 136.380  65.280  1.00  0.00           C
ATOM   1070  HE1 LYS B  28     101.120 136.830  64.280  1.00  0.00           H
ATOM   1071  HE2 LYS B  28     101.560 135.320  65.080  1.00  0.00           H
ATOM   1072  NZ  LYS B  28     102.460 137.020  65.880  1.00  0.00           N
ATOM   1073  HZ1 LYS B  28     102.600 136.650  66.840  1.00  0.00           H
ATOM   1074  HZ2 LYS B  28     103.270 136.710  65.310  1.00  0.00           H
ATOM   1075  HZ3 LYS B  28     102.400 138.050  65.970  1.00  0.00           H
ATOM   1076  C   LYS B  28      96.250 134.940  68.300  1.00  0.00           C
ATOM   1077  O   LYS B  28      95.920 135.870  69.040  1.00  0.00           O
ATOM   1078  N   GLY B  29      95.480 133.900  67.920  1.00  0.00           N
ATOM   1079  HN  GLY B  29      95.800 133.340  67.160  1.00  0.00           H
ATOM   1080  CA  GLY B  29      94.120 133.530  68.330  1.00  0.00           C
ATOM   1081  HA1 GLY B  29      93.560 134.410  68.610  1.00  0.00           H
ATOM   1082  HA2 GLY B  29      93.740 133.010  67.460  1.00  0.00           H
ATOM   1083  C   GLY B  29      94.160 132.570  69.470  1.00  0.00           C
ATOM   1084  O   GLY B  29      94.840 132.730  70.480  1.00  0.00           O
ATOM   1085  N   ALA B  30      93.250 131.590  69.430  1.00  0.00           N
ATOM   1086  HN  ALA B  30      92.670 131.570  68.620  1.00  0.00           H
ATOM   1087  CA  ALA B  30      92.950 130.650  70.470  1.00  0.00           C
ATOM   1088  HA  ALA B  30      93.540 130.920  71.340  1.00  0.00           H
ATOM   1089  CB  ALA B  30      91.420 130.740  70.810  1.00  0.00           C
ATOM   1090  HB1 ALA B  30      91.090 129.850  71.380  1.00  0.00           H
ATOM   1091  HB2 ALA B  30      91.200 131.580  71.500  1.00  0.00           H
ATOM   1092  HB3 ALA B  30      90.770 130.800  69.910  1.00  0.00           H
ATOM   1093  C   ALA B  30      93.190 129.320  69.970  1.00  0.00           C
ATOM   1094  O   ALA B  30      92.580 128.920  69.010  1.00  0.00           O
ATOM   1095  N   ILE B  31      94.030 128.580  70.650  1.00  0.00           N
ATOM   1096  HN  ILE B  31      94.530 128.930  71.450  1.00  0.00           H
ATOM   1097  CA  ILE B  31      94.240 127.130  70.420  1.00  0.00           C
ATOM   1098  HA  ILE B  31      93.600 126.700  69.660  1.00  0.00           H
ATOM   1099  CB  ILE B  31      95.630 126.700  70.090  1.00  0.00           C
ATOM   1100  HB  ILE B  31      96.280 127.080  70.910  1.00  0.00           H
ATOM   1101  CG2 ILE B  31      95.770 125.150  69.890  1.00  0.00           C
ATOM   1102 HG21 ILE B  31      96.760 124.800  69.520  1.00  0.00           H
ATOM   1103 HG22 ILE B  31      95.630 124.560  70.830  1.00  0.00           H
ATOM   1104 HG23 ILE B  31      95.050 124.860  69.100  1.00  0.00           H
ATOM   1105  CG1 ILE B  31      96.090 127.370  68.760  1.00  0.00           C
ATOM   1106 HG11 ILE B  31      96.030 128.470  68.700  1.00  0.00           H
ATOM   1107 HG12 ILE B  31      95.470 127.110  67.880  1.00  0.00           H
ATOM   1108  CD  ILE B  31      97.530 126.920  68.340  1.00  0.00           C
ATOM   1109  HD1 ILE B  31      97.490 125.850  68.060  1.00  0.00           H
ATOM   1110  HD2 ILE B  31      97.890 127.570  67.510  1.00  0.00           H
ATOM   1111  HD3 ILE B  31      98.410 127.100  69.000  1.00  0.00           H
ATOM   1112  C   ILE B  31      93.850 126.500  71.740  1.00  0.00           C
ATOM   1113  O   ILE B  31      94.360 126.890  72.820  1.00  0.00           O
ATOM   1114  N   ILE B  32      92.890 125.530  71.650  1.00  0.00           N
ATOM   1115  HN  ILE B  32      92.480 125.200  70.810  1.00  0.00           H
ATOM   1116  CA  ILE B  32      92.390 124.930  72.900  1.00  0.00           C
ATOM   1117  HA  ILE B  32      93.130 125.070  73.670  1.00  0.00           H
ATOM   1118  CB  ILE B  32      91.000 125.390  73.360  1.00  0.00           C
ATOM   1119  HB  ILE B  32      90.320 125.100  72.540  1.00  0.00           H
ATOM   1120  CG2 ILE B  32      90.450 124.630  74.590  1.00  0.00           C
ATOM   1121 HG21 ILE B  32      90.420 123.540  74.330  1.00  0.00           H
ATOM   1122 HG22 ILE B  32      91.050 124.850  75.490  1.00  0.00           H
ATOM   1123 HG23 ILE B  32      89.440 124.970  74.920  1.00  0.00           H
ATOM   1124  CG1 ILE B  32      90.960 126.940  73.450  1.00  0.00           C
ATOM   1125 HG11 ILE B  32      91.130 127.280  72.410  1.00  0.00           H
ATOM   1126 HG12 ILE B  32      91.840 127.280  74.040  1.00  0.00           H
ATOM   1127  CD  ILE B  32      89.630 127.570  73.890  1.00  0.00           C
ATOM   1128  HD1 ILE B  32      89.640 127.730  74.990  1.00  0.00           H
ATOM   1129  HD2 ILE B  32      89.340 128.580  73.540  1.00  0.00           H
ATOM   1130  HD3 ILE B  32      88.840 126.790  73.780  1.00  0.00           H
ATOM   1131  C   ILE B  32      92.460 123.470  72.690  1.00  0.00           C
ATOM   1132  O   ILE B  32      92.040 123.050  71.650  1.00  0.00           O
ATOM   1133  N   GLY B  33      92.970 122.720  73.630  1.00  0.00           N
ATOM   1134  HN  GLY B  33      93.410 123.090  74.450  1.00  0.00           H
ATOM   1135  CA  GLY B  33      93.040 121.290  73.510  1.00  0.00           C
ATOM   1136  HA1 GLY B  33      93.340 121.080  72.500  1.00  0.00           H
ATOM   1137  HA2 GLY B  33      93.710 121.100  74.340  1.00  0.00           H
ATOM   1138  C   GLY B  33      91.700 120.690  73.800  1.00  0.00           C
ATOM   1139  O   GLY B  33      90.920 120.260  72.930  1.00  0.00           O
ATOM   1140  N   LEU B  34      91.250 120.700  75.120  1.00  0.00           N
ATOM   1141  HN  LEU B  34      91.580 121.280  75.870  1.00  0.00           H
ATOM   1142  CA  LEU B  34      90.020 119.990  75.460  1.00  0.00           C
ATOM   1143  HA  LEU B  34      89.570 119.370  74.700  1.00  0.00           H
ATOM   1144  CB  LEU B  34      90.380 118.940  76.550  1.00  0.00           C
ATOM   1145  HB1 LEU B  34      91.120 119.330  77.270  1.00  0.00           H
ATOM   1146  HB2 LEU B  34      90.880 118.120  75.990  1.00  0.00           H
ATOM   1147  CG  LEU B  34      89.140 118.480  77.320  1.00  0.00           C
ATOM   1148  HG  LEU B  34      88.630 119.290  77.880  1.00  0.00           H
ATOM   1149  CD1 LEU B  34      87.910 117.850  76.540  1.00  0.00           C
ATOM   1150 HD11 LEU B  34      86.990 118.080  77.120  1.00  0.00           H
ATOM   1151 HD12 LEU B  34      87.760 118.210  75.500  1.00  0.00           H
ATOM   1152 HD13 LEU B  34      88.030 116.760  76.440  1.00  0.00           H
ATOM   1153  CD2 LEU B  34      89.670 117.520  78.290  1.00  0.00           C
ATOM   1154 HD21 LEU B  34      89.830 116.530  77.810  1.00  0.00           H
ATOM   1155 HD22 LEU B  34      90.590 117.930  78.750  1.00  0.00           H
ATOM   1156 HD23 LEU B  34      88.920 117.220  79.060  1.00  0.00           H
ATOM   1157  C   LEU B  34      89.090 121.070  75.930  1.00  0.00           C
ATOM   1158  O   LEU B  34      89.410 121.830  76.820  1.00  0.00           O
ATOM   1159  N   MET B  35      87.910 121.010  75.360  1.00  0.00           N
ATOM   1160  HN  MET B  35      87.680 120.390  74.610  1.00  0.00           H
ATOM   1161  CA  MET B  35      86.860 122.000  75.700  1.00  0.00           C
ATOM   1162  HA  MET B  35      87.180 122.560  76.570  1.00  0.00           H
ATOM   1163  CB  MET B  35      86.630 122.960  74.530  1.00  0.00           C
ATOM   1164  HB1 MET B  35      86.410 122.380  73.610  1.00  0.00           H
ATOM   1165  HB2 MET B  35      87.600 123.470  74.350  1.00  0.00           H
ATOM   1166  CG  MET B  35      85.440 123.880  74.540  1.00  0.00           C
ATOM   1167  HG1 MET B  35      85.320 124.340  75.540  1.00  0.00           H
ATOM   1168  HG2 MET B  35      84.470 123.380  74.340  1.00  0.00           H
ATOM   1169  SD  MET B  35      85.540 125.200  73.350  1.00  0.00           S
ATOM   1170  CE  MET B  35      83.960 125.900  73.880  1.00  0.00           C
ATOM   1171  HE1 MET B  35      83.790 126.640  73.060  1.00  0.00           H
ATOM   1172  HE2 MET B  35      83.170 125.150  74.100  1.00  0.00           H
ATOM   1173  HE3 MET B  35      84.230 126.500  74.780  1.00  0.00           H
ATOM   1174  C   MET B  35      85.540 121.380  76.050  1.00  0.00           C
ATOM   1175  O   MET B  35      84.950 120.610  75.300  1.00  0.00           O
ATOM   1176  N   VAL B  36      85.000 121.720  77.200  1.00  0.00           N
ATOM   1177  HN  VAL B  36      85.570 122.170  77.880  1.00  0.00           H
ATOM   1178  CA  VAL B  36      83.770 121.290  77.750  1.00  0.00           C
ATOM   1179  HA  VAL B  36      83.260 120.680  77.020  1.00  0.00           H
ATOM   1180  CB  VAL B  36      84.010 120.500  79.130  1.00  0.00           C
ATOM   1181  HB  VAL B  36      84.750 121.070  79.730  1.00  0.00           H
ATOM   1182  CG1 VAL B  36      82.670 120.180  79.810  1.00  0.00           C
ATOM   1183 HG11 VAL B  36      82.770 119.440  80.630  1.00  0.00           H
ATOM   1184 HG12 VAL B  36      82.150 121.070  80.220  1.00  0.00           H
ATOM   1185 HG13 VAL B  36      82.030 119.730  79.020  1.00  0.00           H
ATOM   1186  CG2 VAL B  36      84.700 119.160  78.680  1.00  0.00           C
ATOM   1187 HG21 VAL B  36      84.750 118.720  79.700  1.00  0.00           H
ATOM   1188 HG22 VAL B  36      83.910 118.600  78.120  1.00  0.00           H
ATOM   1189 HG23 VAL B  36      85.650 119.220  78.120  1.00  0.00           H
ATOM   1190  C   VAL B  36      83.070 122.580  78.110  1.00  0.00           C
ATOM   1191  O   VAL B  36      83.370 123.290  79.050  1.00  0.00           O
ATOM   1192  N   GLY B  37      81.930 122.800  77.390  1.00  0.00           N
ATOM   1193  HN  GLY B  37      81.740 122.270  76.570  1.00  0.00           H
ATOM   1194  CA  GLY B  37      81.050 123.930  77.580  1.00  0.00           C
ATOM   1195  HA1 GLY B  37      80.310 123.820  76.810  1.00  0.00           H
ATOM   1196  HA2 GLY B  37      80.670 123.920  78.600  1.00  0.00           H
ATOM   1197  C   GLY B  37      81.770 125.250  77.380  1.00  0.00           C
ATOM   1198  O   GLY B  37      82.800 125.290  76.730  1.00  0.00           O
ATOM   1199  N   GLY B  38      81.250 126.340  77.980  1.00  0.00           N
ATOM   1200  HN  GLY B  38      80.420 126.220  78.510  1.00  0.00           H
ATOM   1201  CA  GLY B  38      81.930 127.600  77.940  1.00  0.00           C
ATOM   1202  HA1 GLY B  38      81.510 128.340  78.610  1.00  0.00           H
ATOM   1203  HA2 GLY B  38      82.970 127.460  78.190  1.00  0.00           H
ATOM   1204  C   GLY B  38      81.760 128.280  76.580  1.00  0.00           C
ATOM   1205  O   GLY B  38      80.960 127.830  75.760  1.00  0.00           O
ATOM   1206  N   VAL B  39      82.530 129.380  76.380  1.00  0.00           N
ATOM   1207  HN  VAL B  39      83.330 129.560  76.940  1.00  0.00           H
ATOM   1208  CA  VAL B  39      82.320 130.230  75.220  1.00  0.00           C
ATOM   1209  HA  VAL B  39      81.760 129.750  74.430  1.00  0.00           H
ATOM   1210  CB  VAL B  39      81.440 131.450  75.410  1.00  0.00           C
ATOM   1211  HB  VAL B  39      80.420 131.120  75.710  1.00  0.00           H
ATOM   1212  CG1 VAL B  39      82.030 132.270  76.490  1.00  0.00           C
ATOM   1213 HG11 VAL B  39      82.950 132.800  76.160  1.00  0.00           H
ATOM   1214 HG12 VAL B  39      81.330 133.080  76.770  1.00  0.00           H
ATOM   1215 HG13 VAL B  39      82.210 131.790  77.470  1.00  0.00           H
ATOM   1216  CG2 VAL B  39      81.130 132.230  74.140  1.00  0.00           C
ATOM   1217 HG21 VAL B  39      82.110 132.520  73.710  1.00  0.00           H
ATOM   1218 HG22 VAL B  39      80.550 131.690  73.360  1.00  0.00           H
ATOM   1219 HG23 VAL B  39      80.600 133.150  74.480  1.00  0.00           H
ATOM   1220  C   VAL B  39      83.710 130.740  74.680  1.00  0.00           C
ATOM   1221  O   VAL B  39      84.600 131.160  75.340  1.00  0.00           O
ATOM   1222  N   VAL B  40      83.960 130.620  73.400  1.00  0.00           N
ATOM   1223  HN  VAL B  40      83.290 130.310  72.740  1.00  0.00           H
ATOM   1224  CA  VAL B  40      85.150 131.120  72.800  1.00  0.00           C
ATOM   1225  HA  VAL B  40      85.770 131.580  73.550  1.00  0.00           H
ATOM   1226  CB  VAL B  40      85.990 130.080  72.050  1.00  0.00           C
ATOM   1227  HB  VAL B  40      85.370 129.530  71.310  1.00  0.00           H
ATOM   1228  CG1 VAL B  40      87.220 130.800  71.500  1.00  0.00           C
ATOM   1229 HG11 VAL B  40      87.960 130.030  71.200  1.00  0.00           H
ATOM   1230 HG12 VAL B  40      87.070 131.550  70.690  1.00  0.00           H
ATOM   1231 HG13 VAL B  40      87.750 131.430  72.250  1.00  0.00           H
ATOM   1232  CG2 VAL B  40      86.410 128.900  73.060  1.00  0.00           C
ATOM   1233 HG21 VAL B  40      86.780 128.000  72.520  1.00  0.00           H
ATOM   1234 HG22 VAL B  40      87.150 129.300  73.780  1.00  0.00           H
ATOM   1235 HG23 VAL B  40      85.530 128.590  73.660  1.00  0.00           H
ATOM   1236  C   VAL B  40      84.690 132.200  71.830  1.00  0.00           C
ATOM   1237  O   VAL B  40      83.710 132.040  71.150  1.00  0.00           O
ATOM   1238  N   ILE B  41      85.360 133.350  71.800  1.00  0.00           N
ATOM   1239  HN  ILE B  41      86.180 133.400  72.360  1.00  0.00           H
ATOM   1240  CA  ILE B  41      85.270 134.270  70.650  1.00  0.00           C
ATOM   1241  HA  ILE B  41      84.810 133.740  69.830  1.00  0.00           H
ATOM   1242  CB  ILE B  41      84.600 135.620  71.090  1.00  0.00           C
ATOM   1243  HB  ILE B  41      85.140 136.010  71.980  1.00  0.00           H
ATOM   1244  CG2 ILE B  41      84.620 136.650  69.890  1.00  0.00           C
ATOM   1245 HG21 ILE B  41      83.990 136.290  69.040  1.00  0.00           H
ATOM   1246 HG22 ILE B  41      84.140 137.610  70.200  1.00  0.00           H
ATOM   1247 HG23 ILE B  41      85.640 136.950  69.590  1.00  0.00           H
ATOM   1248  CG1 ILE B  41      83.210 135.420  71.760  1.00  0.00           C
ATOM   1249 HG11 ILE B  41      83.240 134.600  72.510  1.00  0.00           H
ATOM   1250 HG12 ILE B  41      82.490 135.150  70.960  1.00  0.00           H
ATOM   1251  CD  ILE B  41      82.680 136.700  72.430  1.00  0.00           C
ATOM   1252  HD1 ILE B  41      83.420 137.320  72.980  1.00  0.00           H
ATOM   1253  HD2 ILE B  41      82.320 137.320  71.580  1.00  0.00           H
ATOM   1254  HD3 ILE B  41      81.840 136.450  73.120  1.00  0.00           H
ATOM   1255  C   ILE B  41      86.700 134.590  70.150  1.00  0.00           C
ATOM   1256  O   ILE B  41      87.530 134.860  70.970  1.00  0.00           O
ATOM   1257  N   ALA B  42      86.970 134.530  68.860  1.00  0.00           N
ATOM   1258  HN  ALA B  42      86.270 134.130  68.270  1.00  0.00           H
ATOM   1259  CA  ALA B  42      88.240 134.790  68.290  1.00  0.00           C
ATOM   1260  HA  ALA B  42      88.900 135.480  68.800  1.00  0.00           H
ATOM   1261  CB  ALA B  42      89.050 133.490  68.180  1.00  0.00           C
ATOM   1262  HB1 ALA B  42      89.540 133.210  69.140  1.00  0.00           H
ATOM   1263  HB2 ALA B  42      88.470 132.590  67.890  1.00  0.00           H
ATOM   1264  HB3 ALA B  42      89.870 133.590  67.440  1.00  0.00           H
ATOM   1265  C   ALA B  42      87.910 135.390  66.920  1.00  0.00           C
ATOM   1266  O   ALA B  42      88.030 134.730  65.870  1.00  0.00           O
ATOM   1267  N   NME B  43      87.640 136.710  66.860  1.00  0.00           N
ATOM   1268  HN  NME B  43      87.500 137.180  67.720  1.00  0.00           H
ATOM   1269  CH3 NME B  43      87.210 137.310  65.620  1.00  0.00           C
ATOM   1270 HH31 NME B  43      86.890 138.340  65.880  1.00  0.00           H
ATOM   1271 HH32 NME B  43      88.020 137.380  64.860  1.00  0.00           H
ATOM   1272 HH33 NME B  43      86.430 136.700  65.120  1.00  0.00           H
ATOM   1273  CH3 ACE C   0      61.110 162.900  54.260  1.00  0.00           C
ATOM   1274 HH31 ACE C   0      62.050 163.240  54.750  1.00  0.00           H
ATOM   1275 HH32 ACE C   0      61.020 163.110  53.170  1.00  0.00           H
ATOM   1276 HH33 ACE C   0      60.190 163.330  54.710  1.00  0.00           H
ATOM   1277  C   ACE C   0      61.070 161.450  54.300  1.00  0.00           C
ATOM   1278  O   ACE C   0      60.260 160.990  55.050  1.00  0.00           O
ATOM   1279  N   ASP C   1      61.930 160.690  53.590  1.00  0.00           N
ATOM   1280  HN  ASP C   1      62.540 161.230  53.010  1.00  0.00           H
ATOM   1281  CA  ASP C   1      62.240 159.230  53.620  1.00  0.00           C
ATOM   1282  HA  ASP C   1      61.260 158.770  53.650  1.00  0.00           H
ATOM   1283  CB  ASP C   1      63.050 158.680  52.440  1.00  0.00           C
ATOM   1284  HB1 ASP C   1      63.270 157.600  52.560  1.00  0.00           H
ATOM   1285  HB2 ASP C   1      64.010 159.250  52.420  1.00  0.00           H
ATOM   1286  CG  ASP C   1      62.380 158.840  51.110  1.00  0.00           C
ATOM   1287  OD1 ASP C   1      62.410 157.820  50.360  1.00  0.00           O
ATOM   1288  OD2 ASP C   1      61.660 159.830  50.790  1.00  0.00           O
ATOM   1289  C   ASP C   1      62.850 158.760  54.950  1.00  0.00           C
ATOM   1290  O   ASP C   1      63.640 159.440  55.600  1.00  0.00           O
ATOM   1291  N   ALA C   2      62.310 157.680  55.520  1.00  0.00           N
ATOM   1292  HN  ALA C   2      61.520 157.370  55.000  1.00  0.00           H
ATOM   1293  CA  ALA C   2      62.580 157.070  56.830  1.00  0.00           C
ATOM   1294  HA  ALA C   2      62.270 157.720  57.650  1.00  0.00           H
ATOM   1295  CB  ALA C   2      61.700 155.830  56.920  1.00  0.00           C
ATOM   1296  HB1 ALA C   2      61.800 155.290  57.880  1.00  0.00           H
ATOM   1297  HB2 ALA C   2      60.630 156.030  56.680  1.00  0.00           H
ATOM   1298  HB3 ALA C   2      61.910 155.190  56.030  1.00  0.00           H
ATOM   1299  C   ALA C   2      64.100 156.640  57.100  1.00  0.00           C
ATOM   1300  O   ALA C   2      64.830 156.300  56.140  1.00  0.00           O
ATOM   1301  N   GLU C   3      64.580 156.510  58.400  1.00  0.00           N
ATOM   1302  HN  GLU C   3      64.160 157.060  59.120  1.00  0.00           H
ATOM   1303  CA  GLU C   3      65.720 155.710  58.800  1.00  0.00           C
ATOM   1304  HA  GLU C   3      66.610 156.040  58.280  1.00  0.00           H
ATOM   1305  CB  GLU C   3      66.030 156.020  60.340  1.00  0.00           C
ATOM   1306  HB1 GLU C   3      66.130 157.120  60.470  1.00  0.00           H
ATOM   1307  HB2 GLU C   3      67.030 155.590  60.560  1.00  0.00           H
ATOM   1308  CG  GLU C   3      64.920 155.540  61.330  1.00  0.00           C
ATOM   1309  HG1 GLU C   3      64.830 154.430  61.320  1.00  0.00           H
ATOM   1310  HG2 GLU C   3      63.910 155.900  61.050  1.00  0.00           H
ATOM   1311  CD  GLU C   3      65.250 155.880  62.770  1.00  0.00           C
ATOM   1312  OE1 GLU C   3      64.340 156.470  63.400  1.00  0.00           O
ATOM   1313  OE2 GLU C   3      66.280 155.460  63.280  1.00  0.00           O
ATOM   1314  C   GLU C   3      65.560 154.210  58.560  1.00  0.00           C
ATOM   1315  O   GLU C   3      64.510 153.620  58.820  1.00  0.00           O
ATOM   1316  N   PHE C   4      66.650 153.550  58.210  1.00  0.00           N
ATOM   1317  HN  PHE C   4      67.530 154.010  58.290  1.00  0.00           H
ATOM   1318  CA  PHE C   4      66.610 152.200  57.660  1.00  0.00           C
ATOM   1319  HA  PHE C   4      65.590 151.880  57.550  1.00  0.00           H
ATOM   1320  CB  PHE C   4      67.270 152.150  56.180  1.00  0.00           C
ATOM   1321  HB1 PHE C   4      68.270 152.600  56.360  1.00  0.00           H
ATOM   1322  HB2 PHE C   4      66.740 152.950  55.620  1.00  0.00           H
ATOM   1323  CG  PHE C   4      67.120 150.780  55.500  1.00  0.00           C
ATOM   1324  CD1 PHE C   4      66.030 150.680  54.620  1.00  0.00           C
ATOM   1325  HD1 PHE C   4      65.450 151.500  54.230  1.00  0.00           H
ATOM   1326  CE1 PHE C   4      65.800 149.470  53.970  1.00  0.00           C
ATOM   1327  HE1 PHE C   4      64.970 149.420  53.270  1.00  0.00           H
ATOM   1328  CZ  PHE C   4      66.530 148.300  54.320  1.00  0.00           C
ATOM   1329  HZ  PHE C   4      66.360 147.410  53.740  1.00  0.00           H
ATOM   1330  CD2 PHE C   4      67.860 149.610  55.850  1.00  0.00           C
ATOM   1331  HD2 PHE C   4      68.720 149.730  56.500  1.00  0.00           H
ATOM   1332  CE2 PHE C   4      67.600 148.360  55.230  1.00  0.00           C
ATOM   1333  HE2 PHE C   4      68.210 147.490  55.410  1.00  0.00           H
ATOM   1334  C   PHE C   4      67.360 151.230  58.620  1.00  0.00           C
ATOM   1335  O   PHE C   4      68.450 151.630  58.960  1.00  0.00           O
ATOM   1336  N   ARG C   5      66.720 150.130  59.100  1.00  0.00           N
ATOM   1337  HN  ARG C   5      65.830 149.850  58.740  1.00  0.00           H
ATOM   1338  CA  ARG C   5      67.360 149.190  59.990  1.00  0.00           C
ATOM   1339  HA  ARG C   5      68.290 149.610  60.320  1.00  0.00           H
ATOM   1340  CB  ARG C   5      66.650 149.100  61.370  1.00  0.00           C
ATOM   1341  HB1 ARG C   5      65.640 148.810  61.010  1.00  0.00           H
ATOM   1342  HB2 ARG C   5      66.680 150.140  61.770  1.00  0.00           H
ATOM   1343  CG  ARG C   5      67.210 148.060  62.340  1.00  0.00           C
ATOM   1344  HG1 ARG C   5      68.230 148.440  62.570  1.00  0.00           H
ATOM   1345  HG2 ARG C   5      67.230 147.090  61.810  1.00  0.00           H
ATOM   1346  CD  ARG C   5      66.420 148.080  63.660  1.00  0.00           C
ATOM   1347  HD1 ARG C   5      65.360 147.760  63.570  1.00  0.00           H
ATOM   1348  HD2 ARG C   5      66.500 149.080  64.140  1.00  0.00           H
ATOM   1349  NE  ARG C   5      67.190 147.110  64.500  1.00  0.00           N
ATOM   1350  HE  ARG C   5      67.920 146.520  64.130  1.00  0.00           H
ATOM   1351  CZ  ARG C   5      66.740 146.870  65.720  1.00  0.00           C
ATOM   1352  NH1 ARG C   5      65.820 147.570  66.290  1.00  0.00           N
ATOM   1353 HH11 ARG C   5      65.310 148.340  65.910  1.00  0.00           H
ATOM   1354 HH12 ARG C   5      65.380 147.170  67.100  1.00  0.00           H
ATOM   1355  NH2 ARG C   5      67.260 145.890  66.420  1.00  0.00           N
ATOM   1356 HH21 ARG C   5      68.100 145.450  66.110  1.00  0.00           H
ATOM   1357 HH22 ARG C   5      66.870 145.780  67.340  1.00  0.00           H
ATOM   1358  C   ARG C   5      67.480 147.790  59.310  1.00  0.00           C
ATOM   1359  O   ARG C   5      66.540 147.190  58.820  1.00  0.00           O
ATOM   1360  N   HIS C   6      68.770 147.300  59.230  1.00  0.00           N
ATOM   1361  HN  HIS C   6      69.550 147.820  59.570  1.00  0.00           H
ATOM   1362  CA  HIS C   6      69.230 146.000  58.680  1.00  0.00           C
ATOM   1363  HA  HIS C   6      68.340 145.460  58.370  1.00  0.00           H
ATOM   1364  CB  HIS C   6      70.290 146.100  57.540  1.00  0.00           C
ATOM   1365  HB1 HIS C   6      71.080 146.850  57.790  1.00  0.00           H
ATOM   1366  HB2 HIS C   6      69.850 146.660  56.690  1.00  0.00           H
ATOM   1367  ND1 HIS C   6      69.960 144.100  56.020  1.00  0.00           N
ATOM   1368  CG  HIS C   6      70.770 144.740  56.910  1.00  0.00           C
ATOM   1369  CE1 HIS C   6      70.540 142.990  55.630  1.00  0.00           C
ATOM   1370  HE1 HIS C   6      69.960 142.260  55.060  1.00  0.00           H
ATOM   1371  NE2 HIS C   6      71.740 142.840  56.310  1.00  0.00           N
ATOM   1372  HE2 HIS C   6      72.440 142.130  56.210  1.00  0.00           H
ATOM   1373  CD2 HIS C   6      71.920 144.020  57.060  1.00  0.00           C
ATOM   1374  HD2 HIS C   6      72.740 144.140  57.760  1.00  0.00           H
ATOM   1375  C   HIS C   6      69.880 145.320  59.780  1.00  0.00           C
ATOM   1376  O   HIS C   6      70.920 145.700  60.270  1.00  0.00           O
ATOM   1377  N   ASP C   7      69.250 144.240  60.130  1.00  0.00           N
ATOM   1378  HN  ASP C   7      68.440 143.820  59.720  1.00  0.00           H
ATOM   1379  CA  ASP C   7      69.780 143.440  61.280  1.00  0.00           C
ATOM   1380  HA  ASP C   7      70.580 143.950  61.790  1.00  0.00           H
ATOM   1381  CB  ASP C   7      68.730 142.880  62.250  1.00  0.00           C
ATOM   1382  HB1 ASP C   7      69.160 142.160  62.980  1.00  0.00           H
ATOM   1383  HB2 ASP C   7      67.880 142.340  61.790  1.00  0.00           H
ATOM   1384  CG  ASP C   7      68.080 143.990  63.160  1.00  0.00           C
ATOM   1385  OD1 ASP C   7      67.090 143.710  63.840  1.00  0.00           O
ATOM   1386  OD2 ASP C   7      68.720 145.040  63.390  1.00  0.00           O
ATOM   1387  C   ASP C   7      70.400 142.140  60.810  1.00  0.00           C
ATOM   1388  O   ASP C   7      69.960 141.590  59.800  1.00  0.00           O
ATOM   1389  N   SER C   8      71.480 141.670  61.460  1.00  0.00           N
ATOM   1390  HN  SER C   8      71.950 142.280  62.090  1.00  0.00           H
ATOM   1391  CA  SER C   8      72.180 140.460  60.920  1.00  0.00           C
ATOM   1392  HA  SER C   8      71.480 139.740  60.520  1.00  0.00           H
ATOM   1393  CB  SER C   8      73.100 141.010  59.720  1.00  0.00           C
ATOM   1394  HB1 SER C   8      74.040 141.420  60.150  1.00  0.00           H
ATOM   1395  HB2 SER C   8      72.620 141.820  59.130  1.00  0.00           H
ATOM   1396  OG  SER C   8      73.460 140.010  58.830  1.00  0.00           O
ATOM   1397  HG1 SER C   8      72.660 139.750  58.380  1.00  0.00           H
ATOM   1398  C   SER C   8      73.100 139.910  62.020  1.00  0.00           C
ATOM   1399  O   SER C   8      74.100 139.340  61.670  1.00  0.00           O
ATOM   1400  N   GLY C   9      72.790 140.090  63.330  1.00  0.00           N
ATOM   1401  HN  GLY C   9      71.980 140.580  63.650  1.00  0.00           H
ATOM   1402  CA  GLY C   9      73.350 139.380  64.540  1.00  0.00           C
ATOM   1403  HA1 GLY C   9      74.410 139.610  64.630  1.00  0.00           H
ATOM   1404  HA2 GLY C   9      72.770 139.730  65.380  1.00  0.00           H
ATOM   1405  C   GLY C   9      73.240 137.900  64.480  1.00  0.00           C
ATOM   1406  O   GLY C   9      72.380 137.280  63.830  1.00  0.00           O
ATOM   1407  N   TYR C  10      74.040 137.260  65.260  1.00  0.00           N
ATOM   1408  HN  TYR C  10      74.650 137.750  65.890  1.00  0.00           H
ATOM   1409  CA  TYR C  10      74.180 135.830  65.510  1.00  0.00           C
ATOM   1410  HA  TYR C  10      73.460 135.320  64.890  1.00  0.00           H
ATOM   1411  CB  TYR C  10      75.690 135.300  65.270  1.00  0.00           C
ATOM   1412  HB1 TYR C  10      75.690 134.190  65.360  1.00  0.00           H
ATOM   1413  HB2 TYR C  10      76.390 135.720  66.020  1.00  0.00           H
ATOM   1414  CG  TYR C  10      76.250 135.770  63.920  1.00  0.00           C
ATOM   1415  CD1 TYR C  10      76.300 134.770  62.960  1.00  0.00           C
ATOM   1416  HD1 TYR C  10      75.940 133.770  63.180  1.00  0.00           H
ATOM   1417  CE1 TYR C  10      76.900 135.010  61.760  1.00  0.00           C
ATOM   1418  HE1 TYR C  10      76.960 134.180  61.070  1.00  0.00           H
ATOM   1419  CZ  TYR C  10      77.490 136.230  61.450  1.00  0.00           C
ATOM   1420  OH  TYR C  10      77.980 136.400  60.090  1.00  0.00           O
ATOM   1421  HH  TYR C  10      78.300 137.300  60.040  1.00  0.00           H
ATOM   1422  CD2 TYR C  10      76.800 137.020  63.590  1.00  0.00           C
ATOM   1423  HD2 TYR C  10      76.810 137.850  64.270  1.00  0.00           H
ATOM   1424  CE2 TYR C  10      77.400 137.270  62.360  1.00  0.00           C
ATOM   1425  HE2 TYR C  10      77.710 138.250  62.060  1.00  0.00           H
ATOM   1426  C   TYR C  10      73.790 135.660  66.920  1.00  0.00           C
ATOM   1427  O   TYR C  10      74.400 136.220  67.830  1.00  0.00           O
ATOM   1428  N   GLU C  11      72.820 134.780  67.270  1.00  0.00           N
ATOM   1429  HN  GLU C  11      72.280 134.230  66.640  1.00  0.00           H
ATOM   1430  CA  GLU C  11      72.360 134.760  68.650  1.00  0.00           C
ATOM   1431  HA  GLU C  11      73.050 135.200  69.350  1.00  0.00           H
ATOM   1432  CB  GLU C  11      70.870 135.230  68.840  1.00  0.00           C
ATOM   1433  HB1 GLU C  11      70.600 135.100  69.910  1.00  0.00           H
ATOM   1434  HB2 GLU C  11      70.150 134.760  68.130  1.00  0.00           H
ATOM   1435  CG  GLU C  11      70.670 136.800  68.660  1.00  0.00           C
ATOM   1436  HG1 GLU C  11      70.950 137.130  67.640  1.00  0.00           H
ATOM   1437  HG2 GLU C  11      71.340 137.240  69.430  1.00  0.00           H
ATOM   1438  CD  GLU C  11      69.270 137.290  68.990  1.00  0.00           C
ATOM   1439  OE1 GLU C  11      68.920 137.170  70.160  1.00  0.00           O
ATOM   1440  OE2 GLU C  11      68.570 137.830  68.140  1.00  0.00           O
ATOM   1441  C   GLU C  11      72.290 133.250  68.980  1.00  0.00           C
ATOM   1442  O   GLU C  11      71.730 132.520  68.180  1.00  0.00           O
ATOM   1443  N   VAL C  12      72.870 132.850  70.100  1.00  0.00           N
ATOM   1444  HN  VAL C  12      73.360 133.530  70.640  1.00  0.00           H
ATOM   1445  CA  VAL C  12      72.860 131.520  70.620  1.00  0.00           C
ATOM   1446  HA  VAL C  12      72.210 130.880  70.030  1.00  0.00           H
ATOM   1447  CB  VAL C  12      74.290 131.020  70.500  1.00  0.00           C
ATOM   1448  HB  VAL C  12      74.830 131.550  71.310  1.00  0.00           H
ATOM   1449  CG1 VAL C  12      74.320 129.490  70.740  1.00  0.00           C
ATOM   1450 HG11 VAL C  12      75.370 129.130  70.850  1.00  0.00           H
ATOM   1451 HG12 VAL C  12      73.900 129.180  71.720  1.00  0.00           H
ATOM   1452 HG13 VAL C  12      73.780 128.880  69.990  1.00  0.00           H
ATOM   1453  CG2 VAL C  12      75.030 131.280  69.160  1.00  0.00           C
ATOM   1454 HG21 VAL C  12      74.340 130.990  68.330  1.00  0.00           H
ATOM   1455 HG22 VAL C  12      75.420 132.310  69.130  1.00  0.00           H
ATOM   1456 HG23 VAL C  12      75.900 130.580  69.140  1.00  0.00           H
ATOM   1457  C   VAL C  12      72.300 131.510  72.040  1.00  0.00           C
ATOM   1458  O   VAL C  12      72.800 132.100  72.990  1.00  0.00           O
ATOM   1459  N   HIS C  13      71.170 130.850  72.160  1.00  0.00           N
ATOM   1460  HN  HIS C  13      70.770 130.370  71.390  1.00  0.00           H
ATOM   1461  CA  HIS C  13      70.310 130.870  73.380  1.00  0.00           C
ATOM   1462  HA  HIS C  13      70.800 131.360  74.210  1.00  0.00           H
ATOM   1463  CB  HIS C  13      68.950 131.470  73.170  1.00  0.00           C
ATOM   1464  HB1 HIS C  13      68.340 131.540  74.100  1.00  0.00           H
ATOM   1465  HB2 HIS C  13      68.430 130.980  72.320  1.00  0.00           H
ATOM   1466  ND1 HIS C  13      69.090 133.860  73.850  1.00  0.00           N
ATOM   1467  CG  HIS C  13      68.930 132.930  72.830  1.00  0.00           C
ATOM   1468  CE1 HIS C  13      69.000 134.990  73.240  1.00  0.00           C
ATOM   1469  HE1 HIS C  13      68.820 135.990  73.620  1.00  0.00           H
ATOM   1470  NE2 HIS C  13      68.670 134.890  71.920  1.00  0.00           N
ATOM   1471  HE2 HIS C  13      68.620 135.650  71.260  1.00  0.00           H
ATOM   1472  CD2 HIS C  13      68.710 133.580  71.620  1.00  0.00           C
ATOM   1473  HD2 HIS C  13      68.500 133.190  70.630  1.00  0.00           H
ATOM   1474  C   HIS C  13      69.920 129.500  73.920  1.00  0.00           C
ATOM   1475  O   HIS C  13      69.220 128.750  73.250  1.00  0.00           O
ATOM   1476  N   HIS C  14      70.370 129.120  75.160  1.00  0.00           N
ATOM   1477  HN  HIS C  14      71.030 129.720  75.610  1.00  0.00           H
ATOM   1478  CA  HIS C  14      69.750 128.080  75.980  1.00  0.00           C
ATOM   1479  HA  HIS C  14      70.120 128.200  76.990  1.00  0.00           H
ATOM   1480  CB  HIS C  14      68.120 128.140  76.100  1.00  0.00           C
ATOM   1481  HB1 HIS C  14      67.710 127.360  76.770  1.00  0.00           H
ATOM   1482  HB2 HIS C  14      67.620 128.030  75.120  1.00  0.00           H
ATOM   1483  ND1 HIS C  14      67.750 129.950  77.740  1.00  0.00           N
ATOM   1484  CG  HIS C  14      67.600 129.470  76.430  1.00  0.00           C
ATOM   1485  CE1 HIS C  14      67.130 131.110  77.700  1.00  0.00           C
ATOM   1486  HE1 HIS C  14      66.880 131.510  78.680  1.00  0.00           H
ATOM   1487  NE2 HIS C  14      66.500 131.320  76.530  1.00  0.00           N
ATOM   1488  HE2 HIS C  14      65.970 132.130  76.270  1.00  0.00           H
ATOM   1489  CD2 HIS C  14      66.850 130.330  75.680  1.00  0.00           C
ATOM   1490  HD2 HIS C  14      66.520 130.240  74.650  1.00  0.00           H
ATOM   1491  C   HIS C  14      70.150 126.610  75.790  1.00  0.00           C
ATOM   1492  O   HIS C  14      69.370 125.780  76.210  1.00  0.00           O
ATOM   1493  N   GLN C  15      71.290 126.250  75.150  1.00  0.00           N
ATOM   1494  HN  GLN C  15      71.820 126.990  74.740  1.00  0.00           H
ATOM   1495  CA  GLN C  15      71.740 124.950  74.900  1.00  0.00           C
ATOM   1496  HA  GLN C  15      70.870 124.500  74.430  1.00  0.00           H
ATOM   1497  CB  GLN C  15      72.980 124.830  73.960  1.00  0.00           C
ATOM   1498  HB1 GLN C  15      73.280 123.760  73.960  1.00  0.00           H
ATOM   1499  HB2 GLN C  15      73.830 125.390  74.410  1.00  0.00           H
ATOM   1500  CG  GLN C  15      72.800 125.340  72.440  1.00  0.00           C
ATOM   1501  HG1 GLN C  15      72.030 124.630  72.080  1.00  0.00           H
ATOM   1502  HG2 GLN C  15      73.760 125.220  71.890  1.00  0.00           H
ATOM   1503  CD  GLN C  15      72.350 126.790  72.360  1.00  0.00           C
ATOM   1504  OE1 GLN C  15      72.860 127.570  73.150  1.00  0.00           O
ATOM   1505  NE2 GLN C  15      71.280 127.120  71.520  1.00  0.00           N
ATOM   1506 HE21 GLN C  15      70.910 126.390  70.950  1.00  0.00           H
ATOM   1507 HE22 GLN C  15      70.940 128.050  71.530  1.00  0.00           H
ATOM   1508  C   GLN C  15      72.050 124.200  76.180  1.00  0.00           C
ATOM   1509  O   GLN C  15      72.570 124.750  77.170  1.00  0.00           O
ATOM   1510  N   LYS C  16      71.490 122.980  76.290  1.00  0.00           N
ATOM   1511  HN  LYS C  16      70.970 122.620  75.510  1.00  0.00           H
ATOM   1512  CA  LYS C  16      71.660 122.130  77.420  1.00  0.00           C
ATOM   1513  HA  LYS C  16      72.330 122.640  78.100  1.00  0.00           H
ATOM   1514  CB  LYS C  16      70.300 121.700  78.170  1.00  0.00           C
ATOM   1515  HB1 LYS C  16      70.400 120.720  78.680  1.00  0.00           H
ATOM   1516  HB2 LYS C  16      69.510 121.700  77.390  1.00  0.00           H
ATOM   1517  CG  LYS C  16      69.770 122.810  79.190  1.00  0.00           C
ATOM   1518  HG1 LYS C  16      69.800 123.820  78.720  1.00  0.00           H
ATOM   1519  HG2 LYS C  16      70.400 122.850  80.100  1.00  0.00           H
ATOM   1520  CD  LYS C  16      68.390 122.540  79.820  1.00  0.00           C
ATOM   1521  HD1 LYS C  16      67.760 123.330  79.350  1.00  0.00           H
ATOM   1522  HD2 LYS C  16      67.960 121.560  79.520  1.00  0.00           H
ATOM   1523  CE  LYS C  16      68.410 122.530  81.450  1.00  0.00           C
ATOM   1524  HE1 LYS C  16      68.930 123.380  81.940  1.00  0.00           H
ATOM   1525  HE2 LYS C  16      68.710 121.550  81.870  1.00  0.00           H
ATOM   1526  NZ  LYS C  16      67.060 122.730  81.900  1.00  0.00           N
ATOM   1527  HZ1 LYS C  16      66.910 122.630  82.920  1.00  0.00           H
ATOM   1528  HZ2 LYS C  16      66.710 123.700  81.740  1.00  0.00           H
ATOM   1529  HZ3 LYS C  16      66.440 122.040  81.420  1.00  0.00           H
ATOM   1530  C   LYS C  16      72.360 120.840  76.950  1.00  0.00           C
ATOM   1531  O   LYS C  16      72.050 120.100  76.000  1.00  0.00           O
ATOM   1532  N   LEU C  17      73.510 120.540  77.690  1.00  0.00           N
ATOM   1533  HN  LEU C  17      73.930 121.180  78.340  1.00  0.00           H
ATOM   1534  CA  LEU C  17      74.180 119.240  77.590  1.00  0.00           C
ATOM   1535  HA  LEU C  17      73.610 118.620  76.910  1.00  0.00           H
ATOM   1536  CB  LEU C  17      75.670 119.450  77.110  1.00  0.00           C
ATOM   1537  HB1 LEU C  17      76.350 120.100  77.700  1.00  0.00           H
ATOM   1538  HB2 LEU C  17      75.480 120.110  76.240  1.00  0.00           H
ATOM   1539  CG  LEU C  17      76.390 118.140  76.650  1.00  0.00           C
ATOM   1540  HG  LEU C  17      75.620 117.440  76.270  1.00  0.00           H
ATOM   1541  CD1 LEU C  17      77.360 118.420  75.540  1.00  0.00           C
ATOM   1542 HD11 LEU C  17      76.850 118.750  74.610  1.00  0.00           H
ATOM   1543 HD12 LEU C  17      78.030 119.240  75.860  1.00  0.00           H
ATOM   1544 HD13 LEU C  17      77.940 117.490  75.370  1.00  0.00           H
ATOM   1545  CD2 LEU C  17      77.090 117.470  77.850  1.00  0.00           C
ATOM   1546 HD21 LEU C  17      76.420 117.250  78.710  1.00  0.00           H
ATOM   1547 HD22 LEU C  17      77.640 116.580  77.490  1.00  0.00           H
ATOM   1548 HD23 LEU C  17      77.760 118.250  78.280  1.00  0.00           H
ATOM   1549  C   LEU C  17      73.950 118.600  78.980  1.00  0.00           C
ATOM   1550  O   LEU C  17      74.240 119.120  80.080  1.00  0.00           O
ATOM   1551  N   VAL C  18      73.340 117.340  79.050  1.00  0.00           N
ATOM   1552  HN  VAL C  18      73.160 116.830  78.220  1.00  0.00           H
ATOM   1553  CA  VAL C  18      73.020 116.630  80.330  1.00  0.00           C
ATOM   1554  HA  VAL C  18      73.410 117.040  81.250  1.00  0.00           H
ATOM   1555  CB  VAL C  18      71.500 116.700  80.630  1.00  0.00           C
ATOM   1556  HB  VAL C  18      71.080 116.190  79.740  1.00  0.00           H
ATOM   1557  CG1 VAL C  18      71.050 115.860  81.810  1.00  0.00           C
ATOM   1558 HG11 VAL C  18      71.210 114.770  81.640  1.00  0.00           H
ATOM   1559 HG12 VAL C  18      71.580 116.190  82.720  1.00  0.00           H
ATOM   1560 HG13 VAL C  18      69.960 115.920  82.030  1.00  0.00           H
ATOM   1561  CG2 VAL C  18      71.110 118.140  80.790  1.00  0.00           C
ATOM   1562 HG21 VAL C  18      71.670 118.500  81.680  1.00  0.00           H
ATOM   1563 HG22 VAL C  18      71.200 118.810  79.900  1.00  0.00           H
ATOM   1564 HG23 VAL C  18      70.060 118.270  81.130  1.00  0.00           H
ATOM   1565  C   VAL C  18      73.360 115.150  80.260  1.00  0.00           C
ATOM   1566  O   VAL C  18      73.070 114.520  79.300  1.00  0.00           O
ATOM   1567  N   PHE C  19      74.190 114.690  81.170  1.00  0.00           N
ATOM   1568  HN  PHE C  19      74.490 115.170  81.990  1.00  0.00           H
ATOM   1569  CA  PHE C  19      74.810 113.350  81.150  1.00  0.00           C
ATOM   1570  HA  PHE C  19      74.970 113.020  80.140  1.00  0.00           H
ATOM   1571  CB  PHE C  19      76.200 113.230  81.910  1.00  0.00           C
ATOM   1572  HB1 PHE C  19      76.410 112.220  82.310  1.00  0.00           H
ATOM   1573  HB2 PHE C  19      76.170 113.850  82.820  1.00  0.00           H
ATOM   1574  CG  PHE C  19      77.210 113.690  80.920  1.00  0.00           C
ATOM   1575  CD1 PHE C  19      77.790 115.000  80.940  1.00  0.00           C
ATOM   1576  HD1 PHE C  19      77.310 115.700  81.620  1.00  0.00           H
ATOM   1577  CE1 PHE C  19      78.890 115.330  80.120  1.00  0.00           C
ATOM   1578  HE1 PHE C  19      79.430 116.260  80.190  1.00  0.00           H
ATOM   1579  CZ  PHE C  19      79.340 114.360  79.150  1.00  0.00           C
ATOM   1580  HZ  PHE C  19      80.140 114.560  78.460  1.00  0.00           H
ATOM   1581  CD2 PHE C  19      77.660 112.810  79.940  1.00  0.00           C
ATOM   1582  HD2 PHE C  19      77.220 111.830  79.890  1.00  0.00           H
ATOM   1583  CE2 PHE C  19      78.720 113.110  79.060  1.00  0.00           C
ATOM   1584  HE2 PHE C  19      79.200 112.350  78.450  1.00  0.00           H
ATOM   1585  C   PHE C  19      73.930 112.220  81.760  1.00  0.00           C
ATOM   1586  O   PHE C  19      73.620 111.200  81.160  1.00  0.00           O
ATOM   1587  N   PHE C  20      73.450 112.530  83.000  1.00  0.00           N
ATOM   1588  HN  PHE C  20      73.840 113.260  83.550  1.00  0.00           H
ATOM   1589  CA  PHE C  20      72.490 111.680  83.770  1.00  0.00           C
ATOM   1590  HA  PHE C  20      72.090 110.920  83.120  1.00  0.00           H
ATOM   1591  CB  PHE C  20      73.050 110.890  85.050  1.00  0.00           C
ATOM   1592  HB1 PHE C  20      72.270 110.430  85.700  1.00  0.00           H
ATOM   1593  HB2 PHE C  20      73.640 111.660  85.580  1.00  0.00           H
ATOM   1594  CG  PHE C  20      73.970 109.800  84.740  1.00  0.00           C
ATOM   1595  CD1 PHE C  20      75.350 110.080  84.570  1.00  0.00           C
ATOM   1596  HD1 PHE C  20      75.580 111.130  84.690  1.00  0.00           H
ATOM   1597  CE1 PHE C  20      76.260 109.180  83.990  1.00  0.00           C
ATOM   1598  HE1 PHE C  20      77.290 109.470  83.840  1.00  0.00           H
ATOM   1599  CZ  PHE C  20      75.810 107.940  83.670  1.00  0.00           C
ATOM   1600  HZ  PHE C  20      76.430 107.170  83.220  1.00  0.00           H
ATOM   1601  CD2 PHE C  20      73.600 108.490  84.370  1.00  0.00           C
ATOM   1602  HD2 PHE C  20      72.550 108.230  84.430  1.00  0.00           H
ATOM   1603  CE2 PHE C  20      74.500 107.520  83.900  1.00  0.00           C
ATOM   1604  HE2 PHE C  20      74.230 106.520  83.570  1.00  0.00           H
ATOM   1605  C   PHE C  20      71.350 112.560  84.110  1.00  0.00           C
ATOM   1606  O   PHE C  20      71.520 113.440  84.890  1.00  0.00           O
ATOM   1607  N   ALA C  21      70.160 112.270  83.580  1.00  0.00           N
ATOM   1608  HN  ALA C  21      70.040 111.460  83.030  1.00  0.00           H
ATOM   1609  CA  ALA C  21      69.080 113.240  83.810  1.00  0.00           C
ATOM   1610  HA  ALA C  21      69.430 114.250  84.000  1.00  0.00           H
ATOM   1611  CB  ALA C  21      68.200 113.210  82.460  1.00  0.00           C
ATOM   1612  HB1 ALA C  21      68.880 113.380  81.600  1.00  0.00           H
ATOM   1613  HB2 ALA C  21      67.850 112.160  82.390  1.00  0.00           H
ATOM   1614  HB3 ALA C  21      67.300 113.850  82.340  1.00  0.00           H
ATOM   1615  C   ALA C  21      68.050 112.760  84.880  1.00  0.00           C
ATOM   1616  O   ALA C  21      67.200 113.500  85.350  1.00  0.00           O
ATOM   1617  N   GLU C  22      68.220 111.510  85.370  1.00  0.00           N
ATOM   1618  HN  GLU C  22      68.930 110.880  85.070  1.00  0.00           H
ATOM   1619  CA  GLU C  22      67.280 110.790  86.140  1.00  0.00           C
ATOM   1620  HA  GLU C  22      66.470 111.430  86.470  1.00  0.00           H
ATOM   1621  CB  GLU C  22      66.800 109.540  85.240  1.00  0.00           C
ATOM   1622  HB1 GLU C  22      66.170 108.840  85.830  1.00  0.00           H
ATOM   1623  HB2 GLU C  22      67.640 108.960  84.780  1.00  0.00           H
ATOM   1624  CG  GLU C  22      65.970 109.900  83.940  1.00  0.00           C
ATOM   1625  HG1 GLU C  22      65.640 108.930  83.520  1.00  0.00           H
ATOM   1626  HG2 GLU C  22      66.600 110.380  83.160  1.00  0.00           H
ATOM   1627  CD  GLU C  22      64.720 110.710  84.240  1.00  0.00           C
ATOM   1628  OE1 GLU C  22      63.910 110.350  85.150  1.00  0.00           O
ATOM   1629  OE2 GLU C  22      64.510 111.720  83.500  1.00  0.00           O
ATOM   1630  C   GLU C  22      67.980 110.160  87.340  1.00  0.00           C
ATOM   1631  O   GLU C  22      69.240 110.200  87.450  1.00  0.00           O
ATOM   1632  N   ASP C  23      67.120 109.680  88.300  1.00  0.00           N
ATOM   1633  HN  ASP C  23      66.160 109.950  88.370  1.00  0.00           H
ATOM   1634  CA  ASP C  23      67.540 108.850  89.450  1.00  0.00           C
ATOM   1635  HA  ASP C  23      67.850 109.510  90.240  1.00  0.00           H
ATOM   1636  CB  ASP C  23      66.350 107.900  89.910  1.00  0.00           C
ATOM   1637  HB1 ASP C  23      66.650 107.190  90.710  1.00  0.00           H
ATOM   1638  HB2 ASP C  23      66.050 107.170  89.130  1.00  0.00           H
ATOM   1639  CG  ASP C  23      65.130 108.630  90.400  1.00  0.00           C
ATOM   1640  OD1 ASP C  23      64.120 107.930  90.610  1.00  0.00           O
ATOM   1641  OD2 ASP C  23      65.090 109.850  90.680  1.00  0.00           O
ATOM   1642  C   ASP C  23      68.720 107.940  89.170  1.00  0.00           C
ATOM   1643  O   ASP C  23      68.690 107.340  88.100  1.00  0.00           O
ATOM   1644  N   VAL C  24      69.720 107.910  90.040  1.00  0.00           N
ATOM   1645  HN  VAL C  24      69.570 108.360  90.910  1.00  0.00           H
ATOM   1646  CA  VAL C  24      70.800 106.960  89.860  1.00  0.00           C
ATOM   1647  HA  VAL C  24      70.560 106.240  89.100  1.00  0.00           H
ATOM   1648  CB  VAL C  24      72.200 107.610  89.580  1.00  0.00           C
ATOM   1649  HB  VAL C  24      72.500 108.050  90.550  1.00  0.00           H
ATOM   1650  CG1 VAL C  24      73.210 106.530  89.280  1.00  0.00           C
ATOM   1651 HG11 VAL C  24      73.410 105.730  90.030  1.00  0.00           H
ATOM   1652 HG12 VAL C  24      72.900 106.000  88.360  1.00  0.00           H
ATOM   1653 HG13 VAL C  24      74.250 106.890  89.150  1.00  0.00           H
ATOM   1654  CG2 VAL C  24      72.030 108.650  88.430  1.00  0.00           C
ATOM   1655 HG21 VAL C  24      71.540 109.600  88.760  1.00  0.00           H
ATOM   1656 HG22 VAL C  24      73.010 108.850  87.960  1.00  0.00           H
ATOM   1657 HG23 VAL C  24      71.440 108.280  87.570  1.00  0.00           H
ATOM   1658  C   VAL C  24      70.820 106.150  91.140  1.00  0.00           C
ATOM   1659  O   VAL C  24      70.750 106.740  92.220  1.00  0.00           O
ATOM   1660  N   GLY C  25      70.880 104.820  91.040  1.00  0.00           N
ATOM   1661  HN  GLY C  25      70.940 104.500  90.100  1.00  0.00           H
ATOM   1662  CA  GLY C  25      70.980 103.880  92.210  1.00  0.00           C
ATOM   1663  HA1 GLY C  25      70.340 104.270  92.990  1.00  0.00           H
ATOM   1664  HA2 GLY C  25      70.520 102.930  91.940  1.00  0.00           H
ATOM   1665  C   GLY C  25      72.380 103.640  92.700  1.00  0.00           C
ATOM   1666  O   GLY C  25      73.330 104.390  92.420  1.00  0.00           O
ATOM   1667  N   SER C  26      72.580 102.550  93.470  1.00  0.00           N
ATOM   1668  HN  SER C  26      71.830 101.930  93.680  1.00  0.00           H
ATOM   1669  CA  SER C  26      73.710 102.320  94.360  1.00  0.00           C
ATOM   1670  HA  SER C  26      74.070 103.280  94.710  1.00  0.00           H
ATOM   1671  CB  SER C  26      73.230 101.580  95.660  1.00  0.00           C
ATOM   1672  HB1 SER C  26      72.500 102.270  96.140  1.00  0.00           H
ATOM   1673  HB2 SER C  26      74.090 101.300  96.300  1.00  0.00           H
ATOM   1674  OG  SER C  26      72.490 100.380  95.420  1.00  0.00           O
ATOM   1675  HG1 SER C  26      71.690 100.630  94.950  1.00  0.00           H
ATOM   1676  C   SER C  26      74.900 101.720  93.600  1.00  0.00           C
ATOM   1677  O   SER C  26      74.820 100.610  93.070  1.00  0.00           O
ATOM   1678  N   ASN C  27      75.970 102.540  93.390  1.00  0.00           N
ATOM   1679  HN  ASN C  27      75.900 103.500  93.650  1.00  0.00           H
ATOM   1680  CA  ASN C  27      77.120 102.110  92.640  1.00  0.00           C
ATOM   1681  HA  ASN C  27      76.770 101.540  91.790  1.00  0.00           H
ATOM   1682  CB  ASN C  27      77.810 103.280  92.010  1.00  0.00           C
ATOM   1683  HB1 ASN C  27      78.260 103.890  92.820  1.00  0.00           H
ATOM   1684  HB2 ASN C  27      77.090 103.830  91.360  1.00  0.00           H
ATOM   1685  CG  ASN C  27      78.960 102.830  91.150  1.00  0.00           C
ATOM   1686  OD1 ASN C  27      78.940 101.880  90.340  1.00  0.00           O
ATOM   1687  ND2 ASN C  27      80.010 103.670  91.140  1.00  0.00           N
ATOM   1688 HD21 ASN C  27      80.190 104.290  91.910  1.00  0.00           H
ATOM   1689 HD22 ASN C  27      80.650 103.600  90.380  1.00  0.00           H
ATOM   1690  C   ASN C  27      78.080 101.390  93.540  1.00  0.00           C
ATOM   1691  O   ASN C  27      78.610 101.870  94.550  1.00  0.00           O
ATOM   1692  N   LYS C  28      78.430 100.170  93.040  1.00  0.00           N
ATOM   1693  HN  LYS C  28      77.920  99.840  92.240  1.00  0.00           H
ATOM   1694  CA  LYS C  28      79.390  99.220  93.620  1.00  0.00           C
ATOM   1695  HA  LYS C  28      79.810  99.610  94.530  1.00  0.00           H
ATOM   1696  CB  LYS C  28      78.760  97.840  93.870  1.00  0.00           C
ATOM   1697  HB1 LYS C  28      79.460  97.210  94.470  1.00  0.00           H
ATOM   1698  HB2 LYS C  28      78.610  97.270  92.930  1.00  0.00           H
ATOM   1699  CG  LYS C  28      77.320  97.790  94.570  1.00  0.00           C
ATOM   1700  HG1 LYS C  28      76.880  96.780  94.430  1.00  0.00           H
ATOM   1701  HG2 LYS C  28      76.670  98.450  93.960  1.00  0.00           H
ATOM   1702  CD  LYS C  28      77.440  98.190  96.040  1.00  0.00           C
ATOM   1703  HD1 LYS C  28      78.140  97.500  96.570  1.00  0.00           H
ATOM   1704  HD2 LYS C  28      77.850  99.220  96.100  1.00  0.00           H
ATOM   1705  CE  LYS C  28      76.010  98.170  96.630  1.00  0.00           C
ATOM   1706  HE1 LYS C  28      75.590  97.150  96.530  1.00  0.00           H
ATOM   1707  HE2 LYS C  28      75.380  98.830  96.000  1.00  0.00           H
ATOM   1708  NZ  LYS C  28      76.030  98.540  98.090  1.00  0.00           N
ATOM   1709  HZ1 LYS C  28      76.520  97.840  98.690  1.00  0.00           H
ATOM   1710  HZ2 LYS C  28      76.530  99.440  98.260  1.00  0.00           H
ATOM   1711  HZ3 LYS C  28      75.050  98.510  98.430  1.00  0.00           H
ATOM   1712  C   LYS C  28      80.540  99.070  92.620  1.00  0.00           C
ATOM   1713  O   LYS C  28      81.520  98.340  92.790  1.00  0.00           O
ATOM   1714  N   GLY C  29      80.550  99.870  91.540  1.00  0.00           N
ATOM   1715  HN  GLY C  29      79.870 100.590  91.450  1.00  0.00           H
ATOM   1716  CA  GLY C  29      81.350  99.770  90.320  1.00  0.00           C
ATOM   1717  HA1 GLY C  29      82.230  99.170  90.530  1.00  0.00           H
ATOM   1718  HA2 GLY C  29      80.670  99.350  89.580  1.00  0.00           H
ATOM   1719  C   GLY C  29      81.830 101.120  89.880  1.00  0.00           C
ATOM   1720  O   GLY C  29      82.300 101.860  90.780  1.00  0.00           O
ATOM   1721  N   ALA C  30      81.920 101.410  88.540  1.00  0.00           N
ATOM   1722  HN  ALA C  30      81.470 100.930  87.790  1.00  0.00           H
ATOM   1723  CA  ALA C  30      82.500 102.700  88.140  1.00  0.00           C
ATOM   1724  HA  ALA C  30      82.650 103.250  89.050  1.00  0.00           H
ATOM   1725  CB  ALA C  30      83.800 102.460  87.390  1.00  0.00           C
ATOM   1726  HB1 ALA C  30      84.600 101.990  88.010  1.00  0.00           H
ATOM   1727  HB2 ALA C  30      83.490 101.730  86.610  1.00  0.00           H
ATOM   1728  HB3 ALA C  30      84.260 103.410  87.050  1.00  0.00           H
ATOM   1729  C   ALA C  30      81.560 103.440  87.210  1.00  0.00           C
ATOM   1730  O   ALA C  30      81.160 102.890  86.230  1.00  0.00           O
ATOM   1731  N   ILE C  31      81.170 104.700  87.580  1.00  0.00           N
ATOM   1732  HN  ILE C  31      81.440 105.200  88.400  1.00  0.00           H
ATOM   1733  CA  ILE C  31      80.420 105.590  86.640  1.00  0.00           C
ATOM   1734  HA  ILE C  31      80.260 105.060  85.710  1.00  0.00           H
ATOM   1735  CB  ILE C  31      79.060 105.980  87.310  1.00  0.00           C
ATOM   1736  HB  ILE C  31      79.270 106.550  88.240  1.00  0.00           H
ATOM   1737  CG2 ILE C  31      78.270 106.920  86.410  1.00  0.00           C
ATOM   1738 HG21 ILE C  31      78.800 107.860  86.180  1.00  0.00           H
ATOM   1739 HG22 ILE C  31      77.880 106.470  85.480  1.00  0.00           H
ATOM   1740 HG23 ILE C  31      77.360 107.250  86.970  1.00  0.00           H
ATOM   1741  CG1 ILE C  31      78.250 104.650  87.680  1.00  0.00           C
ATOM   1742 HG11 ILE C  31      78.960 104.100  88.340  1.00  0.00           H
ATOM   1743 HG12 ILE C  31      77.970 104.040  86.800  1.00  0.00           H
ATOM   1744  CD  ILE C  31      76.930 105.070  88.400  1.00  0.00           C
ATOM   1745  HD1 ILE C  31      76.190 105.390  87.640  1.00  0.00           H
ATOM   1746  HD2 ILE C  31      76.550 104.250  89.050  1.00  0.00           H
ATOM   1747  HD3 ILE C  31      77.230 105.980  88.960  1.00  0.00           H
ATOM   1748  C   ILE C  31      81.230 106.780  86.300  1.00  0.00           C
ATOM   1749  O   ILE C  31      81.800 107.420  87.220  1.00  0.00           O
ATOM   1750  N   ILE C  32      81.410 107.110  85.040  1.00  0.00           N
ATOM   1751  HN  ILE C  32      81.040 106.590  84.280  1.00  0.00           H
ATOM   1752  CA  ILE C  32      82.190 108.330  84.710  1.00  0.00           C
ATOM   1753  HA  ILE C  32      82.420 109.000  85.520  1.00  0.00           H
ATOM   1754  CB  ILE C  32      83.510 108.050  83.930  1.00  0.00           C
ATOM   1755  HB  ILE C  32      83.100 107.660  82.970  1.00  0.00           H
ATOM   1756  CG2 ILE C  32      84.310 109.330  83.740  1.00  0.00           C
ATOM   1757 HG21 ILE C  32      84.440 109.850  84.710  1.00  0.00           H
ATOM   1758 HG22 ILE C  32      85.270 109.280  83.180  1.00  0.00           H
ATOM   1759 HG23 ILE C  32      83.690 110.070  83.180  1.00  0.00           H
ATOM   1760  CG1 ILE C  32      84.330 106.780  84.440  1.00  0.00           C
ATOM   1761 HG11 ILE C  32      85.150 106.540  83.730  1.00  0.00           H
ATOM   1762 HG12 ILE C  32      83.690 105.880  84.430  1.00  0.00           H
ATOM   1763  CD  ILE C  32      84.970 106.990  85.760  1.00  0.00           C
ATOM   1764  HD1 ILE C  32      85.300 106.020  86.200  1.00  0.00           H
ATOM   1765  HD2 ILE C  32      85.820 107.700  85.750  1.00  0.00           H
ATOM   1766  HD3 ILE C  32      84.190 107.380  86.440  1.00  0.00           H
ATOM   1767  C   ILE C  32      81.300 109.110  83.760  1.00  0.00           C
ATOM   1768  O   ILE C  32      80.510 108.610  82.960  1.00  0.00           O
ATOM   1769  N   GLY C  33      81.190 110.490  83.970  1.00  0.00           N
ATOM   1770  HN  GLY C  33      81.700 110.910  84.720  1.00  0.00           H
ATOM   1771  CA  GLY C  33      80.310 111.290  83.090  1.00  0.00           C
ATOM   1772  HA1 GLY C  33      79.340 110.830  83.000  1.00  0.00           H
ATOM   1773  HA2 GLY C  33      80.210 112.250  83.570  1.00  0.00           H
ATOM   1774  C   GLY C  33      81.000 111.440  81.750  1.00  0.00           C
ATOM   1775  O   GLY C  33      80.570 110.830  80.750  1.00  0.00           O
ATOM   1776  N   LEU C  34      82.170 112.080  81.790  1.00  0.00           N
ATOM   1777  HN  LEU C  34      82.490 112.580  82.590  1.00  0.00           H
ATOM   1778  CA  LEU C  34      83.000 112.340  80.620  1.00  0.00           C
ATOM   1779  HA  LEU C  34      82.490 111.860  79.800  1.00  0.00           H
ATOM   1780  CB  LEU C  34      83.090 113.880  80.230  1.00  0.00           C
ATOM   1781  HB1 LEU C  34      83.370 114.490  81.120  1.00  0.00           H
ATOM   1782  HB2 LEU C  34      82.050 114.090  79.900  1.00  0.00           H
ATOM   1783  CG  LEU C  34      83.940 114.370  79.000  1.00  0.00           C
ATOM   1784  HG  LEU C  34      85.000 114.320  79.320  1.00  0.00           H
ATOM   1785  CD1 LEU C  34      83.770 113.430  77.750  1.00  0.00           C
ATOM   1786 HD11 LEU C  34      84.460 113.780  76.950  1.00  0.00           H
ATOM   1787 HD12 LEU C  34      83.970 112.360  77.960  1.00  0.00           H
ATOM   1788 HD13 LEU C  34      82.750 113.540  77.320  1.00  0.00           H
ATOM   1789  CD2 LEU C  34      83.560 115.740  78.570  1.00  0.00           C
ATOM   1790 HD21 LEU C  34      84.260 116.180  77.820  1.00  0.00           H
ATOM   1791 HD22 LEU C  34      82.640 115.510  77.990  1.00  0.00           H
ATOM   1792 HD23 LEU C  34      83.350 116.470  79.380  1.00  0.00           H
ATOM   1793  C   LEU C  34      84.400 111.820  80.820  1.00  0.00           C
ATOM   1794  O   LEU C  34      85.130 112.220  81.750  1.00  0.00           O
ATOM   1795  N   MET C  35      84.860 110.870  79.950  1.00  0.00           N
ATOM   1796  HN  MET C  35      84.250 110.640  79.200  1.00  0.00           H
ATOM   1797  CA  MET C  35      86.140 110.190  79.980  1.00  0.00           C
ATOM   1798  HA  MET C  35      86.600 110.550  80.890  1.00  0.00           H
ATOM   1799  CB  MET C  35      85.910 108.630  80.160  1.00  0.00           C
ATOM   1800  HB1 MET C  35      85.180 108.350  79.370  1.00  0.00           H
ATOM   1801  HB2 MET C  35      85.480 108.520  81.170  1.00  0.00           H
ATOM   1802  CG  MET C  35      87.140 107.770  79.920  1.00  0.00           C
ATOM   1803  HG1 MET C  35      87.920 108.060  80.660  1.00  0.00           H
ATOM   1804  HG2 MET C  35      87.650 107.900  78.940  1.00  0.00           H
ATOM   1805  SD  MET C  35      86.750 105.970  80.120  1.00  0.00           S
ATOM   1806  CE  MET C  35      88.340 105.210  79.710  1.00  0.00           C
ATOM   1807  HE1 MET C  35      89.220 105.680  80.190  1.00  0.00           H
ATOM   1808  HE2 MET C  35      88.220 104.210  80.180  1.00  0.00           H
ATOM   1809  HE3 MET C  35      88.560 105.120  78.620  1.00  0.00           H
ATOM   1810  C   MET C  35      86.940 110.560  78.780  1.00  0.00           C
ATOM   1811  O   MET C  35      86.520 110.320  77.690  1.00  0.00           O
ATOM   1812  N   VAL C  36      88.070 111.190  78.980  1.00  0.00           N
ATOM   1813  HN  VAL C  36      88.240 111.700  79.830  1.00  0.00           H
ATOM   1814  CA  VAL C  36      89.180 111.300  77.960  1.00  0.00           C
ATOM   1815  HA  VAL C  36      88.880 110.600  77.180  1.00  0.00           H
ATOM   1816  CB  VAL C  36      89.630 112.670  77.480  1.00  0.00           C
ATOM   1817  HB  VAL C  36      90.510 112.500  76.820  1.00  0.00           H
ATOM   1818  CG1 VAL C  36      88.550 113.340  76.710  1.00  0.00           C
ATOM   1819 HG11 VAL C  36      87.650 113.720  77.250  1.00  0.00           H
ATOM   1820 HG12 VAL C  36      88.910 114.230  76.150  1.00  0.00           H
ATOM   1821 HG13 VAL C  36      88.050 112.580  76.070  1.00  0.00           H
ATOM   1822  CG2 VAL C  36      90.010 113.640  78.630  1.00  0.00           C
ATOM   1823 HG21 VAL C  36      90.330 114.630  78.240  1.00  0.00           H
ATOM   1824 HG22 VAL C  36      89.140 113.730  79.310  1.00  0.00           H
ATOM   1825 HG23 VAL C  36      90.890 113.280  79.200  1.00  0.00           H
ATOM   1826  C   VAL C  36      90.340 110.530  78.430  1.00  0.00           C
ATOM   1827  O   VAL C  36      90.870 110.940  79.490  1.00  0.00           O
ATOM   1828  N   GLY C  37      90.870 109.460  77.760  1.00  0.00           N
ATOM   1829  HN  GLY C  37      90.390 109.100  76.970  1.00  0.00           H
ATOM   1830  CA  GLY C  37      92.030 108.650  78.250  1.00  0.00           C
ATOM   1831  HA1 GLY C  37      92.340 107.930  77.500  1.00  0.00           H
ATOM   1832  HA2 GLY C  37      92.860 109.330  78.400  1.00  0.00           H
ATOM   1833  C   GLY C  37      91.900 107.930  79.600  1.00  0.00           C
ATOM   1834  O   GLY C  37      90.820 107.820  80.140  1.00  0.00           O
ATOM   1835  N   GLY C  38      93.080 107.390  80.090  1.00  0.00           N
ATOM   1836  HN  GLY C  38      93.980 107.590  79.710  1.00  0.00           H
ATOM   1837  CA  GLY C  38      93.200 106.630  81.260  1.00  0.00           C
ATOM   1838  HA1 GLY C  38      94.230 106.600  81.570  1.00  0.00           H
ATOM   1839  HA2 GLY C  38      92.740 107.120  82.110  1.00  0.00           H
ATOM   1840  C   GLY C  38      92.720 105.230  81.190  1.00  0.00           C
ATOM   1841  O   GLY C  38      92.530 104.600  80.180  1.00  0.00           O
ATOM   1842  N   VAL C  39      92.560 104.700  82.360  1.00  0.00           N
ATOM   1843  HN  VAL C  39      92.760 105.230  83.170  1.00  0.00           H
ATOM   1844  CA  VAL C  39      92.100 103.320  82.590  1.00  0.00           C
ATOM   1845  HA  VAL C  39      91.630 102.860  81.730  1.00  0.00           H
ATOM   1846  CB  VAL C  39      93.210 102.350  83.010  1.00  0.00           C
ATOM   1847  HB  VAL C  39      93.810 102.660  83.900  1.00  0.00           H
ATOM   1848  CG1 VAL C  39      92.680 100.920  83.210  1.00  0.00           C
ATOM   1849 HG11 VAL C  39      91.810 100.740  83.880  1.00  0.00           H
ATOM   1850 HG12 VAL C  39      92.430 100.520  82.200  1.00  0.00           H
ATOM   1851 HG13 VAL C  39      93.460 100.250  83.650  1.00  0.00           H
ATOM   1852  CG2 VAL C  39      94.260 102.450  81.890  1.00  0.00           C
ATOM   1853 HG21 VAL C  39      95.140 101.780  82.020  1.00  0.00           H
ATOM   1854 HG22 VAL C  39      93.760 102.150  80.940  1.00  0.00           H
ATOM   1855 HG23 VAL C  39      94.590 103.510  81.980  1.00  0.00           H
ATOM   1856  C   VAL C  39      91.060 103.330  83.670  1.00  0.00           C
ATOM   1857  O   VAL C  39      91.200 103.770  84.840  1.00  0.00           O
ATOM   1858  N   VAL C  40      89.900 102.710  83.390  1.00  0.00           N
ATOM   1859  HN  VAL C  40      89.740 102.320  82.480  1.00  0.00           H
ATOM   1860  CA  VAL C  40      88.720 102.510  84.330  1.00  0.00           C
ATOM   1861  HA  VAL C  40      88.840 103.010  85.280  1.00  0.00           H
ATOM   1862  CB  VAL C  40      87.430 102.980  83.780  1.00  0.00           C
ATOM   1863  HB  VAL C  40      87.300 102.510  82.780  1.00  0.00           H
ATOM   1864  CG1 VAL C  40      86.230 102.540  84.740  1.00  0.00           C
ATOM   1865 HG11 VAL C  40      85.350 103.160  84.470  1.00  0.00           H
ATOM   1866 HG12 VAL C  40      85.990 101.460  84.690  1.00  0.00           H
ATOM   1867 HG13 VAL C  40      86.470 102.770  85.800  1.00  0.00           H
ATOM   1868  CG2 VAL C  40      87.460 104.510  83.690  1.00  0.00           C
ATOM   1869 HG21 VAL C  40      86.560 104.950  83.200  1.00  0.00           H
ATOM   1870 HG22 VAL C  40      87.380 104.890  84.730  1.00  0.00           H
ATOM   1871 HG23 VAL C  40      88.370 104.860  83.160  1.00  0.00           H
ATOM   1872  C   VAL C  40      88.480 101.020  84.600  1.00  0.00           C
ATOM   1873  O   VAL C  40      88.350 100.290  83.620  1.00  0.00           O
ATOM   1874  N   ILE C  41      88.600 100.560  85.850  1.00  0.00           N
ATOM   1875  HN  ILE C  41      88.890 101.180  86.570  1.00  0.00           H
ATOM   1876  CA  ILE C  41      88.360  99.160  86.210  1.00  0.00           C
ATOM   1877  HA  ILE C  41      88.200  98.540  85.340  1.00  0.00           H
ATOM   1878  CB  ILE C  41      89.610  98.650  86.900  1.00  0.00           C
ATOM   1879  HB  ILE C  41      89.760  99.180  87.870  1.00  0.00           H
ATOM   1880  CG2 ILE C  41      89.350  97.130  87.160  1.00  0.00           C
ATOM   1881 HG21 ILE C  41      90.310  96.720  87.560  1.00  0.00           H
ATOM   1882 HG22 ILE C  41      88.530  97.000  87.890  1.00  0.00           H
ATOM   1883 HG23 ILE C  41      89.210  96.520  86.230  1.00  0.00           H
ATOM   1884  CG1 ILE C  41      90.810  98.910  85.930  1.00  0.00           C
ATOM   1885 HG11 ILE C  41      91.130  99.970  85.840  1.00  0.00           H
ATOM   1886 HG12 ILE C  41      90.500  98.690  84.880  1.00  0.00           H
ATOM   1887  CD  ILE C  41      92.040  98.090  86.270  1.00  0.00           C
ATOM   1888  HD1 ILE C  41      91.940  97.000  86.100  1.00  0.00           H
ATOM   1889  HD2 ILE C  41      92.940  98.410  85.710  1.00  0.00           H
ATOM   1890  HD3 ILE C  41      92.220  98.280  87.350  1.00  0.00           H
ATOM   1891  C   ILE C  41      87.110  99.080  87.090  1.00  0.00           C
ATOM   1892  O   ILE C  41      87.080  99.540  88.230  1.00  0.00           O
ATOM   1893  N   ALA C  42      86.050  98.470  86.630  1.00  0.00           N
ATOM   1894  HN  ALA C  42      86.030  97.940  85.790  1.00  0.00           H
ATOM   1895  CA  ALA C  42      84.870  98.030  87.410  1.00  0.00           C
ATOM   1896  HA  ALA C  42      84.380  98.950  87.670  1.00  0.00           H
ATOM   1897  CB  ALA C  42      84.050  97.190  86.530  1.00  0.00           C
ATOM   1898  HB1 ALA C  42      83.060  97.010  87.010  1.00  0.00           H
ATOM   1899  HB2 ALA C  42      83.910  97.630  85.520  1.00  0.00           H
ATOM   1900  HB3 ALA C  42      84.520  96.190  86.410  1.00  0.00           H
ATOM   1901  C   ALA C  42      85.160  97.210  88.710  1.00  0.00           C
ATOM   1902  O   ALA C  42      86.150  96.500  88.840  1.00  0.00           O
ATOM   1903  N   NME C  43      84.220  97.180  89.740  1.00  0.00           N
ATOM   1904  HN  NME C  43      83.380  97.700  89.690  1.00  0.00           H
ATOM   1905  CH3 NME C  43      84.330  96.240  90.860  1.00  0.00           C
ATOM   1906 HH31 NME C  43      84.710  96.730  91.790  1.00  0.00           H
ATOM   1907 HH32 NME C  43      83.280  95.940  91.050  1.00  0.00           H
ATOM   1908 HH33 NME C  43      84.890  95.290  90.740  1.00  0.00           H
ATOM   1909  CH3 ACE D   0      98.340  64.280  89.450  1.00  0.00           C
ATOM   1910 HH31 ACE D   0      97.940  63.260  89.270  1.00  0.00           H
ATOM   1911 HH32 ACE D   0      97.840  64.980  88.750  1.00  0.00           H
ATOM   1912 HH33 ACE D   0      99.440  64.240  89.350  1.00  0.00           H
ATOM   1913  C   ACE D   0      97.970  64.790  90.810  1.00  0.00           C
ATOM   1914  O   ACE D   0      96.850  65.350  90.960  1.00  0.00           O
ATOM   1915  N   ASP D   1      98.800  64.670  91.830  1.00  0.00           N
ATOM   1916  HN  ASP D   1      99.640  64.190  91.570  1.00  0.00           H
ATOM   1917  CA  ASP D   1      98.570  65.100  93.230  1.00  0.00           C
ATOM   1918  HA  ASP D   1      97.520  65.070  93.500  1.00  0.00           H
ATOM   1919  CB  ASP D   1      99.180  64.240  94.320  1.00  0.00           C
ATOM   1920  HB1 ASP D   1      98.810  64.760  95.230  1.00  0.00           H
ATOM   1921  HB2 ASP D   1     100.290  64.190  94.310  1.00  0.00           H
ATOM   1922  CG  ASP D   1      98.670  62.830  94.330  1.00  0.00           C
ATOM   1923  OD1 ASP D   1      98.290  62.300  93.330  1.00  0.00           O
ATOM   1924  OD2 ASP D   1      98.850  62.200  95.400  1.00  0.00           O
ATOM   1925  C   ASP D   1      98.830  66.550  93.440  1.00  0.00           C
ATOM   1926  O   ASP D   1      98.350  67.220  94.360  1.00  0.00           O
ATOM   1927  N   ALA D   2      99.530  67.250  92.540  1.00  0.00           N
ATOM   1928  HN  ALA D   2     100.210  66.740  92.020  1.00  0.00           H
ATOM   1929  CA  ALA D   2      99.690  68.700  92.400  1.00  0.00           C
ATOM   1930  HA  ALA D   2      99.980  69.090  93.370  1.00  0.00           H
ATOM   1931  CB  ALA D   2     100.840  69.120  91.440  1.00  0.00           C
ATOM   1932  HB1 ALA D   2     101.000  70.210  91.300  1.00  0.00           H
ATOM   1933  HB2 ALA D   2     101.830  68.700  91.730  1.00  0.00           H
ATOM   1934  HB3 ALA D   2     100.680  68.710  90.420  1.00  0.00           H
ATOM   1935  C   ALA D   2      98.430  69.440  92.050  1.00  0.00           C
ATOM   1936  O   ALA D   2      97.550  68.890  91.370  1.00  0.00           O
ATOM   1937  N   GLU D   3      98.470  70.750  92.510  1.00  0.00           N
ATOM   1938  HN  GLU D   3      99.220  71.030  93.110  1.00  0.00           H
ATOM   1939  CA  GLU D   3      97.480  71.770  92.280  1.00  0.00           C
ATOM   1940  HA  GLU D   3      96.600  71.160  92.440  1.00  0.00           H
ATOM   1941  CB  GLU D   3      97.500  73.020  93.260  1.00  0.00           C
ATOM   1942  HB1 GLU D   3      96.730  73.720  92.890  1.00  0.00           H
ATOM   1943  HB2 GLU D   3      98.500  73.480  93.140  1.00  0.00           H
ATOM   1944  CG  GLU D   3      97.280  72.540  94.750  1.00  0.00           C
ATOM   1945  HG1 GLU D   3      97.900  71.620  94.840  1.00  0.00           H
ATOM   1946  HG2 GLU D   3      96.240  72.310  95.060  1.00  0.00           H
ATOM   1947  CD  GLU D   3      97.910  73.460  95.780  1.00  0.00           C
ATOM   1948  OE1 GLU D   3      97.460  74.590  95.940  1.00  0.00           O
ATOM   1949  OE2 GLU D   3      98.940  72.960  96.370  1.00  0.00           O
ATOM   1950  C   GLU D   3      97.340  72.250  90.810  1.00  0.00           C
ATOM   1951  O   GLU D   3      98.280  72.080  90.050  1.00  0.00           O
ATOM   1952  N   PHE D   4      96.200  72.640  90.350  1.00  0.00           N
ATOM   1953  HN  PHE D   4      95.430  72.820  90.950  1.00  0.00           H
ATOM   1954  CA  PHE D   4      96.010  73.010  88.910  1.00  0.00           C
ATOM   1955  HA  PHE D   4      96.900  72.920  88.300  1.00  0.00           H
ATOM   1956  CB  PHE D   4      95.100  71.970  88.240  1.00  0.00           C
ATOM   1957  HB1 PHE D   4      94.270  71.650  88.910  1.00  0.00           H
ATOM   1958  HB2 PHE D   4      95.730  71.100  87.960  1.00  0.00           H
ATOM   1959  CG  PHE D   4      94.420  72.470  86.980  1.00  0.00           C
ATOM   1960  CD1 PHE D   4      93.020  72.590  86.780  1.00  0.00           C
ATOM   1961  HD1 PHE D   4      92.430  72.140  87.560  1.00  0.00           H
ATOM   1962  CE1 PHE D   4      92.430  72.880  85.530  1.00  0.00           C
ATOM   1963  HE1 PHE D   4      91.360  73.030  85.570  1.00  0.00           H
ATOM   1964  CZ  PHE D   4      93.270  73.280  84.440  1.00  0.00           C
ATOM   1965  HZ  PHE D   4      92.810  73.670  83.540  1.00  0.00           H
ATOM   1966  CD2 PHE D   4      95.190  72.610  85.810  1.00  0.00           C
ATOM   1967  HD2 PHE D   4      96.230  72.320  85.850  1.00  0.00           H
ATOM   1968  CE2 PHE D   4      94.640  73.010  84.580  1.00  0.00           C
ATOM   1969  HE2 PHE D   4      95.340  73.170  83.770  1.00  0.00           H
ATOM   1970  C   PHE D   4      95.490  74.450  88.700  1.00  0.00           C
ATOM   1971  O   PHE D   4      94.560  74.830  89.400  1.00  0.00           O
ATOM   1972  N   ARG D   5      96.180  75.210  87.910  1.00  0.00           N
ATOM   1973  HN  ARG D   5      96.980  74.880  87.410  1.00  0.00           H
ATOM   1974  CA  ARG D   5      95.810  76.550  87.710  1.00  0.00           C
ATOM   1975  HA  ARG D   5      95.020  76.830  88.390  1.00  0.00           H
ATOM   1976  CB  ARG D   5      97.050  77.450  87.900  1.00  0.00           C
ATOM   1977  HB1 ARG D   5      97.900  77.270  87.210  1.00  0.00           H
ATOM   1978  HB2 ARG D   5      97.450  77.270  88.920  1.00  0.00           H
ATOM   1979  CG  ARG D   5      96.900  78.980  87.900  1.00  0.00           C
ATOM   1980  HG1 ARG D   5      95.980  79.190  88.490  1.00  0.00           H
ATOM   1981  HG2 ARG D   5      96.760  79.340  86.860  1.00  0.00           H
ATOM   1982  CD  ARG D   5      98.100  79.590  88.690  1.00  0.00           C
ATOM   1983  HD1 ARG D   5      99.090  79.250  88.300  1.00  0.00           H
ATOM   1984  HD2 ARG D   5      98.140  79.210  89.730  1.00  0.00           H
ATOM   1985  NE  ARG D   5      98.130  81.130  88.640  1.00  0.00           N
ATOM   1986  HE  ARG D   5      97.310  81.580  88.280  1.00  0.00           H
ATOM   1987  CZ  ARG D   5      99.020  81.990  89.170  1.00  0.00           C
ATOM   1988  NH1 ARG D   5     100.050  81.620  89.910  1.00  0.00           N
ATOM   1989 HH11 ARG D   5     100.090  80.680  90.260  1.00  0.00           H
ATOM   1990 HH12 ARG D   5     100.630  82.350  90.280  1.00  0.00           H
ATOM   1991  NH2 ARG D   5      98.850  83.260  89.000  1.00  0.00           N
ATOM   1992 HH21 ARG D   5      98.200  83.600  88.330  1.00  0.00           H
ATOM   1993 HH22 ARG D   5      99.450  83.890  89.490  1.00  0.00           H
ATOM   1994  C   ARG D   5      95.330  76.800  86.270  1.00  0.00           C
ATOM   1995  O   ARG D   5      96.070  76.590  85.290  1.00  0.00           O
ATOM   1996  N   HIS D   6      94.090  77.280  86.160  1.00  0.00           N
ATOM   1997  HN  HIS D   6      93.500  77.390  86.960  1.00  0.00           H
ATOM   1998  CA  HIS D   6      93.530  77.470  84.840  1.00  0.00           C
ATOM   1999  HA  HIS D   6      94.020  76.880  84.080  1.00  0.00           H
ATOM   2000  CB  HIS D   6      92.020  77.170  84.690  1.00  0.00           C
ATOM   2001  HB1 HIS D   6      91.330  77.720  85.370  1.00  0.00           H
ATOM   2002  HB2 HIS D   6      91.840  76.090  84.890  1.00  0.00           H
ATOM   2003  ND1 HIS D   6      92.100  76.960  82.270  1.00  0.00           N
ATOM   2004  CG  HIS D   6      91.390  77.460  83.370  1.00  0.00           C
ATOM   2005  CE1 HIS D   6      91.400  77.290  81.190  1.00  0.00           C
ATOM   2006  HE1 HIS D   6      91.610  76.950  80.180  1.00  0.00           H
ATOM   2007  NE2 HIS D   6      90.290  77.970  81.530  1.00  0.00           N
ATOM   2008  HE2 HIS D   6      89.710  78.420  80.850  1.00  0.00           H
ATOM   2009  CD2 HIS D   6      90.290  78.120  82.890  1.00  0.00           C
ATOM   2010  HD2 HIS D   6      89.370  78.450  83.350  1.00  0.00           H
ATOM   2011  C   HIS D   6      93.660  79.000  84.500  1.00  0.00           C
ATOM   2012  O   HIS D   6      93.030  79.790  85.180  1.00  0.00           O
ATOM   2013  N   ASP D   7      94.520  79.470  83.560  1.00  0.00           N
ATOM   2014  HN  ASP D   7      95.020  78.810  83.010  1.00  0.00           H
ATOM   2015  CA  ASP D   7      94.770  80.850  83.390  1.00  0.00           C
ATOM   2016  HA  ASP D   7      94.320  81.350  84.230  1.00  0.00           H
ATOM   2017  CB  ASP D   7      96.290  81.170  83.120  1.00  0.00           C
ATOM   2018  HB1 ASP D   7      96.610  80.720  82.160  1.00  0.00           H
ATOM   2019  HB2 ASP D   7      96.780  80.660  83.970  1.00  0.00           H
ATOM   2020  CG  ASP D   7      96.560  82.630  83.230  1.00  0.00           C
ATOM   2021  OD1 ASP D   7      97.710  83.030  83.280  1.00  0.00           O
ATOM   2022  OD2 ASP D   7      95.630  83.490  83.340  1.00  0.00           O
ATOM   2023  C   ASP D   7      93.960  81.300  82.160  1.00  0.00           C
ATOM   2024  O   ASP D   7      94.140  80.810  81.030  1.00  0.00           O
ATOM   2025  N   SER D   8      93.070  82.240  82.350  1.00  0.00           N
ATOM   2026  HN  SER D   8      93.070  82.650  83.260  1.00  0.00           H
ATOM   2027  CA  SER D   8      92.270  82.950  81.320  1.00  0.00           C
ATOM   2028  HA  SER D   8      92.790  82.920  80.370  1.00  0.00           H
ATOM   2029  CB  SER D   8      90.850  82.460  81.230  1.00  0.00           C
ATOM   2030  HB1 SER D   8      90.770  81.370  81.020  1.00  0.00           H
ATOM   2031  HB2 SER D   8      90.320  83.070  80.470  1.00  0.00           H
ATOM   2032  OG  SER D   8      90.220  82.590  82.510  1.00  0.00           O
ATOM   2033  HG1 SER D   8      90.780  82.260  83.220  1.00  0.00           H
ATOM   2034  C   SER D   8      92.370  84.470  81.610  1.00  0.00           C
ATOM   2035  O   SER D   8      91.410  85.240  81.420  1.00  0.00           O
ATOM   2036  N   GLY D   9      93.560  84.930  82.100  1.00  0.00           N
ATOM   2037  HN  GLY D   9      94.240  84.300  82.470  1.00  0.00           H
ATOM   2038  CA  GLY D   9      93.990  86.330  82.220  1.00  0.00           C
ATOM   2039  HA1 GLY D   9      93.480  86.630  83.130  1.00  0.00           H
ATOM   2040  HA2 GLY D   9      95.070  86.330  82.260  1.00  0.00           H
ATOM   2041  C   GLY D   9      93.760  87.160  81.010  1.00  0.00           C
ATOM   2042  O   GLY D   9      93.770  86.630  79.890  1.00  0.00           O
ATOM   2043  N   TYR D  10      93.730  88.460  81.090  1.00  0.00           N
ATOM   2044  HN  TYR D  10      94.010  88.900  81.940  1.00  0.00           H
ATOM   2045  CA  TYR D  10      93.640  89.400  80.080  1.00  0.00           C
ATOM   2046  HA  TYR D  10      93.680  88.800  79.180  1.00  0.00           H
ATOM   2047  CB  TYR D  10      92.420  90.340  79.960  1.00  0.00           C
ATOM   2048  HB1 TYR D  10      92.320  91.080  79.140  1.00  0.00           H
ATOM   2049  HB2 TYR D  10      92.520  90.870  80.930  1.00  0.00           H
ATOM   2050  CG  TYR D  10      91.090  89.590  79.980  1.00  0.00           C
ATOM   2051  CD1 TYR D  10      90.630  88.920  81.150  1.00  0.00           C
ATOM   2052  HD1 TYR D  10      91.240  88.770  82.020  1.00  0.00           H
ATOM   2053  CE1 TYR D  10      89.370  88.420  81.260  1.00  0.00           C
ATOM   2054  HE1 TYR D  10      89.120  87.860  82.150  1.00  0.00           H
ATOM   2055  CZ  TYR D  10      88.410  88.640  80.280  1.00  0.00           C
ATOM   2056  OH  TYR D  10      87.060  88.230  80.410  1.00  0.00           O
ATOM   2057  HH  TYR D  10      86.860  88.030  81.330  1.00  0.00           H
ATOM   2058  CD2 TYR D  10      90.160  89.820  78.990  1.00  0.00           C
ATOM   2059  HD2 TYR D  10      90.500  90.410  78.150  1.00  0.00           H
ATOM   2060  CE2 TYR D  10      88.840  89.360  79.120  1.00  0.00           C
ATOM   2061  HE2 TYR D  10      88.110  89.630  78.370  1.00  0.00           H
ATOM   2062  C   TYR D  10      94.870  90.300  80.000  1.00  0.00           C
ATOM   2063  O   TYR D  10      95.320  90.760  80.990  1.00  0.00           O
ATOM   2064  N   GLU D  11      95.370  90.610  78.820  1.00  0.00           N
ATOM   2065  HN  GLU D  11      94.950  90.220  78.010  1.00  0.00           H
ATOM   2066  CA  GLU D  11      96.550  91.310  78.400  1.00  0.00           C
ATOM   2067  HA  GLU D  11      97.000  91.760  79.270  1.00  0.00           H
ATOM   2068  CB  GLU D  11      97.560  90.360  77.810  1.00  0.00           C
ATOM   2069  HB1 GLU D  11      98.390  90.940  77.350  1.00  0.00           H
ATOM   2070  HB2 GLU D  11      96.990  89.850  77.010  1.00  0.00           H
ATOM   2071  CG  GLU D  11      98.180  89.380  78.830  1.00  0.00           C
ATOM   2072  HG1 GLU D  11      97.450  88.610  79.160  1.00  0.00           H
ATOM   2073  HG2 GLU D  11      98.530  89.970  79.710  1.00  0.00           H
ATOM   2074  CD  GLU D  11      99.280  88.570  78.260  1.00  0.00           C
ATOM   2075  OE1 GLU D  11      99.100  87.330  78.130  1.00  0.00           O
ATOM   2076  OE2 GLU D  11     100.370  89.070  78.070  1.00  0.00           O
ATOM   2077  C   GLU D  11      96.130  92.330  77.370  1.00  0.00           C
ATOM   2078  O   GLU D  11      95.780  92.030  76.190  1.00  0.00           O
ATOM   2079  N   VAL D  12      96.350  93.610  77.750  1.00  0.00           N
ATOM   2080  HN  VAL D  12      96.610  93.890  78.670  1.00  0.00           H
ATOM   2081  CA  VAL D  12      95.960  94.760  76.940  1.00  0.00           C
ATOM   2082  HA  VAL D  12      95.860  94.310  75.960  1.00  0.00           H
ATOM   2083  CB  VAL D  12      94.530  95.240  77.080  1.00  0.00           C
ATOM   2084  HB  VAL D  12      93.850  94.390  76.860  1.00  0.00           H
ATOM   2085  CG1 VAL D  12      94.190  95.700  78.530  1.00  0.00           C
ATOM   2086 HG11 VAL D  12      93.100  95.920  78.600  1.00  0.00           H
ATOM   2087 HG12 VAL D  12      94.480  94.910  79.250  1.00  0.00           H
ATOM   2088 HG13 VAL D  12      94.930  96.520  78.680  1.00  0.00           H
ATOM   2089  CG2 VAL D  12      94.160  96.420  76.140  1.00  0.00           C
ATOM   2090 HG21 VAL D  12      94.690  97.350  76.440  1.00  0.00           H
ATOM   2091 HG22 VAL D  12      94.290  96.240  75.050  1.00  0.00           H
ATOM   2092 HG23 VAL D  12      93.060  96.540  76.210  1.00  0.00           H
ATOM   2093  C   VAL D  12      97.080  95.760  76.860  1.00  0.00           C
ATOM   2094  O   VAL D  12      97.580  96.320  77.870  1.00  0.00           O
ATOM   2095  N   HIS D  13      97.510  96.020  75.650  1.00  0.00           N
ATOM   2096  HN  HIS D  13      96.990  95.630  74.900  1.00  0.00           H
ATOM   2097  CA  HIS D  13      98.790  96.610  75.390  1.00  0.00           C
ATOM   2098  HA  HIS D  13      99.150  97.140  76.260  1.00  0.00           H
ATOM   2099  CB  HIS D  13      99.800  95.500  74.960  1.00  0.00           C
ATOM   2100  HB1 HIS D  13     100.630  95.930  74.350  1.00  0.00           H
ATOM   2101  HB2 HIS D  13      99.200  94.900  74.250  1.00  0.00           H
ATOM   2102  ND1 HIS D  13     101.260  95.070  76.960  1.00  0.00           N
ATOM   2103  CG  HIS D  13     100.260  94.670  76.070  1.00  0.00           C
ATOM   2104  CE1 HIS D  13     101.430  94.080  77.770  1.00  0.00           C
ATOM   2105  HE1 HIS D  13     101.980  94.110  78.710  1.00  0.00           H
ATOM   2106  NE2 HIS D  13     100.560  93.040  77.480  1.00  0.00           N
ATOM   2107  HE2 HIS D  13     100.590  92.150  77.940  1.00  0.00           H
ATOM   2108  CD2 HIS D  13      99.870  93.400  76.330  1.00  0.00           C
ATOM   2109  HD2 HIS D  13      99.200  92.740  75.790  1.00  0.00           H
ATOM   2110  C   HIS D  13      98.560  97.540  74.280  1.00  0.00           C
ATOM   2111  O   HIS D  13      98.250  97.090  73.160  1.00  0.00           O
ATOM   2112  N   HIS D  14      98.890  98.820  74.480  1.00  0.00           N
ATOM   2113  HN  HIS D  14      99.060  99.150  75.410  1.00  0.00           H
ATOM   2114  CA  HIS D  14      99.110  99.950  73.540  1.00  0.00           C
ATOM   2115  HA  HIS D  14      99.510 100.710  74.190  1.00  0.00           H
ATOM   2116  CB  HIS D  14     100.280  99.710  72.530  1.00  0.00           C
ATOM   2117  HB1 HIS D  14     100.660 100.590  71.970  1.00  0.00           H
ATOM   2118  HB2 HIS D  14      99.840  99.100  71.710  1.00  0.00           H
ATOM   2119  ND1 HIS D  14     102.400  99.330  73.680  1.00  0.00           N
ATOM   2120  CG  HIS D  14     101.380  98.790  72.980  1.00  0.00           C
ATOM   2121  CE1 HIS D  14     103.230  98.290  73.850  1.00  0.00           C
ATOM   2122  HE1 HIS D  14     104.210  98.490  74.270  1.00  0.00           H
ATOM   2123  NE2 HIS D  14     102.830  97.170  73.250  1.00  0.00           N
ATOM   2124  HE2 HIS D  14     103.180  96.240  73.320  1.00  0.00           H
ATOM   2125  CD2 HIS D  14     101.570  97.450  72.720  1.00  0.00           C
ATOM   2126  HD2 HIS D  14     101.060  96.660  72.190  1.00  0.00           H
ATOM   2127  C   HIS D  14      97.850 100.610  72.890  1.00  0.00           C
ATOM   2128  O   HIS D  14      97.430 100.250  71.780  1.00  0.00           O
ATOM   2129  N   GLN D  15      97.290 101.670  73.570  1.00  0.00           N
ATOM   2130  HN  GLN D  15      97.620 102.030  74.430  1.00  0.00           H
ATOM   2131  CA  GLN D  15      96.220 102.400  72.910  1.00  0.00           C
ATOM   2132  HA  GLN D  15      96.210 102.050  71.890  1.00  0.00           H
ATOM   2133  CB  GLN D  15      94.830 102.100  73.550  1.00  0.00           C
ATOM   2134  HB1 GLN D  15      94.140 102.730  72.950  1.00  0.00           H
ATOM   2135  HB2 GLN D  15      94.630 102.510  74.570  1.00  0.00           H
ATOM   2136  CG  GLN D  15      94.300 100.570  73.430  1.00  0.00           C
ATOM   2137  HG1 GLN D  15      94.440 100.320  72.350  1.00  0.00           H
ATOM   2138  HG2 GLN D  15      93.220 100.520  73.680  1.00  0.00           H
ATOM   2139  CD  GLN D  15      95.150  99.620  74.270  1.00  0.00           C
ATOM   2140  OE1 GLN D  15      95.570  99.850  75.440  1.00  0.00           O
ATOM   2141  NE2 GLN D  15      95.400  98.370  73.660  1.00  0.00           N
ATOM   2142 HE21 GLN D  15      94.750  97.970  73.010  1.00  0.00           H
ATOM   2143 HE22 GLN D  15      96.190  97.810  73.880  1.00  0.00           H
ATOM   2144  C   GLN D  15      96.510 103.940  72.840  1.00  0.00           C
ATOM   2145  O   GLN D  15      96.710 104.610  73.850  1.00  0.00           O
ATOM   2146  N   LYS D  16      96.690 104.490  71.580  1.00  0.00           N
ATOM   2147  HN  LYS D  16      96.720 103.850  70.810  1.00  0.00           H
ATOM   2148  CA  LYS D  16      97.120 105.810  71.170  1.00  0.00           C
ATOM   2149  HA  LYS D  16      97.340 106.290  72.110  1.00  0.00           H
ATOM   2150  CB  LYS D  16      98.370 105.730  70.310  1.00  0.00           C
ATOM   2151  HB1 LYS D  16      98.670 106.800  70.180  1.00  0.00           H
ATOM   2152  HB2 LYS D  16      98.180 105.360  69.280  1.00  0.00           H
ATOM   2153  CG  LYS D  16      99.570 104.880  70.840  1.00  0.00           C
ATOM   2154  HG1 LYS D  16     100.350 105.110  70.090  1.00  0.00           H
ATOM   2155  HG2 LYS D  16      99.320 103.810  70.700  1.00  0.00           H
ATOM   2156  CD  LYS D  16     100.070 105.190  72.290  1.00  0.00           C
ATOM   2157  HD1 LYS D  16     100.620 106.150  72.390  1.00  0.00           H
ATOM   2158  HD2 LYS D  16      99.180 105.190  72.960  1.00  0.00           H
ATOM   2159  CE  LYS D  16     100.860 104.040  72.900  1.00  0.00           C
ATOM   2160  HE1 LYS D  16     100.300 103.090  72.780  1.00  0.00           H
ATOM   2161  HE2 LYS D  16     101.030 104.090  73.990  1.00  0.00           H
ATOM   2162  NZ  LYS D  16     102.190 103.860  72.190  1.00  0.00           N
ATOM   2163  HZ1 LYS D  16     102.750 103.130  72.670  1.00  0.00           H
ATOM   2164  HZ2 LYS D  16     102.040 103.520  71.220  1.00  0.00           H
ATOM   2165  HZ3 LYS D  16     102.820 104.680  72.120  1.00  0.00           H
ATOM   2166  C   LYS D  16      95.920 106.490  70.450  1.00  0.00           C
ATOM   2167  O   LYS D  16      95.210 105.930  69.640  1.00  0.00           O
ATOM   2168  N   LEU D  17      95.730 107.790  70.780  1.00  0.00           N
ATOM   2169  HN  LEU D  17      96.210 108.270  71.510  1.00  0.00           H
ATOM   2170  CA  LEU D  17      94.690 108.520  70.120  1.00  0.00           C
ATOM   2171  HA  LEU D  17      94.550 108.180  69.100  1.00  0.00           H
ATOM   2172  CB  LEU D  17      93.360 108.430  70.900  1.00  0.00           C
ATOM   2173  HB1 LEU D  17      93.380 108.790  71.950  1.00  0.00           H
ATOM   2174  HB2 LEU D  17      93.170 107.340  71.010  1.00  0.00           H
ATOM   2175  CG  LEU D  17      92.200 109.070  70.140  1.00  0.00           C
ATOM   2176  HG  LEU D  17      92.350 108.860  69.060  1.00  0.00           H
ATOM   2177  CD1 LEU D  17      90.830 108.460  70.530  1.00  0.00           C
ATOM   2178 HD11 LEU D  17      89.910 108.970  70.160  1.00  0.00           H
ATOM   2179 HD12 LEU D  17      90.780 107.450  70.070  1.00  0.00           H
ATOM   2180 HD13 LEU D  17      90.790 108.510  71.630  1.00  0.00           H
ATOM   2181  CD2 LEU D  17      92.160 110.590  70.500  1.00  0.00           C
ATOM   2182 HD21 LEU D  17      92.040 110.770  71.580  1.00  0.00           H
ATOM   2183 HD22 LEU D  17      93.030 111.100  70.030  1.00  0.00           H
ATOM   2184 HD23 LEU D  17      91.320 111.140  70.020  1.00  0.00           H
ATOM   2185  C   LEU D  17      95.270 109.870  69.920  1.00  0.00           C
ATOM   2186  O   LEU D  17      95.850 110.460  70.870  1.00  0.00           O
ATOM   2187  N   VAL D  18      95.280 110.370  68.710  1.00  0.00           N
ATOM   2188  HN  VAL D  18      94.920 109.770  67.990  1.00  0.00           H
ATOM   2189  CA  VAL D  18      95.920 111.610  68.240  1.00  0.00           C
ATOM   2190  HA  VAL D  18      96.200 112.160  69.130  1.00  0.00           H
ATOM   2191  CB  VAL D  18      97.120 111.560  67.270  1.00  0.00           C
ATOM   2192  HB  VAL D  18      96.930 111.300  66.210  1.00  0.00           H
ATOM   2193  CG1 VAL D  18      97.860 112.900  67.410  1.00  0.00           C
ATOM   2194 HG11 VAL D  18      98.790 112.780  66.810  1.00  0.00           H
ATOM   2195 HG12 VAL D  18      97.290 113.760  67.010  1.00  0.00           H
ATOM   2196 HG13 VAL D  18      98.200 113.100  68.450  1.00  0.00           H
ATOM   2197  CG2 VAL D  18      98.020 110.380  67.740  1.00  0.00           C
ATOM   2198 HG21 VAL D  18      97.500 109.420  67.570  1.00  0.00           H
ATOM   2199 HG22 VAL D  18      98.990 110.510  67.220  1.00  0.00           H
ATOM   2200 HG23 VAL D  18      98.260 110.560  68.810  1.00  0.00           H
ATOM   2201  C   VAL D  18      94.850 112.440  67.660  1.00  0.00           C
ATOM   2202  O   VAL D  18      94.120 111.860  66.850  1.00  0.00           O
ATOM   2203  N   PHE D  19      94.710 113.730  67.910  1.00  0.00           N
ATOM   2204  HN  PHE D  19      95.190 114.210  68.640  1.00  0.00           H
ATOM   2205  CA  PHE D  19      93.700 114.480  67.170  1.00  0.00           C
ATOM   2206  HA  PHE D  19      92.970 113.820  66.730  1.00  0.00           H
ATOM   2207  CB  PHE D  19      92.990 115.590  67.990  1.00  0.00           C
ATOM   2208  HB1 PHE D  19      92.380 116.360  67.480  1.00  0.00           H
ATOM   2209  HB2 PHE D  19      93.780 116.260  68.400  1.00  0.00           H
ATOM   2210  CG  PHE D  19      92.070 114.850  69.030  1.00  0.00           C
ATOM   2211  CD1 PHE D  19      92.340 115.020  70.320  1.00  0.00           C
ATOM   2212  HD1 PHE D  19      93.140 115.690  70.620  1.00  0.00           H
ATOM   2213  CE1 PHE D  19      91.580 114.380  71.340  1.00  0.00           C
ATOM   2214  HE1 PHE D  19      91.850 114.440  72.380  1.00  0.00           H
ATOM   2215  CZ  PHE D  19      90.390 113.710  71.030  1.00  0.00           C
ATOM   2216  HZ  PHE D  19      89.910 113.170  71.830  1.00  0.00           H
ATOM   2217  CD2 PHE D  19      90.980 114.090  68.670  1.00  0.00           C
ATOM   2218  HD2 PHE D  19      90.740 113.950  67.630  1.00  0.00           H
ATOM   2219  CE2 PHE D  19      90.160 113.460  69.630  1.00  0.00           C
ATOM   2220  HE2 PHE D  19      89.370 112.840  69.220  1.00  0.00           H
ATOM   2221  C   PHE D  19      94.450 115.040  65.920  1.00  0.00           C
ATOM   2222  O   PHE D  19      94.060 114.790  64.750  1.00  0.00           O
ATOM   2223  N   PHE D  20      95.560 115.710  66.140  1.00  0.00           N
ATOM   2224  HN  PHE D  20      95.960 115.900  67.030  1.00  0.00           H
ATOM   2225  CA  PHE D  20      96.250 116.370  65.110  1.00  0.00           C
ATOM   2226  HA  PHE D  20      95.830 116.220  64.120  1.00  0.00           H
ATOM   2227  CB  PHE D  20      96.380 117.960  65.350  1.00  0.00           C
ATOM   2228  HB1 PHE D  20      96.940 118.310  64.460  1.00  0.00           H
ATOM   2229  HB2 PHE D  20      96.960 118.220  66.260  1.00  0.00           H
ATOM   2230  CG  PHE D  20      95.060 118.680  65.330  1.00  0.00           C
ATOM   2231  CD1 PHE D  20      94.400 119.120  66.460  1.00  0.00           C
ATOM   2232  HD1 PHE D  20      94.870 119.030  67.430  1.00  0.00           H
ATOM   2233  CE1 PHE D  20      93.240 119.970  66.390  1.00  0.00           C
ATOM   2234  HE1 PHE D  20      92.690 120.240  67.280  1.00  0.00           H
ATOM   2235  CZ  PHE D  20      92.690 120.270  65.120  1.00  0.00           C
ATOM   2236  HZ  PHE D  20      91.750 120.810  65.110  1.00  0.00           H
ATOM   2237  CD2 PHE D  20      94.500 119.130  64.110  1.00  0.00           C
ATOM   2238  HD2 PHE D  20      94.990 118.880  63.180  1.00  0.00           H
ATOM   2239  CE2 PHE D  20      93.370 119.880  64.000  1.00  0.00           C
ATOM   2240  HE2 PHE D  20      92.820 120.110  63.100  1.00  0.00           H
ATOM   2241  C   PHE D  20      97.630 115.770  65.100  1.00  0.00           C
ATOM   2242  O   PHE D  20      98.550 115.990  65.890  1.00  0.00           O
ATOM   2243  N   ALA D  21      97.970 114.840  64.120  1.00  0.00           N
ATOM   2244  HN  ALA D  21      97.280 114.590  63.450  1.00  0.00           H
ATOM   2245  CA  ALA D  21      99.180 114.060  64.050  1.00  0.00           C
ATOM   2246  HA  ALA D  21      99.680 113.930  65.000  1.00  0.00           H
ATOM   2247  CB  ALA D  21      98.760 112.620  63.570  1.00  0.00           C
ATOM   2248  HB1 ALA D  21      98.320 112.700  62.550  1.00  0.00           H
ATOM   2249  HB2 ALA D  21      99.700 112.050  63.520  1.00  0.00           H
ATOM   2250  HB3 ALA D  21      98.030 112.120  64.240  1.00  0.00           H
ATOM   2251  C   ALA D  21     100.180 114.730  63.010  1.00  0.00           C
ATOM   2252  O   ALA D  21     101.170 114.130  62.640  1.00  0.00           O
ATOM   2253  N   GLU D  22      99.990 115.940  62.590  1.00  0.00           N
ATOM   2254  HN  GLU D  22      99.140 116.420  62.800  1.00  0.00           H
ATOM   2255  CA  GLU D  22     100.860 116.710  61.730  1.00  0.00           C
ATOM   2256  HA  GLU D  22     101.830 116.300  61.980  1.00  0.00           H
ATOM   2257  CB  GLU D  22     100.410 116.610  60.300  1.00  0.00           C
ATOM   2258  HB1 GLU D  22      99.480 117.210  60.200  1.00  0.00           H
ATOM   2259  HB2 GLU D  22     100.380 115.510  60.200  1.00  0.00           H
ATOM   2260  CG  GLU D  22     101.450 116.980  59.200  1.00  0.00           C
ATOM   2261  HG1 GLU D  22     101.510 118.080  59.060  1.00  0.00           H
ATOM   2262  HG2 GLU D  22     101.120 116.450  58.280  1.00  0.00           H
ATOM   2263  CD  GLU D  22     102.850 116.660  59.460  1.00  0.00           C
ATOM   2264  OE1 GLU D  22     103.640 117.560  59.860  1.00  0.00           O
ATOM   2265  OE2 GLU D  22     103.310 115.510  59.200  1.00  0.00           O
ATOM   2266  C   GLU D  22     100.740 118.080  62.200  1.00  0.00           C
ATOM   2267  O   GLU D  22      99.720 118.380  62.840  1.00  0.00           O
ATOM   2268  N   ASP D  23     101.720 118.990  61.920  1.00  0.00           N
ATOM   2269  HN  ASP D  23     102.480 118.680  61.360  1.00  0.00           H
ATOM   2270  CA  ASP D  23     101.750 120.420  62.170  1.00  0.00           C
ATOM   2271  HA  ASP D  23     102.060 120.600  63.190  1.00  0.00           H
ATOM   2272  CB  ASP D  23     102.830 120.910  61.100  1.00  0.00           C
ATOM   2273  HB1 ASP D  23     102.500 120.780  60.050  1.00  0.00           H
ATOM   2274  HB2 ASP D  23     103.750 120.310  61.240  1.00  0.00           H
ATOM   2275  CG  ASP D  23     103.360 122.320  61.260  1.00  0.00           C
ATOM   2276  OD1 ASP D  23     102.950 123.230  60.510  1.00  0.00           O
ATOM   2277  OD2 ASP D  23     104.150 122.500  62.240  1.00  0.00           O
ATOM   2278  C   ASP D  23     100.540 121.300  61.990  1.00  0.00           C
ATOM   2279  O   ASP D  23      99.700 121.010  61.170  1.00  0.00           O
ATOM   2280  N   VAL D  24     100.510 122.450  62.690  1.00  0.00           N
ATOM   2281  HN  VAL D  24     101.270 122.530  63.330  1.00  0.00           H
ATOM   2282  CA  VAL D  24      99.450 123.450  62.620  1.00  0.00           C
ATOM   2283  HA  VAL D  24      98.790 123.130  61.820  1.00  0.00           H
ATOM   2284  CB  VAL D  24      98.710 123.650  63.880  1.00  0.00           C
ATOM   2285  HB  VAL D  24      99.460 123.730  64.700  1.00  0.00           H
ATOM   2286  CG1 VAL D  24      97.730 124.860  63.870  1.00  0.00           C
ATOM   2287 HG11 VAL D  24      98.310 125.800  63.950  1.00  0.00           H
ATOM   2288 HG12 VAL D  24      97.030 124.850  63.010  1.00  0.00           H
ATOM   2289 HG13 VAL D  24      97.070 124.820  64.770  1.00  0.00           H
ATOM   2290  CG2 VAL D  24      97.880 122.400  64.040  1.00  0.00           C
ATOM   2291 HG21 VAL D  24      98.560 121.550  64.280  1.00  0.00           H
ATOM   2292 HG22 VAL D  24      97.140 122.470  64.870  1.00  0.00           H
ATOM   2293 HG23 VAL D  24      97.320 122.090  63.130  1.00  0.00           H
ATOM   2294  C   VAL D  24     100.220 124.750  62.300  1.00  0.00           C
ATOM   2295  O   VAL D  24     101.290 125.050  62.880  1.00  0.00           O
ATOM   2296  N   GLY D  25      99.750 125.530  61.280  1.00  0.00           N
ATOM   2297  HN  GLY D  25      99.030 125.080  60.770  1.00  0.00           H
ATOM   2298  CA  GLY D  25     100.320 126.770  60.820  1.00  0.00           C
ATOM   2299  HA1 GLY D  25     101.380 126.590  60.920  1.00  0.00           H
ATOM   2300  HA2 GLY D  25     100.110 127.000  59.790  1.00  0.00           H
ATOM   2301  C   GLY D  25      99.950 127.970  61.730  1.00  0.00           C
ATOM   2302  O   GLY D  25      99.360 127.810  62.790  1.00  0.00           O
ATOM   2303  N   SER D  26     100.350 129.200  61.370  1.00  0.00           N
ATOM   2304  HN  SER D  26     100.840 129.320  60.510  1.00  0.00           H
ATOM   2305  CA  SER D  26     100.050 130.420  62.090  1.00  0.00           C
ATOM   2306  HA  SER D  26     100.420 130.250  63.100  1.00  0.00           H
ATOM   2307  CB  SER D  26     100.800 131.720  61.560  1.00  0.00           C
ATOM   2308  HB1 SER D  26     100.470 131.900  60.510  1.00  0.00           H
ATOM   2309  HB2 SER D  26     101.890 131.560  61.580  1.00  0.00           H
ATOM   2310  OG  SER D  26     100.430 132.800  62.420  1.00  0.00           O
ATOM   2311  HG1 SER D  26     100.740 132.520  63.290  1.00  0.00           H
ATOM   2312  C   SER D  26      98.540 130.660  62.240  1.00  0.00           C
ATOM   2313  O   SER D  26      97.810 130.870  61.280  1.00  0.00           O
ATOM   2314  N   ASN D  27      98.030 130.470  63.480  1.00  0.00           N
ATOM   2315  HN  ASN D  27      98.670 130.160  64.180  1.00  0.00           H
ATOM   2316  CA  ASN D  27      96.600 130.400  63.710  1.00  0.00           C
ATOM   2317  HA  ASN D  27      96.120 130.240  62.750  1.00  0.00           H
ATOM   2318  CB  ASN D  27      96.110 129.290  64.740  1.00  0.00           C
ATOM   2319  HB1 ASN D  27      96.740 129.290  65.650  1.00  0.00           H
ATOM   2320  HB2 ASN D  27      96.250 128.280  64.310  1.00  0.00           H
ATOM   2321  CG  ASN D  27      94.670 129.540  65.120  1.00  0.00           C
ATOM   2322  OD1 ASN D  27      93.720 129.400  64.400  1.00  0.00           O
ATOM   2323  ND2 ASN D  27      94.480 130.020  66.380  1.00  0.00           N
ATOM   2324 HD21 ASN D  27      95.310 130.260  66.880  1.00  0.00           H
ATOM   2325 HD22 ASN D  27      93.570 130.370  66.590  1.00  0.00           H
ATOM   2326  C   ASN D  27      96.160 131.810  64.220  1.00  0.00           C
ATOM   2327  O   ASN D  27      96.610 132.360  65.230  1.00  0.00           O
ATOM   2328  N   LYS D  28      95.080 132.350  63.600  1.00  0.00           N
ATOM   2329  HN  LYS D  28      94.810 131.850  62.780  1.00  0.00           H
ATOM   2330  CA  LYS D  28      94.380 133.540  63.970  1.00  0.00           C
ATOM   2331  HA  LYS D  28      94.790 134.060  64.830  1.00  0.00           H
ATOM   2332  CB  LYS D  28      94.390 134.560  62.780  1.00  0.00           C
ATOM   2333  HB1 LYS D  28      94.110 135.540  63.230  1.00  0.00           H
ATOM   2334  HB2 LYS D  28      93.570 134.310  62.070  1.00  0.00           H
ATOM   2335  CG  LYS D  28      95.700 134.630  61.840  1.00  0.00           C
ATOM   2336  HG1 LYS D  28      95.360 135.380  61.090  1.00  0.00           H
ATOM   2337  HG2 LYS D  28      95.720 133.710  61.210  1.00  0.00           H
ATOM   2338  CD  LYS D  28      96.990 134.970  62.490  1.00  0.00           C
ATOM   2339  HD1 LYS D  28      96.630 135.940  62.900  1.00  0.00           H
ATOM   2340  HD2 LYS D  28      97.170 134.300  63.360  1.00  0.00           H
ATOM   2341  CE  LYS D  28      98.240 135.190  61.630  1.00  0.00           C
ATOM   2342  HE1 LYS D  28      98.370 134.260  61.030  1.00  0.00           H
ATOM   2343  HE2 LYS D  28      99.070 135.540  62.280  1.00  0.00           H
ATOM   2344  NZ  LYS D  28      98.040 136.370  60.630  1.00  0.00           N
ATOM   2345  HZ1 LYS D  28      97.640 136.020  59.730  1.00  0.00           H
ATOM   2346  HZ2 LYS D  28      97.310 137.040  60.940  1.00  0.00           H
ATOM   2347  HZ3 LYS D  28      98.920 136.890  60.460  1.00  0.00           H
ATOM   2348  C   LYS D  28      92.880 133.130  64.340  1.00  0.00           C
ATOM   2349  O   LYS D  28      92.170 133.900  64.990  1.00  0.00           O
ATOM   2350  N   GLY D  29      92.470 131.960  63.930  1.00  0.00           N
ATOM   2351  HN  GLY D  29      93.090 131.290  63.540  1.00  0.00           H
ATOM   2352  CA  GLY D  29      91.140 131.490  64.280  1.00  0.00           C
ATOM   2353  HA1 GLY D  29      90.430 132.300  64.200  1.00  0.00           H
ATOM   2354  HA2 GLY D  29      90.940 130.770  63.500  1.00  0.00           H
ATOM   2355  C   GLY D  29      91.090 130.830  65.590  1.00  0.00           C
ATOM   2356  O   GLY D  29      91.890 131.070  66.490  1.00  0.00           O
ATOM   2357  N   ALA D  30      90.060 129.980  65.830  1.00  0.00           N
ATOM   2358  HN  ALA D  30      89.430 130.000  65.060  1.00  0.00           H
ATOM   2359  CA  ALA D  30      89.920 129.070  66.940  1.00  0.00           C
ATOM   2360  HA  ALA D  30      90.660 129.230  67.710  1.00  0.00           H
ATOM   2361  CB  ALA D  30      88.510 129.370  67.610  1.00  0.00           C
ATOM   2362  HB1 ALA D  30      88.440 130.460  67.820  1.00  0.00           H
ATOM   2363  HB2 ALA D  30      87.660 129.080  66.960  1.00  0.00           H
ATOM   2364  HB3 ALA D  30      88.450 128.870  68.600  1.00  0.00           H
ATOM   2365  C   ALA D  30      90.110 127.670  66.450  1.00  0.00           C
ATOM   2366  O   ALA D  30      89.350 127.230  65.560  1.00  0.00           O
ATOM   2367  N   ILE D  31      91.090 127.000  67.070  1.00  0.00           N
ATOM   2368  HN  ILE D  31      91.590 127.500  67.780  1.00  0.00           H
ATOM   2369  CA  ILE D  31      91.330 125.530  66.790  1.00  0.00           C
ATOM   2370  HA  ILE D  31      90.590 125.250  66.050  1.00  0.00           H
ATOM   2371  CB  ILE D  31      92.710 125.200  66.310  1.00  0.00           C
ATOM   2372  HB  ILE D  31      93.470 125.300  67.110  1.00  0.00           H
ATOM   2373  CG2 ILE D  31      92.690 123.740  65.880  1.00  0.00           C
ATOM   2374 HG21 ILE D  31      93.710 123.490  65.530  1.00  0.00           H
ATOM   2375 HG22 ILE D  31      92.470 122.990  66.670  1.00  0.00           H
ATOM   2376 HG23 ILE D  31      91.880 123.470  65.160  1.00  0.00           H
ATOM   2377  CG1 ILE D  31      93.200 126.140  65.130  1.00  0.00           C
ATOM   2378 HG11 ILE D  31      92.960 127.190  65.390  1.00  0.00           H
ATOM   2379 HG12 ILE D  31      92.680 125.970  64.170  1.00  0.00           H
ATOM   2380  CD  ILE D  31      94.690 125.940  64.720  1.00  0.00           C
ATOM   2381  HD1 ILE D  31      95.380 126.260  65.530  1.00  0.00           H
ATOM   2382  HD2 ILE D  31      94.970 124.900  64.440  1.00  0.00           H
ATOM   2383  HD3 ILE D  31      94.930 126.620  63.880  1.00  0.00           H
ATOM   2384  C   ILE D  31      90.990 124.820  68.100  1.00  0.00           C
ATOM   2385  O   ILE D  31      91.450 125.270  69.180  1.00  0.00           O
ATOM   2386  N   ILE D  32      90.190 123.820  68.040  1.00  0.00           N
ATOM   2387  HN  ILE D  32      89.760 123.690  67.150  1.00  0.00           H
ATOM   2388  CA  ILE D  32      89.760 123.070  69.180  1.00  0.00           C
ATOM   2389  HA  ILE D  32      90.330 123.330  70.060  1.00  0.00           H
ATOM   2390  CB  ILE D  32      88.290 123.330  69.500  1.00  0.00           C
ATOM   2391  HB  ILE D  32      87.580 122.800  68.840  1.00  0.00           H
ATOM   2392  CG2 ILE D  32      87.910 122.940  70.890  1.00  0.00           C
ATOM   2393 HG21 ILE D  32      87.900 121.840  70.960  1.00  0.00           H
ATOM   2394 HG22 ILE D  32      88.720 123.330  71.540  1.00  0.00           H
ATOM   2395 HG23 ILE D  32      86.940 123.360  71.240  1.00  0.00           H
ATOM   2396  CG1 ILE D  32      87.920 124.870  69.450  1.00  0.00           C
ATOM   2397 HG11 ILE D  32      86.830 124.970  69.630  1.00  0.00           H
ATOM   2398 HG12 ILE D  32      88.070 125.250  68.420  1.00  0.00           H
ATOM   2399  CD  ILE D  32      88.520 125.850  70.410  1.00  0.00           C
ATOM   2400  HD1 ILE D  32      89.570 125.640  70.720  1.00  0.00           H
ATOM   2401  HD2 ILE D  32      88.360 126.920  70.150  1.00  0.00           H
ATOM   2402  HD3 ILE D  32      88.120 125.750  71.440  1.00  0.00           H
ATOM   2403  C   ILE D  32      90.080 121.640  68.900  1.00  0.00           C
ATOM   2404  O   ILE D  32      89.830 121.080  67.860  1.00  0.00           O
ATOM   2405  N   GLY D  33      90.540 121.000  69.970  1.00  0.00           N
ATOM   2406  HN  GLY D  33      90.650 121.400  70.880  1.00  0.00           H
ATOM   2407  CA  GLY D  33      90.930 119.580  69.860  1.00  0.00           C
ATOM   2408  HA1 GLY D  33      91.410 119.470  68.910  1.00  0.00           H
ATOM   2409  HA2 GLY D  33      91.470 119.100  70.670  1.00  0.00           H
ATOM   2410  C   GLY D  33      89.730 118.750  69.900  1.00  0.00           C
ATOM   2411  O   GLY D  33      89.360 118.010  68.960  1.00  0.00           O
ATOM   2412  N   LEU D  34      88.950 118.920  70.990  1.00  0.00           N
ATOM   2413  HN  LEU D  34      89.260 119.490  71.750  1.00  0.00           H
ATOM   2414  CA  LEU D  34      87.750 118.120  71.240  1.00  0.00           C
ATOM   2415  HA  LEU D  34      87.240 117.770  70.350  1.00  0.00           H
ATOM   2416  CB  LEU D  34      88.030 116.950  72.270  1.00  0.00           C
ATOM   2417  HB1 LEU D  34      88.660 117.480  73.010  1.00  0.00           H
ATOM   2418  HB2 LEU D  34      88.740 116.160  71.940  1.00  0.00           H
ATOM   2419  CG  LEU D  34      86.910 116.230  73.040  1.00  0.00           C
ATOM   2420  HG  LEU D  34      86.510 116.860  73.860  1.00  0.00           H
ATOM   2421  CD1 LEU D  34      85.830 115.900  72.050  1.00  0.00           C
ATOM   2422 HD11 LEU D  34      85.140 115.120  72.450  1.00  0.00           H
ATOM   2423 HD12 LEU D  34      85.230 116.720  71.600  1.00  0.00           H
ATOM   2424 HD13 LEU D  34      86.390 115.470  71.200  1.00  0.00           H
ATOM   2425  CD2 LEU D  34      87.460 114.940  73.740  1.00  0.00           C
ATOM   2426 HD21 LEU D  34      86.610 114.380  74.190  1.00  0.00           H
ATOM   2427 HD22 LEU D  34      88.020 114.400  72.940  1.00  0.00           H
ATOM   2428 HD23 LEU D  34      88.130 115.230  74.580  1.00  0.00           H
ATOM   2429  C   LEU D  34      86.760 119.120  71.840  1.00  0.00           C
ATOM   2430  O   LEU D  34      87.120 119.840  72.810  1.00  0.00           O
ATOM   2431  N   MET D  35      85.650 119.420  71.200  1.00  0.00           N
ATOM   2432  HN  MET D  35      85.450 118.960  70.330  1.00  0.00           H
ATOM   2433  CA  MET D  35      84.600 120.380  71.560  1.00  0.00           C
ATOM   2434  HA  MET D  35      84.890 120.950  72.430  1.00  0.00           H
ATOM   2435  CB  MET D  35      84.260 121.420  70.470  1.00  0.00           C
ATOM   2436  HB1 MET D  35      83.870 120.820  69.630  1.00  0.00           H
ATOM   2437  HB2 MET D  35      85.210 121.930  70.230  1.00  0.00           H
ATOM   2438  CG  MET D  35      83.220 122.510  70.740  1.00  0.00           C
ATOM   2439  HG1 MET D  35      83.680 123.120  71.550  1.00  0.00           H
ATOM   2440  HG2 MET D  35      82.240 122.110  71.080  1.00  0.00           H
ATOM   2441  SD  MET D  35      82.980 123.670  69.360  1.00  0.00           S
ATOM   2442  CE  MET D  35      81.390 124.340  69.970  1.00  0.00           C
ATOM   2443  HE1 MET D  35      80.660 123.500  69.960  1.00  0.00           H
ATOM   2444  HE2 MET D  35      81.560 124.770  70.980  1.00  0.00           H
ATOM   2445  HE3 MET D  35      81.130 125.230  69.370  1.00  0.00           H
ATOM   2446  C   MET D  35      83.330 119.670  72.000  1.00  0.00           C
ATOM   2447  O   MET D  35      82.780 118.870  71.210  1.00  0.00           O
ATOM   2448  N   VAL D  36      82.970 119.730  73.280  1.00  0.00           N
ATOM   2449  HN  VAL D  36      83.400 120.350  73.930  1.00  0.00           H
ATOM   2450  CA  VAL D  36      81.830 119.000  73.840  1.00  0.00           C
ATOM   2451  HA  VAL D  36      81.360 118.530  72.990  1.00  0.00           H
ATOM   2452  CB  VAL D  36      82.160 117.960  74.960  1.00  0.00           C
ATOM   2453  HB  VAL D  36      82.640 118.460  75.830  1.00  0.00           H
ATOM   2454  CG1 VAL D  36      80.890 117.220  75.410  1.00  0.00           C
ATOM   2455 HG11 VAL D  36      80.330 116.810  74.540  1.00  0.00           H
ATOM   2456 HG12 VAL D  36      81.250 116.360  76.020  1.00  0.00           H
ATOM   2457 HG13 VAL D  36      80.230 117.930  75.940  1.00  0.00           H
ATOM   2458  CG2 VAL D  36      83.170 116.870  74.550  1.00  0.00           C
ATOM   2459 HG21 VAL D  36      82.710 116.280  73.730  1.00  0.00           H
ATOM   2460 HG22 VAL D  36      84.080 117.390  74.180  1.00  0.00           H
ATOM   2461 HG23 VAL D  36      83.370 116.280  75.470  1.00  0.00           H
ATOM   2462  C   VAL D  36      80.940 120.010  74.470  1.00  0.00           C
ATOM   2463  O   VAL D  36      81.330 120.610  75.510  1.00  0.00           O
ATOM   2464  N   GLY D  37      79.710 120.240  73.940  1.00  0.00           N
ATOM   2465  HN  GLY D  37      79.480 119.760  73.110  1.00  0.00           H
ATOM   2466  CA  GLY D  37      79.030 121.400  74.450  1.00  0.00           C
ATOM   2467  HA1 GLY D  37      78.000 121.380  74.110  1.00  0.00           H
ATOM   2468  HA2 GLY D  37      79.090 121.360  75.530  1.00  0.00           H
ATOM   2469  C   GLY D  37      79.650 122.790  74.050  1.00  0.00           C
ATOM   2470  O   GLY D  37      80.530 122.850  73.180  1.00  0.00           O
ATOM   2471  N   GLY D  38      79.150 123.980  74.690  1.00  0.00           N
ATOM   2472  HN  GLY D  38      78.600 123.970  75.530  1.00  0.00           H
ATOM   2473  CA  GLY D  38      79.690 125.290  74.280  1.00  0.00           C
ATOM   2474  HA1 GLY D  38      79.220 126.020  74.920  1.00  0.00           H
ATOM   2475  HA2 GLY D  38      80.750 125.300  74.470  1.00  0.00           H
ATOM   2476  C   GLY D  38      79.620 125.900  72.930  1.00  0.00           C
ATOM   2477  O   GLY D  38      79.120 125.280  71.990  1.00  0.00           O
ATOM   2478  N   VAL D  39      80.030 127.130  72.930  1.00  0.00           N
ATOM   2479  HN  VAL D  39      80.450 127.560  73.720  1.00  0.00           H
ATOM   2480  CA  VAL D  39      79.840 128.160  71.840  1.00  0.00           C
ATOM   2481  HA  VAL D  39      79.370 127.680  70.990  1.00  0.00           H
ATOM   2482  CB  VAL D  39      78.910 129.340  72.140  1.00  0.00           C
ATOM   2483  HB  VAL D  39      79.300 129.940  73.000  1.00  0.00           H
ATOM   2484  CG1 VAL D  39      78.690 130.360  70.900  1.00  0.00           C
ATOM   2485 HG11 VAL D  39      78.100 131.220  71.270  1.00  0.00           H
ATOM   2486 HG12 VAL D  39      79.690 130.540  70.470  1.00  0.00           H
ATOM   2487 HG13 VAL D  39      78.040 129.780  70.220  1.00  0.00           H
ATOM   2488  CG2 VAL D  39      77.480 128.880  72.580  1.00  0.00           C
ATOM   2489 HG21 VAL D  39      77.130 128.020  71.960  1.00  0.00           H
ATOM   2490 HG22 VAL D  39      77.460 128.400  73.580  1.00  0.00           H
ATOM   2491 HG23 VAL D  39      76.830 129.770  72.500  1.00  0.00           H
ATOM   2492  C   VAL D  39      81.200 128.610  71.310  1.00  0.00           C
ATOM   2493  O   VAL D  39      82.010 129.150  72.050  1.00  0.00           O
ATOM   2494  N   VAL D  40      81.580 128.410  70.050  1.00  0.00           N
ATOM   2495  HN  VAL D  40      81.060 127.870  69.380  1.00  0.00           H
ATOM   2496  CA  VAL D  40      82.900 128.880  69.590  1.00  0.00           C
ATOM   2497  HA  VAL D  40      83.390 129.360  70.430  1.00  0.00           H
ATOM   2498  CB  VAL D  40      83.870 127.720  69.060  1.00  0.00           C
ATOM   2499  HB  VAL D  40      83.390 127.100  68.280  1.00  0.00           H
ATOM   2500  CG1 VAL D  40      85.170 128.310  68.460  1.00  0.00           C
ATOM   2501 HG11 VAL D  40      85.710 129.090  69.050  1.00  0.00           H
ATOM   2502 HG12 VAL D  40      86.040 127.620  68.400  1.00  0.00           H
ATOM   2503 HG13 VAL D  40      84.950 128.630  67.420  1.00  0.00           H
ATOM   2504  CG2 VAL D  40      84.160 126.840  70.240  1.00  0.00           C
ATOM   2505 HG21 VAL D  40      83.230 126.360  70.630  1.00  0.00           H
ATOM   2506 HG22 VAL D  40      84.930 126.100  69.930  1.00  0.00           H
ATOM   2507 HG23 VAL D  40      84.590 127.500  71.010  1.00  0.00           H
ATOM   2508  C   VAL D  40      82.620 129.910  68.540  1.00  0.00           C
ATOM   2509  O   VAL D  40      81.850 129.640  67.650  1.00  0.00           O
ATOM   2510  N   ILE D  41      83.180 131.130  68.610  1.00  0.00           N
ATOM   2511  HN  ILE D  41      83.800 131.410  69.340  1.00  0.00           H
ATOM   2512  CA  ILE D  41      82.770 132.210  67.690  1.00  0.00           C
ATOM   2513  HA  ILE D  41      82.180 131.910  66.830  1.00  0.00           H
ATOM   2514  CB  ILE D  41      82.130 133.350  68.400  1.00  0.00           C
ATOM   2515  HB  ILE D  41      82.740 133.820  69.200  1.00  0.00           H
ATOM   2516  CG2 ILE D  41      81.770 134.550  67.450  1.00  0.00           C
ATOM   2517 HG21 ILE D  41      81.280 135.340  68.060  1.00  0.00           H
ATOM   2518 HG22 ILE D  41      82.650 134.940  66.890  1.00  0.00           H
ATOM   2519 HG23 ILE D  41      80.960 134.360  66.720  1.00  0.00           H
ATOM   2520  CG1 ILE D  41      80.860 132.740  69.070  1.00  0.00           C
ATOM   2521 HG11 ILE D  41      81.120 131.810  69.620  1.00  0.00           H
ATOM   2522 HG12 ILE D  41      80.210 132.290  68.300  1.00  0.00           H
ATOM   2523  CD  ILE D  41      80.090 133.720  69.950  1.00  0.00           C
ATOM   2524  HD1 ILE D  41      79.550 133.240  70.790  1.00  0.00           H
ATOM   2525  HD2 ILE D  41      80.790 134.480  70.350  1.00  0.00           H
ATOM   2526  HD3 ILE D  41      79.410 134.330  69.320  1.00  0.00           H
ATOM   2527  C   ILE D  41      84.000 132.740  66.970  1.00  0.00           C
ATOM   2528  O   ILE D  41      85.020 133.050  67.620  1.00  0.00           O
ATOM   2529  N   ALA D  42      84.010 132.770  65.620  1.00  0.00           N
ATOM   2530  HN  ALA D  42      83.190 132.430  65.170  1.00  0.00           H
ATOM   2531  CA  ALA D  42      85.230 132.770  64.870  1.00  0.00           C
ATOM   2532  HA  ALA D  42      86.070 133.130  65.450  1.00  0.00           H
ATOM   2533  CB  ALA D  42      85.600 131.350  64.320  1.00  0.00           C
ATOM   2534  HB1 ALA D  42      84.890 130.800  63.670  1.00  0.00           H
ATOM   2535  HB2 ALA D  42      86.530 131.480  63.730  1.00  0.00           H
ATOM   2536  HB3 ALA D  42      85.940 130.710  65.170  1.00  0.00           H
ATOM   2537  C   ALA D  42      85.070 133.760  63.680  1.00  0.00           C
ATOM   2538  O   ALA D  42      84.030 133.750  63.080  1.00  0.00           O
ATOM   2539  N   NME D  43      86.110 134.600  63.530  1.00  0.00           N
ATOM   2540  HN  NME D  43      86.850 134.690  64.190  1.00  0.00           H
ATOM   2541  CH3 NME D  43      86.130 135.650  62.470  1.00  0.00           C
ATOM   2542 HH31 NME D  43      87.090 136.210  62.440  1.00  0.00           H
ATOM   2543 HH32 NME D  43      86.020 135.190  61.470  1.00  0.00           H
ATOM   2544 HH33 NME D  43      85.350 136.420  62.640  1.00  0.00           H
ATOM   2545  CH3 ACE E   0      71.830 163.010  49.430  1.00  0.00           C
ATOM   2546 HH31 ACE E   0      71.930 162.570  48.410  1.00  0.00           H
ATOM   2547 HH32 ACE E   0      70.730 163.130  49.580  1.00  0.00           H
ATOM   2548 HH33 ACE E   0      72.270 163.990  49.180  1.00  0.00           H
ATOM   2549  C   ACE E   0      72.460 162.190  50.560  1.00  0.00           C
ATOM   2550  O   ACE E   0      71.990 161.160  50.960  1.00  0.00           O
ATOM   2551  N   ASP E   1      73.690 162.660  51.010  1.00  0.00           N
ATOM   2552  HN  ASP E   1      74.060 163.460  50.550  1.00  0.00           H
ATOM   2553  CA  ASP E   1      74.590 162.010  51.930  1.00  0.00           C
ATOM   2554  HA  ASP E   1      74.960 161.110  51.470  1.00  0.00           H
ATOM   2555  CB  ASP E   1      75.780 162.930  52.240  1.00  0.00           C
ATOM   2556  HB1 ASP E   1      76.210 162.520  53.180  1.00  0.00           H
ATOM   2557  HB2 ASP E   1      75.570 163.980  52.510  1.00  0.00           H
ATOM   2558  CG  ASP E   1      76.860 162.890  51.140  1.00  0.00           C
ATOM   2559  OD1 ASP E   1      76.830 162.010  50.240  1.00  0.00           O
ATOM   2560  OD2 ASP E   1      77.810 163.720  51.250  1.00  0.00           O
ATOM   2561  C   ASP E   1      73.890 161.450  53.200  1.00  0.00           C
ATOM   2562  O   ASP E   1      73.190 162.170  53.930  1.00  0.00           O
ATOM   2563  N   ALA E   2      74.050 160.130  53.440  1.00  0.00           N
ATOM   2564  HN  ALA E   2      74.680 159.570  52.900  1.00  0.00           H
ATOM   2565  CA  ALA E   2      73.320 159.530  54.530  1.00  0.00           C
ATOM   2566  HA  ALA E   2      72.680 160.250  55.030  1.00  0.00           H
ATOM   2567  CB  ALA E   2      72.450 158.380  54.000  1.00  0.00           C
ATOM   2568  HB1 ALA E   2      71.680 158.770  53.310  1.00  0.00           H
ATOM   2569  HB2 ALA E   2      73.050 157.650  53.410  1.00  0.00           H
ATOM   2570  HB3 ALA E   2      71.960 157.940  54.890  1.00  0.00           H
ATOM   2571  C   ALA E   2      74.220 158.950  55.520  1.00  0.00           C
ATOM   2572  O   ALA E   2      75.310 158.500  55.180  1.00  0.00           O
ATOM   2573  N   GLU E   3      73.780 158.920  56.770  1.00  0.00           N
ATOM   2574  HN  GLU E   3      72.890 159.320  56.960  1.00  0.00           H
ATOM   2575  CA  GLU E   3      74.580 158.330  57.840  1.00  0.00           C
ATOM   2576  HA  GLU E   3      75.600 158.630  57.660  1.00  0.00           H
ATOM   2577  CB  GLU E   3      74.330 159.020  59.230  1.00  0.00           C
ATOM   2578  HB1 GLU E   3      74.980 158.580  60.020  1.00  0.00           H
ATOM   2579  HB2 GLU E   3      73.280 158.850  59.540  1.00  0.00           H
ATOM   2580  CG  GLU E   3      74.650 160.520  59.150  1.00  0.00           C
ATOM   2581  HG1 GLU E   3      73.830 161.140  58.740  1.00  0.00           H
ATOM   2582  HG2 GLU E   3      75.460 160.610  58.380  1.00  0.00           H
ATOM   2583  CD  GLU E   3      75.180 161.110  60.490  1.00  0.00           C
ATOM   2584  OE1 GLU E   3      76.410 161.200  60.560  1.00  0.00           O
ATOM   2585  OE2 GLU E   3      74.440 161.360  61.410  1.00  0.00           O
ATOM   2586  C   GLU E   3      74.480 156.830  57.860  1.00  0.00           C
ATOM   2587  O   GLU E   3      73.700 156.220  57.150  1.00  0.00           O
ATOM   2588  N   PHE E   4      75.390 156.160  58.590  1.00  0.00           N
ATOM   2589  HN  PHE E   4      76.110 156.700  59.040  1.00  0.00           H
ATOM   2590  CA  PHE E   4      75.540 154.730  58.620  1.00  0.00           C
ATOM   2591  HA  PHE E   4      74.540 154.360  58.500  1.00  0.00           H
ATOM   2592  CB  PHE E   4      76.550 154.180  57.600  1.00  0.00           C
ATOM   2593  HB1 PHE E   4      77.570 154.560  57.810  1.00  0.00           H
ATOM   2594  HB2 PHE E   4      76.360 154.680  56.630  1.00  0.00           H
ATOM   2595  CG  PHE E   4      76.580 152.640  57.490  1.00  0.00           C
ATOM   2596  CD1 PHE E   4      76.030 152.050  56.340  1.00  0.00           C
ATOM   2597  HD1 PHE E   4      75.770 152.620  55.460  1.00  0.00           H
ATOM   2598  CE1 PHE E   4      75.920 150.650  56.220  1.00  0.00           C
ATOM   2599  HE1 PHE E   4      75.710 150.210  55.260  1.00  0.00           H
ATOM   2600  CZ  PHE E   4      76.490 149.840  57.200  1.00  0.00           C
ATOM   2601  HZ  PHE E   4      76.450 148.760  57.220  1.00  0.00           H
ATOM   2602  CD2 PHE E   4      77.110 151.840  58.490  1.00  0.00           C
ATOM   2603  HD2 PHE E   4      77.410 152.300  59.410  1.00  0.00           H
ATOM   2604  CE2 PHE E   4      77.000 150.410  58.380  1.00  0.00           C
ATOM   2605  HE2 PHE E   4      77.260 149.830  59.250  1.00  0.00           H
ATOM   2606  C   PHE E   4      76.040 154.380  60.060  1.00  0.00           C
ATOM   2607  O   PHE E   4      77.150 154.830  60.470  1.00  0.00           O
ATOM   2608  N   ARG E   5      75.300 153.500  60.760  1.00  0.00           N
ATOM   2609  HN  ARG E   5      74.380 153.230  60.480  1.00  0.00           H
ATOM   2610  CA  ARG E   5      75.740 153.160  62.080  1.00  0.00           C
ATOM   2611  HA  ARG E   5      76.640 153.670  62.370  1.00  0.00           H
ATOM   2612  CB  ARG E   5      74.650 153.400  63.160  1.00  0.00           C
ATOM   2613  HB1 ARG E   5      75.200 153.320  64.120  1.00  0.00           H
ATOM   2614  HB2 ARG E   5      73.870 152.610  63.110  1.00  0.00           H
ATOM   2615  CG  ARG E   5      73.750 154.730  63.200  1.00  0.00           C
ATOM   2616  HG1 ARG E   5      73.220 154.730  64.180  1.00  0.00           H
ATOM   2617  HG2 ARG E   5      72.950 154.710  62.430  1.00  0.00           H
ATOM   2618  CD  ARG E   5      74.540 156.010  63.030  1.00  0.00           C
ATOM   2619  HD1 ARG E   5      75.150 156.050  62.100  1.00  0.00           H
ATOM   2620  HD2 ARG E   5      75.290 156.110  63.850  1.00  0.00           H
ATOM   2621  NE  ARG E   5      73.570 157.110  62.920  1.00  0.00           N
ATOM   2622  HE  ARG E   5      72.590 156.930  62.810  1.00  0.00           H
ATOM   2623  CZ  ARG E   5      73.750 158.370  62.710  1.00  0.00           C
ATOM   2624  NH1 ARG E   5      74.950 158.990  62.900  1.00  0.00           N
ATOM   2625 HH11 ARG E   5      75.680 158.370  63.180  1.00  0.00           H
ATOM   2626 HH12 ARG E   5      75.020 159.890  62.460  1.00  0.00           H
ATOM   2627  NH2 ARG E   5      72.770 159.240  62.390  1.00  0.00           N
ATOM   2628 HH21 ARG E   5      71.860 158.880  62.160  1.00  0.00           H
ATOM   2629 HH22 ARG E   5      73.030 160.210  62.380  1.00  0.00           H
ATOM   2630  C   ARG E   5      76.100 151.740  62.080  1.00  0.00           C
ATOM   2631  O   ARG E   5      75.270 150.860  61.730  1.00  0.00           O
ATOM   2632  N   HIS E   6      77.380 151.390  62.250  1.00  0.00           N
ATOM   2633  HN  HIS E   6      78.080 152.080  62.420  1.00  0.00           H
ATOM   2634  CA  HIS E   6      77.830 150.020  62.200  1.00  0.00           C
ATOM   2635  HA  HIS E   6      77.060 149.460  61.690  1.00  0.00           H
ATOM   2636  CB  HIS E   6      79.240 149.890  61.530  1.00  0.00           C
ATOM   2637  HB1 HIS E   6      80.100 150.410  62.030  1.00  0.00           H
ATOM   2638  HB2 HIS E   6      79.240 150.160  60.460  1.00  0.00           H
ATOM   2639  ND1 HIS E   6      79.080 147.590  60.530  1.00  0.00           N
ATOM   2640  CG  HIS E   6      79.710 148.450  61.400  1.00  0.00           C
ATOM   2641  CE1 HIS E   6      79.740 146.480  60.660  1.00  0.00           C
ATOM   2642  HE1 HIS E   6      79.380 145.530  60.270  1.00  0.00           H
ATOM   2643  NE2 HIS E   6      80.700 146.520  61.630  1.00  0.00           N
ATOM   2644  HE2 HIS E   6      81.220 145.750  61.990  1.00  0.00           H
ATOM   2645  CD2 HIS E   6      80.710 147.830  62.150  1.00  0.00           C
ATOM   2646  HD2 HIS E   6      81.290 148.240  62.970  1.00  0.00           H
ATOM   2647  C   HIS E   6      78.000 149.410  63.590  1.00  0.00           C
ATOM   2648  O   HIS E   6      78.810 149.890  64.360  1.00  0.00           O
ATOM   2649  N   ASP E   7      77.200 148.380  63.940  1.00  0.00           N
ATOM   2650  HN  ASP E   7      76.530 148.020  63.290  1.00  0.00           H
ATOM   2651  CA  ASP E   7      77.320 147.700  65.200  1.00  0.00           C
ATOM   2652  HA  ASP E   7      78.140 148.040  65.810  1.00  0.00           H
ATOM   2653  CB  ASP E   7      75.910 147.750  65.920  1.00  0.00           C
ATOM   2654  HB1 ASP E   7      75.820 146.890  66.620  1.00  0.00           H
ATOM   2655  HB2 ASP E   7      75.080 147.600  65.200  1.00  0.00           H
ATOM   2656  CG  ASP E   7      75.740 149.050  66.680  1.00  0.00           C
ATOM   2657  OD1 ASP E   7      74.670 149.680  66.640  1.00  0.00           O
ATOM   2658  OD2 ASP E   7      76.700 149.430  67.410  1.00  0.00           O
ATOM   2659  C   ASP E   7      77.750 146.230  65.050  1.00  0.00           C
ATOM   2660  O   ASP E   7      77.410 145.440  64.180  1.00  0.00           O
ATOM   2661  N   SER E   8      78.540 145.780  66.150  1.00  0.00           N
ATOM   2662  HN  SER E   8      78.610 146.430  66.900  1.00  0.00           H
ATOM   2663  CA  SER E   8      79.230 144.470  66.030  1.00  0.00           C
ATOM   2664  HA  SER E   8      78.480 143.780  65.650  1.00  0.00           H
ATOM   2665  CB  SER E   8      80.530 144.540  65.170  1.00  0.00           C
ATOM   2666  HB1 SER E   8      80.220 145.010  64.210  1.00  0.00           H
ATOM   2667  HB2 SER E   8      80.980 143.540  64.990  1.00  0.00           H
ATOM   2668  OG  SER E   8      81.550 145.400  65.800  1.00  0.00           O
ATOM   2669  HG1 SER E   8      81.080 146.120  66.220  1.00  0.00           H
ATOM   2670  C   SER E   8      79.670 144.000  67.390  1.00  0.00           C
ATOM   2671  O   SER E   8      80.600 143.240  67.570  1.00  0.00           O
ATOM   2672  N   GLY E   9      79.040 144.470  68.500  1.00  0.00           N
ATOM   2673  HN  GLY E   9      78.300 145.140  68.430  1.00  0.00           H
ATOM   2674  CA  GLY E   9      79.470 144.080  69.850  1.00  0.00           C
ATOM   2675  HA1 GLY E   9      80.510 144.350  69.920  1.00  0.00           H
ATOM   2676  HA2 GLY E   9      78.840 144.610  70.550  1.00  0.00           H
ATOM   2677  C   GLY E   9      79.430 142.590  70.090  1.00  0.00           C
ATOM   2678  O   GLY E   9      78.810 141.760  69.300  1.00  0.00           O
ATOM   2679  N   TYR E  10      79.900 142.120  71.240  1.00  0.00           N
ATOM   2680  HN  TYR E  10      80.410 142.790  71.770  1.00  0.00           H
ATOM   2681  CA  TYR E  10      79.590 140.800  71.650  1.00  0.00           C
ATOM   2682  HA  TYR E  10      78.640 140.580  71.190  1.00  0.00           H
ATOM   2683  CB  TYR E  10      80.610 139.690  71.090  1.00  0.00           C
ATOM   2684  HB1 TYR E  10      80.370 139.630  70.010  1.00  0.00           H
ATOM   2685  HB2 TYR E  10      80.350 138.750  71.620  1.00  0.00           H
ATOM   2686  CG  TYR E  10      82.070 140.040  71.220  1.00  0.00           C
ATOM   2687  CD1 TYR E  10      82.780 140.450  70.150  1.00  0.00           C
ATOM   2688  HD1 TYR E  10      82.440 140.410  69.130  1.00  0.00           H
ATOM   2689  CE1 TYR E  10      84.100 140.990  70.270  1.00  0.00           C
ATOM   2690  HE1 TYR E  10      84.720 141.260  69.420  1.00  0.00           H
ATOM   2691  CZ  TYR E  10      84.760 140.860  71.500  1.00  0.00           C
ATOM   2692  OH  TYR E  10      86.170 140.910  71.480  1.00  0.00           O
ATOM   2693  HH  TYR E  10      86.480 140.940  72.390  1.00  0.00           H
ATOM   2694  CD2 TYR E  10      82.730 140.000  72.500  1.00  0.00           C
ATOM   2695  HD2 TYR E  10      82.160 139.770  73.390  1.00  0.00           H
ATOM   2696  CE2 TYR E  10      84.080 140.360  72.640  1.00  0.00           C
ATOM   2697  HE2 TYR E  10      84.540 140.330  73.620  1.00  0.00           H
ATOM   2698  C   TYR E  10      79.430 140.730  73.190  1.00  0.00           C
ATOM   2699  O   TYR E  10      80.140 141.410  74.000  1.00  0.00           O
ATOM   2700  N   GLU E  11      78.430 139.890  73.540  1.00  0.00           N
ATOM   2701  HN  GLU E  11      77.990 139.310  72.860  1.00  0.00           H
ATOM   2702  CA  GLU E  11      77.880 139.660  74.840  1.00  0.00           C
ATOM   2703  HA  GLU E  11      78.500 140.210  75.530  1.00  0.00           H
ATOM   2704  CB  GLU E  11      76.460 140.290  75.000  1.00  0.00           C
ATOM   2705  HB1 GLU E  11      75.990 139.960  75.950  1.00  0.00           H
ATOM   2706  HB2 GLU E  11      75.810 140.010  74.150  1.00  0.00           H
ATOM   2707  CG  GLU E  11      76.450 141.890  75.010  1.00  0.00           C
ATOM   2708  HG1 GLU E  11      76.560 142.160  73.930  1.00  0.00           H
ATOM   2709  HG2 GLU E  11      77.320 142.260  75.580  1.00  0.00           H
ATOM   2710  CD  GLU E  11      75.220 142.370  75.660  1.00  0.00           C
ATOM   2711  OE1 GLU E  11      75.320 143.060  76.740  1.00  0.00           O
ATOM   2712  OE2 GLU E  11      74.140 142.070  75.200  1.00  0.00           O
ATOM   2713  C   GLU E  11      77.840 138.280  75.370  1.00  0.00           C
ATOM   2714  O   GLU E  11      77.420 137.390  74.620  1.00  0.00           O
ATOM   2715  N   VAL E  12      78.260 138.040  76.610  1.00  0.00           N
ATOM   2716  HN  VAL E  12      78.730 138.730  77.150  1.00  0.00           H
ATOM   2717  CA  VAL E  12      78.000 136.670  77.140  1.00  0.00           C
ATOM   2718  HA  VAL E  12      77.540 135.970  76.460  1.00  0.00           H
ATOM   2719  CB  VAL E  12      79.320 136.010  77.550  1.00  0.00           C
ATOM   2720  HB  VAL E  12      79.840 136.630  78.310  1.00  0.00           H
ATOM   2721  CG1 VAL E  12      78.980 134.710  78.220  1.00  0.00           C
ATOM   2722 HG11 VAL E  12      78.310 134.010  77.690  1.00  0.00           H
ATOM   2723 HG12 VAL E  12      79.960 134.240  78.450  1.00  0.00           H
ATOM   2724 HG13 VAL E  12      78.580 134.850  79.250  1.00  0.00           H
ATOM   2725  CG2 VAL E  12      80.250 135.760  76.370  1.00  0.00           C
ATOM   2726 HG21 VAL E  12      80.670 136.680  75.910  1.00  0.00           H
ATOM   2727 HG22 VAL E  12      81.180 135.200  76.620  1.00  0.00           H
ATOM   2728 HG23 VAL E  12      79.660 135.290  75.560  1.00  0.00           H
ATOM   2729  C   VAL E  12      77.100 136.970  78.300  1.00  0.00           C
ATOM   2730  O   VAL E  12      77.250 137.900  79.080  1.00  0.00           O
ATOM   2731  N   HIS E  13      76.040 136.180  78.400  1.00  0.00           N
ATOM   2732  HN  HIS E  13      75.860 135.520  77.670  1.00  0.00           H
ATOM   2733  CA  HIS E  13      75.130 136.100  79.510  1.00  0.00           C
ATOM   2734  HA  HIS E  13      75.520 136.790  80.240  1.00  0.00           H
ATOM   2735  CB  HIS E  13      73.700 136.490  79.020  1.00  0.00           C
ATOM   2736  HB1 HIS E  13      72.930 136.350  79.800  1.00  0.00           H
ATOM   2737  HB2 HIS E  13      73.430 136.030  78.050  1.00  0.00           H
ATOM   2738  ND1 HIS E  13      72.950 138.900  79.510  1.00  0.00           N
ATOM   2739  CG  HIS E  13      73.650 137.980  78.740  1.00  0.00           C
ATOM   2740  CE1 HIS E  13      72.990 140.050  78.820  1.00  0.00           C
ATOM   2741  HE1 HIS E  13      72.720 141.070  79.090  1.00  0.00           H
ATOM   2742  NE2 HIS E  13      73.700 139.890  77.640  1.00  0.00           N
ATOM   2743  HE2 HIS E  13      73.890 140.540  76.900  1.00  0.00           H
ATOM   2744  CD2 HIS E  13      74.020 138.530  77.540  1.00  0.00           C
ATOM   2745  HD2 HIS E  13      74.410 138.080  76.640  1.00  0.00           H
ATOM   2746  C   HIS E  13      75.050 134.700  80.160  1.00  0.00           C
ATOM   2747  O   HIS E  13      75.010 133.730  79.390  1.00  0.00           O
ATOM   2748  N   HIS E  14      75.150 134.640  81.480  1.00  0.00           N
ATOM   2749  HN  HIS E  14      75.290 135.470  82.010  1.00  0.00           H
ATOM   2750  CA  HIS E  14      74.920 133.490  82.300  1.00  0.00           C
ATOM   2751  HA  HIS E  14      75.560 133.530  83.160  1.00  0.00           H
ATOM   2752  CB  HIS E  14      73.440 133.600  82.890  1.00  0.00           C
ATOM   2753  HB1 HIS E  14      73.250 132.800  83.640  1.00  0.00           H
ATOM   2754  HB2 HIS E  14      72.770 133.410  82.020  1.00  0.00           H
ATOM   2755  ND1 HIS E  14      73.650 135.270  84.760  1.00  0.00           N
ATOM   2756  CG  HIS E  14      73.110 134.890  83.540  1.00  0.00           C
ATOM   2757  CE1 HIS E  14      73.130 136.420  85.010  1.00  0.00           C
ATOM   2758  HE1 HIS E  14      73.230 137.000  85.930  1.00  0.00           H
ATOM   2759  NE2 HIS E  14      72.290 136.860  84.000  1.00  0.00           N
ATOM   2760  HE2 HIS E  14      71.830 137.740  83.910  1.00  0.00           H
ATOM   2761  CD2 HIS E  14      72.220 135.820  83.070  1.00  0.00           C
ATOM   2762  HD2 HIS E  14      71.530 135.860  82.230  1.00  0.00           H
ATOM   2763  C   HIS E  14      75.100 131.970  81.820  1.00  0.00           C
ATOM   2764  O   HIS E  14      74.120 131.190  81.770  1.00  0.00           O
ATOM   2765  N   GLN E  15      76.310 131.550  81.510  1.00  0.00           N
ATOM   2766  HN  GLN E  15      77.010 132.260  81.480  1.00  0.00           H
ATOM   2767  CA  GLN E  15      76.870 130.230  81.330  1.00  0.00           C
ATOM   2768  HA  GLN E  15      76.370 129.710  80.530  1.00  0.00           H
ATOM   2769  CB  GLN E  15      78.340 130.230  80.890  1.00  0.00           C
ATOM   2770  HB1 GLN E  15      78.600 129.160  80.710  1.00  0.00           H
ATOM   2771  HB2 GLN E  15      78.950 130.480  81.780  1.00  0.00           H
ATOM   2772  CG  GLN E  15      78.630 131.070  79.670  1.00  0.00           C
ATOM   2773  HG1 GLN E  15      79.650 130.740  79.370  1.00  0.00           H
ATOM   2774  HG2 GLN E  15      78.710 132.150  79.900  1.00  0.00           H
ATOM   2775  CD  GLN E  15      77.730 130.900  78.390  1.00  0.00           C
ATOM   2776  OE1 GLN E  15      78.150 130.070  77.590  1.00  0.00           O
ATOM   2777  NE2 GLN E  15      76.640 131.580  78.240  1.00  0.00           N
ATOM   2778 HE21 GLN E  15      76.320 132.190  78.970  1.00  0.00           H
ATOM   2779 HE22 GLN E  15      76.140 131.500  77.380  1.00  0.00           H
ATOM   2780  C   GLN E  15      76.860 129.450  82.710  1.00  0.00           C
ATOM   2781  O   GLN E  15      77.160 130.040  83.760  1.00  0.00           O
ATOM   2782  N   LYS E  16      76.450 128.170  82.720  1.00  0.00           N
ATOM   2783  HN  LYS E  16      76.140 127.700  81.900  1.00  0.00           H
ATOM   2784  CA  LYS E  16      76.300 127.450  83.990  1.00  0.00           C
ATOM   2785  HA  LYS E  16      76.980 127.890  84.710  1.00  0.00           H
ATOM   2786  CB  LYS E  16      74.840 127.580  84.630  1.00  0.00           C
ATOM   2787  HB1 LYS E  16      74.760 126.880  85.480  1.00  0.00           H
ATOM   2788  HB2 LYS E  16      74.060 127.270  83.900  1.00  0.00           H
ATOM   2789  CG  LYS E  16      74.460 129.010  85.150  1.00  0.00           C
ATOM   2790  HG1 LYS E  16      73.360 128.890  85.300  1.00  0.00           H
ATOM   2791  HG2 LYS E  16      74.570 129.670  84.270  1.00  0.00           H
ATOM   2792  CD  LYS E  16      75.230 129.440  86.390  1.00  0.00           C
ATOM   2793  HD1 LYS E  16      75.100 128.680  87.200  1.00  0.00           H
ATOM   2794  HD2 LYS E  16      76.320 129.390  86.180  1.00  0.00           H
ATOM   2795  CE  LYS E  16      74.920 130.860  86.830  1.00  0.00           C
ATOM   2796  HE1 LYS E  16      74.550 131.430  85.950  1.00  0.00           H
ATOM   2797  HE2 LYS E  16      75.790 131.400  87.250  1.00  0.00           H
ATOM   2798  NZ  LYS E  16      73.890 130.880  87.870  1.00  0.00           N
ATOM   2799  HZ1 LYS E  16      73.010 131.060  87.350  1.00  0.00           H
ATOM   2800  HZ2 LYS E  16      73.750 129.940  88.310  1.00  0.00           H
ATOM   2801  HZ3 LYS E  16      74.140 131.610  88.570  1.00  0.00           H
ATOM   2802  C   LYS E  16      76.700 126.050  83.810  1.00  0.00           C
ATOM   2803  O   LYS E  16      76.290 125.230  83.010  1.00  0.00           O
ATOM   2804  N   LEU E  17      77.590 125.570  84.760  1.00  0.00           N
ATOM   2805  HN  LEU E  17      77.800 126.240  85.470  1.00  0.00           H
ATOM   2806  CA  LEU E  17      78.190 124.260  84.730  1.00  0.00           C
ATOM   2807  HA  LEU E  17      77.680 123.600  84.040  1.00  0.00           H
ATOM   2808  CB  LEU E  17      79.660 124.240  84.310  1.00  0.00           C
ATOM   2809  HB1 LEU E  17      80.390 124.640  85.050  1.00  0.00           H
ATOM   2810  HB2 LEU E  17      79.580 124.880  83.400  1.00  0.00           H
ATOM   2811  CG  LEU E  17      80.300 122.840  83.860  1.00  0.00           C
ATOM   2812  HG  LEU E  17      79.530 122.090  83.580  1.00  0.00           H
ATOM   2813  CD1 LEU E  17      81.170 122.950  82.620  1.00  0.00           C
ATOM   2814 HD11 LEU E  17      82.080 123.540  82.850  1.00  0.00           H
ATOM   2815 HD12 LEU E  17      81.490 121.910  82.380  1.00  0.00           H
ATOM   2816 HD13 LEU E  17      80.630 123.460  81.800  1.00  0.00           H
ATOM   2817  CD2 LEU E  17      81.110 122.160  84.910  1.00  0.00           C
ATOM   2818 HD21 LEU E  17      80.480 121.760  85.740  1.00  0.00           H
ATOM   2819 HD22 LEU E  17      81.620 121.240  84.550  1.00  0.00           H
ATOM   2820 HD23 LEU E  17      81.890 122.750  85.430  1.00  0.00           H
ATOM   2821  C   LEU E  17      77.960 123.620  86.030  1.00  0.00           C
ATOM   2822  O   LEU E  17      78.300 124.160  87.090  1.00  0.00           O
ATOM   2823  N   VAL E  18      77.260 122.410  86.020  1.00  0.00           N
ATOM   2824  HN  VAL E  18      76.870 122.040  85.180  1.00  0.00           H
ATOM   2825  CA  VAL E  18      76.880 121.800  87.200  1.00  0.00           C
ATOM   2826  HA  VAL E  18      77.400 122.230  88.040  1.00  0.00           H
ATOM   2827  CB  VAL E  18      75.330 121.830  87.390  1.00  0.00           C
ATOM   2828  HB  VAL E  18      74.850 121.450  86.460  1.00  0.00           H
ATOM   2829  CG1 VAL E  18      74.930 121.020  88.650  1.00  0.00           C
ATOM   2830 HG11 VAL E  18      73.840 121.220  88.780  1.00  0.00           H
ATOM   2831 HG12 VAL E  18      74.880 119.920  88.540  1.00  0.00           H
ATOM   2832 HG13 VAL E  18      75.450 121.380  89.560  1.00  0.00           H
ATOM   2833  CG2 VAL E  18      74.900 123.350  87.580  1.00  0.00           C
ATOM   2834 HG21 VAL E  18      75.150 124.030  86.740  1.00  0.00           H
ATOM   2835 HG22 VAL E  18      73.790 123.340  87.720  1.00  0.00           H
ATOM   2836 HG23 VAL E  18      75.350 123.650  88.550  1.00  0.00           H
ATOM   2837  C   VAL E  18      77.370 120.360  87.240  1.00  0.00           C
ATOM   2838  O   VAL E  18      77.180 119.560  86.380  1.00  0.00           O
ATOM   2839  N   PHE E  19      78.110 120.020  88.310  1.00  0.00           N
ATOM   2840  HN  PHE E  19      78.340 120.710  89.010  1.00  0.00           H
ATOM   2841  CA  PHE E  19      78.570 118.660  88.560  1.00  0.00           C
ATOM   2842  HA  PHE E  19      78.760 118.190  87.610  1.00  0.00           H
ATOM   2843  CB  PHE E  19      79.880 118.640  89.410  1.00  0.00           C
ATOM   2844  HB1 PHE E  19      79.980 117.630  89.860  1.00  0.00           H
ATOM   2845  HB2 PHE E  19      79.800 119.400  90.210  1.00  0.00           H
ATOM   2846  CG  PHE E  19      81.060 118.870  88.540  1.00  0.00           C
ATOM   2847  CD1 PHE E  19      81.680 120.170  88.420  1.00  0.00           C
ATOM   2848  HD1 PHE E  19      81.060 120.960  88.800  1.00  0.00           H
ATOM   2849  CE1 PHE E  19      82.770 120.390  87.660  1.00  0.00           C
ATOM   2850  HE1 PHE E  19      83.200 121.370  87.520  1.00  0.00           H
ATOM   2851  CZ  PHE E  19      83.390 119.320  86.970  1.00  0.00           C
ATOM   2852  HZ  PHE E  19      84.240 119.610  86.360  1.00  0.00           H
ATOM   2853  CD2 PHE E  19      81.710 117.780  87.840  1.00  0.00           C
ATOM   2854  HD2 PHE E  19      81.250 116.810  87.930  1.00  0.00           H
ATOM   2855  CE2 PHE E  19      82.810 118.040  87.040  1.00  0.00           C
ATOM   2856  HE2 PHE E  19      83.260 117.230  86.480  1.00  0.00           H
ATOM   2857  C   PHE E  19      77.460 117.840  89.190  1.00  0.00           C
ATOM   2858  O   PHE E  19      77.130 116.770  88.650  1.00  0.00           O
ATOM   2859  N   PHE E  20      76.830 118.290  90.260  1.00  0.00           N
ATOM   2860  HN  PHE E  20      77.030 119.230  90.540  1.00  0.00           H
ATOM   2861  CA  PHE E  20      75.810 117.620  90.970  1.00  0.00           C
ATOM   2862  HA  PHE E  20      75.370 116.780  90.450  1.00  0.00           H
ATOM   2863  CB  PHE E  20      76.470 117.030  92.280  1.00  0.00           C
ATOM   2864  HB1 PHE E  20      75.710 116.430  92.820  1.00  0.00           H
ATOM   2865  HB2 PHE E  20      76.750 117.920  92.880  1.00  0.00           H
ATOM   2866  CG  PHE E  20      77.730 116.200  92.130  1.00  0.00           C
ATOM   2867  CD1 PHE E  20      78.940 116.820  92.350  1.00  0.00           C
ATOM   2868  HD1 PHE E  20      78.940 117.810  92.780  1.00  0.00           H
ATOM   2869  CE1 PHE E  20      80.130 116.130  92.050  1.00  0.00           C
ATOM   2870  HE1 PHE E  20      81.080 116.590  92.280  1.00  0.00           H
ATOM   2871  CZ  PHE E  20      80.090 114.830  91.570  1.00  0.00           C
ATOM   2872  HZ  PHE E  20      80.910 114.300  91.110  1.00  0.00           H
ATOM   2873  CD2 PHE E  20      77.690 114.900  91.590  1.00  0.00           C
ATOM   2874  HD2 PHE E  20      76.760 114.430  91.300  1.00  0.00           H
ATOM   2875  CE2 PHE E  20      78.850 114.260  91.200  1.00  0.00           C
ATOM   2876  HE2 PHE E  20      78.840 113.310  90.690  1.00  0.00           H
ATOM   2877  C   PHE E  20      74.740 118.730  91.330  1.00  0.00           C
ATOM   2878  O   PHE E  20      75.040 119.810  91.890  1.00  0.00           O
ATOM   2879  N   ALA E  21      73.480 118.450  90.950  1.00  0.00           N
ATOM   2880  HN  ALA E  21      73.260 117.660  90.380  1.00  0.00           H
ATOM   2881  CA  ALA E  21      72.340 119.240  91.410  1.00  0.00           C
ATOM   2882  HA  ALA E  21      72.560 120.280  91.240  1.00  0.00           H
ATOM   2883  CB  ALA E  21      71.210 118.760  90.480  1.00  0.00           C
ATOM   2884  HB1 ALA E  21      70.300 119.320  90.810  1.00  0.00           H
ATOM   2885  HB2 ALA E  21      71.420 118.910  89.400  1.00  0.00           H
ATOM   2886  HB3 ALA E  21      71.060 117.680  90.720  1.00  0.00           H
ATOM   2887  C   ALA E  21      71.970 118.990  92.830  1.00  0.00           C
ATOM   2888  O   ALA E  21      71.630 119.920  93.550  1.00  0.00           O
ATOM   2889  N   GLU E  22      71.970 117.690  93.200  1.00  0.00           N
ATOM   2890  HN  GLU E  22      72.250 116.990  92.550  1.00  0.00           H
ATOM   2891  CA  GLU E  22      71.650 117.280  94.520  1.00  0.00           C
ATOM   2892  HA  GLU E  22      71.100 118.060  95.030  1.00  0.00           H
ATOM   2893  CB  GLU E  22      70.870 115.950  94.620  1.00  0.00           C
ATOM   2894  HB1 GLU E  22      70.890 115.640  95.690  1.00  0.00           H
ATOM   2895  HB2 GLU E  22      71.390 115.210  93.970  1.00  0.00           H
ATOM   2896  CG  GLU E  22      69.480 116.070  94.160  1.00  0.00           C
ATOM   2897  HG1 GLU E  22      69.070 115.060  94.000  1.00  0.00           H
ATOM   2898  HG2 GLU E  22      69.540 116.550  93.160  1.00  0.00           H
ATOM   2899  CD  GLU E  22      68.660 116.900  95.200  1.00  0.00           C
ATOM   2900  OE1 GLU E  22      68.740 116.660  96.440  1.00  0.00           O
ATOM   2901  OE2 GLU E  22      67.830 117.640  94.660  1.00  0.00           O
ATOM   2902  C   GLU E  22      72.940 117.010  95.310  1.00  0.00           C
ATOM   2903  O   GLU E  22      74.050 116.820  94.780  1.00  0.00           O
ATOM   2904  N   ASP E  23      72.780 117.070  96.590  1.00  0.00           N
ATOM   2905  HN  ASP E  23      71.900 117.340  96.980  1.00  0.00           H
ATOM   2906  CA  ASP E  23      73.770 116.790  97.680  1.00  0.00           C
ATOM   2907  HA  ASP E  23      74.700 117.100  97.230  1.00  0.00           H
ATOM   2908  CB  ASP E  23      73.410 117.730  98.870  1.00  0.00           C
ATOM   2909  HB1 ASP E  23      72.490 117.440  99.420  1.00  0.00           H
ATOM   2910  HB2 ASP E  23      73.260 118.740  98.420  1.00  0.00           H
ATOM   2911  CG  ASP E  23      74.500 118.130  99.880  1.00  0.00           C
ATOM   2912  OD1 ASP E  23      75.550 117.500  99.860  1.00  0.00           O
ATOM   2913  OD2 ASP E  23      74.160 118.920 100.790  1.00  0.00           O
ATOM   2914  C   ASP E  23      73.950 115.320  97.990  1.00  0.00           C
ATOM   2915  O   ASP E  23      73.070 114.480  97.750  1.00  0.00           O
ATOM   2916  N   VAL E  24      75.140 115.090  98.600  1.00  0.00           N
ATOM   2917  HN  VAL E  24      75.650 115.860  98.980  1.00  0.00           H
ATOM   2918  CA  VAL E  24      75.920 113.890  98.410  1.00  0.00           C
ATOM   2919  HA  VAL E  24      75.830 113.690  97.350  1.00  0.00           H
ATOM   2920  CB  VAL E  24      77.410 114.090  98.800  1.00  0.00           C
ATOM   2921  HB  VAL E  24      77.510 114.330  99.880  1.00  0.00           H
ATOM   2922  CG1 VAL E  24      78.180 112.800  98.530  1.00  0.00           C
ATOM   2923 HG11 VAL E  24      77.900 111.950  99.190  1.00  0.00           H
ATOM   2924 HG12 VAL E  24      78.050 112.280  97.550  1.00  0.00           H
ATOM   2925 HG13 VAL E  24      79.270 113.010  98.620  1.00  0.00           H
ATOM   2926  CG2 VAL E  24      78.120 115.290  98.180  1.00  0.00           C
ATOM   2927 HG21 VAL E  24      77.770 115.390  97.130  1.00  0.00           H
ATOM   2928 HG22 VAL E  24      77.770 116.220  98.680  1.00  0.00           H
ATOM   2929 HG23 VAL E  24      79.230 115.210  98.100  1.00  0.00           H
ATOM   2930  C   VAL E  24      75.200 112.870  99.080  1.00  0.00           C
ATOM   2931  O   VAL E  24      74.790 112.940 100.260  1.00  0.00           O
ATOM   2932  N   GLY E  25      74.950 111.730  98.490  1.00  0.00           N
ATOM   2933  HN  GLY E  25      75.300 111.560  97.570  1.00  0.00           H
ATOM   2934  CA  GLY E  25      74.400 110.610  99.190  1.00  0.00           C
ATOM   2935  HA1 GLY E  25      73.520 110.990  99.700  1.00  0.00           H
ATOM   2936  HA2 GLY E  25      74.180 109.920  98.390  1.00  0.00           H
ATOM   2937  C   GLY E  25      75.370 109.880 100.150  1.00  0.00           C
ATOM   2938  O   GLY E  25      76.440 110.330 100.500  1.00  0.00           O
ATOM   2939  N   SER E  26      74.900 108.710 100.580  1.00  0.00           N
ATOM   2940  HN  SER E  26      74.080 108.340 100.150  1.00  0.00           H
ATOM   2941  CA  SER E  26      75.730 107.830 101.380  1.00  0.00           C
ATOM   2942  HA  SER E  26      76.210 108.400 102.160  1.00  0.00           H
ATOM   2943  CB  SER E  26      74.820 106.780 101.960  1.00  0.00           C
ATOM   2944  HB1 SER E  26      74.420 106.170 101.120  1.00  0.00           H
ATOM   2945  HB2 SER E  26      73.980 107.390 102.370  1.00  0.00           H
ATOM   2946  OG  SER E  26      75.450 105.920 102.890  1.00  0.00           O
ATOM   2947  HG1 SER E  26      75.610 106.530 103.610  1.00  0.00           H
ATOM   2948  C   SER E  26      76.920 107.200 100.690  1.00  0.00           C
ATOM   2949  O   SER E  26      76.890 106.600  99.650  1.00  0.00           O
ATOM   2950  N   ASN E  27      78.140 107.540 101.150  1.00  0.00           N
ATOM   2951  HN  ASN E  27      78.310 108.040 101.990  1.00  0.00           H
ATOM   2952  CA  ASN E  27      79.380 107.400 100.350  1.00  0.00           C
ATOM   2953  HA  ASN E  27      79.140 106.790  99.490  1.00  0.00           H
ATOM   2954  CB  ASN E  27      79.990 108.700  99.770  1.00  0.00           C
ATOM   2955  HB1 ASN E  27      80.360 109.340 100.600  1.00  0.00           H
ATOM   2956  HB2 ASN E  27      79.150 109.270  99.310  1.00  0.00           H
ATOM   2957  CG  ASN E  27      81.110 108.450  98.800  1.00  0.00           C
ATOM   2958  OD1 ASN E  27      81.250 107.420  98.120  1.00  0.00           O
ATOM   2959  ND2 ASN E  27      82.050 109.380  98.750  1.00  0.00           N
ATOM   2960 HD21 ASN E  27      81.920 110.340  99.010  1.00  0.00           H
ATOM   2961 HD22 ASN E  27      82.940 109.050  98.450  1.00  0.00           H
ATOM   2962  C   ASN E  27      80.510 106.730 101.160  1.00  0.00           C
ATOM   2963  O   ASN E  27      80.950 107.290 102.120  1.00  0.00           O
ATOM   2964  N   LYS E  28      80.890 105.490 100.830  1.00  0.00           N
ATOM   2965  HN  LYS E  28      80.560 105.060 100.000  1.00  0.00           H
ATOM   2966  CA  LYS E  28      82.090 104.930 101.350  1.00  0.00           C
ATOM   2967  HA  LYS E  28      82.590 105.600 102.030  1.00  0.00           H
ATOM   2968  CB  LYS E  28      81.730 103.630 102.050  1.00  0.00           C
ATOM   2969  HB1 LYS E  28      82.630 103.010 102.250  1.00  0.00           H
ATOM   2970  HB2 LYS E  28      81.150 103.010 101.330  1.00  0.00           H
ATOM   2971  CG  LYS E  28      80.850 103.690 103.330  1.00  0.00           C
ATOM   2972  HG1 LYS E  28      80.390 102.680 103.330  1.00  0.00           H
ATOM   2973  HG2 LYS E  28      80.080 104.490 103.190  1.00  0.00           H
ATOM   2974  CD  LYS E  28      81.740 104.060 104.520  1.00  0.00           C
ATOM   2975  HD1 LYS E  28      82.550 103.300 104.560  1.00  0.00           H
ATOM   2976  HD2 LYS E  28      82.380 104.950 104.320  1.00  0.00           H
ATOM   2977  CE  LYS E  28      81.010 104.120 105.880  1.00  0.00           C
ATOM   2978  HE1 LYS E  28      80.720 103.130 106.290  1.00  0.00           H
ATOM   2979  HE2 LYS E  28      80.080 104.680 105.670  1.00  0.00           H
ATOM   2980  NZ  LYS E  28      81.760 104.910 106.880  1.00  0.00           N
ATOM   2981  HZ1 LYS E  28      81.270 104.980 107.800  1.00  0.00           H
ATOM   2982  HZ2 LYS E  28      82.710 104.530 107.050  1.00  0.00           H
ATOM   2983  HZ3 LYS E  28      81.880 105.840 106.430  1.00  0.00           H
ATOM   2984  C   LYS E  28      83.160 104.710 100.330  1.00  0.00           C
ATOM   2985  O   LYS E  28      84.260 104.220 100.570  1.00  0.00           O
ATOM   2986  N   GLY E  29      82.880 104.950  99.020  1.00  0.00           N
ATOM   2987  HN  GLY E  29      81.980 105.340  98.830  1.00  0.00           H
ATOM   2988  CA  GLY E  29      83.890 104.940  97.910  1.00  0.00           C
ATOM   2989  HA1 GLY E  29      84.780 104.380  98.120  1.00  0.00           H
ATOM   2990  HA2 GLY E  29      83.300 104.630  97.050  1.00  0.00           H
ATOM   2991  C   GLY E  29      84.390 106.320  97.640  1.00  0.00           C
ATOM   2992  O   GLY E  29      84.570 107.160  98.540  1.00  0.00           O
ATOM   2993  N   ALA E  30      84.620 106.640  96.370  1.00  0.00           N
ATOM   2994  HN  ALA E  30      84.520 105.940  95.660  1.00  0.00           H
ATOM   2995  CA  ALA E  30      84.990 108.020  95.970  1.00  0.00           C
ATOM   2996  HA  ALA E  30      85.160 108.590  96.870  1.00  0.00           H
ATOM   2997  CB  ALA E  30      86.310 107.930  95.210  1.00  0.00           C
ATOM   2998  HB1 ALA E  30      86.880 107.140  95.750  1.00  0.00           H
ATOM   2999  HB2 ALA E  30      86.090 107.680  94.150  1.00  0.00           H
ATOM   3000  HB3 ALA E  30      86.750 108.950  95.250  1.00  0.00           H
ATOM   3001  C   ALA E  30      83.980 108.650  95.030  1.00  0.00           C
ATOM   3002  O   ALA E  30      83.730 108.070  93.940  1.00  0.00           O
ATOM   3003  N   ILE E  31      83.480 109.850  95.320  1.00  0.00           N
ATOM   3004  HN  ILE E  31      83.720 110.230  96.200  1.00  0.00           H
ATOM   3005  CA  ILE E  31      82.510 110.570  94.460  1.00  0.00           C
ATOM   3006  HA  ILE E  31      82.400 110.020  93.530  1.00  0.00           H
ATOM   3007  CB  ILE E  31      81.100 110.900  94.970  1.00  0.00           C
ATOM   3008  HB  ILE E  31      81.190 111.690  95.750  1.00  0.00           H
ATOM   3009  CG2 ILE E  31      80.330 111.490  93.750  1.00  0.00           C
ATOM   3010 HG21 ILE E  31      79.410 112.010  94.080  1.00  0.00           H
ATOM   3011 HG22 ILE E  31      80.910 112.320  93.280  1.00  0.00           H
ATOM   3012 HG23 ILE E  31      80.130 110.670  93.030  1.00  0.00           H
ATOM   3013  CG1 ILE E  31      80.430 109.640  95.420  1.00  0.00           C
ATOM   3014 HG11 ILE E  31      81.220 109.050  95.930  1.00  0.00           H
ATOM   3015 HG12 ILE E  31      79.990 109.020  94.610  1.00  0.00           H
ATOM   3016  CD  ILE E  31      79.200 109.920  96.270  1.00  0.00           C
ATOM   3017  HD1 ILE E  31      78.960 109.000  96.860  1.00  0.00           H
ATOM   3018  HD2 ILE E  31      79.320 110.870  96.820  1.00  0.00           H
ATOM   3019  HD3 ILE E  31      78.310 110.070  95.620  1.00  0.00           H
ATOM   3020  C   ILE E  31      83.310 111.880  94.170  1.00  0.00           C
ATOM   3021  O   ILE E  31      83.640 112.710  95.060  1.00  0.00           O
ATOM   3022  N   ILE E  32      83.730 112.020  92.930  1.00  0.00           N
ATOM   3023  HN  ILE E  32      83.570 111.310  92.250  1.00  0.00           H
ATOM   3024  CA  ILE E  32      84.580 113.110  92.460  1.00  0.00           C
ATOM   3025  HA  ILE E  32      84.710 113.780  93.290  1.00  0.00           H
ATOM   3026  CB  ILE E  32      86.020 112.610  91.990  1.00  0.00           C
ATOM   3027  HB  ILE E  32      86.060 111.910  91.130  1.00  0.00           H
ATOM   3028  CG2 ILE E  32      86.950 113.800  91.770  1.00  0.00           C
ATOM   3029 HG21 ILE E  32      87.140 114.220  92.780  1.00  0.00           H
ATOM   3030 HG22 ILE E  32      87.850 113.370  91.270  1.00  0.00           H
ATOM   3031 HG23 ILE E  32      86.510 114.610  91.160  1.00  0.00           H
ATOM   3032  CG1 ILE E  32      86.490 111.660  93.150  1.00  0.00           C
ATOM   3033 HG11 ILE E  32      85.900 110.720  93.130  1.00  0.00           H
ATOM   3034 HG12 ILE E  32      86.290 112.260  94.060  1.00  0.00           H
ATOM   3035  CD  ILE E  32      87.990 111.300  92.920  1.00  0.00           C
ATOM   3036  HD1 ILE E  32      88.670 112.170  92.830  1.00  0.00           H
ATOM   3037  HD2 ILE E  32      88.310 110.680  93.780  1.00  0.00           H
ATOM   3038  HD3 ILE E  32      88.000 110.710  91.980  1.00  0.00           H
ATOM   3039  C   ILE E  32      83.900 113.930  91.310  1.00  0.00           C
ATOM   3040  O   ILE E  32      83.220 113.370  90.440  1.00  0.00           O
ATOM   3041  N   GLY E  33      84.110 115.250  91.440  1.00  0.00           N
ATOM   3042  HN  GLY E  33      84.640 115.550  92.220  1.00  0.00           H
ATOM   3043  CA  GLY E  33      83.760 116.210  90.470  1.00  0.00           C
ATOM   3044  HA1 GLY E  33      82.820 115.810  90.140  1.00  0.00           H
ATOM   3045  HA2 GLY E  33      83.730 117.180  90.940  1.00  0.00           H
ATOM   3046  C   GLY E  33      84.840 116.200  89.430  1.00  0.00           C
ATOM   3047  O   GLY E  33      85.070 115.240  88.750  1.00  0.00           O
ATOM   3048  N   LEU E  34      85.470 117.310  89.190  1.00  0.00           N
ATOM   3049  HN  LEU E  34      85.140 118.150  89.610  1.00  0.00           H
ATOM   3050  CA  LEU E  34      86.620 117.340  88.350  1.00  0.00           C
ATOM   3051  HA  LEU E  34      86.350 116.990  87.370  1.00  0.00           H
ATOM   3052  CB  LEU E  34      86.960 118.870  88.270  1.00  0.00           C
ATOM   3053  HB1 LEU E  34      87.280 119.250  89.260  1.00  0.00           H
ATOM   3054  HB2 LEU E  34      86.000 119.320  87.940  1.00  0.00           H
ATOM   3055  CG  LEU E  34      87.990 119.170  87.200  1.00  0.00           C
ATOM   3056  HG  LEU E  34      88.900 118.560  87.400  1.00  0.00           H
ATOM   3057  CD1 LEU E  34      87.480 118.860  85.800  1.00  0.00           C
ATOM   3058 HD11 LEU E  34      86.650 119.550  85.530  1.00  0.00           H
ATOM   3059 HD12 LEU E  34      88.310 119.150  85.110  1.00  0.00           H
ATOM   3060 HD13 LEU E  34      87.160 117.810  85.670  1.00  0.00           H
ATOM   3061  CD2 LEU E  34      88.400 120.640  87.230  1.00  0.00           C
ATOM   3062 HD21 LEU E  34      87.560 121.330  86.990  1.00  0.00           H
ATOM   3063 HD22 LEU E  34      88.750 120.950  88.240  1.00  0.00           H
ATOM   3064 HD23 LEU E  34      89.150 120.850  86.440  1.00  0.00           H
ATOM   3065  C   LEU E  34      87.900 116.620  88.850  1.00  0.00           C
ATOM   3066  O   LEU E  34      88.330 116.770  89.990  1.00  0.00           O
ATOM   3067  N   MET E  35      88.560 115.830  87.920  1.00  0.00           N
ATOM   3068  HN  MET E  35      88.070 115.710  87.060  1.00  0.00           H
ATOM   3069  CA  MET E  35      89.760 115.010  88.080  1.00  0.00           C
ATOM   3070  HA  MET E  35      90.200 115.130  89.050  1.00  0.00           H
ATOM   3071  CB  MET E  35      89.310 113.460  87.980  1.00  0.00           C
ATOM   3072  HB1 MET E  35      88.930 113.170  86.970  1.00  0.00           H
ATOM   3073  HB2 MET E  35      88.400 113.360  88.610  1.00  0.00           H
ATOM   3074  CG  MET E  35      90.250 112.360  88.620  1.00  0.00           C
ATOM   3075  HG1 MET E  35      90.380 112.630  89.690  1.00  0.00           H
ATOM   3076  HG2 MET E  35      91.240 112.440  88.110  1.00  0.00           H
ATOM   3077  SD  MET E  35      89.710 110.680  88.220  1.00  0.00           S
ATOM   3078  CE  MET E  35      91.200 109.740  88.380  1.00  0.00           C
ATOM   3079  HE1 MET E  35      90.980 108.690  88.070  1.00  0.00           H
ATOM   3080  HE2 MET E  35      92.020 110.160  87.770  1.00  0.00           H
ATOM   3081  HE3 MET E  35      91.400 109.700  89.470  1.00  0.00           H
ATOM   3082  C   MET E  35      90.750 115.380  86.990  1.00  0.00           C
ATOM   3083  O   MET E  35      90.460 115.510  85.810  1.00  0.00           O
ATOM   3084  N   VAL E  36      91.940 115.670  87.460  1.00  0.00           N
ATOM   3085  HN  VAL E  36      92.030 115.600  88.450  1.00  0.00           H
ATOM   3086  CA  VAL E  36      93.030 115.850  86.580  1.00  0.00           C
ATOM   3087  HA  VAL E  36      92.740 115.680  85.560  1.00  0.00           H
ATOM   3088  CB  VAL E  36      93.630 117.250  86.600  1.00  0.00           C
ATOM   3089  HB  VAL E  36      94.110 117.410  87.590  1.00  0.00           H
ATOM   3090  CG1 VAL E  36      94.720 117.330  85.470  1.00  0.00           C
ATOM   3091 HG11 VAL E  36      94.800 118.400  85.190  1.00  0.00           H
ATOM   3092 HG12 VAL E  36      95.680 116.890  85.810  1.00  0.00           H
ATOM   3093 HG13 VAL E  36      94.380 116.840  84.530  1.00  0.00           H
ATOM   3094  CG2 VAL E  36      92.490 118.220  86.320  1.00  0.00           C
ATOM   3095 HG21 VAL E  36      92.870 119.250  86.490  1.00  0.00           H
ATOM   3096 HG22 VAL E  36      92.110 118.170  85.280  1.00  0.00           H
ATOM   3097 HG23 VAL E  36      91.540 118.070  86.890  1.00  0.00           H
ATOM   3098  C   VAL E  36      94.040 114.790  86.930  1.00  0.00           C
ATOM   3099  O   VAL E  36      94.790 114.910  87.860  1.00  0.00           O
ATOM   3100  N   GLY E  37      94.190 113.760  86.050  1.00  0.00           N
ATOM   3101  HN  GLY E  37      93.550 113.730  85.290  1.00  0.00           H
ATOM   3102  CA  GLY E  37      95.100 112.650  86.120  1.00  0.00           C
ATOM   3103  HA1 GLY E  37      94.780 112.070  85.260  1.00  0.00           H
ATOM   3104  HA2 GLY E  37      96.110 113.010  86.020  1.00  0.00           H
ATOM   3105  C   GLY E  37      95.060 111.890  87.360  1.00  0.00           C
ATOM   3106  O   GLY E  37      94.080 111.880  88.080  1.00  0.00           O
ATOM   3107  N   GLY E  38      96.150 111.260  87.720  1.00  0.00           N
ATOM   3108  HN  GLY E  38      97.030 111.450  87.290  1.00  0.00           H
ATOM   3109  CA  GLY E  38      96.230 110.550  88.930  1.00  0.00           C
ATOM   3110  HA1 GLY E  38      97.300 110.480  89.040  1.00  0.00           H
ATOM   3111  HA2 GLY E  38      95.850 111.170  89.730  1.00  0.00           H
ATOM   3112  C   GLY E  38      95.580 109.180  89.140  1.00  0.00           C
ATOM   3113  O   GLY E  38      95.340 108.420  88.260  1.00  0.00           O
ATOM   3114  N   VAL E  39      95.360 108.810  90.450  1.00  0.00           N
ATOM   3115  HN  VAL E  39      95.370 109.460  91.210  1.00  0.00           H
ATOM   3116  CA  VAL E  39      94.920 107.480  90.890  1.00  0.00           C
ATOM   3117  HA  VAL E  39      94.400 106.970  90.090  1.00  0.00           H
ATOM   3118  CB  VAL E  39      96.120 106.590  91.320  1.00  0.00           C
ATOM   3119  HB  VAL E  39      96.870 106.700  90.510  1.00  0.00           H
ATOM   3120  CG1 VAL E  39      96.850 106.960  92.690  1.00  0.00           C
ATOM   3121 HG11 VAL E  39      97.220 108.010  92.710  1.00  0.00           H
ATOM   3122 HG12 VAL E  39      96.130 106.870  93.520  1.00  0.00           H
ATOM   3123 HG13 VAL E  39      97.700 106.260  92.880  1.00  0.00           H
ATOM   3124  CG2 VAL E  39      95.730 105.060  91.360  1.00  0.00           C
ATOM   3125 HG21 VAL E  39      95.250 104.710  90.420  1.00  0.00           H
ATOM   3126 HG22 VAL E  39      96.630 104.440  91.590  1.00  0.00           H
ATOM   3127 HG23 VAL E  39      94.980 104.860  92.160  1.00  0.00           H
ATOM   3128  C   VAL E  39      94.000 107.540  91.990  1.00  0.00           C
ATOM   3129  O   VAL E  39      94.250 108.210  93.000  1.00  0.00           O
ATOM   3130  N   VAL E  40      92.870 106.770  91.880  1.00  0.00           N
ATOM   3131  HN  VAL E  40      92.580 106.410  91.000  1.00  0.00           H
ATOM   3132  CA  VAL E  40      91.850 106.600  92.860  1.00  0.00           C
ATOM   3133  HA  VAL E  40      92.140 107.000  93.820  1.00  0.00           H
ATOM   3134  CB  VAL E  40      90.460 107.170  92.460  1.00  0.00           C
ATOM   3135  HB  VAL E  40      90.170 107.040  91.390  1.00  0.00           H
ATOM   3136  CG1 VAL E  40      89.300 106.630  93.270  1.00  0.00           C
ATOM   3137 HG11 VAL E  40      89.650 106.230  94.240  1.00  0.00           H
ATOM   3138 HG12 VAL E  40      88.540 107.370  93.580  1.00  0.00           H
ATOM   3139 HG13 VAL E  40      88.710 105.880  92.700  1.00  0.00           H
ATOM   3140  CG2 VAL E  40      90.460 108.730  92.570  1.00  0.00           C
ATOM   3141 HG21 VAL E  40      91.030 109.140  91.710  1.00  0.00           H
ATOM   3142 HG22 VAL E  40      89.410 109.090  92.480  1.00  0.00           H
ATOM   3143 HG23 VAL E  40      90.830 109.050  93.570  1.00  0.00           H
ATOM   3144  C   VAL E  40      91.720 105.070  93.130  1.00  0.00           C
ATOM   3145  O   VAL E  40      91.760 104.270  92.170  1.00  0.00           O
ATOM   3146  N   ILE E  41      91.590 104.580  94.350  1.00  0.00           N
ATOM   3147  HN  ILE E  41      91.600 105.220  95.120  1.00  0.00           H
ATOM   3148  CA  ILE E  41      91.260 103.180  94.600  1.00  0.00           C
ATOM   3149  HA  ILE E  41      90.810 102.770  93.720  1.00  0.00           H
ATOM   3150  CB  ILE E  41      92.420 102.310  94.860  1.00  0.00           C
ATOM   3151  HB  ILE E  41      93.110 102.300  93.990  1.00  0.00           H
ATOM   3152  CG2 ILE E  41      93.240 102.960  95.990  1.00  0.00           C
ATOM   3153 HG21 ILE E  41      92.680 103.030  96.940  1.00  0.00           H
ATOM   3154 HG22 ILE E  41      94.130 102.330  96.190  1.00  0.00           H
ATOM   3155 HG23 ILE E  41      93.600 103.960  95.680  1.00  0.00           H
ATOM   3156  CG1 ILE E  41      91.980 100.760  94.990  1.00  0.00           C
ATOM   3157 HG11 ILE E  41      91.160 100.580  94.270  1.00  0.00           H
ATOM   3158 HG12 ILE E  41      91.650 100.560  96.030  1.00  0.00           H
ATOM   3159  CD  ILE E  41      93.020  99.750  94.740  1.00  0.00           C
ATOM   3160  HD1 ILE E  41      93.870  99.710  95.450  1.00  0.00           H
ATOM   3161  HD2 ILE E  41      92.650  98.710  94.850  1.00  0.00           H
ATOM   3162  HD3 ILE E  41      93.550  99.910  93.770  1.00  0.00           H
ATOM   3163  C   ILE E  41      90.190 102.980  95.740  1.00  0.00           C
ATOM   3164  O   ILE E  41      90.220 103.660  96.770  1.00  0.00           O
ATOM   3165  N   ALA E  42      89.150 102.150  95.500  1.00  0.00           N
ATOM   3166  HN  ALA E  42      89.250 101.750  94.590  1.00  0.00           H
ATOM   3167  CA  ALA E  42      88.090 101.860  96.430  1.00  0.00           C
ATOM   3168  HA  ALA E  42      88.080 102.640  97.180  1.00  0.00           H
ATOM   3169  CB  ALA E  42      86.660 102.010  95.840  1.00  0.00           C
ATOM   3170  HB1 ALA E  42      85.960 101.990  96.710  1.00  0.00           H
ATOM   3171  HB2 ALA E  42      86.570 103.000  95.340  1.00  0.00           H
ATOM   3172  HB3 ALA E  42      86.250 101.430  94.980  1.00  0.00           H
ATOM   3173  C   ALA E  42      88.340 100.400  97.020  1.00  0.00           C
ATOM   3174  O   ALA E  42      88.290  99.410  96.290  1.00  0.00           O
ATOM   3175  N   NME E  43      88.410 100.380  98.380  1.00  0.00           N
ATOM   3176  HN  NME E  43      88.690 101.220  98.830  1.00  0.00           H
ATOM   3177  CH3 NME E  43      88.390  99.190  99.200  1.00  0.00           C
ATOM   3178 HH31 NME E  43      87.760  99.200 100.120  1.00  0.00           H
ATOM   3179 HH32 NME E  43      87.830  98.400  98.650  1.00  0.00           H
ATOM   3180 HH33 NME E  43      89.380  98.840  99.550  1.00  0.00           H
ATOM   3181  CH3 ACE F   0      82.480  71.740 104.430  1.00  0.00           C
ATOM   3182 HH31 ACE F   0      81.670  72.250 103.850  1.00  0.00           H
ATOM   3183 HH32 ACE F   0      82.080  70.790 104.830  1.00  0.00           H
ATOM   3184 HH33 ACE F   0      82.820  72.310 105.320  1.00  0.00           H
ATOM   3185  C   ACE F   0      83.680  71.420 103.600  1.00  0.00           C
ATOM   3186  O   ACE F   0      84.800  71.130 104.070  1.00  0.00           O
ATOM   3187  N   ASP F   1      83.410  71.370 102.310  1.00  0.00           N
ATOM   3188  HN  ASP F   1      82.450  71.510 102.040  1.00  0.00           H
ATOM   3189  CA  ASP F   1      84.310  70.970 101.240  1.00  0.00           C
ATOM   3190  HA  ASP F   1      84.970  70.170 101.530  1.00  0.00           H
ATOM   3191  CB  ASP F   1      83.570  70.690  99.870  1.00  0.00           C
ATOM   3192  HB1 ASP F   1      84.300  70.730  99.030  1.00  0.00           H
ATOM   3193  HB2 ASP F   1      82.810  71.460  99.650  1.00  0.00           H
ATOM   3194  CG  ASP F   1      82.840  69.380  99.960  1.00  0.00           C
ATOM   3195  OD1 ASP F   1      83.100  68.600 100.920  1.00  0.00           O
ATOM   3196  OD2 ASP F   1      82.010  69.040  99.060  1.00  0.00           O
ATOM   3197  C   ASP F   1      85.350  72.050 100.970  1.00  0.00           C
ATOM   3198  O   ASP F   1      85.040  73.210 101.120  1.00  0.00           O
ATOM   3199  N   ALA F   2      86.570  71.650 100.550  1.00  0.00           N
ATOM   3200  HN  ALA F   2      86.810  70.690 100.420  1.00  0.00           H
ATOM   3201  CA  ALA F   2      87.680  72.540 100.400  1.00  0.00           C
ATOM   3202  HA  ALA F   2      87.910  72.910 101.390  1.00  0.00           H
ATOM   3203  CB  ALA F   2      88.910  71.870  99.780  1.00  0.00           C
ATOM   3204  HB1 ALA F   2      89.810  72.510  99.940  1.00  0.00           H
ATOM   3205  HB2 ALA F   2      89.120  70.930 100.330  1.00  0.00           H
ATOM   3206  HB3 ALA F   2      88.870  71.580  98.710  1.00  0.00           H
ATOM   3207  C   ALA F   2      87.410  73.760  99.510  1.00  0.00           C
ATOM   3208  O   ALA F   2      86.640  73.700  98.590  1.00  0.00           O
ATOM   3209  N   GLU F   3      87.990  74.950  99.920  1.00  0.00           N
ATOM   3210  HN  GLU F   3      88.600  74.970 100.700  1.00  0.00           H
ATOM   3211  CA  GLU F   3      87.650  76.250  99.260  1.00  0.00           C
ATOM   3212  HA  GLU F   3      86.620  76.300  98.940  1.00  0.00           H
ATOM   3213  CB  GLU F   3      87.900  77.550 100.160  1.00  0.00           C
ATOM   3214  HB1 GLU F   3      87.730  78.450  99.530  1.00  0.00           H
ATOM   3215  HB2 GLU F   3      88.990  77.530 100.370  1.00  0.00           H
ATOM   3216  CG  GLU F   3      87.040  77.470 101.470  1.00  0.00           C
ATOM   3217  HG1 GLU F   3      87.250  76.490 101.950  1.00  0.00           H
ATOM   3218  HG2 GLU F   3      85.930  77.550 101.390  1.00  0.00           H
ATOM   3219  CD  GLU F   3      87.500  78.600 102.440  1.00  0.00           C
ATOM   3220  OE1 GLU F   3      86.810  79.610 102.460  1.00  0.00           O
ATOM   3221  OE2 GLU F   3      88.480  78.330 103.210  1.00  0.00           O
ATOM   3222  C   GLU F   3      88.410  76.490  97.990  1.00  0.00           C
ATOM   3223  O   GLU F   3      89.670  76.710  97.930  1.00  0.00           O
ATOM   3224  N   PHE F   4      87.650  76.510  96.920  1.00  0.00           N
ATOM   3225  HN  PHE F   4      86.710  76.180  96.940  1.00  0.00           H
ATOM   3226  CA  PHE F   4      88.050  77.020  95.650  1.00  0.00           C
ATOM   3227  HA  PHE F   4      88.820  76.370  95.250  1.00  0.00           H
ATOM   3228  CB  PHE F   4      86.840  76.850  94.680  1.00  0.00           C
ATOM   3229  HB1 PHE F   4      86.050  77.550  95.040  1.00  0.00           H
ATOM   3230  HB2 PHE F   4      86.460  75.810  94.710  1.00  0.00           H
ATOM   3231  CG  PHE F   4      87.140  77.330  93.320  1.00  0.00           C
ATOM   3232  CD1 PHE F   4      88.270  76.700  92.620  1.00  0.00           C
ATOM   3233  HD1 PHE F   4      88.890  75.920  93.030  1.00  0.00           H
ATOM   3234  CE1 PHE F   4      88.640  77.140  91.300  1.00  0.00           C
ATOM   3235  HE1 PHE F   4      89.410  76.550  90.830  1.00  0.00           H
ATOM   3236  CZ  PHE F   4      88.010  78.240  90.740  1.00  0.00           C
ATOM   3237  HZ  PHE F   4      88.200  78.450  89.700  1.00  0.00           H
ATOM   3238  CD2 PHE F   4      86.530  78.430  92.640  1.00  0.00           C
ATOM   3239  HD2 PHE F   4      85.720  78.840  93.240  1.00  0.00           H
ATOM   3240  CE2 PHE F   4      86.940  78.850  91.350  1.00  0.00           C
ATOM   3241  HE2 PHE F   4      86.390  79.640  90.860  1.00  0.00           H
ATOM   3242  C   PHE F   4      88.740  78.460  95.630  1.00  0.00           C
ATOM   3243  O   PHE F   4      88.380  79.410  96.350  1.00  0.00           O
ATOM   3244  N   ARG F   5      89.750  78.690  94.800  1.00  0.00           N
ATOM   3245  HN  ARG F   5      90.080  77.970  94.210  1.00  0.00           H
ATOM   3246  CA  ARG F   5      90.640  79.880  94.760  1.00  0.00           C
ATOM   3247  HA  ARG F   5      90.280  80.610  95.470  1.00  0.00           H
ATOM   3248  CB  ARG F   5      92.140  79.620  95.100  1.00  0.00           C
ATOM   3249  HB1 ARG F   5      92.450  78.720  94.520  1.00  0.00           H
ATOM   3250  HB2 ARG F   5      92.290  79.330  96.160  1.00  0.00           H
ATOM   3251  CG  ARG F   5      93.110  80.760  94.880  1.00  0.00           C
ATOM   3252  HG1 ARG F   5      92.760  81.670  95.410  1.00  0.00           H
ATOM   3253  HG2 ARG F   5      93.160  81.050  93.800  1.00  0.00           H
ATOM   3254  CD  ARG F   5      94.570  80.400  95.280  1.00  0.00           C
ATOM   3255  HD1 ARG F   5      94.930  79.560  94.650  1.00  0.00           H
ATOM   3256  HD2 ARG F   5      94.560  80.230  96.380  1.00  0.00           H
ATOM   3257  NE  ARG F   5      95.300  81.700  94.870  1.00  0.00           N
ATOM   3258  HE  ARG F   5      94.870  82.380  94.270  1.00  0.00           H
ATOM   3259  CZ  ARG F   5      96.350  82.190  95.460  1.00  0.00           C
ATOM   3260  NH1 ARG F   5      97.000  81.450  96.280  1.00  0.00           N
ATOM   3261 HH11 ARG F   5      96.820  80.470  96.410  1.00  0.00           H
ATOM   3262 HH12 ARG F   5      97.640  82.020  96.800  1.00  0.00           H
ATOM   3263  NH2 ARG F   5      96.820  83.320  95.180  1.00  0.00           N
ATOM   3264 HH21 ARG F   5      96.440  83.840  94.410  1.00  0.00           H
ATOM   3265 HH22 ARG F   5      97.690  83.520  95.620  1.00  0.00           H
ATOM   3266  C   ARG F   5      90.640  80.570  93.420  1.00  0.00           C
ATOM   3267  O   ARG F   5      91.010  79.990  92.420  1.00  0.00           O
ATOM   3268  N   HIS F   6      90.270  81.800  93.340  1.00  0.00           N
ATOM   3269  HN  HIS F   6      89.880  82.280  94.120  1.00  0.00           H
ATOM   3270  CA  HIS F   6      90.130  82.660  92.160  1.00  0.00           C
ATOM   3271  HA  HIS F   6      90.340  82.170  91.230  1.00  0.00           H
ATOM   3272  CB  HIS F   6      88.640  83.000  92.100  1.00  0.00           C
ATOM   3273  HB1 HIS F   6      88.330  83.310  93.120  1.00  0.00           H
ATOM   3274  HB2 HIS F   6      88.080  82.110  91.720  1.00  0.00           H
ATOM   3275  ND1 HIS F   6      88.470  83.910  89.720  1.00  0.00           N
ATOM   3276  CG  HIS F   6      88.310  84.080  91.100  1.00  0.00           C
ATOM   3277  CE1 HIS F   6      88.220  85.080  89.150  1.00  0.00           C
ATOM   3278  HE1 HIS F   6      88.340  85.380  88.110  1.00  0.00           H
ATOM   3279  NE2 HIS F   6      87.770  85.980  90.090  1.00  0.00           N
ATOM   3280  HE2 HIS F   6      87.560  86.920  89.820  1.00  0.00           H
ATOM   3281  CD2 HIS F   6      87.770  85.300  91.310  1.00  0.00           C
ATOM   3282  HD2 HIS F   6      87.390  85.760  92.210  1.00  0.00           H
ATOM   3283  C   HIS F   6      90.970  83.820  92.230  1.00  0.00           C
ATOM   3284  O   HIS F   6      90.870  84.630  93.150  1.00  0.00           O
ATOM   3285  N   ASP F   7      91.870  84.010  91.230  1.00  0.00           N
ATOM   3286  HN  ASP F   7      91.900  83.320  90.510  1.00  0.00           H
ATOM   3287  CA  ASP F   7      92.790  85.030  91.130  1.00  0.00           C
ATOM   3288  HA  ASP F   7      92.810  85.580  92.070  1.00  0.00           H
ATOM   3289  CB  ASP F   7      94.190  84.470  90.860  1.00  0.00           C
ATOM   3290  HB1 ASP F   7      94.840  85.240  90.400  1.00  0.00           H
ATOM   3291  HB2 ASP F   7      94.230  83.570  90.210  1.00  0.00           H
ATOM   3292  CG  ASP F   7      95.010  83.970  92.120  1.00  0.00           C
ATOM   3293  OD1 ASP F   7      94.510  83.910  93.240  1.00  0.00           O
ATOM   3294  OD2 ASP F   7      96.140  83.480  91.890  1.00  0.00           O
ATOM   3295  C   ASP F   7      92.370  85.960  89.930  1.00  0.00           C
ATOM   3296  O   ASP F   7      91.920  85.530  88.900  1.00  0.00           O
ATOM   3297  N   SER F   8      92.440  87.250  90.040  1.00  0.00           N
ATOM   3298  HN  SER F   8      92.620  87.690  90.910  1.00  0.00           H
ATOM   3299  CA  SER F   8      92.040  88.130  88.940  1.00  0.00           C
ATOM   3300  HA  SER F   8      92.450  87.890  87.970  1.00  0.00           H
ATOM   3301  CB  SER F   8      90.500  88.400  88.640  1.00  0.00           C
ATOM   3302  HB1 SER F   8      90.430  89.300  87.990  1.00  0.00           H
ATOM   3303  HB2 SER F   8      89.960  88.640  89.570  1.00  0.00           H
ATOM   3304  OG  SER F   8      89.940  87.240  88.020  1.00  0.00           O
ATOM   3305  HG1 SER F   8      90.340  86.520  88.520  1.00  0.00           H
ATOM   3306  C   SER F   8      92.670  89.380  89.380  1.00  0.00           C
ATOM   3307  O   SER F   8      91.980  90.360  89.590  1.00  0.00           O
ATOM   3308  N   GLY F   9      94.060  89.450  89.590  1.00  0.00           N
ATOM   3309  HN  GLY F   9      94.600  88.720  89.190  1.00  0.00           H
ATOM   3310  CA  GLY F   9      94.750  90.730  89.870  1.00  0.00           C
ATOM   3311  HA1 GLY F   9      94.310  91.170  90.750  1.00  0.00           H
ATOM   3312  HA2 GLY F   9      95.800  90.480  89.910  1.00  0.00           H
ATOM   3313  C   GLY F   9      94.720  91.920  88.950  1.00  0.00           C
ATOM   3314  O   GLY F   9      94.480  91.760  87.770  1.00  0.00           O
ATOM   3315  N   TYR F  10      95.000  93.120  89.530  1.00  0.00           N
ATOM   3316  HN  TYR F  10      95.360  93.200  90.460  1.00  0.00           H
ATOM   3317  CA  TYR F  10      94.900  94.290  88.690  1.00  0.00           C
ATOM   3318  HA  TYR F  10      94.440  94.090  87.740  1.00  0.00           H
ATOM   3319  CB  TYR F  10      93.970  95.440  89.390  1.00  0.00           C
ATOM   3320  HB1 TYR F  10      93.790  96.200  88.610  1.00  0.00           H
ATOM   3321  HB2 TYR F  10      94.440  95.920  90.280  1.00  0.00           H
ATOM   3322  CG  TYR F  10      92.550  94.930  89.680  1.00  0.00           C
ATOM   3323  CD1 TYR F  10      91.920  94.030  88.820  1.00  0.00           C
ATOM   3324  HD1 TYR F  10      92.310  93.620  87.900  1.00  0.00           H
ATOM   3325  CE1 TYR F  10      90.580  93.680  89.170  1.00  0.00           C
ATOM   3326  HE1 TYR F  10      90.100  93.050  88.430  1.00  0.00           H
ATOM   3327  CZ  TYR F  10      89.980  94.160  90.290  1.00  0.00           C
ATOM   3328  OH  TYR F  10      88.630  93.740  90.490  1.00  0.00           O
ATOM   3329  HH  TYR F  10      88.480  93.690  91.430  1.00  0.00           H
ATOM   3330  CD2 TYR F  10      91.950  95.550  90.790  1.00  0.00           C
ATOM   3331  HD2 TYR F  10      92.410  96.380  91.290  1.00  0.00           H
ATOM   3332  CE2 TYR F  10      90.650  95.110  91.130  1.00  0.00           C
ATOM   3333  HE2 TYR F  10      90.030  95.630  91.850  1.00  0.00           H
ATOM   3334  C   TYR F  10      96.270  94.970  88.470  1.00  0.00           C
ATOM   3335  O   TYR F  10      96.850  95.650  89.380  1.00  0.00           O
ATOM   3336  N   GLU F  11      96.860  94.890  87.260  1.00  0.00           N
ATOM   3337  HN  GLU F  11      96.600  94.290  86.510  1.00  0.00           H
ATOM   3338  CA  GLU F  11      98.110  95.600  86.890  1.00  0.00           C
ATOM   3339  HA  GLU F  11      98.460  96.110  87.780  1.00  0.00           H
ATOM   3340  CB  GLU F  11      99.310  94.800  86.410  1.00  0.00           C
ATOM   3341  HB1 GLU F  11     100.180  95.470  86.220  1.00  0.00           H
ATOM   3342  HB2 GLU F  11      99.100  94.320  85.440  1.00  0.00           H
ATOM   3343  CG  GLU F  11      99.590  93.610  87.360  1.00  0.00           C
ATOM   3344  HG1 GLU F  11      98.680  92.970  87.360  1.00  0.00           H
ATOM   3345  HG2 GLU F  11      99.860  93.970  88.380  1.00  0.00           H
ATOM   3346  CD  GLU F  11     100.760  92.710  86.930  1.00  0.00           C
ATOM   3347  OE1 GLU F  11     100.560  91.480  86.730  1.00  0.00           O
ATOM   3348  OE2 GLU F  11     101.900  93.240  86.810  1.00  0.00           O
ATOM   3349  C   GLU F  11      97.870  96.750  85.900  1.00  0.00           C
ATOM   3350  O   GLU F  11      97.390  96.570  84.800  1.00  0.00           O
ATOM   3351  N   VAL F  12      98.360  97.970  86.230  1.00  0.00           N
ATOM   3352  HN  VAL F  12      98.790  98.180  87.100  1.00  0.00           H
ATOM   3353  CA  VAL F  12      98.130  99.150  85.500  1.00  0.00           C
ATOM   3354  HA  VAL F  12      97.910  98.790  84.500  1.00  0.00           H
ATOM   3355  CB  VAL F  12      96.850  99.860  86.030  1.00  0.00           C
ATOM   3356  HB  VAL F  12      95.990  99.190  85.850  1.00  0.00           H
ATOM   3357  CG1 VAL F  12      96.940 100.030  87.520  1.00  0.00           C
ATOM   3358 HG11 VAL F  12      96.920  99.010  87.970  1.00  0.00           H
ATOM   3359 HG12 VAL F  12      97.770 100.720  87.780  1.00  0.00           H
ATOM   3360 HG13 VAL F  12      96.090 100.600  87.920  1.00  0.00           H
ATOM   3361  CG2 VAL F  12      96.620 101.240  85.320  1.00  0.00           C
ATOM   3362 HG21 VAL F  12      97.400 101.960  85.610  1.00  0.00           H
ATOM   3363 HG22 VAL F  12      96.610 101.100  84.210  1.00  0.00           H
ATOM   3364 HG23 VAL F  12      95.580 101.590  85.490  1.00  0.00           H
ATOM   3365  C   VAL F  12      99.450  99.970  85.340  1.00  0.00           C
ATOM   3366  O   VAL F  12     100.040 100.470  86.350  1.00  0.00           O
ATOM   3367  N   HIS F  13      99.920 100.080  84.030  1.00  0.00           N
ATOM   3368  HN  HIS F  13      99.530  99.590  83.250  1.00  0.00           H
ATOM   3369  CA  HIS F  13     101.190 100.760  83.680  1.00  0.00           C
ATOM   3370  HA  HIS F  13     101.300 101.430  84.520  1.00  0.00           H
ATOM   3371  CB  HIS F  13     102.520  99.890  83.780  1.00  0.00           C
ATOM   3372  HB1 HIS F  13     103.460 100.480  83.720  1.00  0.00           H
ATOM   3373  HB2 HIS F  13     102.520  99.010  83.100  1.00  0.00           H
ATOM   3374  ND1 HIS F  13     103.150  99.880  86.220  1.00  0.00           N
ATOM   3375  CG  HIS F  13     102.610  99.140  85.140  1.00  0.00           C
ATOM   3376  CE1 HIS F  13     103.290  99.010  87.210  1.00  0.00           C
ATOM   3377  HE1 HIS F  13     103.730  99.280  88.170  1.00  0.00           H
ATOM   3378  NE2 HIS F  13     102.880  97.740  86.750  1.00  0.00           N
ATOM   3379  HE2 HIS F  13     102.790  96.950  87.360  1.00  0.00           H
ATOM   3380  CD2 HIS F  13     102.490  97.790  85.460  1.00  0.00           C
ATOM   3381  HD2 HIS F  13     102.240  97.010  84.740  1.00  0.00           H
ATOM   3382  C   HIS F  13     101.140 101.670  82.420  1.00  0.00           C
ATOM   3383  O   HIS F  13     100.610 101.400  81.370  1.00  0.00           O
ATOM   3384  N   HIS F  14     101.690 102.880  82.500  1.00  0.00           N
ATOM   3385  HN  HIS F  14     102.210 103.090  83.330  1.00  0.00           H
ATOM   3386  CA  HIS F  14     101.750 103.890  81.420  1.00  0.00           C
ATOM   3387  HA  HIS F  14     102.130 104.780  81.900  1.00  0.00           H
ATOM   3388  CB  HIS F  14     102.710 103.460  80.170  1.00  0.00           C
ATOM   3389  HB1 HIS F  14     102.890 104.270  79.440  1.00  0.00           H
ATOM   3390  HB2 HIS F  14     102.270 102.600  79.630  1.00  0.00           H
ATOM   3391  ND1 HIS F  14     105.070 103.870  80.970  1.00  0.00           N
ATOM   3392  CG  HIS F  14     104.000 103.060  80.800  1.00  0.00           C
ATOM   3393  CE1 HIS F  14     106.060 103.040  81.210  1.00  0.00           C
ATOM   3394  HE1 HIS F  14     107.100 103.250  81.450  1.00  0.00           H
ATOM   3395  NE2 HIS F  14     105.700 101.770  81.290  1.00  0.00           N
ATOM   3396  HE2 HIS F  14     106.200 100.930  81.500  1.00  0.00           H
ATOM   3397  CD2 HIS F  14     104.310 101.780  81.060  1.00  0.00           C
ATOM   3398  HD2 HIS F  14     103.700 100.900  80.940  1.00  0.00           H
ATOM   3399  C   HIS F  14     100.370 104.420  80.930  1.00  0.00           C
ATOM   3400  O   HIS F  14      99.840 104.080  79.880  1.00  0.00           O
ATOM   3401  N   GLN F  15      99.820 105.360  81.720  1.00  0.00           N
ATOM   3402  HN  GLN F  15     100.170 105.420  82.650  1.00  0.00           H
ATOM   3403  CA  GLN F  15      98.610 106.060  81.370  1.00  0.00           C
ATOM   3404  HA  GLN F  15      98.130 105.720  80.460  1.00  0.00           H
ATOM   3405  CB  GLN F  15      97.470 105.990  82.430  1.00  0.00           C
ATOM   3406  HB1 GLN F  15      96.680 106.690  82.090  1.00  0.00           H
ATOM   3407  HB2 GLN F  15      97.780 106.430  83.400  1.00  0.00           H
ATOM   3408  CG  GLN F  15      96.930 104.570  82.670  1.00  0.00           C
ATOM   3409  HG1 GLN F  15      96.600 104.220  81.670  1.00  0.00           H
ATOM   3410  HG2 GLN F  15      96.080 104.670  83.390  1.00  0.00           H
ATOM   3411  CD  GLN F  15      97.850 103.510  83.220  1.00  0.00           C
ATOM   3412  OE1 GLN F  15      98.650 103.760  84.170  1.00  0.00           O
ATOM   3413  NE2 GLN F  15      97.900 102.350  82.600  1.00  0.00           N
ATOM   3414 HE21 GLN F  15      97.500 102.200  81.690  1.00  0.00           H
ATOM   3415 HE22 GLN F  15      98.480 101.660  83.020  1.00  0.00           H
ATOM   3416  C   GLN F  15      99.020 107.480  81.270  1.00  0.00           C
ATOM   3417  O   GLN F  15      99.320 108.140  82.270  1.00  0.00           O
ATOM   3418  N   LYS F  16      99.180 107.940  80.060  1.00  0.00           N
ATOM   3419  HN  LYS F  16      99.070 107.290  79.310  1.00  0.00           H
ATOM   3420  CA  LYS F  16      99.620 109.300  79.790  1.00  0.00           C
ATOM   3421  HA  LYS F  16      99.820 109.820  80.710  1.00  0.00           H
ATOM   3422  CB  LYS F  16     100.870 109.430  78.960  1.00  0.00           C
ATOM   3423  HB1 LYS F  16     101.160 110.490  78.790  1.00  0.00           H
ATOM   3424  HB2 LYS F  16     100.750 108.920  77.980  1.00  0.00           H
ATOM   3425  CG  LYS F  16     102.110 108.840  79.680  1.00  0.00           C
ATOM   3426  HG1 LYS F  16     103.000 108.930  79.020  1.00  0.00           H
ATOM   3427  HG2 LYS F  16     101.900 107.750  79.800  1.00  0.00           H
ATOM   3428  CD  LYS F  16     102.380 109.470  81.030  1.00  0.00           C
ATOM   3429  HD1 LYS F  16     102.430 110.570  80.880  1.00  0.00           H
ATOM   3430  HD2 LYS F  16     101.580 109.240  81.760  1.00  0.00           H
ATOM   3431  CE  LYS F  16     103.630 108.970  81.650  1.00  0.00           C
ATOM   3432  HE1 LYS F  16     104.420 109.160  80.890  1.00  0.00           H
ATOM   3433  HE2 LYS F  16     103.700 107.910  81.980  1.00  0.00           H
ATOM   3434  NZ  LYS F  16     103.950 109.930  82.840  1.00  0.00           N
ATOM   3435  HZ1 LYS F  16     103.830 110.920  82.570  1.00  0.00           H
ATOM   3436  HZ2 LYS F  16     103.450 109.720  83.720  1.00  0.00           H
ATOM   3437  HZ3 LYS F  16     104.970 109.780  82.970  1.00  0.00           H
ATOM   3438  C   LYS F  16      98.510 110.100  79.040  1.00  0.00           C
ATOM   3439  O   LYS F  16      97.660 109.600  78.330  1.00  0.00           O
ATOM   3440  N   LEU F  17      98.600 111.540  79.140  1.00  0.00           N
ATOM   3441  HN  LEU F  17      99.260 112.060  79.690  1.00  0.00           H
ATOM   3442  CA  LEU F  17      97.790 112.420  78.420  1.00  0.00           C
ATOM   3443  HA  LEU F  17      97.540 111.990  77.470  1.00  0.00           H
ATOM   3444  CB  LEU F  17      96.560 112.900  79.220  1.00  0.00           C
ATOM   3445  HB1 LEU F  17      97.030 113.330  80.130  1.00  0.00           H
ATOM   3446  HB2 LEU F  17      96.020 111.970  79.500  1.00  0.00           H
ATOM   3447  CG  LEU F  17      95.600 113.810  78.540  1.00  0.00           C
ATOM   3448  HG  LEU F  17      95.660 113.660  77.440  1.00  0.00           H
ATOM   3449  CD1 LEU F  17      94.210 113.360  79.060  1.00  0.00           C
ATOM   3450 HD11 LEU F  17      93.470 114.150  78.830  1.00  0.00           H
ATOM   3451 HD12 LEU F  17      94.060 112.320  78.690  1.00  0.00           H
ATOM   3452 HD13 LEU F  17      94.190 113.290  80.170  1.00  0.00           H
ATOM   3453  CD2 LEU F  17      95.910 115.280  78.890  1.00  0.00           C
ATOM   3454 HD21 LEU F  17      96.110 115.430  79.970  1.00  0.00           H
ATOM   3455 HD22 LEU F  17      96.800 115.730  78.400  1.00  0.00           H
ATOM   3456 HD23 LEU F  17      94.940 115.810  78.750  1.00  0.00           H
ATOM   3457  C   LEU F  17      98.710 113.560  78.130  1.00  0.00           C
ATOM   3458  O   LEU F  17      99.440 114.090  78.980  1.00  0.00           O
ATOM   3459  N   VAL F  18      98.780 114.040  76.850  1.00  0.00           N
ATOM   3460  HN  VAL F  18      98.260 113.590  76.120  1.00  0.00           H
ATOM   3461  CA  VAL F  18      99.520 115.220  76.420  1.00  0.00           C
ATOM   3462  HA  VAL F  18      99.610 115.830  77.310  1.00  0.00           H
ATOM   3463  CB  VAL F  18     101.040 115.010  76.070  1.00  0.00           C
ATOM   3464  HB  VAL F  18     101.560 114.660  76.990  1.00  0.00           H
ATOM   3465  CG1 VAL F  18     101.250 114.080  74.780  1.00  0.00           C
ATOM   3466 HG11 VAL F  18     100.810 113.090  75.050  1.00  0.00           H
ATOM   3467 HG12 VAL F  18     100.580 114.390  73.940  1.00  0.00           H
ATOM   3468 HG13 VAL F  18     102.300 114.160  74.430  1.00  0.00           H
ATOM   3469  CG2 VAL F  18     101.670 116.380  75.570  1.00  0.00           C
ATOM   3470 HG21 VAL F  18     102.750 116.400  75.320  1.00  0.00           H
ATOM   3471 HG22 VAL F  18     101.320 116.640  74.550  1.00  0.00           H
ATOM   3472 HG23 VAL F  18     101.320 117.090  76.350  1.00  0.00           H
ATOM   3473  C   VAL F  18      98.790 116.160  75.550  1.00  0.00           C
ATOM   3474  O   VAL F  18      98.510 115.820  74.420  1.00  0.00           O
ATOM   3475  N   PHE F  19      98.490 117.350  76.000  1.00  0.00           N
ATOM   3476  HN  PHE F  19      98.650 117.590  76.950  1.00  0.00           H
ATOM   3477  CA  PHE F  19      98.020 118.300  75.050  1.00  0.00           C
ATOM   3478  HA  PHE F  19      97.170 117.900  74.510  1.00  0.00           H
ATOM   3479  CB  PHE F  19      97.480 119.520  75.890  1.00  0.00           C
ATOM   3480  HB1 PHE F  19      97.040 120.280  75.210  1.00  0.00           H
ATOM   3481  HB2 PHE F  19      98.250 120.010  76.530  1.00  0.00           H
ATOM   3482  CG  PHE F  19      96.300 119.070  76.690  1.00  0.00           C
ATOM   3483  CD1 PHE F  19      96.310 118.830  78.100  1.00  0.00           C
ATOM   3484  HD1 PHE F  19      97.220 118.930  78.670  1.00  0.00           H
ATOM   3485  CE1 PHE F  19      95.170 118.540  78.810  1.00  0.00           C
ATOM   3486  HE1 PHE F  19      95.260 118.320  79.870  1.00  0.00           H
ATOM   3487  CZ  PHE F  19      93.930 118.440  78.050  1.00  0.00           C
ATOM   3488  HZ  PHE F  19      92.970 118.100  78.420  1.00  0.00           H
ATOM   3489  CD2 PHE F  19      95.110 118.950  75.980  1.00  0.00           C
ATOM   3490  HD2 PHE F  19      95.190 119.230  74.940  1.00  0.00           H
ATOM   3491  CE2 PHE F  19      93.990 118.620  76.660  1.00  0.00           C
ATOM   3492  HE2 PHE F  19      93.060 118.650  76.120  1.00  0.00           H
ATOM   3493  C   PHE F  19      98.990 118.800  74.030  1.00  0.00           C
ATOM   3494  O   PHE F  19      98.620 118.810  72.850  1.00  0.00           O
ATOM   3495  N   PHE F  20     100.250 119.120  74.420  1.00  0.00           N
ATOM   3496  HN  PHE F  20     100.560 119.060  75.360  1.00  0.00           H
ATOM   3497  CA  PHE F  20     101.180 119.660  73.430  1.00  0.00           C
ATOM   3498  HA  PHE F  20     100.880 119.610  72.400  1.00  0.00           H
ATOM   3499  CB  PHE F  20     101.250 121.170  73.840  1.00  0.00           C
ATOM   3500  HB1 PHE F  20     102.060 121.680  73.270  1.00  0.00           H
ATOM   3501  HB2 PHE F  20     101.640 121.220  74.880  1.00  0.00           H
ATOM   3502  CG  PHE F  20     100.050 121.990  73.590  1.00  0.00           C
ATOM   3503  CD1 PHE F  20      99.250 122.350  74.650  1.00  0.00           C
ATOM   3504  HD1 PHE F  20      99.550 122.030  75.640  1.00  0.00           H
ATOM   3505  CE1 PHE F  20      97.960 122.930  74.370  1.00  0.00           C
ATOM   3506  HE1 PHE F  20      97.500 123.400  75.220  1.00  0.00           H
ATOM   3507  CZ  PHE F  20      97.690 123.280  73.060  1.00  0.00           C
ATOM   3508  HZ  PHE F  20      96.860 123.900  72.760  1.00  0.00           H
ATOM   3509  CD2 PHE F  20      99.690 122.140  72.260  1.00  0.00           C
ATOM   3510  HD2 PHE F  20     100.190 121.710  71.400  1.00  0.00           H
ATOM   3511  CE2 PHE F  20      98.520 122.850  71.980  1.00  0.00           C
ATOM   3512  HE2 PHE F  20      98.270 123.000  70.940  1.00  0.00           H
ATOM   3513  C   PHE F  20     102.530 119.070  73.560  1.00  0.00           C
ATOM   3514  O   PHE F  20     103.260 119.210  74.610  1.00  0.00           O
ATOM   3515  N   ALA F  21     102.900 118.320  72.510  1.00  0.00           N
ATOM   3516  HN  ALA F  21     102.350 118.250  71.680  1.00  0.00           H
ATOM   3517  CA  ALA F  21     104.020 117.370  72.590  1.00  0.00           C
ATOM   3518  HA  ALA F  21     103.990 116.940  73.570  1.00  0.00           H
ATOM   3519  CB  ALA F  21     103.840 116.240  71.570  1.00  0.00           C
ATOM   3520  HB1 ALA F  21     104.730 115.600  71.400  1.00  0.00           H
ATOM   3521  HB2 ALA F  21     102.960 115.610  71.820  1.00  0.00           H
ATOM   3522  HB3 ALA F  21     103.500 116.610  70.580  1.00  0.00           H
ATOM   3523  C   ALA F  21     105.400 117.880  72.430  1.00  0.00           C
ATOM   3524  O   ALA F  21     106.410 117.400  73.010  1.00  0.00           O
ATOM   3525  N   GLU F  22     105.570 118.960  71.670  1.00  0.00           N
ATOM   3526  HN  GLU F  22     104.910 119.310  71.000  1.00  0.00           H
ATOM   3527  CA  GLU F  22     106.820 119.590  71.300  1.00  0.00           C
ATOM   3528  HA  GLU F  22     107.580 118.840  71.460  1.00  0.00           H
ATOM   3529  CB  GLU F  22     106.810 120.070  69.820  1.00  0.00           C
ATOM   3530  HB1 GLU F  22     107.650 120.730  69.520  1.00  0.00           H
ATOM   3531  HB2 GLU F  22     105.820 120.560  69.690  1.00  0.00           H
ATOM   3532  CG  GLU F  22     106.680 118.870  68.750  1.00  0.00           C
ATOM   3533  HG1 GLU F  22     106.560 119.340  67.750  1.00  0.00           H
ATOM   3534  HG2 GLU F  22     105.900 118.250  69.250  1.00  0.00           H
ATOM   3535  CD  GLU F  22     107.970 118.080  68.710  1.00  0.00           C
ATOM   3536  OE1 GLU F  22     108.910 118.690  68.230  1.00  0.00           O
ATOM   3537  OE2 GLU F  22     108.060 116.860  68.980  1.00  0.00           O
ATOM   3538  C   GLU F  22     107.050 120.890  72.120  1.00  0.00           C
ATOM   3539  O   GLU F  22     107.950 121.640  71.960  1.00  0.00           O
ATOM   3540  N   ASP F  23     106.140 121.090  73.150  1.00  0.00           N
ATOM   3541  HN  ASP F  23     105.550 120.300  73.300  1.00  0.00           H
ATOM   3542  CA  ASP F  23     106.290 122.040  74.190  1.00  0.00           C
ATOM   3543  HA  ASP F  23     105.610 121.640  74.930  1.00  0.00           H
ATOM   3544  CB  ASP F  23     107.680 122.090  74.810  1.00  0.00           C
ATOM   3545  HB1 ASP F  23     108.230 122.840  74.200  1.00  0.00           H
ATOM   3546  HB2 ASP F  23     108.150 121.080  74.750  1.00  0.00           H
ATOM   3547  CG  ASP F  23     107.640 122.420  76.320  1.00  0.00           C
ATOM   3548  OD1 ASP F  23     108.630 122.790  77.030  1.00  0.00           O
ATOM   3549  OD2 ASP F  23     106.530 122.160  76.900  1.00  0.00           O
ATOM   3550  C   ASP F  23     105.730 123.400  73.700  1.00  0.00           C
ATOM   3551  O   ASP F  23     105.610 123.720  72.540  1.00  0.00           O
ATOM   3552  N   VAL F  24     105.170 124.150  74.640  1.00  0.00           N
ATOM   3553  HN  VAL F  24     105.120 123.790  75.560  1.00  0.00           H
ATOM   3554  CA  VAL F  24     104.540 125.480  74.430  1.00  0.00           C
ATOM   3555  HA  VAL F  24     104.250 125.440  73.390  1.00  0.00           H
ATOM   3556  CB  VAL F  24     103.300 125.720  75.310  1.00  0.00           C
ATOM   3557  HB  VAL F  24     103.540 126.020  76.350  1.00  0.00           H
ATOM   3558  CG1 VAL F  24     102.470 126.810  74.570  1.00  0.00           C
ATOM   3559 HG11 VAL F  24     101.610 127.110  75.220  1.00  0.00           H
ATOM   3560 HG12 VAL F  24     102.950 127.800  74.420  1.00  0.00           H
ATOM   3561 HG13 VAL F  24     102.140 126.350  73.610  1.00  0.00           H
ATOM   3562  CG2 VAL F  24     102.570 124.360  75.410  1.00  0.00           C
ATOM   3563 HG21 VAL F  24     101.480 124.460  75.590  1.00  0.00           H
ATOM   3564 HG22 VAL F  24     102.620 123.760  74.480  1.00  0.00           H
ATOM   3565 HG23 VAL F  24     102.920 123.570  76.110  1.00  0.00           H
ATOM   3566  C   VAL F  24     105.520 126.710  74.580  1.00  0.00           C
ATOM   3567  O   VAL F  24     105.990 127.010  75.720  1.00  0.00           O
ATOM   3568  N   GLY F  25     105.900 127.350  73.520  1.00  0.00           N
ATOM   3569  HN  GLY F  25     105.460 127.150  72.640  1.00  0.00           H
ATOM   3570  CA  GLY F  25     106.710 128.530  73.410  1.00  0.00           C
ATOM   3571  HA1 GLY F  25     107.500 128.460  74.150  1.00  0.00           H
ATOM   3572  HA2 GLY F  25     107.080 128.650  72.410  1.00  0.00           H
ATOM   3573  C   GLY F  25     105.920 129.820  73.740  1.00  0.00           C
ATOM   3574  O   GLY F  25     104.760 129.750  74.230  1.00  0.00           O
ATOM   3575  N   SER F  26     106.580 130.990  73.490  1.00  0.00           N
ATOM   3576  HN  SER F  26     107.540 130.960  73.250  1.00  0.00           H
ATOM   3577  CA  SER F  26     105.940 132.330  73.630  1.00  0.00           C
ATOM   3578  HA  SER F  26     105.220 132.390  74.430  1.00  0.00           H
ATOM   3579  CB  SER F  26     107.010 133.390  73.950  1.00  0.00           C
ATOM   3580  HB1 SER F  26     107.760 133.550  73.160  1.00  0.00           H
ATOM   3581  HB2 SER F  26     107.480 133.100  74.920  1.00  0.00           H
ATOM   3582  OG  SER F  26     106.280 134.640  74.110  1.00  0.00           O
ATOM   3583  HG1 SER F  26     106.080 134.940  73.220  1.00  0.00           H
ATOM   3584  C   SER F  26     105.170 132.640  72.360  1.00  0.00           C
ATOM   3585  O   SER F  26     105.680 132.450  71.240  1.00  0.00           O
ATOM   3586  N   ASN F  27     103.900 133.260  72.490  1.00  0.00           N
ATOM   3587  HN  ASN F  27     103.630 133.450  73.430  1.00  0.00           H
ATOM   3588  CA  ASN F  27     103.080 133.600  71.380  1.00  0.00           C
ATOM   3589  HA  ASN F  27     103.580 133.860  70.450  1.00  0.00           H
ATOM   3590  CB  ASN F  27     102.280 132.350  70.780  1.00  0.00           C
ATOM   3591  HB1 ASN F  27     103.060 131.580  70.590  1.00  0.00           H
ATOM   3592  HB2 ASN F  27     101.850 132.650  69.800  1.00  0.00           H
ATOM   3593  CG  ASN F  27     101.260 131.850  71.730  1.00  0.00           C
ATOM   3594  OD1 ASN F  27     100.090 131.920  71.460  1.00  0.00           O
ATOM   3595  ND2 ASN F  27     101.700 131.050  72.760  1.00  0.00           N
ATOM   3596 HD21 ASN F  27     102.680 130.840  72.810  1.00  0.00           H
ATOM   3597 HD22 ASN F  27     100.940 130.650  73.280  1.00  0.00           H
ATOM   3598  C   ASN F  27     102.140 134.670  71.900  1.00  0.00           C
ATOM   3599  O   ASN F  27     102.060 134.970  73.110  1.00  0.00           O
ATOM   3600  N   LYS F  28     101.290 135.250  70.970  1.00  0.00           N
ATOM   3601  HN  LYS F  28     101.390 135.160  69.980  1.00  0.00           H
ATOM   3602  CA  LYS F  28     100.400 136.320  71.330  1.00  0.00           C
ATOM   3603  HA  LYS F  28     100.600 136.730  72.310  1.00  0.00           H
ATOM   3604  CB  LYS F  28     100.600 137.400  70.200  1.00  0.00           C
ATOM   3605  HB1 LYS F  28      99.700 138.060  70.200  1.00  0.00           H
ATOM   3606  HB2 LYS F  28     100.580 136.830  69.250  1.00  0.00           H
ATOM   3607  CG  LYS F  28     101.870 138.160  70.270  1.00  0.00           C
ATOM   3608  HG1 LYS F  28     101.820 138.960  69.500  1.00  0.00           H
ATOM   3609  HG2 LYS F  28     102.800 137.550  70.250  1.00  0.00           H
ATOM   3610  CD  LYS F  28     102.000 138.810  71.730  1.00  0.00           C
ATOM   3611  HD1 LYS F  28     101.040 139.140  72.190  1.00  0.00           H
ATOM   3612  HD2 LYS F  28     102.420 137.990  72.340  1.00  0.00           H
ATOM   3613  CE  LYS F  28     103.030 140.000  71.730  1.00  0.00           C
ATOM   3614  HE1 LYS F  28     102.780 140.890  71.110  1.00  0.00           H
ATOM   3615  HE2 LYS F  28     103.940 139.560  71.260  1.00  0.00           H
ATOM   3616  NZ  LYS F  28     103.380 140.490  73.070  1.00  0.00           N
ATOM   3617  HZ1 LYS F  28     103.800 139.790  73.710  1.00  0.00           H
ATOM   3618  HZ2 LYS F  28     104.010 141.320  72.970  1.00  0.00           H
ATOM   3619  HZ3 LYS F  28     102.470 140.830  73.440  1.00  0.00           H
ATOM   3620  C   LYS F  28      98.920 135.850  71.440  1.00  0.00           C
ATOM   3621  O   LYS F  28      98.020 136.660  71.480  1.00  0.00           O
ATOM   3622  N   GLY F  29      98.670 134.560  71.410  1.00  0.00           N
ATOM   3623  HN  GLY F  29      99.340 133.860  71.190  1.00  0.00           H
ATOM   3624  CA  GLY F  29      97.290 134.150  71.520  1.00  0.00           C
ATOM   3625  HA1 GLY F  29      96.490 134.870  71.480  1.00  0.00           H
ATOM   3626  HA2 GLY F  29      97.190 133.410  70.740  1.00  0.00           H
ATOM   3627  C   GLY F  29      97.150 133.590  72.860  1.00  0.00           C
ATOM   3628  O   GLY F  29      97.970 133.760  73.820  1.00  0.00           O
ATOM   3629  N   ALA F  30      96.050 132.840  73.040  1.00  0.00           N
ATOM   3630  HN  ALA F  30      95.440 132.680  72.270  1.00  0.00           H
ATOM   3631  CA  ALA F  30      95.830 131.920  74.100  1.00  0.00           C
ATOM   3632  HA  ALA F  30      96.590 132.100  74.850  1.00  0.00           H
ATOM   3633  CB  ALA F  30      94.470 132.230  74.830  1.00  0.00           C
ATOM   3634  HB1 ALA F  30      94.540 133.260  75.240  1.00  0.00           H
ATOM   3635  HB2 ALA F  30      93.580 132.080  74.190  1.00  0.00           H
ATOM   3636  HB3 ALA F  30      94.340 131.510  75.670  1.00  0.00           H
ATOM   3637  C   ALA F  30      95.900 130.470  73.660  1.00  0.00           C
ATOM   3638  O   ALA F  30      95.220 129.920  72.840  1.00  0.00           O
ATOM   3639  N   ILE F  31      96.880 129.810  74.260  1.00  0.00           N
ATOM   3640  HN  ILE F  31      97.490 130.210  74.940  1.00  0.00           H
ATOM   3641  CA  ILE F  31      97.140 128.380  74.120  1.00  0.00           C
ATOM   3642  HA  ILE F  31      96.510 128.060  73.310  1.00  0.00           H
ATOM   3643  CB  ILE F  31      98.600 128.050  73.670  1.00  0.00           C
ATOM   3644  HB  ILE F  31      99.380 128.470  74.340  1.00  0.00           H
ATOM   3645  CG2 ILE F  31      98.610 126.500  73.750  1.00  0.00           C
ATOM   3646 HG21 ILE F  31      99.520 125.960  73.410  1.00  0.00           H
ATOM   3647 HG22 ILE F  31      98.640 126.170  74.820  1.00  0.00           H
ATOM   3648 HG23 ILE F  31      97.780 126.050  73.170  1.00  0.00           H
ATOM   3649  CG1 ILE F  31      98.840 128.560  72.250  1.00  0.00           C
ATOM   3650 HG11 ILE F  31      99.020 129.660  72.250  1.00  0.00           H
ATOM   3651 HG12 ILE F  31      97.920 128.470  71.630  1.00  0.00           H
ATOM   3652  CD  ILE F  31      99.910 127.770  71.480  1.00  0.00           C
ATOM   3653  HD1 ILE F  31      99.440 126.820  71.150  1.00  0.00           H
ATOM   3654  HD2 ILE F  31     100.220 128.280  70.540  1.00  0.00           H
ATOM   3655  HD3 ILE F  31     100.780 127.540  72.120  1.00  0.00           H
ATOM   3656  C   ILE F  31      96.700 127.720  75.440  1.00  0.00           C
ATOM   3657  O   ILE F  31      97.270 128.020  76.500  1.00  0.00           O
ATOM   3658  N   ILE F  32      95.650 126.900  75.430  1.00  0.00           N
ATOM   3659  HN  ILE F  32      95.210 126.830  74.540  1.00  0.00           H
ATOM   3660  CA  ILE F  32      95.090 126.250  76.570  1.00  0.00           C
ATOM   3661  HA  ILE F  32      95.730 126.500  77.410  1.00  0.00           H
ATOM   3662  CB  ILE F  32      93.710 126.840  76.800  1.00  0.00           C
ATOM   3663  HB  ILE F  32      93.260 127.030  75.810  1.00  0.00           H
ATOM   3664  CG2 ILE F  32      92.810 125.980  77.650  1.00  0.00           C
ATOM   3665 HG21 ILE F  32      91.940 126.540  78.050  1.00  0.00           H
ATOM   3666 HG22 ILE F  32      92.490 125.150  76.980  1.00  0.00           H
ATOM   3667 HG23 ILE F  32      93.360 125.430  78.440  1.00  0.00           H
ATOM   3668  CG1 ILE F  32      93.790 128.340  77.300  1.00  0.00           C
ATOM   3669 HG11 ILE F  32      94.640 128.820  76.770  1.00  0.00           H
ATOM   3670 HG12 ILE F  32      94.030 128.360  78.390  1.00  0.00           H
ATOM   3671  CD  ILE F  32      92.390 129.020  77.020  1.00  0.00           C
ATOM   3672  HD1 ILE F  32      92.290 129.340  75.960  1.00  0.00           H
ATOM   3673  HD2 ILE F  32      91.530 128.390  77.310  1.00  0.00           H
ATOM   3674  HD3 ILE F  32      92.270 129.930  77.630  1.00  0.00           H
ATOM   3675  C   ILE F  32      95.050 124.680  76.340  1.00  0.00           C
ATOM   3676  O   ILE F  32      94.830 124.120  75.280  1.00  0.00           O
ATOM   3677  N   GLY F  33      95.210 123.880  77.450  1.00  0.00           N
ATOM   3678  HN  GLY F  33      95.270 124.350  78.320  1.00  0.00           H
ATOM   3679  CA  GLY F  33      95.050 122.480  77.660  1.00  0.00           C
ATOM   3680  HA1 GLY F  33      95.340 122.000  76.740  1.00  0.00           H
ATOM   3681  HA2 GLY F  33      95.680 122.170  78.480  1.00  0.00           H
ATOM   3682  C   GLY F  33      93.670 122.220  77.920  1.00  0.00           C
ATOM   3683  O   GLY F  33      92.810 122.370  77.010  1.00  0.00           O
ATOM   3684  N   LEU F  34      93.330 121.860  79.170  1.00  0.00           N
ATOM   3685  HN  LEU F  34      94.060 121.930  79.840  1.00  0.00           H
ATOM   3686  CA  LEU F  34      92.000 121.700  79.670  1.00  0.00           C
ATOM   3687  HA  LEU F  34      91.420 121.210  78.890  1.00  0.00           H
ATOM   3688  CB  LEU F  34      92.000 120.800  80.970  1.00  0.00           C
ATOM   3689  HB1 LEU F  34      92.690 121.250  81.720  1.00  0.00           H
ATOM   3690  HB2 LEU F  34      92.500 119.830  80.750  1.00  0.00           H
ATOM   3691  CG  LEU F  34      90.620 120.710  81.760  1.00  0.00           C
ATOM   3692  HG  LEU F  34      90.340 121.770  81.920  1.00  0.00           H
ATOM   3693  CD1 LEU F  34      89.600 119.890  80.920  1.00  0.00           C
ATOM   3694 HD11 LEU F  34      90.010 118.870  80.750  1.00  0.00           H
ATOM   3695 HD12 LEU F  34      88.630 119.760  81.450  1.00  0.00           H
ATOM   3696 HD13 LEU F  34      89.420 120.230  79.880  1.00  0.00           H
ATOM   3697  CD2 LEU F  34      90.850 120.150  83.230  1.00  0.00           C
ATOM   3698 HD21 LEU F  34      89.970 120.200  83.910  1.00  0.00           H
ATOM   3699 HD22 LEU F  34      91.240 119.110  83.220  1.00  0.00           H
ATOM   3700 HD23 LEU F  34      91.590 120.800  83.750  1.00  0.00           H
ATOM   3701  C   LEU F  34      91.200 123.010  79.880  1.00  0.00           C
ATOM   3702  O   LEU F  34      91.480 123.860  80.780  1.00  0.00           O
ATOM   3703  N   MET F  35      90.060 123.130  79.170  1.00  0.00           N
ATOM   3704  HN  MET F  35      89.810 122.490  78.460  1.00  0.00           H
ATOM   3705  CA  MET F  35      89.100 124.220  79.340  1.00  0.00           C
ATOM   3706  HA  MET F  35      89.520 124.930  80.040  1.00  0.00           H
ATOM   3707  CB  MET F  35      88.840 125.020  78.030  1.00  0.00           C
ATOM   3708  HB1 MET F  35      88.360 124.350  77.280  1.00  0.00           H
ATOM   3709  HB2 MET F  35      89.850 125.310  77.670  1.00  0.00           H
ATOM   3710  CG  MET F  35      87.960 126.330  78.290  1.00  0.00           C
ATOM   3711  HG1 MET F  35      88.340 127.130  77.620  1.00  0.00           H
ATOM   3712  HG2 MET F  35      88.250 126.660  79.310  1.00  0.00           H
ATOM   3713  SD  MET F  35      86.230 125.850  78.180  1.00  0.00           S
ATOM   3714  CE  MET F  35      85.990 127.180  76.890  1.00  0.00           C
ATOM   3715  HE1 MET F  35      86.150 128.230  77.240  1.00  0.00           H
ATOM   3716  HE2 MET F  35      86.610 126.970  75.990  1.00  0.00           H
ATOM   3717  HE3 MET F  35      84.920 127.090  76.600  1.00  0.00           H
ATOM   3718  C   MET F  35      87.820 123.610  79.830  1.00  0.00           C
ATOM   3719  O   MET F  35      87.230 122.750  79.230  1.00  0.00           O
ATOM   3720  N   VAL F  36      87.370 124.030  81.030  1.00  0.00           N
ATOM   3721  HN  VAL F  36      87.760 124.730  81.630  1.00  0.00           H
ATOM   3722  CA  VAL F  36      86.090 123.630  81.560  1.00  0.00           C
ATOM   3723  HA  VAL F  36      85.490 123.060  80.870  1.00  0.00           H
ATOM   3724  CB  VAL F  36      86.270 122.840  82.810  1.00  0.00           C
ATOM   3725  HB  VAL F  36      86.770 123.480  83.560  1.00  0.00           H
ATOM   3726  CG1 VAL F  36      84.800 122.410  83.260  1.00  0.00           C
ATOM   3727 HG11 VAL F  36      84.600 121.650  84.060  1.00  0.00           H
ATOM   3728 HG12 VAL F  36      84.220 123.290  83.600  1.00  0.00           H
ATOM   3729 HG13 VAL F  36      84.290 121.910  82.410  1.00  0.00           H
ATOM   3730  CG2 VAL F  36      87.040 121.540  82.620  1.00  0.00           C
ATOM   3731 HG21 VAL F  36      86.840 121.050  81.650  1.00  0.00           H
ATOM   3732 HG22 VAL F  36      88.150 121.620  82.620  1.00  0.00           H
ATOM   3733 HG23 VAL F  36      86.830 120.860  83.470  1.00  0.00           H
ATOM   3734  C   VAL F  36      85.330 124.950  81.870  1.00  0.00           C
ATOM   3735  O   VAL F  36      85.750 125.730  82.710  1.00  0.00           O
ATOM   3736  N   GLY F  37      84.200 125.200  81.150  1.00  0.00           N
ATOM   3737  HN  GLY F  37      84.050 124.630  80.340  1.00  0.00           H
ATOM   3738  CA  GLY F  37      83.340 126.400  81.470  1.00  0.00           C
ATOM   3739  HA1 GLY F  37      82.530 126.370  80.760  1.00  0.00           H
ATOM   3740  HA2 GLY F  37      83.030 126.390  82.500  1.00  0.00           H
ATOM   3741  C   GLY F  37      83.860 127.790  81.160  1.00  0.00           C
ATOM   3742  O   GLY F  37      83.170 128.800  81.310  1.00  0.00           O
ATOM   3743  N   GLY F  38      85.120 127.980  80.650  1.00  0.00           N
ATOM   3744  HN  GLY F  38      85.660 127.160  80.470  1.00  0.00           H
ATOM   3745  CA  GLY F  38      85.680 129.280  80.400  1.00  0.00           C
ATOM   3746  HA1 GLY F  38      85.790 129.800  81.330  1.00  0.00           H
ATOM   3747  HA2 GLY F  38      86.680 129.240  80.000  1.00  0.00           H
ATOM   3748  C   GLY F  38      84.970 130.200  79.500  1.00  0.00           C
ATOM   3749  O   GLY F  38      84.260 129.880  78.530  1.00  0.00           O
ATOM   3750  N   VAL F  39      85.130 131.530  79.760  1.00  0.00           N
ATOM   3751  HN  VAL F  39      85.730 131.730  80.540  1.00  0.00           H
ATOM   3752  CA  VAL F  39      84.950 132.590  78.780  1.00  0.00           C
ATOM   3753  HA  VAL F  39      84.260 132.300  78.000  1.00  0.00           H
ATOM   3754  CB  VAL F  39      84.540 133.900  79.380  1.00  0.00           C
ATOM   3755  HB  VAL F  39      85.240 134.120  80.210  1.00  0.00           H
ATOM   3756  CG1 VAL F  39      84.520 135.010  78.370  1.00  0.00           C
ATOM   3757 HG11 VAL F  39      83.840 134.730  77.530  1.00  0.00           H
ATOM   3758 HG12 VAL F  39      84.180 135.970  78.810  1.00  0.00           H
ATOM   3759 HG13 VAL F  39      85.520 135.290  77.990  1.00  0.00           H
ATOM   3760  CG2 VAL F  39      83.120 133.850  80.020  1.00  0.00           C
ATOM   3761 HG21 VAL F  39      82.940 134.710  80.700  1.00  0.00           H
ATOM   3762 HG22 VAL F  39      82.440 133.940  79.150  1.00  0.00           H
ATOM   3763 HG23 VAL F  39      82.870 132.840  80.420  1.00  0.00           H
ATOM   3764  C   VAL F  39      86.300 132.820  78.130  1.00  0.00           C
ATOM   3765  O   VAL F  39      87.210 133.250  78.780  1.00  0.00           O
ATOM   3766  N   VAL F  40      86.460 132.480  76.860  1.00  0.00           N
ATOM   3767  HN  VAL F  40      85.810 131.920  76.350  1.00  0.00           H
ATOM   3768  CA  VAL F  40      87.680 132.840  76.190  1.00  0.00           C
ATOM   3769  HA  VAL F  40      88.450 133.150  76.870  1.00  0.00           H
ATOM   3770  CB  VAL F  40      88.430 131.700  75.490  1.00  0.00           C
ATOM   3771  HB  VAL F  40      87.810 131.150  74.740  1.00  0.00           H
ATOM   3772  CG1 VAL F  40      89.780 132.290  74.760  1.00  0.00           C
ATOM   3773 HG11 VAL F  40      90.290 133.100  75.310  1.00  0.00           H
ATOM   3774 HG12 VAL F  40      90.460 131.430  74.590  1.00  0.00           H
ATOM   3775 HG13 VAL F  40      89.410 132.670  73.780  1.00  0.00           H
ATOM   3776  CG2 VAL F  40      88.900 130.710  76.600  1.00  0.00           C
ATOM   3777 HG21 VAL F  40      89.870 131.100  76.980  1.00  0.00           H
ATOM   3778 HG22 VAL F  40      88.170 130.600  77.430  1.00  0.00           H
ATOM   3779 HG23 VAL F  40      89.130 129.690  76.200  1.00  0.00           H
ATOM   3780  C   VAL F  40      87.470 133.880  75.080  1.00  0.00           C
ATOM   3781  O   VAL F  40      86.900 133.570  74.030  1.00  0.00           O
ATOM   3782  N   ILE F  41      87.960 135.080  75.280  1.00  0.00           N
ATOM   3783  HN  ILE F  41      88.320 135.300  76.180  1.00  0.00           H
ATOM   3784  CA  ILE F  41      87.830 136.140  74.280  1.00  0.00           C
ATOM   3785  HA  ILE F  41      87.440 135.720  73.370  1.00  0.00           H
ATOM   3786  CB  ILE F  41      86.960 137.330  74.790  1.00  0.00           C
ATOM   3787  HB  ILE F  41      87.530 137.700  75.670  1.00  0.00           H
ATOM   3788  CG2 ILE F  41      86.860 138.460  73.670  1.00  0.00           C
ATOM   3789 HG21 ILE F  41      87.840 138.890  73.360  1.00  0.00           H
ATOM   3790 HG22 ILE F  41      86.250 137.960  72.880  1.00  0.00           H
ATOM   3791 HG23 ILE F  41      86.240 139.290  74.070  1.00  0.00           H
ATOM   3792  CG1 ILE F  41      85.640 136.770  75.330  1.00  0.00           C
ATOM   3793 HG11 ILE F  41      85.720 135.980  76.110  1.00  0.00           H
ATOM   3794 HG12 ILE F  41      85.160 136.230  74.490  1.00  0.00           H
ATOM   3795  CD  ILE F  41      84.760 137.900  75.830  1.00  0.00           C
ATOM   3796  HD1 ILE F  41      85.200 138.560  76.610  1.00  0.00           H
ATOM   3797  HD2 ILE F  41      84.370 138.430  74.940  1.00  0.00           H
ATOM   3798  HD3 ILE F  41      83.840 137.470  76.290  1.00  0.00           H
ATOM   3799  C   ILE F  41      89.230 136.650  73.930  1.00  0.00           C
ATOM   3800  O   ILE F  41      90.060 137.210  74.670  1.00  0.00           O
ATOM   3801  N   ALA F  42      89.500 136.350  72.660  1.00  0.00           N
ATOM   3802  HN  ALA F  42      88.650 136.120  72.190  1.00  0.00           H
ATOM   3803  CA  ALA F  42      90.700 136.390  71.900  1.00  0.00           C
ATOM   3804  HA  ALA F  42      91.340 136.810  72.660  1.00  0.00           H
ATOM   3805  CB  ALA F  42      91.120 134.930  71.600  1.00  0.00           C
ATOM   3806  HB1 ALA F  42      91.900 134.900  70.810  1.00  0.00           H
ATOM   3807  HB2 ALA F  42      91.560 134.480  72.510  1.00  0.00           H
ATOM   3808  HB3 ALA F  42      90.260 134.310  71.260  1.00  0.00           H
ATOM   3809  C   ALA F  42      90.380 137.300  70.630  1.00  0.00           C
ATOM   3810  O   ALA F  42      89.190 137.400  70.180  1.00  0.00           O
ATOM   3811  N   NME F  43      91.370 137.950  70.110  1.00  0.00           N
ATOM   3812  HN  NME F  43      92.250 137.930  70.570  1.00  0.00           H
ATOM   3813  CH3 NME F  43      91.110 138.800  68.980  1.00  0.00           C
ATOM   3814 HH31 NME F  43      91.830 139.600  68.710  1.00  0.00           H
ATOM   3815 HH32 NME F  43      91.070 138.170  68.070  1.00  0.00           H
ATOM   3816 HH33 NME F  43      90.190 139.380  69.190  1.00  0.00           H
ATOM   3817  CH3 ACE G   0      57.680 161.660  57.110  1.00  0.00           C
ATOM   3818 HH31 ACE G   0      58.420 161.940  57.890  1.00  0.00           H
ATOM   3819 HH32 ACE G   0      58.180 161.900  56.150  1.00  0.00           H
ATOM   3820 HH33 ACE G   0      56.780 162.310  56.990  1.00  0.00           H
ATOM   3821  C   ACE G   0      57.280 160.230  57.130  1.00  0.00           C
ATOM   3822  O   ACE G   0      56.440 159.830  57.920  1.00  0.00           O
ATOM   3823  N   ASP G   1      57.960 159.440  56.320  1.00  0.00           N
ATOM   3824  HN  ASP G   1      58.700 159.830  55.780  1.00  0.00           H
ATOM   3825  CA  ASP G   1      57.700 158.040  56.170  1.00  0.00           C
ATOM   3826  HA  ASP G   1      56.660 157.970  55.890  1.00  0.00           H
ATOM   3827  CB  ASP G   1      58.700 157.390  55.160  1.00  0.00           C
ATOM   3828  HB1 ASP G   1      58.580 156.300  55.030  1.00  0.00           H
ATOM   3829  HB2 ASP G   1      59.760 157.580  55.420  1.00  0.00           H
ATOM   3830  CG  ASP G   1      58.430 157.980  53.730  1.00  0.00           C
ATOM   3831  OD1 ASP G   1      57.440 158.730  53.410  1.00  0.00           O
ATOM   3832  OD2 ASP G   1      59.110 157.450  52.880  1.00  0.00           O
ATOM   3833  C   ASP G   1      57.790 157.140  57.450  1.00  0.00           C
ATOM   3834  O   ASP G   1      58.730 157.250  58.220  1.00  0.00           O
ATOM   3835  N   ALA G   2      56.850 156.220  57.590  1.00  0.00           N
ATOM   3836  HN  ALA G   2      56.140 156.150  56.900  1.00  0.00           H
ATOM   3837  CA  ALA G   2      56.990 155.050  58.380  1.00  0.00           C
ATOM   3838  HA  ALA G   2      57.070 155.300  59.430  1.00  0.00           H
ATOM   3839  CB  ALA G   2      55.720 154.230  58.260  1.00  0.00           C
ATOM   3840  HB1 ALA G   2      54.820 154.860  58.420  1.00  0.00           H
ATOM   3841  HB2 ALA G   2      55.640 153.750  57.260  1.00  0.00           H
ATOM   3842  HB3 ALA G   2      55.660 153.370  58.960  1.00  0.00           H
ATOM   3843  C   ALA G   2      58.180 154.160  58.020  1.00  0.00           C
ATOM   3844  O   ALA G   2      58.530 154.060  56.800  1.00  0.00           O
ATOM   3845  N   GLU G   3      58.790 153.530  59.000  1.00  0.00           N
ATOM   3846  HN  GLU G   3      58.380 153.630  59.910  1.00  0.00           H
ATOM   3847  CA  GLU G   3      59.950 152.680  58.980  1.00  0.00           C
ATOM   3848  HA  GLU G   3      60.620 153.200  58.310  1.00  0.00           H
ATOM   3849  CB  GLU G   3      60.590 152.580  60.370  1.00  0.00           C
ATOM   3850  HB1 GLU G   3      61.340 151.760  60.450  1.00  0.00           H
ATOM   3851  HB2 GLU G   3      59.880 152.270  61.160  1.00  0.00           H
ATOM   3852  CG  GLU G   3      61.350 153.910  60.720  1.00  0.00           C
ATOM   3853  HG1 GLU G   3      61.070 154.770  60.080  1.00  0.00           H
ATOM   3854  HG2 GLU G   3      62.440 153.820  60.520  1.00  0.00           H
ATOM   3855  CD  GLU G   3      61.190 154.310  62.160  1.00  0.00           C
ATOM   3856  OE1 GLU G   3      60.640 155.380  62.340  1.00  0.00           O
ATOM   3857  OE2 GLU G   3      61.630 153.630  63.100  1.00  0.00           O
ATOM   3858  C   GLU G   3      59.790 151.310  58.340  1.00  0.00           C
ATOM   3859  O   GLU G   3      58.760 150.710  58.420  1.00  0.00           O
ATOM   3860  N   PHE G   4      60.870 150.820  57.690  1.00  0.00           N
ATOM   3861  HN  PHE G   4      61.680 151.390  57.730  1.00  0.00           H
ATOM   3862  CA  PHE G   4      60.970 149.550  57.080  1.00  0.00           C
ATOM   3863  HA  PHE G   4      60.130 148.900  57.250  1.00  0.00           H
ATOM   3864  CB  PHE G   4      61.200 149.790  55.590  1.00  0.00           C
ATOM   3865  HB1 PHE G   4      62.030 150.450  55.250  1.00  0.00           H
ATOM   3866  HB2 PHE G   4      60.240 150.220  55.240  1.00  0.00           H
ATOM   3867  CG  PHE G   4      61.370 148.450  54.780  1.00  0.00           C
ATOM   3868  CD1 PHE G   4      62.650 147.970  54.440  1.00  0.00           C
ATOM   3869  HD1 PHE G   4      63.520 148.520  54.780  1.00  0.00           H
ATOM   3870  CE1 PHE G   4      62.770 146.690  53.970  1.00  0.00           C
ATOM   3871  HE1 PHE G   4      63.770 146.310  53.810  1.00  0.00           H
ATOM   3872  CZ  PHE G   4      61.650 145.860  53.720  1.00  0.00           C
ATOM   3873  HZ  PHE G   4      61.730 144.930  53.180  1.00  0.00           H
ATOM   3874  CD2 PHE G   4      60.210 147.640  54.540  1.00  0.00           C
ATOM   3875  HD2 PHE G   4      59.200 147.940  54.730  1.00  0.00           H
ATOM   3876  CE2 PHE G   4      60.370 146.310  54.020  1.00  0.00           C
ATOM   3877  HE2 PHE G   4      59.500 145.690  53.850  1.00  0.00           H
ATOM   3878  C   PHE G   4      62.250 148.870  57.680  1.00  0.00           C
ATOM   3879  O   PHE G   4      63.300 149.480  57.840  1.00  0.00           O
ATOM   3880  N   ARG G   5      62.090 147.610  58.100  1.00  0.00           N
ATOM   3881  HN  ARG G   5      61.150 147.300  58.050  1.00  0.00           H
ATOM   3882  CA  ARG G   5      63.020 146.880  58.840  1.00  0.00           C
ATOM   3883  HA  ARG G   5      63.950 147.430  58.850  1.00  0.00           H
ATOM   3884  CB  ARG G   5      62.720 146.580  60.360  1.00  0.00           C
ATOM   3885  HB1 ARG G   5      63.450 145.850  60.760  1.00  0.00           H
ATOM   3886  HB2 ARG G   5      61.720 146.100  60.490  1.00  0.00           H
ATOM   3887  CG  ARG G   5      62.800 147.830  61.250  1.00  0.00           C
ATOM   3888  HG1 ARG G   5      62.260 148.690  60.790  1.00  0.00           H
ATOM   3889  HG2 ARG G   5      63.800 148.270  61.470  1.00  0.00           H
ATOM   3890  CD  ARG G   5      62.170 147.690  62.650  1.00  0.00           C
ATOM   3891  HD1 ARG G   5      61.220 147.130  62.690  1.00  0.00           H
ATOM   3892  HD2 ARG G   5      62.130 148.600  63.280  1.00  0.00           H
ATOM   3893  NE  ARG G   5      63.090 146.760  63.380  1.00  0.00           N
ATOM   3894  HE  ARG G   5      63.780 146.180  62.940  1.00  0.00           H
ATOM   3895  CZ  ARG G   5      62.760 146.340  64.570  1.00  0.00           C
ATOM   3896  NH1 ARG G   5      61.950 146.890  65.410  1.00  0.00           N
ATOM   3897 HH11 ARG G   5      61.340 147.660  65.210  1.00  0.00           H
ATOM   3898 HH12 ARG G   5      61.960 146.700  66.390  1.00  0.00           H
ATOM   3899  NH2 ARG G   5      63.360 145.240  64.980  1.00  0.00           N
ATOM   3900 HH21 ARG G   5      63.920 144.720  64.330  1.00  0.00           H
ATOM   3901 HH22 ARG G   5      62.990 144.840  65.820  1.00  0.00           H
ATOM   3902  C   ARG G   5      63.350 145.600  58.060  1.00  0.00           C
ATOM   3903  O   ARG G   5      62.510 144.830  57.630  1.00  0.00           O
ATOM   3904  N   HIS G   6      64.660 145.360  57.910  1.00  0.00           N
ATOM   3905  HN  HIS G   6      65.380 145.960  58.250  1.00  0.00           H
ATOM   3906  CA  HIS G   6      65.120 144.190  57.200  1.00  0.00           C
ATOM   3907  HA  HIS G   6      64.210 143.660  56.910  1.00  0.00           H
ATOM   3908  CB  HIS G   6      65.980 144.590  55.940  1.00  0.00           C
ATOM   3909  HB1 HIS G   6      66.970 144.990  56.230  1.00  0.00           H
ATOM   3910  HB2 HIS G   6      65.430 145.330  55.320  1.00  0.00           H
ATOM   3911  ND1 HIS G   6      65.940 143.240  53.880  1.00  0.00           N
ATOM   3912  CG  HIS G   6      66.420 143.390  55.150  1.00  0.00           C
ATOM   3913  CE1 HIS G   6      66.730 142.320  53.330  1.00  0.00           C
ATOM   3914  HE1 HIS G   6      66.670 142.010  52.280  1.00  0.00           H
ATOM   3915  NE2 HIS G   6      67.630 141.850  54.180  1.00  0.00           N
ATOM   3916  HE2 HIS G   6      68.260 141.090  54.020  1.00  0.00           H
ATOM   3917  CD2 HIS G   6      67.470 142.540  55.360  1.00  0.00           C
ATOM   3918  HD2 HIS G   6      68.060 142.460  56.270  1.00  0.00           H
ATOM   3919  C   HIS G   6      65.780 143.180  58.150  1.00  0.00           C
ATOM   3920  O   HIS G   6      66.930 143.410  58.530  1.00  0.00           O
ATOM   3921  N   ASP G   7      65.120 142.040  58.490  1.00  0.00           N
ATOM   3922  HN  ASP G   7      64.240 141.850  58.060  1.00  0.00           H
ATOM   3923  CA  ASP G   7      65.740 141.140  59.380  1.00  0.00           C
ATOM   3924  HA  ASP G   7      66.550 141.610  59.910  1.00  0.00           H
ATOM   3925  CB  ASP G   7      64.660 140.430  60.320  1.00  0.00           C
ATOM   3926  HB1 ASP G   7      64.980 139.390  60.570  1.00  0.00           H
ATOM   3927  HB2 ASP G   7      63.660 140.370  59.840  1.00  0.00           H
ATOM   3928  CG  ASP G   7      64.500 141.250  61.570  1.00  0.00           C
ATOM   3929  OD1 ASP G   7      64.860 140.750  62.660  1.00  0.00           O
ATOM   3930  OD2 ASP G   7      64.080 142.430  61.510  1.00  0.00           O
ATOM   3931  C   ASP G   7      66.500 140.110  58.500  1.00  0.00           C
ATOM   3932  O   ASP G   7      65.990 139.510  57.540  1.00  0.00           O
ATOM   3933  N   SER G   8      67.740 139.760  58.850  1.00  0.00           N
ATOM   3934  HN  SER G   8      68.240 140.120  59.630  1.00  0.00           H
ATOM   3935  CA  SER G   8      68.570 138.670  58.240  1.00  0.00           C
ATOM   3936  HA  SER G   8      67.990 137.980  57.650  1.00  0.00           H
ATOM   3937  CB  SER G   8      69.610 139.200  57.200  1.00  0.00           C
ATOM   3938  HB1 SER G   8      69.000 139.750  56.450  1.00  0.00           H
ATOM   3939  HB2 SER G   8      70.080 138.400  56.590  1.00  0.00           H
ATOM   3940  OG  SER G   8      70.620 140.060  57.820  1.00  0.00           O
ATOM   3941  HG1 SER G   8      70.220 140.630  58.480  1.00  0.00           H
ATOM   3942  C   SER G   8      69.360 137.850  59.260  1.00  0.00           C
ATOM   3943  O   SER G   8      70.210 137.060  58.870  1.00  0.00           O
ATOM   3944  N   GLY G   9      69.180 138.010  60.580  1.00  0.00           N
ATOM   3945  HN  GLY G   9      68.520 138.640  60.980  1.00  0.00           H
ATOM   3946  CA  GLY G   9      70.010 137.430  61.610  1.00  0.00           C
ATOM   3947  HA1 GLY G   9      71.040 137.680  61.380  1.00  0.00           H
ATOM   3948  HA2 GLY G   9      69.650 137.840  62.550  1.00  0.00           H
ATOM   3949  C   GLY G   9      69.920 135.850  61.820  1.00  0.00           C
ATOM   3950  O   GLY G   9      68.900 135.240  61.520  1.00  0.00           O
ATOM   3951  N   TYR G  10      70.920 135.340  62.540  1.00  0.00           N
ATOM   3952  HN  TYR G  10      71.690 135.930  62.780  1.00  0.00           H
ATOM   3953  CA  TYR G  10      71.210 133.890  62.690  1.00  0.00           C
ATOM   3954  HA  TYR G  10      70.730 133.280  61.940  1.00  0.00           H
ATOM   3955  CB  TYR G  10      72.690 133.620  62.520  1.00  0.00           C
ATOM   3956  HB1 TYR G  10      72.950 132.580  62.840  1.00  0.00           H
ATOM   3957  HB2 TYR G  10      73.180 134.320  63.230  1.00  0.00           H
ATOM   3958  CG  TYR G  10      73.150 133.830  61.110  1.00  0.00           C
ATOM   3959  CD1 TYR G  10      73.470 135.120  60.770  1.00  0.00           C
ATOM   3960  HD1 TYR G  10      73.390 135.850  61.560  1.00  0.00           H
ATOM   3961  CE1 TYR G  10      73.950 135.370  59.460  1.00  0.00           C
ATOM   3962  HE1 TYR G  10      74.350 136.360  59.280  1.00  0.00           H
ATOM   3963  CZ  TYR G  10      74.180 134.290  58.530  1.00  0.00           C
ATOM   3964  OH  TYR G  10      74.820 134.440  57.340  1.00  0.00           O
ATOM   3965  HH  TYR G  10      74.510 133.740  56.750  1.00  0.00           H
ATOM   3966  CD2 TYR G  10      73.260 132.780  60.130  1.00  0.00           C
ATOM   3967  HD2 TYR G  10      72.900 131.870  60.590  1.00  0.00           H
ATOM   3968  CE2 TYR G  10      73.870 132.980  58.940  1.00  0.00           C
ATOM   3969  HE2 TYR G  10      74.110 132.170  58.270  1.00  0.00           H
ATOM   3970  C   TYR G  10      70.740 133.520  64.130  1.00  0.00           C
ATOM   3971  O   TYR G  10      71.260 134.110  65.100  1.00  0.00           O
ATOM   3972  N   GLU G  11      69.960 132.470  64.330  1.00  0.00           N
ATOM   3973  HN  GLU G  11      69.490 131.950  63.630  1.00  0.00           H
ATOM   3974  CA  GLU G  11      69.390 132.310  65.620  1.00  0.00           C
ATOM   3975  HA  GLU G  11      69.960 132.860  66.370  1.00  0.00           H
ATOM   3976  CB  GLU G  11      67.980 132.880  65.600  1.00  0.00           C
ATOM   3977  HB1 GLU G  11      67.500 132.500  66.530  1.00  0.00           H
ATOM   3978  HB2 GLU G  11      67.470 132.470  64.700  1.00  0.00           H
ATOM   3979  CG  GLU G  11      67.920 134.420  65.630  1.00  0.00           C
ATOM   3980  HG1 GLU G  11      68.290 134.720  64.630  1.00  0.00           H
ATOM   3981  HG2 GLU G  11      68.600 134.830  66.400  1.00  0.00           H
ATOM   3982  CD  GLU G  11      66.520 134.960  65.810  1.00  0.00           C
ATOM   3983  OE1 GLU G  11      66.010 135.710  64.970  1.00  0.00           O
ATOM   3984  OE2 GLU G  11      65.850 134.690  66.840  1.00  0.00           O
ATOM   3985  C   GLU G  11      69.370 130.900  66.030  1.00  0.00           C
ATOM   3986  O   GLU G  11      68.700 130.040  65.430  1.00  0.00           O
ATOM   3987  N   VAL G  12      70.000 130.500  67.140  1.00  0.00           N
ATOM   3988  HN  VAL G  12      70.470 131.240  67.600  1.00  0.00           H
ATOM   3989  CA  VAL G  12      70.120 129.140  67.690  1.00  0.00           C
ATOM   3990  HA  VAL G  12      69.460 128.560  67.060  1.00  0.00           H
ATOM   3991  CB  VAL G  12      71.580 128.700  67.660  1.00  0.00           C
ATOM   3992  HB  VAL G  12      72.300 129.280  68.270  1.00  0.00           H
ATOM   3993  CG1 VAL G  12      71.690 127.160  68.040  1.00  0.00           C
ATOM   3994 HG11 VAL G  12      71.100 126.590  67.290  1.00  0.00           H
ATOM   3995 HG12 VAL G  12      72.720 126.760  68.160  1.00  0.00           H
ATOM   3996 HG13 VAL G  12      71.190 127.060  69.030  1.00  0.00           H
ATOM   3997  CG2 VAL G  12      71.980 128.650  66.230  1.00  0.00           C
ATOM   3998 HG21 VAL G  12      72.100 129.650  65.770  1.00  0.00           H
ATOM   3999 HG22 VAL G  12      72.990 128.200  66.120  1.00  0.00           H
ATOM   4000 HG23 VAL G  12      71.230 128.120  65.600  1.00  0.00           H
ATOM   4001  C   VAL G  12      69.480 129.010  68.980  1.00  0.00           C
ATOM   4002  O   VAL G  12      69.990 129.550  69.960  1.00  0.00           O
ATOM   4003  N   HIS G  13      68.330 128.350  69.110  1.00  0.00           N
ATOM   4004  HN  HIS G  13      67.920 127.870  68.350  1.00  0.00           H
ATOM   4005  CA  HIS G  13      67.500 128.410  70.260  1.00  0.00           C
ATOM   4006  HA  HIS G  13      68.060 128.910  71.040  1.00  0.00           H
ATOM   4007  CB  HIS G  13      66.170 129.060  69.900  1.00  0.00           C
ATOM   4008  HB1 HIS G  13      65.380 129.000  70.680  1.00  0.00           H
ATOM   4009  HB2 HIS G  13      65.700 128.600  69.010  1.00  0.00           H
ATOM   4010  ND1 HIS G  13      65.830 131.410  70.610  1.00  0.00           N
ATOM   4011  CG  HIS G  13      66.120 130.540  69.570  1.00  0.00           C
ATOM   4012  CE1 HIS G  13      65.890 132.630  69.980  1.00  0.00           C
ATOM   4013  HE1 HIS G  13      65.680 133.600  70.430  1.00  0.00           H
ATOM   4014  NE2 HIS G  13      66.100 132.520  68.670  1.00  0.00           N
ATOM   4015  HE2 HIS G  13      65.980 133.260  68.010  1.00  0.00           H
ATOM   4016  CD2 HIS G  13      66.300 131.150  68.370  1.00  0.00           C
ATOM   4017  HD2 HIS G  13      66.390 130.620  67.430  1.00  0.00           H
ATOM   4018  C   HIS G  13      67.040 127.060  70.950  1.00  0.00           C
ATOM   4019  O   HIS G  13      66.440 126.190  70.380  1.00  0.00           O
ATOM   4020  N   HIS G  14      67.460 126.860  72.270  1.00  0.00           N
ATOM   4021  HN  HIS G  14      68.030 127.600  72.620  1.00  0.00           H
ATOM   4022  CA  HIS G  14      67.010 125.900  73.310  1.00  0.00           C
ATOM   4023  HA  HIS G  14      67.400 126.270  74.240  1.00  0.00           H
ATOM   4024  CB  HIS G  14      65.490 125.940  73.380  1.00  0.00           C
ATOM   4025  HB1 HIS G  14      65.070 125.280  74.170  1.00  0.00           H
ATOM   4026  HB2 HIS G  14      65.010 125.630  72.420  1.00  0.00           H
ATOM   4027  ND1 HIS G  14      64.870 127.770  74.920  1.00  0.00           N
ATOM   4028  CG  HIS G  14      64.820 127.280  73.660  1.00  0.00           C
ATOM   4029  CE1 HIS G  14      64.120 128.860  74.800  1.00  0.00           C
ATOM   4030  HE1 HIS G  14      63.940 129.680  75.490  1.00  0.00           H
ATOM   4031  NE2 HIS G  14      63.570 129.010  73.560  1.00  0.00           N
ATOM   4032  HE2 HIS G  14      62.950 129.750  73.320  1.00  0.00           H
ATOM   4033  CD2 HIS G  14      64.010 127.960  72.800  1.00  0.00           C
ATOM   4034  HD2 HIS G  14      63.940 127.840  71.730  1.00  0.00           H
ATOM   4035  C   HIS G  14      67.380 124.440  73.050  1.00  0.00           C
ATOM   4036  O   HIS G  14      66.880 123.500  73.700  1.00  0.00           O
ATOM   4037  N   GLN G  15      68.310 124.090  72.130  1.00  0.00           N
ATOM   4038  HN  GLN G  15      68.710 124.850  71.620  1.00  0.00           H
ATOM   4039  CA  GLN G  15      68.650 122.710  71.880  1.00  0.00           C
ATOM   4040  HA  GLN G  15      67.700 122.330  71.530  1.00  0.00           H
ATOM   4041  CB  GLN G  15      69.720 122.610  70.710  1.00  0.00           C
ATOM   4042  HB1 GLN G  15      69.930 121.530  70.540  1.00  0.00           H
ATOM   4043  HB2 GLN G  15      70.650 123.130  71.010  1.00  0.00           H
ATOM   4044  CG  GLN G  15      69.250 123.080  69.300  1.00  0.00           C
ATOM   4045  HG1 GLN G  15      68.350 122.450  69.120  1.00  0.00           H
ATOM   4046  HG2 GLN G  15      69.970 122.880  68.480  1.00  0.00           H
ATOM   4047  CD  GLN G  15      69.180 124.600  69.300  1.00  0.00           C
ATOM   4048  OE1 GLN G  15      69.880 125.320  70.030  1.00  0.00           O
ATOM   4049  NE2 GLN G  15      68.310 125.070  68.360  1.00  0.00           N
ATOM   4050 HE21 GLN G  15      67.860 124.420  67.750  1.00  0.00           H
ATOM   4051 HE22 GLN G  15      67.910 125.970  68.470  1.00  0.00           H
ATOM   4052  C   GLN G  15      69.090 121.750  72.950  1.00  0.00           C
ATOM   4053  O   GLN G  15      69.800 122.190  73.870  1.00  0.00           O
ATOM   4054  N   LYS G  16      68.810 120.500  72.880  1.00  0.00           N
ATOM   4055  HN  LYS G  16      68.380 120.200  72.030  1.00  0.00           H
ATOM   4056  CA  LYS G  16      69.170 119.480  73.900  1.00  0.00           C
ATOM   4057  HA  LYS G  16      69.520 120.010  74.780  1.00  0.00           H
ATOM   4058  CB  LYS G  16      67.860 118.760  74.300  1.00  0.00           C
ATOM   4059  HB1 LYS G  16      67.960 117.980  75.090  1.00  0.00           H
ATOM   4060  HB2 LYS G  16      67.460 118.110  73.500  1.00  0.00           H
ATOM   4061  CG  LYS G  16      66.700 119.650  74.780  1.00  0.00           C
ATOM   4062  HG1 LYS G  16      65.760 119.080  74.970  1.00  0.00           H
ATOM   4063  HG2 LYS G  16      66.390 120.360  73.990  1.00  0.00           H
ATOM   4064  CD  LYS G  16      67.120 120.470  76.030  1.00  0.00           C
ATOM   4065  HD1 LYS G  16      67.710 119.940  76.810  1.00  0.00           H
ATOM   4066  HD2 LYS G  16      67.750 121.300  75.660  1.00  0.00           H
ATOM   4067  CE  LYS G  16      65.910 121.130  76.730  1.00  0.00           C
ATOM   4068  HE1 LYS G  16      65.290 121.770  76.070  1.00  0.00           H
ATOM   4069  HE2 LYS G  16      66.230 121.710  77.630  1.00  0.00           H
ATOM   4070  NZ  LYS G  16      64.850 120.090  77.070  1.00  0.00           N
ATOM   4071  HZ1 LYS G  16      64.680 120.310  78.070  1.00  0.00           H
ATOM   4072  HZ2 LYS G  16      63.980 120.290  76.530  1.00  0.00           H
ATOM   4073  HZ3 LYS G  16      65.230 119.120  77.020  1.00  0.00           H
ATOM   4074  C   LYS G  16      70.200 118.440  73.350  1.00  0.00           C
ATOM   4075  O   LYS G  16      70.100 117.860  72.210  1.00  0.00           O
ATOM   4076  N   LEU G  17      71.270 118.160  74.120  1.00  0.00           N
ATOM   4077  HN  LEU G  17      71.550 118.710  74.890  1.00  0.00           H
ATOM   4078  CA  LEU G  17      72.080 116.970  73.900  1.00  0.00           C
ATOM   4079  HA  LEU G  17      71.630 116.320  73.160  1.00  0.00           H
ATOM   4080  CB  LEU G  17      73.460 117.500  73.530  1.00  0.00           C
ATOM   4081  HB1 LEU G  17      73.840 118.090  74.400  1.00  0.00           H
ATOM   4082  HB2 LEU G  17      73.380 118.290  72.750  1.00  0.00           H
ATOM   4083  CG  LEU G  17      74.490 116.630  72.880  1.00  0.00           C
ATOM   4084  HG  LEU G  17      75.360 117.120  72.390  1.00  0.00           H
ATOM   4085  CD1 LEU G  17      75.060 115.570  73.820  1.00  0.00           C
ATOM   4086 HD11 LEU G  17      74.360 114.780  74.170  1.00  0.00           H
ATOM   4087 HD12 LEU G  17      75.700 114.970  73.140  1.00  0.00           H
ATOM   4088 HD13 LEU G  17      75.710 116.000  74.610  1.00  0.00           H
ATOM   4089  CD2 LEU G  17      73.740 116.040  71.650  1.00  0.00           C
ATOM   4090 HD21 LEU G  17      74.440 115.590  70.920  1.00  0.00           H
ATOM   4091 HD22 LEU G  17      73.220 115.080  71.840  1.00  0.00           H
ATOM   4092 HD23 LEU G  17      73.100 116.800  71.160  1.00  0.00           H
ATOM   4093  C   LEU G  17      72.030 116.200  75.160  1.00  0.00           C
ATOM   4094  O   LEU G  17      72.340 116.700  76.280  1.00  0.00           O
ATOM   4095  N   VAL G  18      71.580 114.910  75.130  1.00  0.00           N
ATOM   4096  HN  VAL G  18      71.380 114.450  74.260  1.00  0.00           H
ATOM   4097  CA  VAL G  18      71.410 114.040  76.290  1.00  0.00           C
ATOM   4098  HA  VAL G  18      71.910 114.490  77.140  1.00  0.00           H
ATOM   4099  CB  VAL G  18      69.950 113.830  76.490  1.00  0.00           C
ATOM   4100  HB  VAL G  18      69.340 113.480  75.620  1.00  0.00           H
ATOM   4101  CG1 VAL G  18      69.630 112.960  77.690  1.00  0.00           C
ATOM   4102 HG11 VAL G  18      69.980 113.370  78.670  1.00  0.00           H
ATOM   4103 HG12 VAL G  18      68.540 112.910  77.880  1.00  0.00           H
ATOM   4104 HG13 VAL G  18      69.890 111.890  77.620  1.00  0.00           H
ATOM   4105  CG2 VAL G  18      69.280 115.210  76.820  1.00  0.00           C
ATOM   4106 HG21 VAL G  18      69.150 115.770  75.870  1.00  0.00           H
ATOM   4107 HG22 VAL G  18      68.300 115.180  77.350  1.00  0.00           H
ATOM   4108 HG23 VAL G  18      70.010 115.760  77.450  1.00  0.00           H
ATOM   4109  C   VAL G  18      72.130 112.680  75.970  1.00  0.00           C
ATOM   4110  O   VAL G  18      72.060 112.090  74.910  1.00  0.00           O
ATOM   4111  N   PHE G  19      72.810 112.090  76.990  1.00  0.00           N
ATOM   4112  HN  PHE G  19      72.920 112.540  77.870  1.00  0.00           H
ATOM   4113  CA  PHE G  19      73.370 110.760  77.010  1.00  0.00           C
ATOM   4114  HA  PHE G  19      73.490 110.380  76.000  1.00  0.00           H
ATOM   4115  CB  PHE G  19      74.680 110.840  77.790  1.00  0.00           C
ATOM   4116  HB1 PHE G  19      75.190 109.880  78.030  1.00  0.00           H
ATOM   4117  HB2 PHE G  19      74.670 111.270  78.820  1.00  0.00           H
ATOM   4118  CG  PHE G  19      75.670 111.650  76.960  1.00  0.00           C
ATOM   4119  CD1 PHE G  19      76.400 111.010  75.960  1.00  0.00           C
ATOM   4120  HD1 PHE G  19      76.260 109.960  75.760  1.00  0.00           H
ATOM   4121  CE1 PHE G  19      77.260 111.710  75.140  1.00  0.00           C
ATOM   4122  HE1 PHE G  19      77.930 111.120  74.530  1.00  0.00           H
ATOM   4123  CZ  PHE G  19      77.480 113.120  75.320  1.00  0.00           C
ATOM   4124  HZ  PHE G  19      78.240 113.690  74.800  1.00  0.00           H
ATOM   4125  CD2 PHE G  19      75.800 113.020  77.160  1.00  0.00           C
ATOM   4126  HD2 PHE G  19      75.240 113.500  77.950  1.00  0.00           H
ATOM   4127  CE2 PHE G  19      76.740 113.720  76.380  1.00  0.00           C
ATOM   4128  HE2 PHE G  19      76.740 114.790  76.550  1.00  0.00           H
ATOM   4129  C   PHE G  19      72.250 109.880  77.540  1.00  0.00           C
ATOM   4130  O   PHE G  19      71.420 109.400  76.810  1.00  0.00           O
ATOM   4131  N   PHE G  20      72.230 109.630  78.840  1.00  0.00           N
ATOM   4132  HN  PHE G  20      72.900 110.040  79.460  1.00  0.00           H
ATOM   4133  CA  PHE G  20      71.340 108.790  79.550  1.00  0.00           C
ATOM   4134  HA  PHE G  20      70.990 108.010  78.890  1.00  0.00           H
ATOM   4135  CB  PHE G  20      71.880 108.020  80.760  1.00  0.00           C
ATOM   4136  HB1 PHE G  20      71.060 107.330  81.060  1.00  0.00           H
ATOM   4137  HB2 PHE G  20      72.200 108.650  81.620  1.00  0.00           H
ATOM   4138  CG  PHE G  20      73.070 107.160  80.320  1.00  0.00           C
ATOM   4139  CD1 PHE G  20      74.330 107.530  80.800  1.00  0.00           C
ATOM   4140  HD1 PHE G  20      74.490 108.400  81.420  1.00  0.00           H
ATOM   4141  CE1 PHE G  20      75.490 106.840  80.540  1.00  0.00           C
ATOM   4142  HE1 PHE G  20      76.380 107.140  81.070  1.00  0.00           H
ATOM   4143  CZ  PHE G  20      75.380 105.710  79.730  1.00  0.00           C
ATOM   4144  HZ  PHE G  20      76.300 105.240  79.420  1.00  0.00           H
ATOM   4145  CD2 PHE G  20      72.990 106.110  79.350  1.00  0.00           C
ATOM   4146  HD2 PHE G  20      72.050 105.880  78.880  1.00  0.00           H
ATOM   4147  CE2 PHE G  20      74.210 105.370  79.100  1.00  0.00           C
ATOM   4148  HE2 PHE G  20      74.210 104.550  78.400  1.00  0.00           H
ATOM   4149  C   PHE G  20      70.030 109.590  79.790  1.00  0.00           C
ATOM   4150  O   PHE G  20      70.000 110.290  80.800  1.00  0.00           O
ATOM   4151  N   ALA G  21      68.890 109.360  79.020  1.00  0.00           N
ATOM   4152  HN  ALA G  21      68.820 108.760  78.230  1.00  0.00           H
ATOM   4153  CA  ALA G  21      67.610 109.930  79.460  1.00  0.00           C
ATOM   4154  HA  ALA G  21      67.760 110.740  80.160  1.00  0.00           H
ATOM   4155  CB  ALA G  21      66.770 110.430  78.250  1.00  0.00           C
ATOM   4156  HB1 ALA G  21      66.410 109.630  77.570  1.00  0.00           H
ATOM   4157  HB2 ALA G  21      65.900 111.060  78.510  1.00  0.00           H
ATOM   4158  HB3 ALA G  21      67.430 111.090  77.650  1.00  0.00           H
ATOM   4159  C   ALA G  21      66.660 109.040  80.280  1.00  0.00           C
ATOM   4160  O   ALA G  21      65.470 109.400  80.600  1.00  0.00           O
ATOM   4161  N   GLU G  22      67.040 107.810  80.550  1.00  0.00           N
ATOM   4162  HN  GLU G  22      67.760 107.320  80.060  1.00  0.00           H
ATOM   4163  CA  GLU G  22      66.310 106.900  81.390  1.00  0.00           C
ATOM   4164  HA  GLU G  22      65.310 107.240  81.630  1.00  0.00           H
ATOM   4165  CB  GLU G  22      66.110 105.500  80.700  1.00  0.00           C
ATOM   4166  HB1 GLU G  22      65.580 104.770  81.350  1.00  0.00           H
ATOM   4167  HB2 GLU G  22      67.080 105.140  80.300  1.00  0.00           H
ATOM   4168  CG  GLU G  22      65.160 105.670  79.440  1.00  0.00           C
ATOM   4169  HG1 GLU G  22      65.320 104.780  78.800  1.00  0.00           H
ATOM   4170  HG2 GLU G  22      65.610 106.530  78.890  1.00  0.00           H
ATOM   4171  CD  GLU G  22      63.730 105.910  79.730  1.00  0.00           C
ATOM   4172  OE1 GLU G  22      63.190 105.490  80.800  1.00  0.00           O
ATOM   4173  OE2 GLU G  22      62.960 106.450  78.840  1.00  0.00           O
ATOM   4174  C   GLU G  22      67.020 106.660  82.730  1.00  0.00           C
ATOM   4175  O   GLU G  22      68.130 107.050  83.040  1.00  0.00           O
ATOM   4176  N   ASP G  23      66.300 106.060  83.760  1.00  0.00           N
ATOM   4177  HN  ASP G  23      65.360 105.810  83.570  1.00  0.00           H
ATOM   4178  CA  ASP G  23      66.780 105.950  85.100  1.00  0.00           C
ATOM   4179  HA  ASP G  23      67.330 106.830  85.410  1.00  0.00           H
ATOM   4180  CB  ASP G  23      65.540 105.820  86.090  1.00  0.00           C
ATOM   4181  HB1 ASP G  23      64.950 106.750  85.960  1.00  0.00           H
ATOM   4182  HB2 ASP G  23      66.010 105.790  87.100  1.00  0.00           H
ATOM   4183  CG  ASP G  23      64.780 104.540  86.020  1.00  0.00           C
ATOM   4184  OD1 ASP G  23      64.120 104.360  84.970  1.00  0.00           O
ATOM   4185  OD2 ASP G  23      64.700 103.770  87.010  1.00  0.00           O
ATOM   4186  C   ASP G  23      67.780 104.780  85.290  1.00  0.00           C
ATOM   4187  O   ASP G  23      67.650 103.690  84.730  1.00  0.00           O
ATOM   4188  N   VAL G  24      68.740 104.960  86.200  1.00  0.00           N
ATOM   4189  HN  VAL G  24      68.770 105.780  86.760  1.00  0.00           H
ATOM   4190  CA  VAL G  24      69.840 104.080  86.330  1.00  0.00           C
ATOM   4191  HA  VAL G  24      69.840 103.270  85.620  1.00  0.00           H
ATOM   4192  CB  VAL G  24      71.170 104.870  86.320  1.00  0.00           C
ATOM   4193  HB  VAL G  24      71.110 105.630  87.130  1.00  0.00           H
ATOM   4194  CG1 VAL G  24      72.450 104.040  86.310  1.00  0.00           C
ATOM   4195 HG11 VAL G  24      72.810 103.910  87.350  1.00  0.00           H
ATOM   4196 HG12 VAL G  24      72.240 102.980  86.070  1.00  0.00           H
ATOM   4197 HG13 VAL G  24      73.310 104.420  85.710  1.00  0.00           H
ATOM   4198  CG2 VAL G  24      71.150 105.690  85.010  1.00  0.00           C
ATOM   4199 HG21 VAL G  24      72.130 106.160  84.780  1.00  0.00           H
ATOM   4200 HG22 VAL G  24      70.890 105.100  84.100  1.00  0.00           H
ATOM   4201 HG23 VAL G  24      70.440 106.550  85.090  1.00  0.00           H
ATOM   4202  C   VAL G  24      69.920 103.390  87.620  1.00  0.00           C
ATOM   4203  O   VAL G  24      70.240 104.020  88.610  1.00  0.00           O
ATOM   4204  N   GLY G  25      69.600 102.070  87.750  1.00  0.00           N
ATOM   4205  HN  GLY G  25      69.420 101.400  87.030  1.00  0.00           H
ATOM   4206  CA  GLY G  25      69.650 101.190  88.930  1.00  0.00           C
ATOM   4207  HA1 GLY G  25      69.030 101.550  89.740  1.00  0.00           H
ATOM   4208  HA2 GLY G  25      69.290 100.230  88.590  1.00  0.00           H
ATOM   4209  C   GLY G  25      70.980 100.950  89.560  1.00  0.00           C
ATOM   4210  O   GLY G  25      71.880 101.770  89.460  1.00  0.00           O
ATOM   4211  N   SER G  26      71.130  99.770  90.120  1.00  0.00           N
ATOM   4212  HN  SER G  26      70.430  99.060  90.110  1.00  0.00           H
ATOM   4213  CA  SER G  26      72.380  99.520  90.830  1.00  0.00           C
ATOM   4214  HA  SER G  26      72.680 100.420  91.350  1.00  0.00           H
ATOM   4215  CB  SER G  26      72.280  98.480  91.970  1.00  0.00           C
ATOM   4216  HB1 SER G  26      72.000  97.530  91.470  1.00  0.00           H
ATOM   4217  HB2 SER G  26      71.330  98.790  92.460  1.00  0.00           H
ATOM   4218  OG  SER G  26      73.500  98.230  92.720  1.00  0.00           O
ATOM   4219  HG1 SER G  26      73.640  99.050  93.200  1.00  0.00           H
ATOM   4220  C   SER G  26      73.560  99.020  89.970  1.00  0.00           C
ATOM   4221  O   SER G  26      73.550  97.910  89.450  1.00  0.00           O
ATOM   4222  N   ASN G  27      74.600  99.850  89.840  1.00  0.00           N
ATOM   4223  HN  ASN G  27      74.600 100.730  90.320  1.00  0.00           H
ATOM   4224  CA  ASN G  27      75.760  99.420  89.090  1.00  0.00           C
ATOM   4225  HA  ASN G  27      75.430  98.920  88.190  1.00  0.00           H
ATOM   4226  CB  ASN G  27      76.370 100.720  88.640  1.00  0.00           C
ATOM   4227  HB1 ASN G  27      76.700 101.380  89.470  1.00  0.00           H
ATOM   4228  HB2 ASN G  27      75.570 101.270  88.100  1.00  0.00           H
ATOM   4229  CG  ASN G  27      77.480 100.510  87.590  1.00  0.00           C
ATOM   4230  OD1 ASN G  27      77.340  99.720  86.640  1.00  0.00           O
ATOM   4231  ND2 ASN G  27      78.700 101.070  87.810  1.00  0.00           N
ATOM   4232 HD21 ASN G  27      78.820 101.650  88.610  1.00  0.00           H
ATOM   4233 HD22 ASN G  27      79.450 100.670  87.290  1.00  0.00           H
ATOM   4234  C   ASN G  27      76.750  98.590  89.830  1.00  0.00           C
ATOM   4235  O   ASN G  27      76.990  98.840  91.000  1.00  0.00           O
ATOM   4236  N   LYS G  28      77.190  97.480  89.170  1.00  0.00           N
ATOM   4237  HN  LYS G  28      76.870  97.280  88.250  1.00  0.00           H
ATOM   4238  CA  LYS G  28      78.500  96.980  89.560  1.00  0.00           C
ATOM   4239  HA  LYS G  28      78.960  97.520  90.370  1.00  0.00           H
ATOM   4240  CB  LYS G  28      78.300  95.470  89.960  1.00  0.00           C
ATOM   4241  HB1 LYS G  28      79.310  95.030  90.020  1.00  0.00           H
ATOM   4242  HB2 LYS G  28      77.800  95.040  89.070  1.00  0.00           H
ATOM   4243  CG  LYS G  28      77.560  94.960  91.180  1.00  0.00           C
ATOM   4244  HG1 LYS G  28      78.080  95.480  92.020  1.00  0.00           H
ATOM   4245  HG2 LYS G  28      77.800  93.880  91.260  1.00  0.00           H
ATOM   4246  CD  LYS G  28      76.160  95.350  91.300  1.00  0.00           C
ATOM   4247  HD1 LYS G  28      76.010  96.450  91.310  1.00  0.00           H
ATOM   4248  HD2 LYS G  28      75.550  95.020  90.420  1.00  0.00           H
ATOM   4249  CE  LYS G  28      75.400  94.720  92.450  1.00  0.00           C
ATOM   4250  HE1 LYS G  28      75.900  94.990  93.410  1.00  0.00           H
ATOM   4251  HE2 LYS G  28      75.330  93.610  92.390  1.00  0.00           H
ATOM   4252  NZ  LYS G  28      73.970  95.270  92.510  1.00  0.00           N
ATOM   4253  HZ1 LYS G  28      73.330  94.980  91.740  1.00  0.00           H
ATOM   4254  HZ2 LYS G  28      73.570  94.790  93.340  1.00  0.00           H
ATOM   4255  HZ3 LYS G  28      73.920  96.300  92.570  1.00  0.00           H
ATOM   4256  C   LYS G  28      79.550  96.960  88.380  1.00  0.00           C
ATOM   4257  O   LYS G  28      80.790  96.750  88.530  1.00  0.00           O
ATOM   4258  N   GLY G  29      79.000  97.200  87.160  1.00  0.00           N
ATOM   4259  HN  GLY G  29      78.020  97.310  87.000  1.00  0.00           H
ATOM   4260  CA  GLY G  29      79.870  97.440  85.920  1.00  0.00           C
ATOM   4261  HA1 GLY G  29      80.680  96.730  85.860  1.00  0.00           H
ATOM   4262  HA2 GLY G  29      79.190  97.310  85.090  1.00  0.00           H
ATOM   4263  C   GLY G  29      80.570  98.770  85.780  1.00  0.00           C
ATOM   4264  O   GLY G  29      80.750  99.520  86.720  1.00  0.00           O
ATOM   4265  N   ALA G  30      80.820  99.060  84.490  1.00  0.00           N
ATOM   4266  HN  ALA G  30      80.590  98.470  83.730  1.00  0.00           H
ATOM   4267  CA  ALA G  30      81.380 100.350  84.060  1.00  0.00           C
ATOM   4268  HA  ALA G  30      81.590 101.030  84.870  1.00  0.00           H
ATOM   4269  CB  ALA G  30      82.640 100.090  83.210  1.00  0.00           C
ATOM   4270  HB1 ALA G  30      82.820 100.900  82.480  1.00  0.00           H
ATOM   4271  HB2 ALA G  30      83.500 100.090  83.920  1.00  0.00           H
ATOM   4272  HB3 ALA G  30      82.420  99.120  82.720  1.00  0.00           H
ATOM   4273  C   ALA G  30      80.420 101.080  83.100  1.00  0.00           C
ATOM   4274  O   ALA G  30      80.070 100.560  82.020  1.00  0.00           O
ATOM   4275  N   ILE G  31      79.980 102.280  83.550  1.00  0.00           N
ATOM   4276  HN  ILE G  31      80.170 102.690  84.430  1.00  0.00           H
ATOM   4277  CA  ILE G  31      79.040 103.130  82.820  1.00  0.00           C
ATOM   4278  HA  ILE G  31      78.810 102.760  81.830  1.00  0.00           H
ATOM   4279  CB  ILE G  31      77.780 103.510  83.560  1.00  0.00           C
ATOM   4280  HB  ILE G  31      77.910 104.280  84.350  1.00  0.00           H
ATOM   4281  CG2 ILE G  31      76.790 104.290  82.620  1.00  0.00           C
ATOM   4282 HG21 ILE G  31      75.870 104.600  83.150  1.00  0.00           H
ATOM   4283 HG22 ILE G  31      77.220 105.230  82.210  1.00  0.00           H
ATOM   4284 HG23 ILE G  31      76.580 103.600  81.770  1.00  0.00           H
ATOM   4285  CG1 ILE G  31      77.020 102.260  84.240  1.00  0.00           C
ATOM   4286 HG11 ILE G  31      77.640 101.770  85.020  1.00  0.00           H
ATOM   4287 HG12 ILE G  31      76.680 101.480  83.530  1.00  0.00           H
ATOM   4288  CD  ILE G  31      75.710 102.730  84.940  1.00  0.00           C
ATOM   4289  HD1 ILE G  31      75.920 103.740  85.350  1.00  0.00           H
ATOM   4290  HD2 ILE G  31      74.790 102.810  84.320  1.00  0.00           H
ATOM   4291  HD3 ILE G  31      75.440 102.030  85.760  1.00  0.00           H
ATOM   4292  C   ILE G  31      79.840 104.420  82.520  1.00  0.00           C
ATOM   4293  O   ILE G  31      80.480 105.100  83.290  1.00  0.00           O
ATOM   4294  N   ILE G  32      79.830 104.800  81.190  1.00  0.00           N
ATOM   4295  HN  ILE G  32      79.210 104.400  80.520  1.00  0.00           H
ATOM   4296  CA  ILE G  32      80.480 105.970  80.740  1.00  0.00           C
ATOM   4297  HA  ILE G  32      80.610 106.630  81.580  1.00  0.00           H
ATOM   4298  CB  ILE G  32      81.850 105.640  80.060  1.00  0.00           C
ATOM   4299  HB  ILE G  32      81.720 104.940  79.210  1.00  0.00           H
ATOM   4300  CG2 ILE G  32      82.460 106.980  79.560  1.00  0.00           C
ATOM   4301 HG21 ILE G  32      81.990 107.210  78.580  1.00  0.00           H
ATOM   4302 HG22 ILE G  32      82.260 107.790  80.300  1.00  0.00           H
ATOM   4303 HG23 ILE G  32      83.530 106.790  79.340  1.00  0.00           H
ATOM   4304  CG1 ILE G  32      82.790 104.900  81.010  1.00  0.00           C
ATOM   4305 HG11 ILE G  32      82.590 105.170  82.070  1.00  0.00           H
ATOM   4306 HG12 ILE G  32      83.840 105.190  80.750  1.00  0.00           H
ATOM   4307  CD  ILE G  32      82.770 103.370  81.010  1.00  0.00           C
ATOM   4308  HD1 ILE G  32      83.750 103.040  81.420  1.00  0.00           H
ATOM   4309  HD2 ILE G  32      81.960 102.940  81.650  1.00  0.00           H
ATOM   4310  HD3 ILE G  32      82.710 102.930  79.990  1.00  0.00           H
ATOM   4311  C   ILE G  32      79.570 106.680  79.800  1.00  0.00           C
ATOM   4312  O   ILE G  32      79.020 106.200  78.780  1.00  0.00           O
ATOM   4313  N   GLY G  33      79.310 107.980  80.070  1.00  0.00           N
ATOM   4314  HN  GLY G  33      79.840 108.330  80.840  1.00  0.00           H
ATOM   4315  CA  GLY G  33      78.520 108.830  79.240  1.00  0.00           C
ATOM   4316  HA1 GLY G  33      77.650 108.230  78.990  1.00  0.00           H
ATOM   4317  HA2 GLY G  33      78.450 109.790  79.730  1.00  0.00           H
ATOM   4318  C   GLY G  33      79.200 109.090  77.920  1.00  0.00           C
ATOM   4319  O   GLY G  33      78.570 108.940  76.920  1.00  0.00           O
ATOM   4320  N   LEU G  34      80.520 109.430  77.910  1.00  0.00           N
ATOM   4321  HN  LEU G  34      80.970 109.680  78.760  1.00  0.00           H
ATOM   4322  CA  LEU G  34      81.240 109.600  76.650  1.00  0.00           C
ATOM   4323  HA  LEU G  34      80.880 108.830  75.990  1.00  0.00           H
ATOM   4324  CB  LEU G  34      81.080 111.030  76.020  1.00  0.00           C
ATOM   4325  HB1 LEU G  34      81.010 111.760  76.850  1.00  0.00           H
ATOM   4326  HB2 LEU G  34      80.080 111.080  75.560  1.00  0.00           H
ATOM   4327  CG  LEU G  34      82.030 111.510  74.970  1.00  0.00           C
ATOM   4328  HG  LEU G  34      83.050 111.490  75.420  1.00  0.00           H
ATOM   4329  CD1 LEU G  34      81.910 110.690  73.680  1.00  0.00           C
ATOM   4330 HD11 LEU G  34      82.500 110.980  72.780  1.00  0.00           H
ATOM   4331 HD12 LEU G  34      82.310 109.680  73.860  1.00  0.00           H
ATOM   4332 HD13 LEU G  34      80.820 110.630  73.450  1.00  0.00           H
ATOM   4333  CD2 LEU G  34      81.670 112.970  74.540  1.00  0.00           C
ATOM   4334 HD21 LEU G  34      81.760 113.710  75.360  1.00  0.00           H
ATOM   4335 HD22 LEU G  34      82.370 113.290  73.740  1.00  0.00           H
ATOM   4336 HD23 LEU G  34      80.700 113.010  74.000  1.00  0.00           H
ATOM   4337  C   LEU G  34      82.650 109.110  76.900  1.00  0.00           C
ATOM   4338  O   LEU G  34      83.240 109.460  77.890  1.00  0.00           O
ATOM   4339  N   MET G  35      83.090 108.320  75.960  1.00  0.00           N
ATOM   4340  HN  MET G  35      82.510 108.050  75.200  1.00  0.00           H
ATOM   4341  CA  MET G  35      84.390 107.620  76.040  1.00  0.00           C
ATOM   4342  HA  MET G  35      84.890 107.910  76.950  1.00  0.00           H
ATOM   4343  CB  MET G  35      84.150 106.090  76.020  1.00  0.00           C
ATOM   4344  HB1 MET G  35      83.420 105.800  75.240  1.00  0.00           H
ATOM   4345  HB2 MET G  35      83.580 105.770  76.910  1.00  0.00           H
ATOM   4346  CG  MET G  35      85.410 105.170  76.150  1.00  0.00           C
ATOM   4347  HG1 MET G  35      86.130 105.450  76.950  1.00  0.00           H
ATOM   4348  HG2 MET G  35      85.960 105.380  75.210  1.00  0.00           H
ATOM   4349  SD  MET G  35      85.180 103.320  76.170  1.00  0.00           S
ATOM   4350  CE  MET G  35      87.070 103.300  76.140  1.00  0.00           C
ATOM   4351  HE1 MET G  35      87.570 103.450  77.120  1.00  0.00           H
ATOM   4352  HE2 MET G  35      87.390 102.330  75.700  1.00  0.00           H
ATOM   4353  HE3 MET G  35      87.360 104.150  75.490  1.00  0.00           H
ATOM   4354  C   MET G  35      85.170 107.950  74.780  1.00  0.00           C
ATOM   4355  O   MET G  35      84.740 107.670  73.660  1.00  0.00           O
ATOM   4356  N   VAL G  36      86.310 108.720  74.980  1.00  0.00           N
ATOM   4357  HN  VAL G  36      86.650 109.000  75.870  1.00  0.00           H
ATOM   4358  CA  VAL G  36      87.180 109.080  73.880  1.00  0.00           C
ATOM   4359  HA  VAL G  36      86.890 108.500  73.020  1.00  0.00           H
ATOM   4360  CB  VAL G  36      87.200 110.630  73.620  1.00  0.00           C
ATOM   4361  HB  VAL G  36      87.710 111.060  74.500  1.00  0.00           H
ATOM   4362  CG1 VAL G  36      87.980 110.970  72.280  1.00  0.00           C
ATOM   4363 HG11 VAL G  36      87.770 112.020  71.990  1.00  0.00           H
ATOM   4364 HG12 VAL G  36      89.060 110.740  72.300  1.00  0.00           H
ATOM   4365 HG13 VAL G  36      87.580 110.340  71.450  1.00  0.00           H
ATOM   4366  CG2 VAL G  36      85.710 111.050  73.420  1.00  0.00           C
ATOM   4367 HG21 VAL G  36      85.110 110.850  74.330  1.00  0.00           H
ATOM   4368 HG22 VAL G  36      85.690 112.120  73.110  1.00  0.00           H
ATOM   4369 HG23 VAL G  36      85.300 110.360  72.650  1.00  0.00           H
ATOM   4370  C   VAL G  36      88.620 108.520  74.290  1.00  0.00           C
ATOM   4371  O   VAL G  36      89.280 109.000  75.200  1.00  0.00           O
ATOM   4372  N   GLY G  37      88.960 107.390  73.730  1.00  0.00           N
ATOM   4373  HN  GLY G  37      88.300 107.070  73.060  1.00  0.00           H
ATOM   4374  CA  GLY G  37      90.110 106.620  74.050  1.00  0.00           C
ATOM   4375  HA1 GLY G  37      90.160 105.860  73.280  1.00  0.00           H
ATOM   4376  HA2 GLY G  37      91.060 107.150  74.030  1.00  0.00           H
ATOM   4377  C   GLY G  37      90.150 106.010  75.360  1.00  0.00           C
ATOM   4378  O   GLY G  37      89.150 105.950  76.090  1.00  0.00           O
ATOM   4379  N   GLY G  38      91.260 105.460  75.760  1.00  0.00           N
ATOM   4380  HN  GLY G  38      92.080 105.470  75.180  1.00  0.00           H
ATOM   4381  CA  GLY G  38      91.450 104.730  77.100  1.00  0.00           C
ATOM   4382  HA1 GLY G  38      92.490 104.450  77.040  1.00  0.00           H
ATOM   4383  HA2 GLY G  38      91.230 105.350  77.960  1.00  0.00           H
ATOM   4384  C   GLY G  38      90.790 103.430  77.360  1.00  0.00           C
ATOM   4385  O   GLY G  38      90.070 102.890  76.500  1.00  0.00           O
ATOM   4386  N   VAL G  39      91.160 102.650  78.440  1.00  0.00           N
ATOM   4387  HN  VAL G  39      91.590 103.140  79.190  1.00  0.00           H
ATOM   4388  CA  VAL G  39      90.610 101.300  78.580  1.00  0.00           C
ATOM   4389  HA  VAL G  39      90.190 100.950  77.650  1.00  0.00           H
ATOM   4390  CB  VAL G  39      91.760 100.440  78.930  1.00  0.00           C
ATOM   4391  HB  VAL G  39      92.400 100.970  79.670  1.00  0.00           H
ATOM   4392  CG1 VAL G  39      91.380  99.050  79.410  1.00  0.00           C
ATOM   4393 HG11 VAL G  39      90.680  99.060  80.280  1.00  0.00           H
ATOM   4394 HG12 VAL G  39      90.890  98.540  78.560  1.00  0.00           H
ATOM   4395 HG13 VAL G  39      92.340  98.510  79.570  1.00  0.00           H
ATOM   4396  CG2 VAL G  39      92.650 100.290  77.680  1.00  0.00           C
ATOM   4397 HG21 VAL G  39      93.520  99.690  78.020  1.00  0.00           H
ATOM   4398 HG22 VAL G  39      92.190  99.820  76.780  1.00  0.00           H
ATOM   4399 HG23 VAL G  39      93.160 101.240  77.390  1.00  0.00           H
ATOM   4400  C   VAL G  39      89.540 101.250  79.600  1.00  0.00           C
ATOM   4401  O   VAL G  39      89.620 101.800  80.710  1.00  0.00           O
ATOM   4402  N   VAL G  40      88.500 100.470  79.260  1.00  0.00           N
ATOM   4403  HN  VAL G  40      88.590 100.010  78.380  1.00  0.00           H
ATOM   4404  CA  VAL G  40      87.530 100.150  80.250  1.00  0.00           C
ATOM   4405  HA  VAL G  40      87.820 100.510  81.220  1.00  0.00           H
ATOM   4406  CB  VAL G  40      86.100 100.560  79.940  1.00  0.00           C
ATOM   4407  HB  VAL G  40      85.700 100.090  79.020  1.00  0.00           H
ATOM   4408  CG1 VAL G  40      85.020 100.110  80.980  1.00  0.00           C
ATOM   4409 HG11 VAL G  40      84.920  99.010  81.110  1.00  0.00           H
ATOM   4410 HG12 VAL G  40      85.040 100.720  81.910  1.00  0.00           H
ATOM   4411 HG13 VAL G  40      84.110 100.550  80.510  1.00  0.00           H
ATOM   4412  CG2 VAL G  40      86.050 102.090  79.820  1.00  0.00           C
ATOM   4413 HG21 VAL G  40      86.770 102.380  79.020  1.00  0.00           H
ATOM   4414 HG22 VAL G  40      85.030 102.450  79.570  1.00  0.00           H
ATOM   4415 HG23 VAL G  40      86.320 102.660  80.740  1.00  0.00           H
ATOM   4416  C   VAL G  40      87.510  98.670  80.500  1.00  0.00           C
ATOM   4417  O   VAL G  40      87.200  97.940  79.560  1.00  0.00           O
ATOM   4418  N   ILE G  41      87.900  98.170  81.730  1.00  0.00           N
ATOM   4419  HN  ILE G  41      87.930  98.810  82.490  1.00  0.00           H
ATOM   4420  CA  ILE G  41      87.780  96.790  82.160  1.00  0.00           C
ATOM   4421  HA  ILE G  41      87.620  96.200  81.270  1.00  0.00           H
ATOM   4422  CB  ILE G  41      88.990  96.280  82.950  1.00  0.00           C
ATOM   4423  HB  ILE G  41      89.150  97.040  83.740  1.00  0.00           H
ATOM   4424  CG2 ILE G  41      88.660  94.930  83.610  1.00  0.00           C
ATOM   4425 HG21 ILE G  41      88.160  94.300  82.850  1.00  0.00           H
ATOM   4426 HG22 ILE G  41      89.580  94.420  83.960  1.00  0.00           H
ATOM   4427 HG23 ILE G  41      88.050  95.020  84.520  1.00  0.00           H
ATOM   4428  CG1 ILE G  41      90.320  96.200  82.130  1.00  0.00           C
ATOM   4429 HG11 ILE G  41      90.380  96.940  81.310  1.00  0.00           H
ATOM   4430 HG12 ILE G  41      90.380  95.160  81.740  1.00  0.00           H
ATOM   4431  CD  ILE G  41      91.570  96.390  82.980  1.00  0.00           C
ATOM   4432  HD1 ILE G  41      92.450  96.370  82.310  1.00  0.00           H
ATOM   4433  HD2 ILE G  41      91.520  97.410  83.420  1.00  0.00           H
ATOM   4434  HD3 ILE G  41      91.730  95.560  83.710  1.00  0.00           H
ATOM   4435  C   ILE G  41      86.450  96.610  82.930  1.00  0.00           C
ATOM   4436  O   ILE G  41      86.270  97.220  83.980  1.00  0.00           O
ATOM   4437  N   ALA G  42      85.490  95.830  82.350  1.00  0.00           N
ATOM   4438  HN  ALA G  42      85.740  95.340  81.520  1.00  0.00           H
ATOM   4439  CA  ALA G  42      84.110  95.880  82.770  1.00  0.00           C
ATOM   4440  HA  ALA G  42      83.920  96.660  83.490  1.00  0.00           H
ATOM   4441  CB  ALA G  42      83.260  95.980  81.520  1.00  0.00           C
ATOM   4442  HB1 ALA G  42      82.190  96.160  81.780  1.00  0.00           H
ATOM   4443  HB2 ALA G  42      83.710  96.780  80.900  1.00  0.00           H
ATOM   4444  HB3 ALA G  42      83.180  95.060  80.910  1.00  0.00           H
ATOM   4445  C   ALA G  42      83.670  94.560  83.570  1.00  0.00           C
ATOM   4446  O   ALA G  42      82.630  94.530  84.280  1.00  0.00           O
ATOM   4447  N   NME G  43      84.420  93.440  83.450  1.00  0.00           N
ATOM   4448  HN  NME G  43      85.300  93.540  82.990  1.00  0.00           H
ATOM   4449  CH3 NME G  43      84.050  92.150  83.930  1.00  0.00           C
ATOM   4450 HH31 NME G  43      84.820  91.790  84.650  1.00  0.00           H
ATOM   4451 HH32 NME G  43      83.070  92.130  84.460  1.00  0.00           H
ATOM   4452 HH33 NME G  43      84.030  91.510  83.030  1.00  0.00           H
ATOM   4453  CH3 ACE H   0     106.530  73.250  97.320  1.00  0.00           C
ATOM   4454 HH31 ACE H   0     106.380  72.340  97.950  1.00  0.00           H
ATOM   4455 HH32 ACE H   0     107.580  73.610  97.420  1.00  0.00           H
ATOM   4456 HH33 ACE H   0     105.850  74.070  97.610  1.00  0.00           H
ATOM   4457  C   ACE H   0     106.380  72.960  95.870  1.00  0.00           C
ATOM   4458  O   ACE H   0     107.080  73.490  94.980  1.00  0.00           O
ATOM   4459  N   ASP H   1     105.540  71.950  95.560  1.00  0.00           N
ATOM   4460  HN  ASP H   1     105.140  71.540  96.370  1.00  0.00           H
ATOM   4461  CA  ASP H   1     105.270  71.350  94.220  1.00  0.00           C
ATOM   4462  HA  ASP H   1     106.190  71.110  93.700  1.00  0.00           H
ATOM   4463  CB  ASP H   1     104.390  70.020  94.450  1.00  0.00           C
ATOM   4464  HB1 ASP H   1     103.890  69.710  93.500  1.00  0.00           H
ATOM   4465  HB2 ASP H   1     103.640  70.290  95.220  1.00  0.00           H
ATOM   4466  CG  ASP H   1     105.320  69.050  95.090  1.00  0.00           C
ATOM   4467  OD1 ASP H   1     106.520  68.960  94.720  1.00  0.00           O
ATOM   4468  OD2 ASP H   1     104.740  68.220  95.770  1.00  0.00           O
ATOM   4469  C   ASP H   1     104.700  72.340  93.180  1.00  0.00           C
ATOM   4470  O   ASP H   1     103.980  73.280  93.530  1.00  0.00           O
ATOM   4471  N   ALA H   2     105.010  72.150  91.930  1.00  0.00           N
ATOM   4472  HN  ALA H   2     105.620  71.390  91.730  1.00  0.00           H
ATOM   4473  CA  ALA H   2     104.520  73.000  90.910  1.00  0.00           C
ATOM   4474  HA  ALA H   2     104.320  73.950  91.390  1.00  0.00           H
ATOM   4475  CB  ALA H   2     105.580  73.280  89.860  1.00  0.00           C
ATOM   4476  HB1 ALA H   2     106.470  73.810  90.270  1.00  0.00           H
ATOM   4477  HB2 ALA H   2     106.030  72.340  89.480  1.00  0.00           H
ATOM   4478  HB3 ALA H   2     105.330  73.900  88.980  1.00  0.00           H
ATOM   4479  C   ALA H   2     103.220  72.610  90.280  1.00  0.00           C
ATOM   4480  O   ALA H   2     102.900  71.440  89.890  1.00  0.00           O
ATOM   4481  N   GLU H   3     102.250  73.550  90.200  1.00  0.00           N
ATOM   4482  HN  GLU H   3     102.410  74.380  90.740  1.00  0.00           H
ATOM   4483  CA  GLU H   3     101.000  73.460  89.480  1.00  0.00           C
ATOM   4484  HA  GLU H   3     100.530  72.620  89.950  1.00  0.00           H
ATOM   4485  CB  GLU H   3     100.080  74.700  89.510  1.00  0.00           C
ATOM   4486  HB1 GLU H   3      99.130  74.550  88.950  1.00  0.00           H
ATOM   4487  HB2 GLU H   3     100.700  75.540  89.140  1.00  0.00           H
ATOM   4488  CG  GLU H   3      99.510  75.160  90.940  1.00  0.00           C
ATOM   4489  HG1 GLU H   3      98.920  74.290  91.330  1.00  0.00           H
ATOM   4490  HG2 GLU H   3      98.910  76.080  90.790  1.00  0.00           H
ATOM   4491  CD  GLU H   3     100.560  75.530  91.980  1.00  0.00           C
ATOM   4492  OE1 GLU H   3     101.420  76.380  91.650  1.00  0.00           O
ATOM   4493  OE2 GLU H   3     100.490  74.980  93.120  1.00  0.00           O
ATOM   4494  C   GLU H   3     101.040  73.030  88.010  1.00  0.00           C
ATOM   4495  O   GLU H   3     101.840  73.580  87.260  1.00  0.00           O
ATOM   4496  N   PHE H   4     100.030  72.240  87.720  1.00  0.00           N
ATOM   4497  HN  PHE H   4      99.380  72.020  88.440  1.00  0.00           H
ATOM   4498  CA  PHE H   4      99.550  72.150  86.370  1.00  0.00           C
ATOM   4499  HA  PHE H   4     100.420  71.950  85.750  1.00  0.00           H
ATOM   4500  CB  PHE H   4      98.580  70.950  86.440  1.00  0.00           C
ATOM   4501  HB1 PHE H   4      98.120  70.740  85.450  1.00  0.00           H
ATOM   4502  HB2 PHE H   4      97.760  71.160  87.160  1.00  0.00           H
ATOM   4503  CG  PHE H   4      99.140  69.620  86.790  1.00  0.00           C
ATOM   4504  CD1 PHE H   4      99.960  69.030  85.760  1.00  0.00           C
ATOM   4505  HD1 PHE H   4     100.210  69.590  84.870  1.00  0.00           H
ATOM   4506  CE1 PHE H   4     100.380  67.730  85.920  1.00  0.00           C
ATOM   4507  HE1 PHE H   4     100.930  67.170  85.190  1.00  0.00           H
ATOM   4508  CZ  PHE H   4     100.040  67.000  87.090  1.00  0.00           C
ATOM   4509  HZ  PHE H   4     100.300  65.950  87.100  1.00  0.00           H
ATOM   4510  CD2 PHE H   4      98.950  68.920  87.960  1.00  0.00           C
ATOM   4511  HD2 PHE H   4      98.370  69.360  88.760  1.00  0.00           H
ATOM   4512  CE2 PHE H   4      99.330  67.590  88.130  1.00  0.00           C
ATOM   4513  HE2 PHE H   4      99.020  67.100  89.040  1.00  0.00           H
ATOM   4514  C   PHE H   4      98.950  73.440  85.790  1.00  0.00           C
ATOM   4515  O   PHE H   4      98.360  74.250  86.530  1.00  0.00           O
ATOM   4516  N   ARG H   5      99.220  73.680  84.480  1.00  0.00           N
ATOM   4517  HN  ARG H   5      99.680  73.000  83.920  1.00  0.00           H
ATOM   4518  CA  ARG H   5      98.910  74.950  83.850  1.00  0.00           C
ATOM   4519  HA  ARG H   5      98.360  75.600  84.510  1.00  0.00           H
ATOM   4520  CB  ARG H   5     100.180  75.670  83.370  1.00  0.00           C
ATOM   4521  HB1 ARG H   5      99.880  76.650  82.940  1.00  0.00           H
ATOM   4522  HB2 ARG H   5     100.740  75.010  82.670  1.00  0.00           H
ATOM   4523  CG  ARG H   5     101.290  75.850  84.470  1.00  0.00           C
ATOM   4524  HG1 ARG H   5     102.230  76.200  83.990  1.00  0.00           H
ATOM   4525  HG2 ARG H   5     101.430  74.870  84.980  1.00  0.00           H
ATOM   4526  CD  ARG H   5     100.910  76.870  85.570  1.00  0.00           C
ATOM   4527  HD1 ARG H   5     101.760  77.130  86.240  1.00  0.00           H
ATOM   4528  HD2 ARG H   5     100.170  76.500  86.310  1.00  0.00           H
ATOM   4529  NE  ARG H   5     100.350  78.100  85.050  1.00  0.00           N
ATOM   4530  HE  ARG H   5      99.660  78.130  84.330  1.00  0.00           H
ATOM   4531  CZ  ARG H   5     100.510  79.310  85.500  1.00  0.00           C
ATOM   4532  NH1 ARG H   5     101.260  79.760  86.440  1.00  0.00           N
ATOM   4533 HH11 ARG H   5     101.890  79.230  87.010  1.00  0.00           H
ATOM   4534 HH12 ARG H   5     101.350  80.760  86.480  1.00  0.00           H
ATOM   4535  NH2 ARG H   5      99.650  80.210  85.090  1.00  0.00           N
ATOM   4536 HH21 ARG H   5      99.100  79.970  84.280  1.00  0.00           H
ATOM   4537 HH22 ARG H   5      99.570  81.110  85.510  1.00  0.00           H
ATOM   4538  C   ARG H   5      97.980  74.640  82.690  1.00  0.00           C
ATOM   4539  O   ARG H   5      98.320  73.790  81.840  1.00  0.00           O
ATOM   4540  N   HIS H   6      96.830  75.410  82.620  1.00  0.00           N
ATOM   4541  HN  HIS H   6      96.490  75.970  83.370  1.00  0.00           H
ATOM   4542  CA  HIS H   6      96.220  75.530  81.320  1.00  0.00           C
ATOM   4543  HA  HIS H   6      96.940  75.160  80.600  1.00  0.00           H
ATOM   4544  CB  HIS H   6      94.750  74.830  81.240  1.00  0.00           C
ATOM   4545  HB1 HIS H   6      94.060  75.370  81.920  1.00  0.00           H
ATOM   4546  HB2 HIS H   6      94.870  73.790  81.630  1.00  0.00           H
ATOM   4547  ND1 HIS H   6      95.040  74.170  78.830  1.00  0.00           N
ATOM   4548  CG  HIS H   6      94.220  74.640  79.870  1.00  0.00           C
ATOM   4549  CE1 HIS H   6      94.190  74.070  77.800  1.00  0.00           C
ATOM   4550  HE1 HIS H   6      94.340  73.640  76.820  1.00  0.00           H
ATOM   4551  NE2 HIS H   6      92.910  74.490  78.110  1.00  0.00           N
ATOM   4552  HE2 HIS H   6      92.120  74.560  77.510  1.00  0.00           H
ATOM   4553  CD2 HIS H   6      92.960  74.860  79.440  1.00  0.00           C
ATOM   4554  HD2 HIS H   6      92.100  75.140  80.050  1.00  0.00           H
ATOM   4555  C   HIS H   6      96.210  77.000  80.970  1.00  0.00           C
ATOM   4556  O   HIS H   6      96.020  77.920  81.820  1.00  0.00           O
ATOM   4557  N   ASP H   7      96.440  77.250  79.710  1.00  0.00           N
ATOM   4558  HN  ASP H   7      96.760  76.580  79.050  1.00  0.00           H
ATOM   4559  CA  ASP H   7      96.320  78.560  79.210  1.00  0.00           C
ATOM   4560  HA  ASP H   7      96.120  79.280  79.990  1.00  0.00           H
ATOM   4561  CB  ASP H   7      97.670  78.800  78.550  1.00  0.00           C
ATOM   4562  HB1 ASP H   7      97.810  79.860  78.260  1.00  0.00           H
ATOM   4563  HB2 ASP H   7      97.730  78.130  77.660  1.00  0.00           H
ATOM   4564  CG  ASP H   7      98.810  78.480  79.440  1.00  0.00           C
ATOM   4565  OD1 ASP H   7      98.800  79.120  80.510  1.00  0.00           O
ATOM   4566  OD2 ASP H   7      99.790  77.760  79.060  1.00  0.00           O
ATOM   4567  C   ASP H   7      95.150  78.680  78.240  1.00  0.00           C
ATOM   4568  O   ASP H   7      94.950  77.870  77.340  1.00  0.00           O
ATOM   4569  N   SER H   8      94.310  79.670  78.410  1.00  0.00           N
ATOM   4570  HN  SER H   8      94.620  80.280  79.150  1.00  0.00           H
ATOM   4571  CA  SER H   8      92.990  79.900  77.740  1.00  0.00           C
ATOM   4572  HA  SER H   8      93.090  79.670  76.690  1.00  0.00           H
ATOM   4573  CB  SER H   8      91.840  79.080  78.340  1.00  0.00           C
ATOM   4574  HB1 SER H   8      90.820  79.370  78.040  1.00  0.00           H
ATOM   4575  HB2 SER H   8      91.980  79.290  79.430  1.00  0.00           H
ATOM   4576  OG  SER H   8      92.050  77.680  78.140  1.00  0.00           O
ATOM   4577  HG1 SER H   8      92.980  77.500  78.290  1.00  0.00           H
ATOM   4578  C   SER H   8      92.640  81.400  77.820  1.00  0.00           C
ATOM   4579  O   SER H   8      91.450  81.830  78.030  1.00  0.00           O
ATOM   4580  N   GLY H   9      93.600  82.300  77.620  1.00  0.00           N
ATOM   4581  HN  GLY H   9      94.530  81.970  77.470  1.00  0.00           H
ATOM   4582  CA  GLY H   9      93.290  83.790  77.700  1.00  0.00           C
ATOM   4583  HA1 GLY H   9      92.530  84.110  78.390  1.00  0.00           H
ATOM   4584  HA2 GLY H   9      94.260  84.180  77.960  1.00  0.00           H
ATOM   4585  C   GLY H   9      93.110  84.680  76.480  1.00  0.00           C
ATOM   4586  O   GLY H   9      92.610  84.280  75.450  1.00  0.00           O
ATOM   4587  N   TYR H  10      93.390  85.970  76.620  1.00  0.00           N
ATOM   4588  HN  TYR H  10      93.700  86.310  77.500  1.00  0.00           H
ATOM   4589  CA  TYR H  10      92.760  86.950  75.760  1.00  0.00           C
ATOM   4590  HA  TYR H  10      92.610  86.460  74.800  1.00  0.00           H
ATOM   4591  CB  TYR H  10      91.430  87.430  76.380  1.00  0.00           C
ATOM   4592  HB1 TYR H  10      91.620  88.030  77.290  1.00  0.00           H
ATOM   4593  HB2 TYR H  10      90.980  86.460  76.710  1.00  0.00           H
ATOM   4594  CG  TYR H  10      90.430  88.160  75.500  1.00  0.00           C
ATOM   4595  CD1 TYR H  10      89.230  87.510  75.070  1.00  0.00           C
ATOM   4596  HD1 TYR H  10      88.970  86.520  75.420  1.00  0.00           H
ATOM   4597  CE1 TYR H  10      88.240  88.240  74.280  1.00  0.00           C
ATOM   4598  HE1 TYR H  10      87.380  87.650  73.990  1.00  0.00           H
ATOM   4599  CZ  TYR H  10      88.500  89.590  73.890  1.00  0.00           C
ATOM   4600  OH  TYR H  10      87.720  90.300  72.990  1.00  0.00           O
ATOM   4601  HH  TYR H  10      87.150  89.670  72.550  1.00  0.00           H
ATOM   4602  CD2 TYR H  10      90.620  89.490  75.140  1.00  0.00           C
ATOM   4603  HD2 TYR H  10      91.490  90.060  75.440  1.00  0.00           H
ATOM   4604  CE2 TYR H  10      89.630  90.190  74.430  1.00  0.00           C
ATOM   4605  HE2 TYR H  10      89.800  91.220  74.180  1.00  0.00           H
ATOM   4606  C   TYR H  10      93.770  88.060  75.580  1.00  0.00           C
ATOM   4607  O   TYR H  10      94.230  88.750  76.500  1.00  0.00           O
ATOM   4608  N   GLU H  11      94.190  88.350  74.320  1.00  0.00           N
ATOM   4609  HN  GLU H  11      93.910  87.770  73.560  1.00  0.00           H
ATOM   4610  CA  GLU H  11      95.130  89.410  73.940  1.00  0.00           C
ATOM   4611  HA  GLU H  11      95.390  89.870  74.880  1.00  0.00           H
ATOM   4612  CB  GLU H  11      96.380  88.740  73.260  1.00  0.00           C
ATOM   4613  HB1 GLU H  11      97.100  89.320  72.650  1.00  0.00           H
ATOM   4614  HB2 GLU H  11      96.050  87.930  72.580  1.00  0.00           H
ATOM   4615  CG  GLU H  11      97.290  88.140  74.360  1.00  0.00           C
ATOM   4616  HG1 GLU H  11      96.680  87.480  75.010  1.00  0.00           H
ATOM   4617  HG2 GLU H  11      97.690  88.980  74.960  1.00  0.00           H
ATOM   4618  CD  GLU H  11      98.380  87.310  73.760  1.00  0.00           C
ATOM   4619  OE1 GLU H  11      98.320  86.040  73.880  1.00  0.00           O
ATOM   4620  OE2 GLU H  11      99.400  87.840  73.240  1.00  0.00           O
ATOM   4621  C   GLU H  11      94.640  90.550  72.990  1.00  0.00           C
ATOM   4622  O   GLU H  11      94.240  90.340  71.890  1.00  0.00           O
ATOM   4623  N   VAL H  12      94.770  91.760  73.450  1.00  0.00           N
ATOM   4624  HN  VAL H  12      95.150  91.820  74.370  1.00  0.00           H
ATOM   4625  CA  VAL H  12      94.420  92.950  72.690  1.00  0.00           C
ATOM   4626  HA  VAL H  12      94.200  92.720  71.660  1.00  0.00           H
ATOM   4627  CB  VAL H  12      93.120  93.640  73.190  1.00  0.00           C
ATOM   4628  HB  VAL H  12      93.320  94.230  74.110  1.00  0.00           H
ATOM   4629  CG1 VAL H  12      92.710  94.800  72.140  1.00  0.00           C
ATOM   4630 HG11 VAL H  12      91.690  95.170  72.380  1.00  0.00           H
ATOM   4631 HG12 VAL H  12      93.470  95.610  72.090  1.00  0.00           H
ATOM   4632 HG13 VAL H  12      92.580  94.470  71.090  1.00  0.00           H
ATOM   4633  CG2 VAL H  12      91.950  92.650  73.360  1.00  0.00           C
ATOM   4634 HG21 VAL H  12      92.210  91.810  74.040  1.00  0.00           H
ATOM   4635 HG22 VAL H  12      91.120  93.180  73.880  1.00  0.00           H
ATOM   4636 HG23 VAL H  12      91.520  92.370  72.370  1.00  0.00           H
ATOM   4637  C   VAL H  12      95.520  93.950  72.550  1.00  0.00           C
ATOM   4638  O   VAL H  12      95.750  94.820  73.320  1.00  0.00           O
ATOM   4639  N   HIS H  13      96.310  93.790  71.400  1.00  0.00           N
ATOM   4640  HN  HIS H  13      96.290  92.950  70.870  1.00  0.00           H
ATOM   4641  CA  HIS H  13      97.570  94.550  71.120  1.00  0.00           C
ATOM   4642  HA  HIS H  13      97.910  95.010  72.040  1.00  0.00           H
ATOM   4643  CB  HIS H  13      98.620  93.510  70.580  1.00  0.00           C
ATOM   4644  HB1 HIS H  13      99.550  94.070  70.360  1.00  0.00           H
ATOM   4645  HB2 HIS H  13      98.340  93.030  69.610  1.00  0.00           H
ATOM   4646  ND1 HIS H  13      99.790  92.790  72.580  1.00  0.00           N
ATOM   4647  CG  HIS H  13      98.950  92.420  71.520  1.00  0.00           C
ATOM   4648  CE1 HIS H  13     100.030  91.640  73.230  1.00  0.00           C
ATOM   4649  HE1 HIS H  13     100.520  91.380  74.170  1.00  0.00           H
ATOM   4650  NE2 HIS H  13      99.350  90.590  72.640  1.00  0.00           N
ATOM   4651  HE2 HIS H  13      99.410  89.610  72.840  1.00  0.00           H
ATOM   4652  CD2 HIS H  13      98.710  91.100  71.540  1.00  0.00           C
ATOM   4653  HD2 HIS H  13      98.100  90.510  70.870  1.00  0.00           H
ATOM   4654  C   HIS H  13      97.500  95.630  70.130  1.00  0.00           C
ATOM   4655  O   HIS H  13      97.290  95.380  68.950  1.00  0.00           O
ATOM   4656  N   HIS H  14      97.590  96.900  70.470  1.00  0.00           N
ATOM   4657  HN  HIS H  14      97.760  97.080  71.430  1.00  0.00           H
ATOM   4658  CA  HIS H  14      97.850  97.980  69.570  1.00  0.00           C
ATOM   4659  HA  HIS H  14      98.210  98.730  70.260  1.00  0.00           H
ATOM   4660  CB  HIS H  14      99.010  97.860  68.520  1.00  0.00           C
ATOM   4661  HB1 HIS H  14      98.910  98.450  67.590  1.00  0.00           H
ATOM   4662  HB2 HIS H  14      98.930  96.800  68.180  1.00  0.00           H
ATOM   4663  ND1 HIS H  14     101.040  99.260  69.000  1.00  0.00           N
ATOM   4664  CG  HIS H  14     100.410  98.040  68.970  1.00  0.00           C
ATOM   4665  CE1 HIS H  14     102.320  99.030  69.440  1.00  0.00           C
ATOM   4666  HE1 HIS H  14     103.060  99.730  69.810  1.00  0.00           H
ATOM   4667  NE2 HIS H  14     102.500  97.660  69.510  1.00  0.00           N
ATOM   4668  HE2 HIS H  14     103.310  97.270  69.940  1.00  0.00           H
ATOM   4669  CD2 HIS H  14     101.300  97.100  69.140  1.00  0.00           C
ATOM   4670  HD2 HIS H  14     101.050  96.050  69.090  1.00  0.00           H
ATOM   4671  C   HIS H  14      96.610  98.600  68.890  1.00  0.00           C
ATOM   4672  O   HIS H  14      95.930  98.010  68.070  1.00  0.00           O
ATOM   4673  N   GLN H  15      96.300  99.830  69.340  1.00  0.00           N
ATOM   4674  HN  GLN H  15      96.850 100.270  70.050  1.00  0.00           H
ATOM   4675  CA  GLN H  15      95.330 100.720  68.710  1.00  0.00           C
ATOM   4676  HA  GLN H  15      94.990 100.290  67.780  1.00  0.00           H
ATOM   4677  CB  GLN H  15      94.090 100.940  69.560  1.00  0.00           C
ATOM   4678  HB1 GLN H  15      94.500 101.350  70.500  1.00  0.00           H
ATOM   4679  HB2 GLN H  15      93.580  99.970  69.770  1.00  0.00           H
ATOM   4680  CG  GLN H  15      93.020 101.990  68.940  1.00  0.00           C
ATOM   4681  HG1 GLN H  15      92.740 101.720  67.900  1.00  0.00           H
ATOM   4682  HG2 GLN H  15      93.470 103.010  68.990  1.00  0.00           H
ATOM   4683  CD  GLN H  15      91.820 102.100  69.840  1.00  0.00           C
ATOM   4684  OE1 GLN H  15      91.810 102.900  70.840  1.00  0.00           O
ATOM   4685  NE2 GLN H  15      90.780 101.290  69.630  1.00  0.00           N
ATOM   4686 HE21 GLN H  15      90.810 100.480  69.050  1.00  0.00           H
ATOM   4687 HE22 GLN H  15      90.100 101.430  70.350  1.00  0.00           H
ATOM   4688  C   GLN H  15      96.050 102.050  68.410  1.00  0.00           C
ATOM   4689  O   GLN H  15      96.650 102.620  69.370  1.00  0.00           O
ATOM   4690  N   LYS H  16      96.090 102.510  67.120  1.00  0.00           N
ATOM   4691  HN  LYS H  16      95.660 101.960  66.410  1.00  0.00           H
ATOM   4692  CA  LYS H  16      96.660 103.790  66.720  1.00  0.00           C
ATOM   4693  HA  LYS H  16      97.050 104.380  67.530  1.00  0.00           H
ATOM   4694  CB  LYS H  16      97.780 103.410  65.690  1.00  0.00           C
ATOM   4695  HB1 LYS H  16      97.330 102.650  65.010  1.00  0.00           H
ATOM   4696  HB2 LYS H  16      98.590 102.860  66.200  1.00  0.00           H
ATOM   4697  CG  LYS H  16      98.440 104.590  64.940  1.00  0.00           C
ATOM   4698  HG1 LYS H  16      99.340 104.890  65.520  1.00  0.00           H
ATOM   4699  HG2 LYS H  16      97.740 105.450  64.890  1.00  0.00           H
ATOM   4700  CD  LYS H  16      98.950 104.190  63.520  1.00  0.00           C
ATOM   4701  HD1 LYS H  16      99.700 103.380  63.680  1.00  0.00           H
ATOM   4702  HD2 LYS H  16      98.160 103.750  62.870  1.00  0.00           H
ATOM   4703  CE  LYS H  16      99.650 105.380  62.800  1.00  0.00           C
ATOM   4704  HE1 LYS H  16      99.950 104.990  61.810  1.00  0.00           H
ATOM   4705  HE2 LYS H  16     100.510 105.570  63.480  1.00  0.00           H
ATOM   4706  NZ  LYS H  16      98.870 106.650  62.800  1.00  0.00           N
ATOM   4707  HZ1 LYS H  16      97.890 106.450  62.540  1.00  0.00           H
ATOM   4708  HZ2 LYS H  16      98.960 107.170  63.700  1.00  0.00           H
ATOM   4709  HZ3 LYS H  16      99.280 107.250  62.060  1.00  0.00           H
ATOM   4710  C   LYS H  16      95.550 104.500  66.010  1.00  0.00           C
ATOM   4711  O   LYS H  16      95.200 104.310  64.840  1.00  0.00           O
ATOM   4712  N   LEU H  17      94.890 105.540  66.700  1.00  0.00           N
ATOM   4713  HN  LEU H  17      95.210 105.660  67.630  1.00  0.00           H
ATOM   4714  CA  LEU H  17      93.700 106.290  66.190  1.00  0.00           C
ATOM   4715  HA  LEU H  17      93.330 105.830  65.290  1.00  0.00           H
ATOM   4716  CB  LEU H  17      92.560 106.350  67.220  1.00  0.00           C
ATOM   4717  HB1 LEU H  17      91.780 107.070  66.880  1.00  0.00           H
ATOM   4718  HB2 LEU H  17      92.820 106.820  68.200  1.00  0.00           H
ATOM   4719  CG  LEU H  17      91.770 105.060  67.380  1.00  0.00           C
ATOM   4720  HG  LEU H  17      92.450 104.210  67.580  1.00  0.00           H
ATOM   4721  CD1 LEU H  17      90.880 105.130  68.600  1.00  0.00           C
ATOM   4722 HD11 LEU H  17      90.190 105.990  68.460  1.00  0.00           H
ATOM   4723 HD12 LEU H  17      90.340 104.180  68.790  1.00  0.00           H
ATOM   4724 HD13 LEU H  17      91.430 105.220  69.560  1.00  0.00           H
ATOM   4725  CD2 LEU H  17      90.950 104.710  66.130  1.00  0.00           C
ATOM   4726 HD21 LEU H  17      91.680 104.350  65.370  1.00  0.00           H
ATOM   4727 HD22 LEU H  17      90.240 103.860  66.270  1.00  0.00           H
ATOM   4728 HD23 LEU H  17      90.470 105.630  65.740  1.00  0.00           H
ATOM   4729  C   LEU H  17      94.200 107.660  65.890  1.00  0.00           C
ATOM   4730  O   LEU H  17      94.810 108.370  66.690  1.00  0.00           O
ATOM   4731  N   VAL H  18      93.850 108.130  64.600  1.00  0.00           N
ATOM   4732  HN  VAL H  18      93.320 107.570  63.970  1.00  0.00           H
ATOM   4733  CA  VAL H  18      94.260 109.470  64.140  1.00  0.00           C
ATOM   4734  HA  VAL H  18      94.480 110.070  65.010  1.00  0.00           H
ATOM   4735  CB  VAL H  18      95.410 109.440  63.200  1.00  0.00           C
ATOM   4736  HB  VAL H  18      95.230 108.610  62.480  1.00  0.00           H
ATOM   4737  CG1 VAL H  18      95.660 110.700  62.260  1.00  0.00           C
ATOM   4738 HG11 VAL H  18      95.920 111.590  62.880  1.00  0.00           H
ATOM   4739 HG12 VAL H  18      96.560 110.470  61.650  1.00  0.00           H
ATOM   4740 HG13 VAL H  18      94.810 111.020  61.630  1.00  0.00           H
ATOM   4741  CG2 VAL H  18      96.680 109.090  63.990  1.00  0.00           C
ATOM   4742 HG21 VAL H  18      97.640 109.120  63.430  1.00  0.00           H
ATOM   4743 HG22 VAL H  18      96.850 109.820  64.800  1.00  0.00           H
ATOM   4744 HG23 VAL H  18      96.600 108.060  64.400  1.00  0.00           H
ATOM   4745  C   VAL H  18      93.040 110.130  63.580  1.00  0.00           C
ATOM   4746  O   VAL H  18      92.240 109.460  62.900  1.00  0.00           O
ATOM   4747  N   PHE H  19      92.770 111.480  63.830  1.00  0.00           N
ATOM   4748  HN  PHE H  19      93.310 112.110  64.390  1.00  0.00           H
ATOM   4749  CA  PHE H  19      91.750 112.260  63.140  1.00  0.00           C
ATOM   4750  HA  PHE H  19      91.030 111.600  62.690  1.00  0.00           H
ATOM   4751  CB  PHE H  19      91.140 113.350  64.070  1.00  0.00           C
ATOM   4752  HB1 PHE H  19      90.560 114.090  63.470  1.00  0.00           H
ATOM   4753  HB2 PHE H  19      91.910 113.940  64.610  1.00  0.00           H
ATOM   4754  CG  PHE H  19      90.130 112.610  65.040  1.00  0.00           C
ATOM   4755  CD1 PHE H  19      90.570 111.650  66.020  1.00  0.00           C
ATOM   4756  HD1 PHE H  19      91.540 111.180  66.110  1.00  0.00           H
ATOM   4757  CE1 PHE H  19      89.670 111.190  66.940  1.00  0.00           C
ATOM   4758  HE1 PHE H  19      90.030 110.600  67.780  1.00  0.00           H
ATOM   4759  CZ  PHE H  19      88.320 111.650  66.850  1.00  0.00           C
ATOM   4760  HZ  PHE H  19      87.680 111.260  67.640  1.00  0.00           H
ATOM   4761  CD2 PHE H  19      88.730 112.910  64.950  1.00  0.00           C
ATOM   4762  HD2 PHE H  19      88.390 113.550  64.150  1.00  0.00           H
ATOM   4763  CE2 PHE H  19      87.840 112.410  65.820  1.00  0.00           C
ATOM   4764  HE2 PHE H  19      86.790 112.680  65.780  1.00  0.00           H
ATOM   4765  C   PHE H  19      92.440 112.860  61.980  1.00  0.00           C
ATOM   4766  O   PHE H  19      92.410 112.220  60.950  1.00  0.00           O
ATOM   4767  N   PHE H  20      93.070 113.990  62.110  1.00  0.00           N
ATOM   4768  HN  PHE H  20      93.100 114.610  62.890  1.00  0.00           H
ATOM   4769  CA  PHE H  20      93.780 114.700  61.020  1.00  0.00           C
ATOM   4770  HA  PHE H  20      93.450 114.360  60.050  1.00  0.00           H
ATOM   4771  CB  PHE H  20      93.690 116.230  61.110  1.00  0.00           C
ATOM   4772  HB1 PHE H  20      94.270 116.620  60.240  1.00  0.00           H
ATOM   4773  HB2 PHE H  20      94.370 116.400  61.980  1.00  0.00           H
ATOM   4774  CG  PHE H  20      92.380 116.820  61.260  1.00  0.00           C
ATOM   4775  CD1 PHE H  20      91.740 117.190  62.500  1.00  0.00           C
ATOM   4776  HD1 PHE H  20      92.180 117.170  63.490  1.00  0.00           H
ATOM   4777  CE1 PHE H  20      90.620 118.050  62.450  1.00  0.00           C
ATOM   4778  HE1 PHE H  20      90.230 118.550  63.320  1.00  0.00           H
ATOM   4779  CZ  PHE H  20      89.970 118.350  61.280  1.00  0.00           C
ATOM   4780  HZ  PHE H  20      89.090 118.950  61.110  1.00  0.00           H
ATOM   4781  CD2 PHE H  20      91.800 117.260  60.040  1.00  0.00           C
ATOM   4782  HD2 PHE H  20      92.260 117.070  59.080  1.00  0.00           H
ATOM   4783  CE2 PHE H  20      90.560 117.910  60.060  1.00  0.00           C
ATOM   4784  HE2 PHE H  20      90.130 118.200  59.110  1.00  0.00           H
ATOM   4785  C   PHE H  20      95.290 114.240  61.090  1.00  0.00           C
ATOM   4786  O   PHE H  20      95.990 114.280  62.140  1.00  0.00           O
ATOM   4787  N   ALA H  21      95.740 113.840  59.900  1.00  0.00           N
ATOM   4788  HN  ALA H  21      95.220 114.070  59.080  1.00  0.00           H
ATOM   4789  CA  ALA H  21      96.950 113.150  59.650  1.00  0.00           C
ATOM   4790  HA  ALA H  21      97.420 112.860  60.580  1.00  0.00           H
ATOM   4791  CB  ALA H  21      96.710 111.800  58.970  1.00  0.00           C
ATOM   4792  HB1 ALA H  21      96.340 111.960  57.930  1.00  0.00           H
ATOM   4793  HB2 ALA H  21      97.670 111.230  58.940  1.00  0.00           H
ATOM   4794  HB3 ALA H  21      96.030 111.060  59.450  1.00  0.00           H
ATOM   4795  C   ALA H  21      97.940 114.060  58.870  1.00  0.00           C
ATOM   4796  O   ALA H  21      99.180 113.880  58.900  1.00  0.00           O
ATOM   4797  N   GLU H  22      97.450 115.020  58.070  1.00  0.00           N
ATOM   4798  HN  GLU H  22      96.450 115.080  58.040  1.00  0.00           H
ATOM   4799  CA  GLU H  22      98.250 115.860  57.260  1.00  0.00           C
ATOM   4800  HA  GLU H  22      99.250 115.470  57.390  1.00  0.00           H
ATOM   4801  CB  GLU H  22      97.900 115.770  55.770  1.00  0.00           C
ATOM   4802  HB1 GLU H  22      98.350 116.590  55.160  1.00  0.00           H
ATOM   4803  HB2 GLU H  22      96.800 115.880  55.640  1.00  0.00           H
ATOM   4804  CG  GLU H  22      98.250 114.380  55.230  1.00  0.00           C
ATOM   4805  HG1 GLU H  22      97.490 114.160  54.450  1.00  0.00           H
ATOM   4806  HG2 GLU H  22      98.040 113.640  56.030  1.00  0.00           H
ATOM   4807  CD  GLU H  22      99.700 114.310  54.730  1.00  0.00           C
ATOM   4808  OE1 GLU H  22     100.440 113.350  55.130  1.00  0.00           O
ATOM   4809  OE2 GLU H  22     100.080 115.120  53.780  1.00  0.00           O
ATOM   4810  C   GLU H  22      98.190 117.250  57.800  1.00  0.00           C
ATOM   4811  O   GLU H  22      97.460 117.580  58.740  1.00  0.00           O
ATOM   4812  N   ASP H  23      98.970 118.140  57.180  1.00  0.00           N
ATOM   4813  HN  ASP H  23      99.490 117.880  56.360  1.00  0.00           H
ATOM   4814  CA  ASP H  23      99.320 119.450  57.630  1.00  0.00           C
ATOM   4815  HA  ASP H  23      99.650 119.330  58.650  1.00  0.00           H
ATOM   4816  CB  ASP H  23     100.480 120.030  56.800  1.00  0.00           C
ATOM   4817  HB1 ASP H  23     101.420 119.450  56.930  1.00  0.00           H
ATOM   4818  HB2 ASP H  23     100.770 121.010  57.230  1.00  0.00           H
ATOM   4819  CG  ASP H  23     100.270 120.210  55.240  1.00  0.00           C
ATOM   4820  OD1 ASP H  23     100.020 119.220  54.510  1.00  0.00           O
ATOM   4821  OD2 ASP H  23     100.580 121.380  54.730  1.00  0.00           O
ATOM   4822  C   ASP H  23      98.130 120.400  57.680  1.00  0.00           C
ATOM   4823  O   ASP H  23      97.330 120.590  56.730  1.00  0.00           O
ATOM   4824  N   VAL H  24      97.970 121.210  58.730  1.00  0.00           N
ATOM   4825  HN  VAL H  24      98.620 121.200  59.490  1.00  0.00           H
ATOM   4826  CA  VAL H  24      96.870 122.120  58.920  1.00  0.00           C
ATOM   4827  HA  VAL H  24      96.060 122.080  58.200  1.00  0.00           H
ATOM   4828  CB  VAL H  24      96.350 121.910  60.330  1.00  0.00           C
ATOM   4829  HB  VAL H  24      97.190 121.970  61.050  1.00  0.00           H
ATOM   4830  CG1 VAL H  24      95.330 123.020  60.700  1.00  0.00           C
ATOM   4831 HG11 VAL H  24      95.000 122.840  61.740  1.00  0.00           H
ATOM   4832 HG12 VAL H  24      95.610 124.090  60.620  1.00  0.00           H
ATOM   4833 HG13 VAL H  24      94.390 122.840  60.140  1.00  0.00           H
ATOM   4834  CG2 VAL H  24      95.660 120.500  60.500  1.00  0.00           C
ATOM   4835 HG21 VAL H  24      96.020 119.700  59.820  1.00  0.00           H
ATOM   4836 HG22 VAL H  24      95.960 120.040  61.460  1.00  0.00           H
ATOM   4837 HG23 VAL H  24      94.550 120.590  60.510  1.00  0.00           H
ATOM   4838  C   VAL H  24      97.400 123.540  58.840  1.00  0.00           C
ATOM   4839  O   VAL H  24      98.140 124.020  59.690  1.00  0.00           O
ATOM   4840  N   GLY H  25      97.160 124.190  57.640  1.00  0.00           N
ATOM   4841  HN  GLY H  25      96.460 123.790  57.050  1.00  0.00           H
ATOM   4842  CA  GLY H  25      97.610 125.520  57.240  1.00  0.00           C
ATOM   4843  HA1 GLY H  25      98.690 125.450  57.230  1.00  0.00           H
ATOM   4844  HA2 GLY H  25      97.070 125.760  56.340  1.00  0.00           H
ATOM   4845  C   GLY H  25      97.230 126.670  58.200  1.00  0.00           C
ATOM   4846  O   GLY H  25      96.610 126.580  59.250  1.00  0.00           O
ATOM   4847  N   SER H  26      97.570 127.930  57.840  1.00  0.00           N
ATOM   4848  HN  SER H  26      98.180 128.040  57.060  1.00  0.00           H
ATOM   4849  CA  SER H  26      97.290 129.130  58.570  1.00  0.00           C
ATOM   4850  HA  SER H  26      97.480 128.990  59.620  1.00  0.00           H
ATOM   4851  CB  SER H  26      97.900 130.470  58.010  1.00  0.00           C
ATOM   4852  HB1 SER H  26      97.830 130.460  56.900  1.00  0.00           H
ATOM   4853  HB2 SER H  26      98.990 130.520  58.200  1.00  0.00           H
ATOM   4854  OG  SER H  26      97.480 131.740  58.560  1.00  0.00           O
ATOM   4855  HG1 SER H  26      97.810 131.720  59.460  1.00  0.00           H
ATOM   4856  C   SER H  26      95.740 129.410  58.560  1.00  0.00           C
ATOM   4857  O   SER H  26      95.180 129.790  57.520  1.00  0.00           O
ATOM   4858  N   ASN H  27      95.070 129.170  59.680  1.00  0.00           N
ATOM   4859  HN  ASN H  27      95.610 128.880  60.470  1.00  0.00           H
ATOM   4860  CA  ASN H  27      93.620 129.260  59.950  1.00  0.00           C
ATOM   4861  HA  ASN H  27      93.090 129.110  59.020  1.00  0.00           H
ATOM   4862  CB  ASN H  27      93.160 128.120  61.090  1.00  0.00           C
ATOM   4863  HB1 ASN H  27      93.750 128.330  62.010  1.00  0.00           H
ATOM   4864  HB2 ASN H  27      93.340 127.130  60.630  1.00  0.00           H
ATOM   4865  CG  ASN H  27      91.700 128.240  61.520  1.00  0.00           C
ATOM   4866  OD1 ASN H  27      90.810 128.370  60.700  1.00  0.00           O
ATOM   4867  ND2 ASN H  27      91.430 128.200  62.840  1.00  0.00           N
ATOM   4868 HD21 ASN H  27      92.200 128.140  63.470  1.00  0.00           H
ATOM   4869 HD22 ASN H  27      90.470 128.230  63.130  1.00  0.00           H
ATOM   4870  C   ASN H  27      93.210 130.700  60.460  1.00  0.00           C
ATOM   4871  O   ASN H  27      93.950 131.330  61.240  1.00  0.00           O
ATOM   4872  N   LYS H  28      92.120 131.280  60.040  1.00  0.00           N
ATOM   4873  HN  LYS H  28      91.650 130.840  59.280  1.00  0.00           H
ATOM   4874  CA  LYS H  28      91.510 132.510  60.430  1.00  0.00           C
ATOM   4875  HA  LYS H  28      92.040 132.960  61.260  1.00  0.00           H
ATOM   4876  CB  LYS H  28      91.640 133.550  59.300  1.00  0.00           C
ATOM   4877  HB1 LYS H  28      91.030 134.430  59.620  1.00  0.00           H
ATOM   4878  HB2 LYS H  28      91.240 133.140  58.350  1.00  0.00           H
ATOM   4879  CG  LYS H  28      93.050 133.960  58.960  1.00  0.00           C
ATOM   4880  HG1 LYS H  28      93.530 134.440  59.840  1.00  0.00           H
ATOM   4881  HG2 LYS H  28      92.780 134.710  58.180  1.00  0.00           H
ATOM   4882  CD  LYS H  28      93.940 132.940  58.250  1.00  0.00           C
ATOM   4883  HD1 LYS H  28      94.550 132.390  59.000  1.00  0.00           H
ATOM   4884  HD2 LYS H  28      93.290 132.150  57.820  1.00  0.00           H
ATOM   4885  CE  LYS H  28      94.780 133.610  57.320  1.00  0.00           C
ATOM   4886  HE1 LYS H  28      95.440 134.320  57.850  1.00  0.00           H
ATOM   4887  HE2 LYS H  28      94.260 134.210  56.540  1.00  0.00           H
ATOM   4888  NZ  LYS H  28      95.590 132.560  56.540  1.00  0.00           N
ATOM   4889  HZ1 LYS H  28      96.240 132.060  57.180  1.00  0.00           H
ATOM   4890  HZ2 LYS H  28      94.960 131.880  56.080  1.00  0.00           H
ATOM   4891  HZ3 LYS H  28      96.250 132.990  55.860  1.00  0.00           H
ATOM   4892  C   LYS H  28      90.060 132.270  60.820  1.00  0.00           C
ATOM   4893  O   LYS H  28      89.320 133.270  60.870  1.00  0.00           O
ATOM   4894  N   GLY H  29      89.620 131.060  60.940  1.00  0.00           N
ATOM   4895  HN  GLY H  29      90.200 130.270  60.740  1.00  0.00           H
ATOM   4896  CA  GLY H  29      88.200 130.660  61.210  1.00  0.00           C
ATOM   4897  HA1 GLY H  29      87.780 131.520  61.700  1.00  0.00           H
ATOM   4898  HA2 GLY H  29      87.690 130.280  60.340  1.00  0.00           H
ATOM   4899  C   GLY H  29      88.180 129.620  62.210  1.00  0.00           C
ATOM   4900  O   GLY H  29      88.810 129.710  63.220  1.00  0.00           O
ATOM   4901  N   ALA H  30      87.320 128.590  62.070  1.00  0.00           N
ATOM   4902  HN  ALA H  30      86.630 128.480  61.350  1.00  0.00           H
ATOM   4903  CA  ALA H  30      87.230 127.530  63.050  1.00  0.00           C
ATOM   4904  HA  ALA H  30      87.710 127.750  64.000  1.00  0.00           H
ATOM   4905  CB  ALA H  30      85.790 127.310  63.520  1.00  0.00           C
ATOM   4906  HB1 ALA H  30      85.120 127.030  62.680  1.00  0.00           H
ATOM   4907  HB2 ALA H  30      85.650 126.560  64.320  1.00  0.00           H
ATOM   4908  HB3 ALA H  30      85.550 128.250  64.070  1.00  0.00           H
ATOM   4909  C   ALA H  30      87.690 126.190  62.610  1.00  0.00           C
ATOM   4910  O   ALA H  30      87.300 125.830  61.470  1.00  0.00           O
ATOM   4911  N   ILE H  31      88.580 125.480  63.270  1.00  0.00           N
ATOM   4912  HN  ILE H  31      88.900 125.770  64.170  1.00  0.00           H
ATOM   4913  CA  ILE H  31      88.960 124.110  62.990  1.00  0.00           C
ATOM   4914  HA  ILE H  31      88.300 123.700  62.240  1.00  0.00           H
ATOM   4915  CB  ILE H  31      90.440 123.980  62.480  1.00  0.00           C
ATOM   4916  HB  ILE H  31      91.140 124.470  63.180  1.00  0.00           H
ATOM   4917  CG2 ILE H  31      90.830 122.460  62.230  1.00  0.00           C
ATOM   4918 HG21 ILE H  31      89.960 121.980  61.740  1.00  0.00           H
ATOM   4919 HG22 ILE H  31      91.770 122.450  61.630  1.00  0.00           H
ATOM   4920 HG23 ILE H  31      90.980 121.860  63.150  1.00  0.00           H
ATOM   4921  CG1 ILE H  31      90.520 124.680  61.080  1.00  0.00           C
ATOM   4922 HG11 ILE H  31      89.990 125.660  61.060  1.00  0.00           H
ATOM   4923 HG12 ILE H  31      89.910 123.990  60.460  1.00  0.00           H
ATOM   4924  CD  ILE H  31      91.840 124.710  60.390  1.00  0.00           C
ATOM   4925  HD1 ILE H  31      92.550 125.380  60.920  1.00  0.00           H
ATOM   4926  HD2 ILE H  31      92.210 123.670  60.330  1.00  0.00           H
ATOM   4927  HD3 ILE H  31      91.770 125.140  59.370  1.00  0.00           H
ATOM   4928  C   ILE H  31      88.790 123.270  64.280  1.00  0.00           C
ATOM   4929  O   ILE H  31      89.460 123.600  65.240  1.00  0.00           O
ATOM   4930  N   ILE H  32      87.910 122.290  64.230  1.00  0.00           N
ATOM   4931  HN  ILE H  32      87.430 122.100  63.380  1.00  0.00           H
ATOM   4932  CA  ILE H  32      87.740 121.380  65.360  1.00  0.00           C
ATOM   4933  HA  ILE H  32      88.280 121.720  66.230  1.00  0.00           H
ATOM   4934  CB  ILE H  32      86.390 121.520  66.000  1.00  0.00           C
ATOM   4935  HB  ILE H  32      85.610 121.380  65.220  1.00  0.00           H
ATOM   4936  CG2 ILE H  32      86.240 120.530  67.250  1.00  0.00           C
ATOM   4937 HG21 ILE H  32      87.110 120.650  67.920  1.00  0.00           H
ATOM   4938 HG22 ILE H  32      85.290 120.680  67.810  1.00  0.00           H
ATOM   4939 HG23 ILE H  32      86.190 119.540  66.750  1.00  0.00           H
ATOM   4940  CG1 ILE H  32      85.970 122.960  66.430  1.00  0.00           C
ATOM   4941 HG11 ILE H  32      86.910 123.440  66.780  1.00  0.00           H
ATOM   4942 HG12 ILE H  32      85.260 122.850  67.270  1.00  0.00           H
ATOM   4943  CD  ILE H  32      85.270 123.800  65.430  1.00  0.00           C
ATOM   4944  HD1 ILE H  32      85.820 124.080  64.500  1.00  0.00           H
ATOM   4945  HD2 ILE H  32      84.260 123.470  65.100  1.00  0.00           H
ATOM   4946  HD3 ILE H  32      84.950 124.760  65.900  1.00  0.00           H
ATOM   4947  C   ILE H  32      88.030 119.920  65.040  1.00  0.00           C
ATOM   4948  O   ILE H  32      87.500 119.470  64.050  1.00  0.00           O
ATOM   4949  N   GLY H  33      88.850 119.250  65.850  1.00  0.00           N
ATOM   4950  HN  GLY H  33      89.270 119.760  66.600  1.00  0.00           H
ATOM   4951  CA  GLY H  33      89.120 117.870  65.650  1.00  0.00           C
ATOM   4952  HA1 GLY H  33      89.350 117.640  64.620  1.00  0.00           H
ATOM   4953  HA2 GLY H  33      89.830 117.580  66.410  1.00  0.00           H
ATOM   4954  C   GLY H  33      87.910 117.010  65.880  1.00  0.00           C
ATOM   4955  O   GLY H  33      87.370 116.540  64.880  1.00  0.00           O
ATOM   4956  N   LEU H  34      87.360 116.900  67.150  1.00  0.00           N
ATOM   4957  HN  LEU H  34      87.810 117.350  67.930  1.00  0.00           H
ATOM   4958  CA  LEU H  34      86.100 116.260  67.440  1.00  0.00           C
ATOM   4959  HA  LEU H  34      85.620 115.940  66.520  1.00  0.00           H
ATOM   4960  CB  LEU H  34      86.390 115.020  68.290  1.00  0.00           C
ATOM   4961  HB1 LEU H  34      86.960 115.370  69.170  1.00  0.00           H
ATOM   4962  HB2 LEU H  34      87.010 114.250  67.790  1.00  0.00           H
ATOM   4963  CG  LEU H  34      85.210 114.290  68.880  1.00  0.00           C
ATOM   4964  HG  LEU H  34      84.630 114.960  69.550  1.00  0.00           H
ATOM   4965  CD1 LEU H  34      84.240 113.780  67.880  1.00  0.00           C
ATOM   4966 HD11 LEU H  34      84.810 113.400  67.010  1.00  0.00           H
ATOM   4967 HD12 LEU H  34      83.590 112.990  68.320  1.00  0.00           H
ATOM   4968 HD13 LEU H  34      83.530 114.510  67.430  1.00  0.00           H
ATOM   4969  CD2 LEU H  34      85.780 113.090  69.770  1.00  0.00           C
ATOM   4970 HD21 LEU H  34      86.280 113.550  70.640  1.00  0.00           H
ATOM   4971 HD22 LEU H  34      84.930 112.500  70.180  1.00  0.00           H
ATOM   4972 HD23 LEU H  34      86.460 112.470  69.140  1.00  0.00           H
ATOM   4973  C   LEU H  34      85.130 117.230  68.000  1.00  0.00           C
ATOM   4974  O   LEU H  34      85.460 118.020  68.890  1.00  0.00           O
ATOM   4975  N   MET H  35      83.910 117.270  67.460  1.00  0.00           N
ATOM   4976  HN  MET H  35      83.630 116.680  66.700  1.00  0.00           H
ATOM   4977  CA  MET H  35      82.810 118.070  67.990  1.00  0.00           C
ATOM   4978  HA  MET H  35      83.070 118.550  68.920  1.00  0.00           H
ATOM   4979  CB  MET H  35      82.560 119.080  66.840  1.00  0.00           C
ATOM   4980  HB1 MET H  35      82.250 118.530  65.930  1.00  0.00           H
ATOM   4981  HB2 MET H  35      83.550 119.550  66.670  1.00  0.00           H
ATOM   4982  CG  MET H  35      81.610 120.260  67.240  1.00  0.00           C
ATOM   4983  HG1 MET H  35      82.140 120.830  68.040  1.00  0.00           H
ATOM   4984  HG2 MET H  35      80.860 119.700  67.840  1.00  0.00           H
ATOM   4985  SD  MET H  35      80.880 121.180  65.830  1.00  0.00           S
ATOM   4986  CE  MET H  35      79.290 121.690  66.580  1.00  0.00           C
ATOM   4987  HE1 MET H  35      78.700 122.400  65.970  1.00  0.00           H
ATOM   4988  HE2 MET H  35      78.720 120.780  66.880  1.00  0.00           H
ATOM   4989  HE3 MET H  35      79.560 122.100  67.580  1.00  0.00           H
ATOM   4990  C   MET H  35      81.600 117.240  68.300  1.00  0.00           C
ATOM   4991  O   MET H  35      80.910 116.780  67.400  1.00  0.00           O
ATOM   4992  N   VAL H  36      81.330 117.150  69.620  1.00  0.00           N
ATOM   4993  HN  VAL H  36      81.820 117.700  70.300  1.00  0.00           H
ATOM   4994  CA  VAL H  36      80.150 116.460  70.060  1.00  0.00           C
ATOM   4995  HA  VAL H  36      79.720 116.080  69.140  1.00  0.00           H
ATOM   4996  CB  VAL H  36      80.400 115.310  71.100  1.00  0.00           C
ATOM   4997  HB  VAL H  36      80.810 115.740  72.030  1.00  0.00           H
ATOM   4998  CG1 VAL H  36      79.160 114.650  71.680  1.00  0.00           C
ATOM   4999 HG11 VAL H  36      79.530 113.770  72.260  1.00  0.00           H
ATOM   5000 HG12 VAL H  36      78.600 115.430  72.230  1.00  0.00           H
ATOM   5001 HG13 VAL H  36      78.510 114.290  70.860  1.00  0.00           H
ATOM   5002  CG2 VAL H  36      81.280 114.330  70.380  1.00  0.00           C
ATOM   5003 HG21 VAL H  36      81.700 113.580  71.080  1.00  0.00           H
ATOM   5004 HG22 VAL H  36      80.780 113.880  69.490  1.00  0.00           H
ATOM   5005 HG23 VAL H  36      82.240 114.760  70.020  1.00  0.00           H
ATOM   5006  C   VAL H  36      79.180 117.570  70.610  1.00  0.00           C
ATOM   5007  O   VAL H  36      79.280 118.130  71.730  1.00  0.00           O
ATOM   5008  N   GLY H  37      78.070 117.820  69.880  1.00  0.00           N
ATOM   5009  HN  GLY H  37      77.810 117.200  69.140  1.00  0.00           H
ATOM   5010  CA  GLY H  37      77.210 118.960  70.080  1.00  0.00           C
ATOM   5011  HA1 GLY H  37      76.520 118.920  69.240  1.00  0.00           H
ATOM   5012  HA2 GLY H  37      76.700 118.810  71.020  1.00  0.00           H
ATOM   5013  C   GLY H  37      77.830 120.280  70.030  1.00  0.00           C
ATOM   5014  O   GLY H  37      78.770 120.550  69.330  1.00  0.00           O
ATOM   5015  N   GLY H  38      77.380 121.230  70.880  1.00  0.00           N
ATOM   5016  HN  GLY H  38      76.560 121.060  71.410  1.00  0.00           H
ATOM   5017  CA  GLY H  38      77.790 122.650  70.880  1.00  0.00           C
ATOM   5018  HA1 GLY H  38      77.390 123.070  71.790  1.00  0.00           H
ATOM   5019  HA2 GLY H  38      78.870 122.690  70.900  1.00  0.00           H
ATOM   5020  C   GLY H  38      77.320 123.450  69.690  1.00  0.00           C
ATOM   5021  O   GLY H  38      76.400 123.090  68.900  1.00  0.00           O
ATOM   5022  N   VAL H  39      77.840 124.730  69.620  1.00  0.00           N
ATOM   5023  HN  VAL H  39      78.510 124.860  70.350  1.00  0.00           H
ATOM   5024  CA  VAL H  39      77.580 125.750  68.560  1.00  0.00           C
ATOM   5025  HA  VAL H  39      77.060 125.240  67.770  1.00  0.00           H
ATOM   5026  CB  VAL H  39      76.680 126.850  69.080  1.00  0.00           C
ATOM   5027  HB  VAL H  39      77.210 127.430  69.870  1.00  0.00           H
ATOM   5028  CG1 VAL H  39      76.370 127.740  67.900  1.00  0.00           C
ATOM   5029 HG11 VAL H  39      75.700 127.320  67.120  1.00  0.00           H
ATOM   5030 HG12 VAL H  39      75.850 128.650  68.260  1.00  0.00           H
ATOM   5031 HG13 VAL H  39      77.320 128.140  67.510  1.00  0.00           H
ATOM   5032  CG2 VAL H  39      75.430 126.190  69.690  1.00  0.00           C
ATOM   5033 HG21 VAL H  39      74.790 126.970  70.140  1.00  0.00           H
ATOM   5034 HG22 VAL H  39      74.900 125.530  68.960  1.00  0.00           H
ATOM   5035 HG23 VAL H  39      75.690 125.470  70.490  1.00  0.00           H
ATOM   5036  C   VAL H  39      78.900 126.280  67.980  1.00  0.00           C
ATOM   5037  O   VAL H  39      79.690 126.860  68.660  1.00  0.00           O
ATOM   5038  N   VAL H  40      79.090 126.220  66.700  1.00  0.00           N
ATOM   5039  HN  VAL H  40      78.500 125.640  66.150  1.00  0.00           H
ATOM   5040  CA  VAL H  40      80.190 126.780  65.990  1.00  0.00           C
ATOM   5041  HA  VAL H  40      80.690 127.340  66.760  1.00  0.00           H
ATOM   5042  CB  VAL H  40      81.080 125.820  65.220  1.00  0.00           C
ATOM   5043  HB  VAL H  40      80.370 125.390  64.480  1.00  0.00           H
ATOM   5044  CG1 VAL H  40      82.280 126.500  64.540  1.00  0.00           C
ATOM   5045 HG11 VAL H  40      82.930 126.780  65.400  1.00  0.00           H
ATOM   5046 HG12 VAL H  40      82.820 125.790  63.880  1.00  0.00           H
ATOM   5047 HG13 VAL H  40      82.000 127.440  64.020  1.00  0.00           H
ATOM   5048  CG2 VAL H  40      81.490 124.670  66.100  1.00  0.00           C
ATOM   5049 HG21 VAL H  40      81.780 123.800  65.470  1.00  0.00           H
ATOM   5050 HG22 VAL H  40      82.340 124.850  66.790  1.00  0.00           H
ATOM   5051 HG23 VAL H  40      80.710 124.260  66.780  1.00  0.00           H
ATOM   5052  C   VAL H  40      79.550 127.830  65.050  1.00  0.00           C
ATOM   5053  O   VAL H  40      78.750 127.670  64.120  1.00  0.00           O
ATOM   5054  N   ILE H  41      79.880 129.090  65.440  1.00  0.00           N
ATOM   5055  HN  ILE H  41      80.500 129.240  66.210  1.00  0.00           H
ATOM   5056  CA  ILE H  41      79.730 130.220  64.640  1.00  0.00           C
ATOM   5057  HA  ILE H  41      78.950 130.130  63.900  1.00  0.00           H
ATOM   5058  CB  ILE H  41      79.210 131.420  65.500  1.00  0.00           C
ATOM   5059  HB  ILE H  41      79.860 131.740  66.340  1.00  0.00           H
ATOM   5060  CG2 ILE H  41      79.000 132.610  64.570  1.00  0.00           C
[truncated: 102,712 more chars]
