# Supplementary material for: Modulation of Aβ1–42 Aggregation by a SARS-CoV‑2 Protein Fragment
Source: J Chem Inf Model. 2025 Oct 1;65(20):11342–56. doi: 10.1021/acs.jcim.5c01811 (PMC12570137; doi:10.1021/acs.jcim.5c01811)
Supplement: Supplementary file 2 [file ci5c01811_si_002.zip › AB-coordinates/FIBRIL/7Q4B/CONTROL/PFC2_initial.pdb]

REMARK    GENERATED BY TRJCONV
TITLE     Protein in water
REMARK    THIS IS A SIMULATION BOX
CRYST1  171.189  171.189  171.189  90.00  90.00  90.00 P 1           1
MODEL        1
ATOM      1  CH3 ACE A   0      36.300  63.970  88.620  1.00  0.00           C
ATOM      2 HH31 ACE A   0      36.630  63.930  89.670  1.00  0.00           H
ATOM      3 HH32 ACE A   0      35.190  63.850  88.590  1.00  0.00           H
ATOM      4 HH33 ACE A   0      36.780  63.150  88.050  1.00  0.00           H
ATOM      5  C   ACE A   0      36.660  65.270  88.000  1.00  0.00           C
ATOM      6  O   ACE A   0      36.280  65.530  86.870  1.00  0.00           O
ATOM      7  N   ASP A   1      37.410  66.100  88.740  1.00  0.00           N
ATOM      8  HN  ASP A   1      37.760  65.810  89.630  1.00  0.00           H
ATOM      9  CA  ASP A   1      37.710  67.460  88.360  1.00  0.00           C
ATOM     10  HA  ASP A   1      37.210  67.680  87.420  1.00  0.00           H
ATOM     11  CB  ASP A   1      37.220  68.400  89.490  1.00  0.00           C
ATOM     12  HB1 ASP A   1      37.940  68.450  90.330  1.00  0.00           H
ATOM     13  HB2 ASP A   1      36.250  68.040  89.880  1.00  0.00           H
ATOM     14  CG  ASP A   1      36.970  69.800  88.970  1.00  0.00           C
ATOM     15  OD1 ASP A   1      36.780  69.940  87.740  1.00  0.00           O
ATOM     16  OD2 ASP A   1      36.810  70.710  89.820  1.00  0.00           O
ATOM     17  C   ASP A   1      39.210  67.630  88.120  1.00  0.00           C
ATOM     18  O   ASP A   1      40.020  66.900  88.690  1.00  0.00           O
ATOM     19  N   ALA A   2      39.610  68.540  87.220  1.00  0.00           N
ATOM     20  HN  ALA A   2      38.950  69.130  86.750  1.00  0.00           H
ATOM     21  CA  ALA A   2      41.000  68.900  87.050  1.00  0.00           C
ATOM     22  HA  ALA A   2      41.460  68.980  88.030  1.00  0.00           H
ATOM     23  CB  ALA A   2      41.760  67.880  86.180  1.00  0.00           C
ATOM     24  HB1 ALA A   2      41.740  66.880  86.660  1.00  0.00           H
ATOM     25  HB2 ALA A   2      41.280  67.800  85.180  1.00  0.00           H
ATOM     26  HB3 ALA A   2      42.820  68.180  86.040  1.00  0.00           H
ATOM     27  C   ALA A   2      41.090  70.270  86.400  1.00  0.00           C
ATOM     28  O   ALA A   2      40.280  70.600  85.550  1.00  0.00           O
ATOM     29  N   GLU A   3      42.100  71.070  86.770  1.00  0.00           N
ATOM     30  HN  GLU A   3      42.750  70.790  87.470  1.00  0.00           H
ATOM     31  CA  GLU A   3      42.210  72.440  86.300  1.00  0.00           C
ATOM     32  HA  GLU A   3      41.950  72.500  85.250  1.00  0.00           H
ATOM     33  CB  GLU A   3      41.280  73.390  87.120  1.00  0.00           C
ATOM     34  HB1 GLU A   3      41.660  73.470  88.160  1.00  0.00           H
ATOM     35  HB2 GLU A   3      40.270  72.930  87.190  1.00  0.00           H
ATOM     36  CG  GLU A   3      41.120  74.790  86.480  1.00  0.00           C
ATOM     37  HG1 GLU A   3      40.410  74.720  85.630  1.00  0.00           H
ATOM     38  HG2 GLU A   3      42.090  75.130  86.080  1.00  0.00           H
ATOM     39  CD  GLU A   3      40.630  75.870  87.440  1.00  0.00           C
ATOM     40  OE1 GLU A   3      39.430  76.230  87.400  1.00  0.00           O
ATOM     41  OE2 GLU A   3      41.500  76.480  88.110  1.00  0.00           O
ATOM     42  C   GLU A   3      43.660  72.870  86.480  1.00  0.00           C
ATOM     43  O   GLU A   3      44.000  73.680  87.340  1.00  0.00           O
ATOM     44  N   PHE A   4      44.600  72.290  85.710  1.00  0.00           N
ATOM     45  HN  PHE A   4      44.360  71.670  84.960  1.00  0.00           H
ATOM     46  CA  PHE A   4      46.030  72.510  85.940  1.00  0.00           C
ATOM     47  HA  PHE A   4      46.190  72.610  87.010  1.00  0.00           H
ATOM     48  CB  PHE A   4      46.880  71.310  85.450  1.00  0.00           C
ATOM     49  HB1 PHE A   4      47.950  71.460  85.690  1.00  0.00           H
ATOM     50  HB2 PHE A   4      46.770  71.200  84.350  1.00  0.00           H
ATOM     51  CG  PHE A   4      46.440  70.020  86.110  1.00  0.00           C
ATOM     52  CD1 PHE A   4      45.950  68.940  85.350  1.00  0.00           C
ATOM     53  HD1 PHE A   4      45.880  69.030  84.270  1.00  0.00           H
ATOM     54  CE1 PHE A   4      45.570  67.750  85.960  1.00  0.00           C
ATOM     55  HE1 PHE A   4      45.180  66.940  85.360  1.00  0.00           H
ATOM     56  CZ  PHE A   4      45.680  67.610  87.350  1.00  0.00           C
ATOM     57  HZ  PHE A   4      45.380  66.690  87.820  1.00  0.00           H
ATOM     58  CD2 PHE A   4      46.560  69.860  87.500  1.00  0.00           C
ATOM     59  HD2 PHE A   4      46.930  70.680  88.110  1.00  0.00           H
ATOM     60  CE2 PHE A   4      46.180  68.660  88.120  1.00  0.00           C
ATOM     61  HE2 PHE A   4      46.260  68.560  89.190  1.00  0.00           H
ATOM     62  C   PHE A   4      46.560  73.810  85.320  1.00  0.00           C
ATOM     63  O   PHE A   4      47.330  73.780  84.360  1.00  0.00           O
ATOM     64  N   ARG A   5      46.190  74.980  85.900  1.00  0.00           N
ATOM     65  HN  ARG A   5      45.570  74.970  86.680  1.00  0.00           H
ATOM     66  CA  ARG A   5      46.520  76.290  85.370  1.00  0.00           C
ATOM     67  HA  ARG A   5      46.510  76.210  84.300  1.00  0.00           H
ATOM     68  CB  ARG A   5      45.410  77.330  85.720  1.00  0.00           C
ATOM     69  HB1 ARG A   5      45.170  77.240  86.800  1.00  0.00           H
ATOM     70  HB2 ARG A   5      44.490  77.030  85.170  1.00  0.00           H
ATOM     71  CG  ARG A   5      45.720  78.810  85.420  1.00  0.00           C
ATOM     72  HG1 ARG A   5      45.960  78.910  84.340  1.00  0.00           H
ATOM     73  HG2 ARG A   5      46.610  79.130  86.010  1.00  0.00           H
ATOM     74  CD  ARG A   5      44.560  79.750  85.780  1.00  0.00           C
ATOM     75  HD1 ARG A   5      44.330  79.710  86.870  1.00  0.00           H
ATOM     76  HD2 ARG A   5      43.650  79.500  85.190  1.00  0.00           H
ATOM     77  NE  ARG A   5      45.010  81.110  85.370  1.00  0.00           N
ATOM     78  HE  ARG A   5      45.730  81.170  84.650  1.00  0.00           H
ATOM     79  CZ  ARG A   5      44.780  82.240  86.010  1.00  0.00           C
ATOM     80  NH1 ARG A   5      43.840  82.410  86.910  1.00  0.00           N
ATOM     81 HH11 ARG A   5      43.090  81.720  86.920  1.00  0.00           H
ATOM     82 HH12 ARG A   5      43.710  83.300  87.300  1.00  0.00           H
ATOM     83  NH2 ARG A   5      45.470  83.300  85.650  1.00  0.00           N
ATOM     84 HH21 ARG A   5      45.960  83.260  84.770  1.00  0.00           H
ATOM     85 HH22 ARG A   5      45.130  84.210  85.930  1.00  0.00           H
ATOM     86  C   ARG A   5      47.910  76.790  85.730  1.00  0.00           C
ATOM     87  O   ARG A   5      48.250  77.070  86.880  1.00  0.00           O
ATOM     88  N   HIS A   6      48.790  76.910  84.710  1.00  0.00           N
ATOM     89  HN  HIS A   6      48.530  76.600  83.790  1.00  0.00           H
ATOM     90  CA  HIS A   6      50.140  77.390  84.860  1.00  0.00           C
ATOM     91  HA  HIS A   6      50.330  77.690  85.890  1.00  0.00           H
ATOM     92  CB  HIS A   6      51.150  76.280  84.480  1.00  0.00           C
ATOM     93  HB1 HIS A   6      52.090  76.700  84.050  1.00  0.00           H
ATOM     94  HB2 HIS A   6      50.700  75.610  83.720  1.00  0.00           H
ATOM     95  ND1 HIS A   6      52.750  75.690  86.260  1.00  0.00           N
ATOM     96  CG  HIS A   6      51.510  75.480  85.690  1.00  0.00           C
ATOM     97  CE1 HIS A   6      52.790  74.900  87.310  1.00  0.00           C
ATOM     98  HE1 HIS A   6      53.610  74.870  88.030  1.00  0.00           H
ATOM     99  NE2 HIS A   6      51.670  74.150  87.410  1.00  0.00           N
ATOM    100  HE2 HIS A   6      51.490  73.450  88.110  1.00  0.00           H
ATOM    101  CD2 HIS A   6      50.840  74.520  86.370  1.00  0.00           C
ATOM    102  HD2 HIS A   6      49.850  74.110  86.190  1.00  0.00           H
ATOM    103  C   HIS A   6      50.400  78.620  84.020  1.00  0.00           C
ATOM    104  O   HIS A   6      50.460  78.540  82.800  1.00  0.00           O
ATOM    105  N   ASP A   7      50.610  79.770  84.690  1.00  0.00           N
ATOM    106  HN  ASP A   7      50.530  79.830  85.690  1.00  0.00           H
ATOM    107  CA  ASP A   7      50.950  81.030  84.070  1.00  0.00           C
ATOM    108  HA  ASP A   7      50.910  80.920  82.990  1.00  0.00           H
ATOM    109  CB  ASP A   7      49.950  82.110  84.550  1.00  0.00           C
ATOM    110  HB1 ASP A   7      50.320  82.640  85.460  1.00  0.00           H
ATOM    111  HB2 ASP A   7      48.990  81.630  84.810  1.00  0.00           H
ATOM    112  CG  ASP A   7      49.710  83.130  83.470  1.00  0.00           C
ATOM    113  OD1 ASP A   7      50.680  83.600  82.830  1.00  0.00           O
ATOM    114  OD2 ASP A   7      48.520  83.500  83.250  1.00  0.00           O
ATOM    115  C   ASP A   7      52.370  81.370  84.470  1.00  0.00           C
ATOM    116  O   ASP A   7      52.740  81.310  85.650  1.00  0.00           O
ATOM    117  N   SER A   8      53.250  81.670  83.490  1.00  0.00           N
ATOM    118  HN  SER A   8      52.930  81.780  82.550  1.00  0.00           H
ATOM    119  CA  SER A   8      54.630  81.960  83.810  1.00  0.00           C
ATOM    120  HA  SER A   8      54.660  82.490  84.750  1.00  0.00           H
ATOM    121  CB  SER A   8      55.500  80.670  83.970  1.00  0.00           C
ATOM    122  HB1 SER A   8      55.080  80.090  84.830  1.00  0.00           H
ATOM    123  HB2 SER A   8      56.540  80.950  84.240  1.00  0.00           H
ATOM    124  OG  SER A   8      55.500  79.840  82.810  1.00  0.00           O
ATOM    125  HG1 SER A   8      54.570  79.740  82.520  1.00  0.00           H
ATOM    126  C   SER A   8      55.250  82.900  82.810  1.00  0.00           C
ATOM    127  O   SER A   8      55.560  82.530  81.670  1.00  0.00           O
ATOM    128  N   GLY A   9      55.450  84.170  83.210  1.00  0.00           N
ATOM    129  HN  GLY A   9      55.080  84.480  84.100  1.00  0.00           H
ATOM    130  CA  GLY A   9      56.050  85.220  82.410  1.00  0.00           C
ATOM    131  HA1 GLY A   9      56.130  84.910  81.380  1.00  0.00           H
ATOM    132  HA2 GLY A   9      55.430  86.090  82.540  1.00  0.00           H
ATOM    133  C   GLY A   9      57.420  85.590  82.910  1.00  0.00           C
ATOM    134  O   GLY A   9      57.610  85.970  84.060  1.00  0.00           O
ATOM    135  N   TYR A  10      58.420  85.520  82.020  1.00  0.00           N
ATOM    136  HN  TYR A  10      58.250  85.160  81.100  1.00  0.00           H
ATOM    137  CA  TYR A  10      59.770  85.950  82.310  1.00  0.00           C
ATOM    138  HA  TYR A  10      59.840  86.350  83.310  1.00  0.00           H
ATOM    139  CB  TYR A  10      60.800  84.790  82.150  1.00  0.00           C
ATOM    140  HB1 TYR A  10      61.840  85.170  82.300  1.00  0.00           H
ATOM    141  HB2 TYR A  10      60.730  84.390  81.110  1.00  0.00           H
ATOM    142  CG  TYR A  10      60.570  83.640  83.090  1.00  0.00           C
ATOM    143  CD1 TYR A  10      61.370  83.480  84.240  1.00  0.00           C
ATOM    144  HD1 TYR A  10      62.090  84.250  84.490  1.00  0.00           H
ATOM    145  CE1 TYR A  10      61.270  82.330  85.030  1.00  0.00           C
ATOM    146  HE1 TYR A  10      61.890  82.220  85.910  1.00  0.00           H
ATOM    147  CZ  TYR A  10      60.370  81.320  84.680  1.00  0.00           C
ATOM    148  OH  TYR A  10      60.300  80.120  85.420  1.00  0.00           O
ATOM    149  HH  TYR A  10      59.490  79.660  85.150  1.00  0.00           H
ATOM    150  CD2 TYR A  10      59.660  82.620  82.770  1.00  0.00           C
ATOM    151  HD2 TYR A  10      59.060  82.720  81.870  1.00  0.00           H
ATOM    152  CE2 TYR A  10      59.550  81.470  83.560  1.00  0.00           C
ATOM    153  HE2 TYR A  10      58.860  80.690  83.280  1.00  0.00           H
ATOM    154  C   TYR A  10      60.140  87.040  81.330  1.00  0.00           C
ATOM    155  O   TYR A  10      60.270  86.790  80.130  1.00  0.00           O
ATOM    156  N   GLU A  11      60.380  88.290  81.790  1.00  0.00           N
ATOM    157  HN  GLU A  11      60.220  88.520  82.750  1.00  0.00           H
ATOM    158  CA  GLU A  11      60.900  89.320  80.910  1.00  0.00           C
ATOM    159  HA  GLU A  11      61.010  88.940  79.910  1.00  0.00           H
ATOM    160  CB  GLU A  11      59.990  90.580  80.810  1.00  0.00           C
ATOM    161  HB1 GLU A  11      60.160  91.290  81.640  1.00  0.00           H
ATOM    162  HB2 GLU A  11      58.950  90.190  80.930  1.00  0.00           H
ATOM    163  CG  GLU A  11      60.090  91.280  79.420  1.00  0.00           C
ATOM    164  HG1 GLU A  11      60.170  90.480  78.650  1.00  0.00           H
ATOM    165  HG2 GLU A  11      61.000  91.900  79.360  1.00  0.00           H
ATOM    166  CD  GLU A  11      58.870  92.110  79.020  1.00  0.00           C
ATOM    167  OE1 GLU A  11      59.050  93.220  78.460  1.00  0.00           O
ATOM    168  OE2 GLU A  11      57.740  91.610  79.210  1.00  0.00           O
ATOM    169  C   GLU A  11      62.290  89.680  81.410  1.00  0.00           C
ATOM    170  O   GLU A  11      62.530  89.890  82.600  1.00  0.00           O
ATOM    171  N   VAL A  12      63.280  89.670  80.490  1.00  0.00           N
ATOM    172  HN  VAL A  12      63.060  89.440  79.540  1.00  0.00           H
ATOM    173  CA  VAL A  12      64.660  89.970  80.800  1.00  0.00           C
ATOM    174  HA  VAL A  12      64.750  90.310  81.820  1.00  0.00           H
ATOM    175  CB  VAL A  12      65.590  88.760  80.610  1.00  0.00           C
ATOM    176  HB  VAL A  12      65.560  88.430  79.550  1.00  0.00           H
ATOM    177  CG1 VAL A  12      67.030  89.140  80.970  1.00  0.00           C
ATOM    178 HG11 VAL A  12      67.680  88.240  80.910  1.00  0.00           H
ATOM    179 HG12 VAL A  12      67.450  89.900  80.270  1.00  0.00           H
ATOM    180 HG13 VAL A  12      67.070  89.550  82.000  1.00  0.00           H
ATOM    181  CG2 VAL A  12      65.130  87.590  81.490  1.00  0.00           C
ATOM    182 HG21 VAL A  12      65.820  86.720  81.380  1.00  0.00           H
ATOM    183 HG22 VAL A  12      65.110  87.880  82.560  1.00  0.00           H
ATOM    184 HG23 VAL A  12      64.110  87.240  81.210  1.00  0.00           H
ATOM    185  C   VAL A  12      65.090  91.090  79.890  1.00  0.00           C
ATOM    186  O   VAL A  12      65.150  90.930  78.670  1.00  0.00           O
ATOM    187  N   HIS A  13      65.390  92.290  80.430  1.00  0.00           N
ATOM    188  HN  HIS A  13      65.340  92.450  81.420  1.00  0.00           H
ATOM    189  CA  HIS A  13      65.560  93.440  79.550  1.00  0.00           C
ATOM    190  HA  HIS A  13      65.950  93.080  78.610  1.00  0.00           H
ATOM    191  CB  HIS A  13      64.200  94.100  79.210  1.00  0.00           C
ATOM    192  HB1 HIS A  13      63.600  93.340  78.670  1.00  0.00           H
ATOM    193  HB2 HIS A  13      64.330  94.960  78.520  1.00  0.00           H
ATOM    194  ND1 HIS A  13      63.340  95.850  80.740  1.00  0.00           N
ATOM    195  CG  HIS A  13      63.370  94.510  80.400  1.00  0.00           C
ATOM    196  CE1 HIS A  13      62.340  95.960  81.600  1.00  0.00           C
ATOM    197  HE1 HIS A  13      62.000  96.890  82.050  1.00  0.00           H
ATOM    198  NE2 HIS A  13      61.740  94.770  81.830  1.00  0.00           N
ATOM    199  HE2 HIS A  13      60.940  94.650  82.440  1.00  0.00           H
ATOM    200  CD2 HIS A  13      62.390  93.840  81.060  1.00  0.00           C
ATOM    201  HD2 HIS A  13      62.110  92.800  81.010  1.00  0.00           H
ATOM    202  C   HIS A  13      66.600  94.470  79.960  1.00  0.00           C
ATOM    203  O   HIS A  13      66.860  94.750  81.130  1.00  0.00           O
ATOM    204  N   HIS A  14      67.260  95.050  78.940  1.00  0.00           N
ATOM    205  HN  HIS A  14      67.000  94.770  78.010  1.00  0.00           H
ATOM    206  CA  HIS A  14      68.180  96.180  79.050  1.00  0.00           C
ATOM    207  HA  HIS A  14      68.570  96.310  78.060  1.00  0.00           H
ATOM    208  CB  HIS A  14      67.440  97.510  79.370  1.00  0.00           C
ATOM    209  HB1 HIS A  14      68.150  98.290  79.710  1.00  0.00           H
ATOM    210  HB2 HIS A  14      66.710  97.350  80.190  1.00  0.00           H
ATOM    211  ND1 HIS A  14      65.410  97.950  77.980  1.00  0.00           N
ATOM    212  CG  HIS A  14      66.760  98.140  78.190  1.00  0.00           C
ATOM    213  CE1 HIS A  14      65.060  98.850  77.080  1.00  0.00           C
ATOM    214  HE1 HIS A  14      64.050  99.040  76.710  1.00  0.00           H
ATOM    215  NE2 HIS A  14      66.120  99.590  76.680  1.00  0.00           N
ATOM    216  HE2 HIS A  14      66.080 100.310  75.970  1.00  0.00           H
ATOM    217  CD2 HIS A  14      67.210  99.160  77.400  1.00  0.00           C
ATOM    218  HD2 HIS A  14      68.190  99.600  77.340  1.00  0.00           H
ATOM    219  C   HIS A  14      69.440  95.990  79.910  1.00  0.00           C
ATOM    220  O   HIS A  14      70.010  96.960  80.410  1.00  0.00           O
ATOM    221  N   GLN A  15      69.960  94.760  80.080  1.00  0.00           N
ATOM    222  HN  GLN A  15      69.450  93.940  79.800  1.00  0.00           H
ATOM    223  CA  GLN A  15      71.260  94.540  80.720  1.00  0.00           C
ATOM    224  HA  GLN A  15      71.220  95.030  81.680  1.00  0.00           H
ATOM    225  CB  GLN A  15      71.580  93.040  80.990  1.00  0.00           C
ATOM    226  HB1 GLN A  15      72.620  92.960  81.380  1.00  0.00           H
ATOM    227  HB2 GLN A  15      71.540  92.470  80.040  1.00  0.00           H
ATOM    228  CG  GLN A  15      70.680  92.350  82.050  1.00  0.00           C
ATOM    229  HG1 GLN A  15      70.710  92.940  82.990  1.00  0.00           H
ATOM    230  HG2 GLN A  15      71.080  91.340  82.260  1.00  0.00           H
ATOM    231  CD  GLN A  15      69.230  92.190  81.590  1.00  0.00           C
ATOM    232  OE1 GLN A  15      68.940  92.050  80.410  1.00  0.00           O
ATOM    233  NE2 GLN A  15      68.290  92.210  82.570  1.00  0.00           N
ATOM    234 HE21 GLN A  15      68.560  92.370  83.520  1.00  0.00           H
ATOM    235 HE22 GLN A  15      67.320  92.150  82.320  1.00  0.00           H
ATOM    236  C   GLN A  15      72.430  95.160  79.960  1.00  0.00           C
ATOM    237  O   GLN A  15      72.570  94.970  78.750  1.00  0.00           O
ATOM    238  N   LYS A  16      73.320  95.900  80.650  1.00  0.00           N
ATOM    239  HN  LYS A  16      73.250  95.970  81.650  1.00  0.00           H
ATOM    240  CA  LYS A  16      74.390  96.660  80.020  1.00  0.00           C
ATOM    241  HA  LYS A  16      74.400  96.470  78.960  1.00  0.00           H
ATOM    242  CB  LYS A  16      74.190  98.190  80.230  1.00  0.00           C
ATOM    243  HB1 LYS A  16      74.200  98.420  81.320  1.00  0.00           H
ATOM    244  HB2 LYS A  16      73.170  98.450  79.850  1.00  0.00           H
ATOM    245  CG  LYS A  16      75.200  99.110  79.510  1.00  0.00           C
ATOM    246  HG1 LYS A  16      75.200  98.850  78.430  1.00  0.00           H
ATOM    247  HG2 LYS A  16      76.220  98.910  79.910  1.00  0.00           H
ATOM    248  CD  LYS A  16      74.880 100.620  79.660  1.00  0.00           C
ATOM    249  HD1 LYS A  16      73.840 100.780  79.310  1.00  0.00           H
ATOM    250  HD2 LYS A  16      74.920 100.890  80.740  1.00  0.00           H
ATOM    251  CE  LYS A  16      75.840 101.530  78.870  1.00  0.00           C
ATOM    252  HE1 LYS A  16      75.820 101.220  77.800  1.00  0.00           H
ATOM    253  HE2 LYS A  16      76.870 101.440  79.250  1.00  0.00           H
ATOM    254  NZ  LYS A  16      75.470 102.960  78.920  1.00  0.00           N
ATOM    255  HZ1 LYS A  16      76.030 103.480  78.200  1.00  0.00           H
ATOM    256  HZ2 LYS A  16      74.460 103.130  78.710  1.00  0.00           H
ATOM    257  HZ3 LYS A  16      75.670 103.410  79.850  1.00  0.00           H
ATOM    258  C   LYS A  16      75.730  96.210  80.570  1.00  0.00           C
ATOM    259  O   LYS A  16      75.980  96.250  81.770  1.00  0.00           O
ATOM    260  N   LEU A  17      76.650  95.770  79.690  1.00  0.00           N
ATOM    261  HN  LEU A  17      76.430  95.690  78.720  1.00  0.00           H
ATOM    262  CA  LEU A  17      78.000  95.400  80.080  1.00  0.00           C
ATOM    263  HA  LEU A  17      78.150  95.610  81.130  1.00  0.00           H
ATOM    264  CB  LEU A  17      78.280  93.890  79.850  1.00  0.00           C
ATOM    265  HB1 LEU A  17      78.210  93.640  78.770  1.00  0.00           H
ATOM    266  HB2 LEU A  17      77.450  93.350  80.360  1.00  0.00           H
ATOM    267  CG  LEU A  17      79.610  93.370  80.440  1.00  0.00           C
ATOM    268  HG  LEU A  17      79.860  93.990  81.340  1.00  0.00           H
ATOM    269  CD1 LEU A  17      79.450  91.910  80.920  1.00  0.00           C
ATOM    270 HD11 LEU A  17      80.400  91.550  81.370  1.00  0.00           H
ATOM    271 HD12 LEU A  17      78.650  91.830  81.680  1.00  0.00           H
ATOM    272 HD13 LEU A  17      79.200  91.250  80.060  1.00  0.00           H
ATOM    273  CD2 LEU A  17      80.780  93.440  79.450  1.00  0.00           C
ATOM    274 HD21 LEU A  17      81.710  93.060  79.930  1.00  0.00           H
ATOM    275 HD22 LEU A  17      80.580  92.820  78.560  1.00  0.00           H
ATOM    276 HD23 LEU A  17      80.980  94.480  79.120  1.00  0.00           H
ATOM    277  C   LEU A  17      78.970  96.270  79.300  1.00  0.00           C
ATOM    278  O   LEU A  17      78.890  96.370  78.080  1.00  0.00           O
ATOM    279  N   VAL A  18      79.880  96.970  80.010  1.00  0.00           N
ATOM    280  HN  VAL A  18      79.910  96.880  81.010  1.00  0.00           H
ATOM    281  CA  VAL A  18      80.820  97.890  79.410  1.00  0.00           C
ATOM    282  HA  VAL A  18      80.800  97.780  78.330  1.00  0.00           H
ATOM    283  CB  VAL A  18      80.520  99.350  79.750  1.00  0.00           C
ATOM    284  HB  VAL A  18      80.630  99.520  80.850  1.00  0.00           H
ATOM    285  CG1 VAL A  18      81.490 100.290  79.000  1.00  0.00           C
ATOM    286 HG11 VAL A  18      81.180 101.350  79.150  1.00  0.00           H
ATOM    287 HG12 VAL A  18      82.530 100.200  79.390  1.00  0.00           H
ATOM    288 HG13 VAL A  18      81.500 100.080  77.910  1.00  0.00           H
ATOM    289  CG2 VAL A  18      79.080  99.700  79.360  1.00  0.00           C
ATOM    290 HG21 VAL A  18      78.910 100.780  79.500  1.00  0.00           H
ATOM    291 HG22 VAL A  18      78.890  99.440  78.290  1.00  0.00           H
ATOM    292 HG23 VAL A  18      78.360  99.140  80.000  1.00  0.00           H
ATOM    293  C   VAL A  18      82.220  97.560  79.870  1.00  0.00           C
ATOM    294  O   VAL A  18      82.500  97.480  81.070  1.00  0.00           O
ATOM    295  N   PHE A  19      83.180  97.370  78.940  1.00  0.00           N
ATOM    296  HN  PHE A  19      82.940  97.340  77.970  1.00  0.00           H
ATOM    297  CA  PHE A  19      84.580  97.280  79.330  1.00  0.00           C
ATOM    298  HA  PHE A  19      84.640  96.750  80.270  1.00  0.00           H
ATOM    299  CB  PHE A  19      85.420  96.470  78.310  1.00  0.00           C
ATOM    300  HB1 PHE A  19      86.500  96.560  78.530  1.00  0.00           H
ATOM    301  HB2 PHE A  19      85.240  96.820  77.270  1.00  0.00           H
ATOM    302  CG  PHE A  19      85.060  95.010  78.400  1.00  0.00           C
ATOM    303  CD1 PHE A  19      84.060  94.430  77.590  1.00  0.00           C
ATOM    304  HD1 PHE A  19      83.510  95.050  76.900  1.00  0.00           H
ATOM    305  CE1 PHE A  19      83.770  93.060  77.680  1.00  0.00           C
ATOM    306  HE1 PHE A  19      83.010  92.630  77.050  1.00  0.00           H
ATOM    307  CZ  PHE A  19      84.470  92.260  78.580  1.00  0.00           C
ATOM    308  HZ  PHE A  19      84.260  91.200  78.660  1.00  0.00           H
ATOM    309  CD2 PHE A  19      85.750  94.180  79.300  1.00  0.00           C
ATOM    310  HD2 PHE A  19      86.510  94.610  79.940  1.00  0.00           H
ATOM    311  CE2 PHE A  19      85.460  92.820  79.400  1.00  0.00           C
ATOM    312  HE2 PHE A  19      86.000  92.200  80.100  1.00  0.00           H
ATOM    313  C   PHE A  19      85.200  98.640  79.600  1.00  0.00           C
ATOM    314  O   PHE A  19      85.660  98.890  80.710  1.00  0.00           O
ATOM    315  N   PHE A  20      85.180  99.570  78.620  1.00  0.00           N
ATOM    316  HN  PHE A  20      84.870  99.340  77.700  1.00  0.00           H
ATOM    317  CA  PHE A  20      85.720 100.910  78.770  1.00  0.00           C
ATOM    318  HA  PHE A  20      85.970 101.100  79.810  1.00  0.00           H
ATOM    319  CB  PHE A  20      86.970 101.130  77.880  1.00  0.00           C
ATOM    320  HB1 PHE A  20      87.340 102.170  77.960  1.00  0.00           H
ATOM    321  HB2 PHE A  20      86.720 100.920  76.820  1.00  0.00           H
ATOM    322  CG  PHE A  20      88.090 100.200  78.290  1.00  0.00           C
ATOM    323  CD1 PHE A  20      88.160  98.880  77.780  1.00  0.00           C
ATOM    324  HD1 PHE A  20      87.400  98.540  77.110  1.00  0.00           H
ATOM    325  CE1 PHE A  20      89.220  98.040  78.140  1.00  0.00           C
ATOM    326  HE1 PHE A  20      89.270  97.030  77.740  1.00  0.00           H
ATOM    327  CZ  PHE A  20      90.220  98.490  79.000  1.00  0.00           C
ATOM    328  HZ  PHE A  20      91.030  97.830  79.280  1.00  0.00           H
ATOM    329  CD2 PHE A  20      89.120 100.650  79.130  1.00  0.00           C
ATOM    330  HD2 PHE A  20      89.080 101.660  79.510  1.00  0.00           H
ATOM    331  CE2 PHE A  20      90.170  99.800  79.490  1.00  0.00           C
ATOM    332  HE2 PHE A  20      90.940 100.160  80.160  1.00  0.00           H
ATOM    333  C   PHE A  20      84.650 101.920  78.390  1.00  0.00           C
ATOM    334  O   PHE A  20      84.090 101.880  77.290  1.00  0.00           O
ATOM    335  N   ALA A  21      84.290 102.840  79.310  1.00  0.00           N
ATOM    336  HN  ALA A  21      84.780 102.900  80.190  1.00  0.00           H
ATOM    337  CA  ALA A  21      83.130 103.680  79.170  1.00  0.00           C
ATOM    338  HA  ALA A  21      82.440 103.230  78.470  1.00  0.00           H
ATOM    339  CB  ALA A  21      82.440 103.800  80.540  1.00  0.00           C
ATOM    340  HB1 ALA A  21      82.210 102.780  80.930  1.00  0.00           H
ATOM    341  HB2 ALA A  21      83.110 104.300  81.260  1.00  0.00           H
ATOM    342  HB3 ALA A  21      81.500 104.380  80.460  1.00  0.00           H
ATOM    343  C   ALA A  21      83.420 105.080  78.630  1.00  0.00           C
ATOM    344  O   ALA A  21      82.620 105.620  77.870  1.00  0.00           O
ATOM    345  N   GLU A  22      84.580 105.680  78.980  1.00  0.00           N
ATOM    346  HN  GLU A  22      85.200 105.220  79.620  1.00  0.00           H
ATOM    347  CA  GLU A  22      84.940 107.030  78.560  1.00  0.00           C
ATOM    348  HA  GLU A  22      84.190 107.420  77.880  1.00  0.00           H
ATOM    349  CB  GLU A  22      85.010 108.000  79.770  1.00  0.00           C
ATOM    350  HB1 GLU A  22      85.200 109.040  79.400  1.00  0.00           H
ATOM    351  HB2 GLU A  22      85.870 107.710  80.410  1.00  0.00           H
ATOM    352  CG  GLU A  22      83.730 108.040  80.670  1.00  0.00           C
ATOM    353  HG1 GLU A  22      83.900 108.780  81.480  1.00  0.00           H
ATOM    354  HG2 GLU A  22      83.590 107.050  81.140  1.00  0.00           H
ATOM    355  CD  GLU A  22      82.410 108.430  80.000  1.00  0.00           C
ATOM    356  OE1 GLU A  22      82.360 109.430  79.250  1.00  0.00           O
ATOM    357  OE2 GLU A  22      81.380 107.740  80.290  1.00  0.00           O
ATOM    358  C   GLU A  22      86.250 106.960  77.740  1.00  0.00           C
ATOM    359  O   GLU A  22      86.550 105.920  77.160  1.00  0.00           O
ATOM    360  N   ASP A  23      87.050 108.050  77.630  1.00  0.00           N
ATOM    361  HN  ASP A  23      86.870 108.870  78.180  1.00  0.00           H
ATOM    362  CA  ASP A  23      88.230 108.150  76.770  1.00  0.00           C
ATOM    363  HA  ASP A  23      87.890 107.960  75.750  1.00  0.00           H
ATOM    364  CB  ASP A  23      88.860 109.580  76.860  1.00  0.00           C
ATOM    365  HB1 ASP A  23      89.970 109.550  76.940  1.00  0.00           H
ATOM    366  HB2 ASP A  23      88.490 110.070  77.780  1.00  0.00           H
ATOM    367  CG  ASP A  23      88.580 110.520  75.690  1.00  0.00           C
ATOM    368  OD1 ASP A  23      88.460 110.050  74.530  1.00  0.00           O
ATOM    369  OD2 ASP A  23      88.680 111.760  75.920  1.00  0.00           O
ATOM    370  C   ASP A  23      89.340 107.110  77.040  1.00  0.00           C
ATOM    371  O   ASP A  23      89.670 106.770  78.180  1.00  0.00           O
ATOM    372  N   VAL A  24      89.980 106.590  75.960  1.00  0.00           N
ATOM    373  HN  VAL A  24      89.640 106.810  75.040  1.00  0.00           H
ATOM    374  CA  VAL A  24      91.240 105.870  76.080  1.00  0.00           C
ATOM    375  HA  VAL A  24      91.590 105.880  77.110  1.00  0.00           H
ATOM    376  CB  VAL A  24      91.190 104.420  75.610  1.00  0.00           C
ATOM    377  HB  VAL A  24      90.900 104.380  74.530  1.00  0.00           H
ATOM    378  CG1 VAL A  24      92.560 103.730  75.790  1.00  0.00           C
ATOM    379 HG11 VAL A  24      92.470 102.650  75.540  1.00  0.00           H
ATOM    380 HG12 VAL A  24      93.330 104.170  75.140  1.00  0.00           H
ATOM    381 HG13 VAL A  24      92.890 103.810  76.850  1.00  0.00           H
ATOM    382  CG2 VAL A  24      90.120 103.640  76.410  1.00  0.00           C
ATOM    383 HG21 VAL A  24      90.090 102.580  76.090  1.00  0.00           H
ATOM    384 HG22 VAL A  24      90.350 103.680  77.490  1.00  0.00           H
ATOM    385 HG23 VAL A  24      89.110 104.080  76.250  1.00  0.00           H
ATOM    386  C   VAL A  24      92.270 106.640  75.260  1.00  0.00           C
ATOM    387  O   VAL A  24      92.350 106.510  74.040  1.00  0.00           O
ATOM    388  N   GLY A  25      93.110 107.460  75.920  1.00  0.00           N
ATOM    389  HN  GLY A  25      93.080 107.490  76.920  1.00  0.00           H
ATOM    390  CA  GLY A  25      93.950 108.450  75.250  1.00  0.00           C
ATOM    391  HA1 GLY A  25      93.740 108.470  74.190  1.00  0.00           H
ATOM    392  HA2 GLY A  25      93.740 109.400  75.720  1.00  0.00           H
ATOM    393  C   GLY A  25      95.420 108.200  75.430  1.00  0.00           C
ATOM    394  O   GLY A  25      95.900 107.950  76.530  1.00  0.00           O
ATOM    395  N   SER A  26      96.210 108.300  74.340  1.00  0.00           N
ATOM    396  HN  SER A  26      95.780 108.430  73.440  1.00  0.00           H
ATOM    397  CA  SER A  26      97.670 108.270  74.380  1.00  0.00           C
ATOM    398  HA  SER A  26      97.970 108.380  73.350  1.00  0.00           H
ATOM    399  CB  SER A  26      98.330 109.450  75.140  1.00  0.00           C
ATOM    400  HB1 SER A  26      99.440 109.330  75.160  1.00  0.00           H
ATOM    401  HB2 SER A  26      97.980 109.460  76.200  1.00  0.00           H
ATOM    402  OG  SER A  26      98.040 110.700  74.520  1.00  0.00           O
ATOM    403  HG1 SER A  26      97.340 111.100  75.090  1.00  0.00           H
ATOM    404  C   SER A  26      98.280 106.940  74.800  1.00  0.00           C
ATOM    405  O   SER A  26      99.350 106.900  75.420  1.00  0.00           O
ATOM    406  N   ASN A  27      97.630 105.810  74.490  1.00  0.00           N
ATOM    407  HN  ASN A  27      96.740 105.840  74.040  1.00  0.00           H
ATOM    408  CA  ASN A  27      98.170 104.490  74.770  1.00  0.00           C
ATOM    409  HA  ASN A  27      98.400 104.460  75.830  1.00  0.00           H
ATOM    410  CB  ASN A  27      97.080 103.420  74.480  1.00  0.00           C
ATOM    411  HB1 ASN A  27      96.740 103.520  73.430  1.00  0.00           H
ATOM    412  HB2 ASN A  27      96.200 103.600  75.140  1.00  0.00           H
ATOM    413  CG  ASN A  27      97.580 102.000  74.740  1.00  0.00           C
ATOM    414  OD1 ASN A  27      98.080 101.720  75.840  1.00  0.00           O
ATOM    415  ND2 ASN A  27      97.530 101.120  73.720  1.00  0.00           N
ATOM    416 HD21 ASN A  27      97.200 101.430  72.820  1.00  0.00           H
ATOM    417 HD22 ASN A  27      97.910 100.210  73.860  1.00  0.00           H
ATOM    418  C   ASN A  27      99.480 104.170  74.030  1.00  0.00           C
ATOM    419  O   ASN A  27      99.570 104.330  72.810  1.00  0.00           O
ATOM    420  N   LYS A  28     100.500 103.660  74.750  1.00  0.00           N
ATOM    421  HN  LYS A  28     100.460 103.670  75.750  1.00  0.00           H
ATOM    422  CA  LYS A  28     101.690 103.070  74.150  1.00  0.00           C
ATOM    423  HA  LYS A  28     101.610 103.050  73.080  1.00  0.00           H
ATOM    424  CB  LYS A  28     102.950 103.890  74.550  1.00  0.00           C
ATOM    425  HB1 LYS A  28     103.860 103.410  74.110  1.00  0.00           H
ATOM    426  HB2 LYS A  28     103.050 103.880  75.650  1.00  0.00           H
ATOM    427  CG  LYS A  28     102.910 105.350  74.060  1.00  0.00           C
ATOM    428  HG1 LYS A  28     101.970 105.820  74.430  1.00  0.00           H
ATOM    429  HG2 LYS A  28     102.870 105.370  72.950  1.00  0.00           H
ATOM    430  CD  LYS A  28     104.100 106.180  74.550  1.00  0.00           C
ATOM    431  HD1 LYS A  28     104.190 106.000  75.650  1.00  0.00           H
ATOM    432  HD2 LYS A  28     105.030 105.800  74.060  1.00  0.00           H
ATOM    433  CE  LYS A  28     103.910 107.670  74.280  1.00  0.00           C
ATOM    434  HE1 LYS A  28     102.920 107.990  74.670  1.00  0.00           H
ATOM    435  HE2 LYS A  28     103.960 107.900  73.200  1.00  0.00           H
ATOM    436  NZ  LYS A  28     104.950 108.450  74.990  1.00  0.00           N
ATOM    437  HZ1 LYS A  28     104.590 109.420  75.180  1.00  0.00           H
ATOM    438  HZ2 LYS A  28     105.150 108.000  75.890  1.00  0.00           H
ATOM    439  HZ3 LYS A  28     105.840 108.540  74.450  1.00  0.00           H
ATOM    440  C   LYS A  28     101.880 101.640  74.620  1.00  0.00           C
ATOM    441  O   LYS A  28     102.850 100.960  74.260  1.00  0.00           O
ATOM    442  N   GLY A  29     100.940 101.120  75.430  1.00  0.00           N
ATOM    443  HN  GLY A  29     100.130 101.660  75.650  1.00  0.00           H
ATOM    444  CA  GLY A  29     100.980  99.780  75.980  1.00  0.00           C
ATOM    445  HA1 GLY A  29     101.940  99.310  75.820  1.00  0.00           H
ATOM    446  HA2 GLY A  29     100.730  99.870  77.030  1.00  0.00           H
ATOM    447  C   GLY A  29      99.940  98.900  75.340  1.00  0.00           C
ATOM    448  O   GLY A  29      99.630  99.010  74.160  1.00  0.00           O
ATOM    449  N   ALA A  30      99.350  97.990  76.130  1.00  0.00           N
ATOM    450  HN  ALA A  30      99.610  97.920  77.100  1.00  0.00           H
ATOM    451  CA  ALA A  30      98.310  97.110  75.670  1.00  0.00           C
ATOM    452  HA  ALA A  30      98.080  97.290  74.630  1.00  0.00           H
ATOM    453  CB  ALA A  30      98.750  95.640  75.830  1.00  0.00           C
ATOM    454  HB1 ALA A  30      99.670  95.460  75.240  1.00  0.00           H
ATOM    455  HB2 ALA A  30      98.970  95.410  76.890  1.00  0.00           H
ATOM    456  HB3 ALA A  30      97.960  94.940  75.470  1.00  0.00           H
ATOM    457  C   ALA A  30      97.030  97.360  76.460  1.00  0.00           C
ATOM    458  O   ALA A  30      97.020  97.360  77.690  1.00  0.00           O
ATOM    459  N   ILE A  31      95.920  97.600  75.750  1.00  0.00           N
ATOM    460  HN  ILE A  31      95.950  97.650  74.750  1.00  0.00           H
ATOM    461  CA  ILE A  31      94.600  97.760  76.350  1.00  0.00           C
ATOM    462  HA  ILE A  31      94.660  97.670  77.430  1.00  0.00           H
ATOM    463  CB  ILE A  31      93.940  99.090  75.980  1.00  0.00           C
ATOM    464  HB  ILE A  31      93.770  99.100  74.880  1.00  0.00           H
ATOM    465  CG2 ILE A  31      92.580  99.230  76.700  1.00  0.00           C
ATOM    466 HG21 ILE A  31      92.130 100.220  76.470  1.00  0.00           H
ATOM    467 HG22 ILE A  31      91.870  98.440  76.390  1.00  0.00           H
ATOM    468 HG23 ILE A  31      92.720  99.170  77.800  1.00  0.00           H
ATOM    469  CG1 ILE A  31      94.850 100.330  76.230  1.00  0.00           C
ATOM    470 HG11 ILE A  31      94.340 101.220  75.800  1.00  0.00           H
ATOM    471 HG12 ILE A  31      95.800 100.190  75.670  1.00  0.00           H
ATOM    472  CD  ILE A  31      95.170 100.610  77.700  1.00  0.00           C
ATOM    473  HD1 ILE A  31      95.800 101.520  77.790  1.00  0.00           H
ATOM    474  HD2 ILE A  31      94.240 100.780  78.290  1.00  0.00           H
ATOM    475  HD3 ILE A  31      95.720  99.750  78.140  1.00  0.00           H
ATOM    476  C   ILE A  31      93.760  96.620  75.810  1.00  0.00           C
ATOM    477  O   ILE A  31      93.560  96.530  74.600  1.00  0.00           O
ATOM    478  N   ILE A  32      93.260  95.710  76.660  1.00  0.00           N
ATOM    479  HN  ILE A  32      93.440  95.770  77.650  1.00  0.00           H
ATOM    480  CA  ILE A  32      92.460  94.580  76.200  1.00  0.00           C
ATOM    481  HA  ILE A  32      92.140  94.750  75.180  1.00  0.00           H
ATOM    482  CB  ILE A  32      93.220  93.250  76.210  1.00  0.00           C
ATOM    483  HB  ILE A  32      93.530  93.020  77.250  1.00  0.00           H
ATOM    484  CG2 ILE A  32      92.290  92.120  75.710  1.00  0.00           C
ATOM    485 HG21 ILE A  32      92.850  91.170  75.580  1.00  0.00           H
ATOM    486 HG22 ILE A  32      91.470  91.920  76.430  1.00  0.00           H
ATOM    487 HG23 ILE A  32      91.850  92.380  74.720  1.00  0.00           H
ATOM    488  CG1 ILE A  32      94.510  93.320  75.350  1.00  0.00           C
ATOM    489 HG11 ILE A  32      95.080  94.240  75.600  1.00  0.00           H
ATOM    490 HG12 ILE A  32      94.220  93.390  74.270  1.00  0.00           H
ATOM    491  CD  ILE A  32      95.450  92.130  75.550  1.00  0.00           C
ATOM    492  HD1 ILE A  32      96.370  92.260  74.940  1.00  0.00           H
ATOM    493  HD2 ILE A  32      95.750  92.060  76.620  1.00  0.00           H
ATOM    494  HD3 ILE A  32      94.970  91.170  75.260  1.00  0.00           H
ATOM    495  C   ILE A  32      91.190  94.520  77.030  1.00  0.00           C
ATOM    496  O   ILE A  32      91.210  94.580  78.250  1.00  0.00           O
ATOM    497  N   GLY A  33      90.000  94.400  76.400  1.00  0.00           N
ATOM    498  HN  GLY A  33      89.950  94.370  75.400  1.00  0.00           H
ATOM    499  CA  GLY A  33      88.770  94.200  77.180  1.00  0.00           C
ATOM    500  HA1 GLY A  33      88.730  94.900  78.000  1.00  0.00           H
ATOM    501  HA2 GLY A  33      87.930  94.310  76.500  1.00  0.00           H
ATOM    502  C   GLY A  33      88.670  92.810  77.770  1.00  0.00           C
ATOM    503  O   GLY A  33      88.580  92.640  78.980  1.00  0.00           O
ATOM    504  N   LEU A  34      88.720  91.800  76.900  1.00  0.00           N
ATOM    505  HN  LEU A  34      88.790  91.990  75.920  1.00  0.00           H
ATOM    506  CA  LEU A  34      88.600  90.410  77.280  1.00  0.00           C
ATOM    507  HA  LEU A  34      88.710  90.300  78.350  1.00  0.00           H
ATOM    508  CB  LEU A  34      87.200  89.890  76.850  1.00  0.00           C
ATOM    509  HB1 LEU A  34      87.030  90.180  75.790  1.00  0.00           H
ATOM    510  HB2 LEU A  34      86.450  90.460  77.460  1.00  0.00           H
ATOM    511  CG  LEU A  34      86.900  88.390  77.000  1.00  0.00           C
ATOM    512  HG  LEU A  34      87.500  87.820  76.240  1.00  0.00           H
ATOM    513  CD1 LEU A  34      87.260  87.830  78.380  1.00  0.00           C
ATOM    514 HD11 LEU A  34      86.920  86.780  78.480  1.00  0.00           H
ATOM    515 HD12 LEU A  34      88.360  87.860  78.560  1.00  0.00           H
ATOM    516 HD13 LEU A  34      86.770  88.450  79.150  1.00  0.00           H
ATOM    517  CD2 LEU A  34      85.410  88.140  76.740  1.00  0.00           C
ATOM    518 HD21 LEU A  34      85.170  87.060  76.780  1.00  0.00           H
ATOM    519 HD22 LEU A  34      84.800  88.670  77.500  1.00  0.00           H
ATOM    520 HD23 LEU A  34      85.110  88.530  75.740  1.00  0.00           H
ATOM    521  C   LEU A  34      89.710  89.600  76.630  1.00  0.00           C
ATOM    522  O   LEU A  34      89.850  89.590  75.410  1.00  0.00           O
ATOM    523  N   MET A  35      90.530  88.900  77.440  1.00  0.00           N
ATOM    524  HN  MET A  35      90.430  88.950  78.440  1.00  0.00           H
ATOM    525  CA  MET A  35      91.540  87.990  76.930  1.00  0.00           C
ATOM    526  HA  MET A  35      91.470  87.940  75.860  1.00  0.00           H
ATOM    527  CB  MET A  35      92.980  88.430  77.280  1.00  0.00           C
ATOM    528  HB1 MET A  35      93.120  88.440  78.380  1.00  0.00           H
ATOM    529  HB2 MET A  35      93.130  89.470  76.910  1.00  0.00           H
ATOM    530  CG  MET A  35      94.040  87.520  76.620  1.00  0.00           C
ATOM    531  HG1 MET A  35      93.770  87.400  75.540  1.00  0.00           H
ATOM    532  HG2 MET A  35      93.990  86.510  77.070  1.00  0.00           H
ATOM    533  SD  MET A  35      95.760  88.110  76.710  1.00  0.00           S
ATOM    534  CE  MET A  35      96.020  87.800  78.460  1.00  0.00           C
ATOM    535  HE1 MET A  35      97.080  88.010  78.760  1.00  0.00           H
ATOM    536  HE2 MET A  35      95.370  88.450  79.070  1.00  0.00           H
ATOM    537  HE3 MET A  35      95.810  86.740  78.720  1.00  0.00           H
ATOM    538  C   MET A  35      91.300  86.590  77.450  1.00  0.00           C
ATOM    539  O   MET A  35      91.130  86.360  78.650  1.00  0.00           O
ATOM    540  N   VAL A  36      91.270  85.600  76.540  1.00  0.00           N
ATOM    541  HN  VAL A  36      91.370  85.810  75.570  1.00  0.00           H
ATOM    542  CA  VAL A  36      91.100  84.200  76.890  1.00  0.00           C
ATOM    543  HA  VAL A  36      91.090  84.080  77.970  1.00  0.00           H
ATOM    544  CB  VAL A  36      89.790  83.620  76.340  1.00  0.00           C
ATOM    545  HB  VAL A  36      89.810  83.650  75.230  1.00  0.00           H
ATOM    546  CG1 VAL A  36      89.620  82.170  76.810  1.00  0.00           C
ATOM    547 HG11 VAL A  36      88.620  81.800  76.490  1.00  0.00           H
ATOM    548 HG12 VAL A  36      90.390  81.500  76.380  1.00  0.00           H
ATOM    549 HG13 VAL A  36      89.670  82.110  77.920  1.00  0.00           H
ATOM    550  CG2 VAL A  36      88.610  84.480  76.830  1.00  0.00           C
ATOM    551 HG21 VAL A  36      87.650  84.040  76.500  1.00  0.00           H
ATOM    552 HG22 VAL A  36      88.610  84.550  77.940  1.00  0.00           H
ATOM    553 HG23 VAL A  36      88.660  85.510  76.420  1.00  0.00           H
ATOM    554  C   VAL A  36      92.300  83.410  76.380  1.00  0.00           C
ATOM    555  O   VAL A  36      92.510  83.270  75.170  1.00  0.00           O
ATOM    556  N   GLY A  37      93.120  82.870  77.290  1.00  0.00           N
ATOM    557  HN  GLY A  37      92.900  82.970  78.270  1.00  0.00           H
ATOM    558  CA  GLY A  37      94.460  82.350  76.980  1.00  0.00           C
ATOM    559  HA1 GLY A  37      94.830  81.850  77.870  1.00  0.00           H
ATOM    560  HA2 GLY A  37      94.390  81.690  76.130  1.00  0.00           H
ATOM    561  C   GLY A  37      95.430  83.460  76.660  1.00  0.00           C
ATOM    562  O   GLY A  37      95.400  84.510  77.280  1.00  0.00           O
ATOM    563  N   GLY A  38      96.320  83.240  75.680  1.00  0.00           N
ATOM    564  HN  GLY A  38      96.370  82.350  75.240  1.00  0.00           H
ATOM    565  CA  GLY A  38      97.230  84.280  75.170  1.00  0.00           C
ATOM    566  HA1 GLY A  38      97.720  83.870  74.300  1.00  0.00           H
ATOM    567  HA2 GLY A  38      96.630  85.140  74.930  1.00  0.00           H
ATOM    568  C   GLY A  38      98.320  84.780  76.080  1.00  0.00           C
ATOM    569  O   GLY A  38      98.490  84.330  77.220  1.00  0.00           O
ATOM    570  N   VAL A  39      99.140  85.710  75.570  1.00  0.00           N
ATOM    571  HN  VAL A  39      99.000  86.020  74.630  1.00  0.00           H
ATOM    572  CA  VAL A  39     100.270  86.280  76.290  1.00  0.00           C
ATOM    573  HA  VAL A  39     100.090  86.210  77.360  1.00  0.00           H
ATOM    574  CB  VAL A  39     101.610  85.600  75.970  1.00  0.00           C
ATOM    575  HB  VAL A  39     101.820  85.690  74.870  1.00  0.00           H
ATOM    576  CG1 VAL A  39     102.780  86.260  76.740  1.00  0.00           C
ATOM    577 HG11 VAL A  39     103.710  85.680  76.580  1.00  0.00           H
ATOM    578 HG12 VAL A  39     102.970  87.300  76.390  1.00  0.00           H
ATOM    579 HG13 VAL A  39     102.560  86.280  77.830  1.00  0.00           H
ATOM    580  CG2 VAL A  39     101.560  84.100  76.320  1.00  0.00           C
ATOM    581 HG21 VAL A  39     102.560  83.640  76.160  1.00  0.00           H
ATOM    582 HG22 VAL A  39     101.280  83.960  77.380  1.00  0.00           H
ATOM    583 HG23 VAL A  39     100.840  83.570  75.680  1.00  0.00           H
ATOM    584  C   VAL A  39     100.350  87.760  75.950  1.00  0.00           C
ATOM    585  O   VAL A  39     100.190  88.150  74.800  1.00  0.00           O
ATOM    586  N   VAL A  40     100.590  88.630  76.950  1.00  0.00           N
ATOM    587  HN  VAL A  40     100.670  88.310  77.900  1.00  0.00           H
ATOM    588  CA  VAL A  40     100.800  90.050  76.730  1.00  0.00           C
ATOM    589  HA  VAL A  40     100.790  90.260  75.670  1.00  0.00           H
ATOM    590  CB  VAL A  40      99.750  90.940  77.390  1.00  0.00           C
ATOM    591  HB  VAL A  40      99.820  90.860  78.500  1.00  0.00           H
ATOM    592  CG1 VAL A  40      99.950  92.420  76.980  1.00  0.00           C
ATOM    593 HG11 VAL A  40      99.140  93.040  77.420  1.00  0.00           H
ATOM    594 HG12 VAL A  40     100.920  92.820  77.340  1.00  0.00           H
ATOM    595 HG13 VAL A  40      99.910  92.520  75.870  1.00  0.00           H
ATOM    596  CG2 VAL A  40      98.350  90.480  76.960  1.00  0.00           C
ATOM    597 HG21 VAL A  40      97.580  91.130  77.410  1.00  0.00           H
ATOM    598 HG22 VAL A  40      98.250  90.520  75.850  1.00  0.00           H
ATOM    599 HG23 VAL A  40      98.160  89.440  77.300  1.00  0.00           H
ATOM    600  C   VAL A  40     102.170  90.440  77.240  1.00  0.00           C
ATOM    601  O   VAL A  40     102.520  90.220  78.400  1.00  0.00           O
ATOM    602  N   ILE A  41     102.980  91.060  76.360  1.00  0.00           N
ATOM    603  HN  ILE A  41     102.700  91.160  75.400  1.00  0.00           H
ATOM    604  CA  ILE A  41     104.260  91.640  76.690  1.00  0.00           C
ATOM    605  HA  ILE A  41     104.520  91.450  77.720  1.00  0.00           H
ATOM    606  CB  ILE A  41     105.370  91.120  75.760  1.00  0.00           C
ATOM    607  HB  ILE A  41     105.150  91.450  74.720  1.00  0.00           H
ATOM    608  CG2 ILE A  41     106.720  91.740  76.180  1.00  0.00           C
ATOM    609 HG21 ILE A  41     107.540  91.320  75.550  1.00  0.00           H
ATOM    610 HG22 ILE A  41     106.730  92.840  76.050  1.00  0.00           H
ATOM    611 HG23 ILE A  41     106.950  91.500  77.240  1.00  0.00           H
ATOM    612  CG1 ILE A  41     105.430  89.570  75.710  1.00  0.00           C
ATOM    613 HG11 ILE A  41     106.260  89.290  75.020  1.00  0.00           H
ATOM    614 HG12 ILE A  41     104.490  89.180  75.260  1.00  0.00           H
ATOM    615  CD  ILE A  41     105.650  88.880  77.060  1.00  0.00           C
ATOM    616  HD1 ILE A  41     105.700  87.780  76.930  1.00  0.00           H
ATOM    617  HD2 ILE A  41     106.600  89.220  77.530  1.00  0.00           H
ATOM    618  HD3 ILE A  41     104.820  89.100  77.760  1.00  0.00           H
ATOM    619  C   ILE A  41     104.090  93.140  76.500  1.00  0.00           C
ATOM    620  O   ILE A  41     103.930  93.630  75.380  1.00  0.00           O
ATOM    621  N   ALA A  42     104.090  93.920  77.590  1.00  0.00           N
ATOM    622  HN  ALA A  42     104.260  93.540  78.500  1.00  0.00           H
ATOM    623  CA  ALA A  42     103.920  95.360  77.480  1.00  0.00           C
ATOM    624  HA  ALA A  42     104.210  95.670  76.490  1.00  0.00           H
ATOM    625  CB  ALA A  42     102.460  95.800  77.720  1.00  0.00           C
ATOM    626  HB1 ALA A  42     101.780  95.240  77.040  1.00  0.00           H
ATOM    627  HB2 ALA A  42     102.140  95.620  78.770  1.00  0.00           H
ATOM    628  HB3 ALA A  42     102.340  96.890  77.510  1.00  0.00           H
ATOM    629  C   ALA A  42     104.850  96.080  78.430  1.00  0.00           C
ATOM    630  O   ALA A  42     104.770  95.920  79.650  1.00  0.00           O
ATOM    631  N   NME A  43     105.780  96.890  77.890  1.00  0.00           N
ATOM    632  HN  NME A  43     105.840  96.970  76.890  1.00  0.00           H
ATOM    633  CH3 NME A  43     106.730  97.600  78.700  1.00  0.00           C
ATOM    634 HH31 NME A  43     107.130  96.960  79.520  1.00  0.00           H
ATOM    635 HH32 NME A  43     107.590  97.930  78.080  1.00  0.00           H
ATOM    636 HH33 NME A  43     106.250  98.490  79.160  1.00  0.00           H
ATOM    637  CH3 ACE B   0     135.920 105.870  91.190  1.00  0.00           C
ATOM    638 HH31 ACE B   0     135.260 105.960  92.070  1.00  0.00           H
ATOM    639 HH32 ACE B   0     136.980 105.790  91.540  1.00  0.00           H
ATOM    640 HH33 ACE B   0     135.830 106.790  90.570  1.00  0.00           H
ATOM    641  C   ACE B   0     135.580 104.680  90.390  1.00  0.00           C
ATOM    642  O   ACE B   0     135.980 104.590  89.230  1.00  0.00           O
ATOM    643  N   ASP B   1     134.830 103.760  90.990  1.00  0.00           N
ATOM    644  HN  ASP B   1     134.510 103.900  91.920  1.00  0.00           H
ATOM    645  CA  ASP B   1     134.500 102.460  90.430  1.00  0.00           C
ATOM    646  HA  ASP B   1     135.010 102.340  89.480  1.00  0.00           H
ATOM    647  CB  ASP B   1     135.010 101.370  91.430  1.00  0.00           C
ATOM    648  HB1 ASP B   1     134.400 101.360  92.350  1.00  0.00           H
ATOM    649  HB2 ASP B   1     136.060 101.600  91.700  1.00  0.00           H
ATOM    650  CG  ASP B   1     135.010  99.970  90.850  1.00  0.00           C
ATOM    651  OD1 ASP B   1     134.730  99.810  89.630  1.00  0.00           O
ATOM    652  OD2 ASP B   1     135.340  99.030  91.610  1.00  0.00           O
ATOM    653  C   ASP B   1     133.000 102.350  90.180  1.00  0.00           C
ATOM    654  O   ASP B   1     132.170 102.960  90.870  1.00  0.00           O
ATOM    655  N   ALA B   2     132.610 101.600  89.140  1.00  0.00           N
ATOM    656  HN  ALA B   2     133.310 101.100  88.620  1.00  0.00           H
ATOM    657  CA  ALA B   2     131.230 101.260  88.860  1.00  0.00           C
ATOM    658  HA  ALA B   2     130.640 101.350  89.760  1.00  0.00           H
ATOM    659  CB  ALA B   2     130.660 102.180  87.750  1.00  0.00           C
ATOM    660  HB1 ALA B   2     130.620 103.230  88.100  1.00  0.00           H
ATOM    661  HB2 ALA B   2     131.310 102.130  86.850  1.00  0.00           H
ATOM    662  HB3 ALA B   2     129.630 101.870  87.470  1.00  0.00           H
ATOM    663  C   ALA B   2     131.110  99.810  88.390  1.00  0.00           C
ATOM    664  O   ALA B   2     131.510  99.480  87.280  1.00  0.00           O
ATOM    665  N   GLU B   3     130.480  98.940  89.200  1.00  0.00           N
ATOM    666  HN  GLU B   3     130.280  99.150  90.150  1.00  0.00           H
ATOM    667  CA  GLU B   3     129.970  97.660  88.740  1.00  0.00           C
ATOM    668  HA  GLU B   3     129.960  97.650  87.660  1.00  0.00           H
ATOM    669  CB  GLU B   3     130.850  96.440  89.150  1.00  0.00           C
ATOM    670  HB1 GLU B   3     131.300  96.620  90.150  1.00  0.00           H
ATOM    671  HB2 GLU B   3     131.690  96.390  88.420  1.00  0.00           H
ATOM    672  CG  GLU B   3     130.070  95.090  89.190  1.00  0.00           C
ATOM    673  HG1 GLU B   3     129.390  95.030  88.320  1.00  0.00           H
ATOM    674  HG2 GLU B   3     129.490  95.100  90.130  1.00  0.00           H
ATOM    675  CD  GLU B   3     130.880  93.800  89.160  1.00  0.00           C
ATOM    676  OE1 GLU B   3     132.080  93.800  88.770  1.00  0.00           O
ATOM    677  OE2 GLU B   3     130.280  92.730  89.480  1.00  0.00           O
ATOM    678  C   GLU B   3     128.510  97.520  89.150  1.00  0.00           C
ATOM    679  O   GLU B   3     128.140  97.690  90.320  1.00  0.00           O
ATOM    680  N   PHE B   4     127.620  97.280  88.160  1.00  0.00           N
ATOM    681  HN  PHE B   4     128.000  97.030  87.250  1.00  0.00           H
ATOM    682  CA  PHE B   4     126.180  97.300  88.280  1.00  0.00           C
ATOM    683  HA  PHE B   4     125.890  97.250  89.320  1.00  0.00           H
ATOM    684  CB  PHE B   4     125.570  98.560  87.580  1.00  0.00           C
ATOM    685  HB1 PHE B   4     124.480  98.420  87.380  1.00  0.00           H
ATOM    686  HB2 PHE B   4     126.070  98.710  86.600  1.00  0.00           H
ATOM    687  CG  PHE B   4     125.720  99.830  88.370  1.00  0.00           C
ATOM    688  CD1 PHE B   4     126.940 100.520  88.420  1.00  0.00           C
ATOM    689  HD1 PHE B   4     127.800 100.100  87.920  1.00  0.00           H
ATOM    690  CE1 PHE B   4     127.040 101.750  89.090  1.00  0.00           C
ATOM    691  HE1 PHE B   4     127.990 102.270  89.120  1.00  0.00           H
ATOM    692  CZ  PHE B   4     125.910 102.310  89.690  1.00  0.00           C
ATOM    693  HZ  PHE B   4     125.990 103.260  90.200  1.00  0.00           H
ATOM    694  CD2 PHE B   4     124.590 100.410  88.980  1.00  0.00           C
ATOM    695  HD2 PHE B   4     123.640  99.900  88.930  1.00  0.00           H
ATOM    696  CE2 PHE B   4     124.680 101.640  89.640  1.00  0.00           C
ATOM    697  HE2 PHE B   4     123.810 102.080  90.090  1.00  0.00           H
ATOM    698  C   PHE B   4     125.560  96.100  87.580  1.00  0.00           C
ATOM    699  O   PHE B   4     125.320  96.160  86.380  1.00  0.00           O
ATOM    700  N   ARG B   5     125.220  95.020  88.300  1.00  0.00           N
ATOM    701  HN  ARG B   5     125.320  94.980  89.300  1.00  0.00           H
ATOM    702  CA  ARG B   5     124.800  93.770  87.680  1.00  0.00           C
ATOM    703  HA  ARG B   5     124.850  93.850  86.600  1.00  0.00           H
ATOM    704  CB  ARG B   5     125.780  92.660  88.120  1.00  0.00           C
ATOM    705  HB1 ARG B   5     125.780  92.670  89.230  1.00  0.00           H
ATOM    706  HB2 ARG B   5     126.800  92.960  87.780  1.00  0.00           H
ATOM    707  CG  ARG B   5     125.540  91.200  87.690  1.00  0.00           C
ATOM    708  HG1 ARG B   5     125.530  91.110  86.580  1.00  0.00           H
ATOM    709  HG2 ARG B   5     124.560  90.850  88.080  1.00  0.00           H
ATOM    710  CD  ARG B   5     126.660  90.330  88.270  1.00  0.00           C
ATOM    711  HD1 ARG B   5     126.730  90.520  89.370  1.00  0.00           H
ATOM    712  HD2 ARG B   5     127.640  90.590  87.800  1.00  0.00           H
ATOM    713  NE  ARG B   5     126.370  88.880  88.040  1.00  0.00           N
ATOM    714  HE  ARG B   5     125.460  88.590  87.780  1.00  0.00           H
ATOM    715  CZ  ARG B   5     127.150  87.910  88.520  1.00  0.00           C
ATOM    716  NH1 ARG B   5     128.250  88.160  89.210  1.00  0.00           N
ATOM    717 HH11 ARG B   5     128.490  89.100  89.480  1.00  0.00           H
ATOM    718 HH12 ARG B   5     128.850  87.410  89.460  1.00  0.00           H
ATOM    719  NH2 ARG B   5     126.820  86.650  88.330  1.00  0.00           N
ATOM    720 HH21 ARG B   5     126.000  86.400  87.810  1.00  0.00           H
ATOM    721 HH22 ARG B   5     127.410  85.940  88.710  1.00  0.00           H
ATOM    722  C   ARG B   5     123.370  93.420  88.030  1.00  0.00           C
ATOM    723  O   ARG B   5     123.050  93.080  89.170  1.00  0.00           O
ATOM    724  N   HIS B   6     122.460  93.480  87.040  1.00  0.00           N
ATOM    725  HN  HIS B   6     122.730  93.800  86.140  1.00  0.00           H
ATOM    726  CA  HIS B   6     121.100  93.000  87.190  1.00  0.00           C
ATOM    727  HA  HIS B   6     120.890  92.740  88.220  1.00  0.00           H
ATOM    728  CB  HIS B   6     120.030  94.030  86.730  1.00  0.00           C
ATOM    729  HB1 HIS B   6     119.120  93.510  86.360  1.00  0.00           H
ATOM    730  HB2 HIS B   6     120.430  94.650  85.900  1.00  0.00           H
ATOM    731  ND1 HIS B   6     118.230  95.190  88.030  1.00  0.00           N
ATOM    732  CG  HIS B   6     119.590  94.930  87.860  1.00  0.00           C
ATOM    733  CE1 HIS B   6     118.150  95.820  89.180  1.00  0.00           C
ATOM    734  HE1 HIS B   6     117.220  96.160  89.650  1.00  0.00           H
ATOM    735  NE2 HIS B   6     119.370  96.010  89.740  1.00  0.00           N
ATOM    736  HE2 HIS B   6     119.560  96.500  90.600  1.00  0.00           H
ATOM    737  CD2 HIS B   6     120.300  95.430  88.900  1.00  0.00           C
ATOM    738  HD2 HIS B   6     121.360  95.380  89.110  1.00  0.00           H
ATOM    739  C   HIS B   6     120.930  91.730  86.400  1.00  0.00           C
ATOM    740  O   HIS B   6     120.940  91.750  85.170  1.00  0.00           O
ATOM    741  N   ASP B   7     120.770  90.600  87.100  1.00  0.00           N
ATOM    742  HN  ASP B   7     120.800  90.580  88.100  1.00  0.00           H
ATOM    743  CA  ASP B   7     120.540  89.300  86.500  1.00  0.00           C
ATOM    744  HA  ASP B   7     120.580  89.370  85.420  1.00  0.00           H
ATOM    745  CB  ASP B   7     121.640  88.340  87.010  1.00  0.00           C
ATOM    746  HB1 ASP B   7     121.490  88.100  88.090  1.00  0.00           H
ATOM    747  HB2 ASP B   7     122.620  88.840  86.900  1.00  0.00           H
ATOM    748  CG  ASP B   7     121.720  87.030  86.250  1.00  0.00           C
ATOM    749  OD1 ASP B   7     120.700  86.570  85.670  1.00  0.00           O
ATOM    750  OD2 ASP B   7     122.800  86.390  86.330  1.00  0.00           O
ATOM    751  C   ASP B   7     119.110  88.920  86.900  1.00  0.00           C
ATOM    752  O   ASP B   7     118.780  88.810  88.080  1.00  0.00           O
ATOM    753  N   SER B   8     118.210  88.810  85.910  1.00  0.00           N
ATOM    754  HN  SER B   8     118.500  88.780  84.950  1.00  0.00           H
ATOM    755  CA  SER B   8     116.800  88.620  86.200  1.00  0.00           C
ATOM    756  HA  SER B   8     116.710  88.120  87.160  1.00  0.00           H
ATOM    757  CB  SER B   8     116.030  89.970  86.330  1.00  0.00           C
ATOM    758  HB1 SER B   8     116.530  90.540  87.150  1.00  0.00           H
ATOM    759  HB2 SER B   8     114.990  89.760  86.660  1.00  0.00           H
ATOM    760  OG  SER B   8     116.030  90.780  85.150  1.00  0.00           O
ATOM    761  HG1 SER B   8     116.930  90.750  84.790  1.00  0.00           H
ATOM    762  C   SER B   8     116.140  87.670  85.220  1.00  0.00           C
ATOM    763  O   SER B   8     115.990  87.960  84.030  1.00  0.00           O
ATOM    764  N   GLY B   9     115.750  86.480  85.730  1.00  0.00           N
ATOM    765  HN  GLY B   9     115.870  86.290  86.710  1.00  0.00           H
ATOM    766  CA  GLY B   9     115.180  85.390  84.940  1.00  0.00           C
ATOM    767  HA1 GLY B   9     115.150  85.650  83.890  1.00  0.00           H
ATOM    768  HA2 GLY B   9     115.780  84.520  85.140  1.00  0.00           H
ATOM    769  C   GLY B   9     113.790  85.050  85.380  1.00  0.00           C
ATOM    770  O   GLY B   9     113.510  84.870  86.570  1.00  0.00           O
ATOM    771  N   TYR B  10     112.870  84.950  84.410  1.00  0.00           N
ATOM    772  HN  TYR B  10     113.120  85.170  83.460  1.00  0.00           H
ATOM    773  CA  TYR B  10     111.490  84.590  84.640  1.00  0.00           C
ATOM    774  HA  TYR B  10     111.380  84.150  85.620  1.00  0.00           H
ATOM    775  CB  TYR B  10     110.550  85.830  84.500  1.00  0.00           C
ATOM    776  HB1 TYR B  10     109.490  85.520  84.600  1.00  0.00           H
ATOM    777  HB2 TYR B  10     110.690  86.270  83.490  1.00  0.00           H
ATOM    778  CG  TYR B  10     110.830  86.910  85.510  1.00  0.00           C
ATOM    779  CD1 TYR B  10     109.990  87.090  86.620  1.00  0.00           C
ATOM    780  HD1 TYR B  10     109.170  86.400  86.770  1.00  0.00           H
ATOM    781  CE1 TYR B  10     110.200  88.130  87.520  1.00  0.00           C
ATOM    782  HE1 TYR B  10     109.560  88.250  88.380  1.00  0.00           H
ATOM    783  CZ  TYR B  10     111.260  89.020  87.330  1.00  0.00           C
ATOM    784  OH  TYR B  10     111.450  90.080  88.240  1.00  0.00           O
ATOM    785  HH  TYR B  10     112.340  90.420  88.110  1.00  0.00           H
ATOM    786  CD2 TYR B  10     111.880  87.840  85.310  1.00  0.00           C
ATOM    787  HD2 TYR B  10     112.510  87.740  84.440  1.00  0.00           H
ATOM    788  CE2 TYR B  10     112.100  88.880  86.220  1.00  0.00           C
ATOM    789  HE2 TYR B  10     112.900  89.580  86.030  1.00  0.00           H
ATOM    790  C   TYR B  10     111.050  83.550  83.610  1.00  0.00           C
ATOM    791  O   TYR B  10     110.710  83.890  82.470  1.00  0.00           O
ATOM    792  N   GLU B  11     110.960  82.260  84.000  1.00  0.00           N
ATOM    793  HN  GLU B  11     111.330  81.960  84.880  1.00  0.00           H
ATOM    794  CA  GLU B  11     110.370  81.240  83.150  1.00  0.00           C
ATOM    795  HA  GLU B  11     110.290  81.610  82.140  1.00  0.00           H
ATOM    796  CB  GLU B  11     111.200  79.930  83.070  1.00  0.00           C
ATOM    797  HB1 GLU B  11     111.180  79.410  84.060  1.00  0.00           H
ATOM    798  HB2 GLU B  11     112.260  80.220  82.870  1.00  0.00           H
ATOM    799  CG  GLU B  11     110.710  78.980  81.950  1.00  0.00           C
ATOM    800  HG1 GLU B  11     110.770  79.520  80.980  1.00  0.00           H
ATOM    801  HG2 GLU B  11     109.660  78.690  82.110  1.00  0.00           H
ATOM    802  CD  GLU B  11     111.520  77.700  81.820  1.00  0.00           C
ATOM    803  OE1 GLU B  11     111.890  77.350  80.660  1.00  0.00           O
ATOM    804  OE2 GLU B  11     111.810  77.020  82.840  1.00  0.00           O
ATOM    805  C   GLU B  11     108.960  80.950  83.650  1.00  0.00           C
ATOM    806  O   GLU B  11     108.720  80.570  84.800  1.00  0.00           O
ATOM    807  N   VAL B  12     107.960  81.150  82.780  1.00  0.00           N
ATOM    808  HN  VAL B  12     108.170  81.460  81.850  1.00  0.00           H
ATOM    809  CA  VAL B  12     106.570  80.900  83.110  1.00  0.00           C
ATOM    810  HA  VAL B  12     106.480  80.520  84.120  1.00  0.00           H
ATOM    811  CB  VAL B  12     105.700  82.160  82.990  1.00  0.00           C
ATOM    812  HB  VAL B  12     105.780  82.580  81.960  1.00  0.00           H
ATOM    813  CG1 VAL B  12     104.220  81.830  83.290  1.00  0.00           C
ATOM    814 HG11 VAL B  12     103.620  82.760  83.290  1.00  0.00           H
ATOM    815 HG12 VAL B  12     103.790  81.140  82.530  1.00  0.00           H
ATOM    816 HG13 VAL B  12     104.130  81.360  84.290  1.00  0.00           H
ATOM    817  CG2 VAL B  12     106.200  83.210  84.000  1.00  0.00           C
ATOM    818 HG21 VAL B  12     105.590  84.140  83.930  1.00  0.00           H
ATOM    819 HG22 VAL B  12     106.130  82.820  85.040  1.00  0.00           H
ATOM    820 HG23 VAL B  12     107.260  83.470  83.810  1.00  0.00           H
ATOM    821  C   VAL B  12     106.090  79.800  82.170  1.00  0.00           C
ATOM    822  O   VAL B  12     105.990  80.000  80.960  1.00  0.00           O
ATOM    823  N   HIS B  13     105.810  78.600  82.710  1.00  0.00           N
ATOM    824  HN  HIS B  13     105.880  78.440  83.700  1.00  0.00           H
ATOM    825  CA  HIS B  13     105.610  77.440  81.860  1.00  0.00           C
ATOM    826  HA  HIS B  13     105.320  77.780  80.880  1.00  0.00           H
ATOM    827  CB  HIS B  13     106.920  76.630  81.640  1.00  0.00           C
ATOM    828  HB1 HIS B  13     107.670  77.340  81.230  1.00  0.00           H
ATOM    829  HB2 HIS B  13     106.760  75.840  80.870  1.00  0.00           H
ATOM    830  ND1 HIS B  13     107.360  74.660  83.130  1.00  0.00           N
ATOM    831  CG  HIS B  13     107.560  76.010  82.860  1.00  0.00           C
ATOM    832  CE1 HIS B  13     108.210  74.390  84.110  1.00  0.00           C
ATOM    833  HE1 HIS B  13     108.320  73.430  84.610  1.00  0.00           H
ATOM    834  NE2 HIS B  13     108.950  75.470  84.460  1.00  0.00           N
ATOM    835  HE2 HIS B  13     109.650  75.500  85.190  1.00  0.00           H
ATOM    836  CD2 HIS B  13     108.540  76.510  83.660  1.00  0.00           C
ATOM    837  HD2 HIS B  13     108.970  77.500  83.710  1.00  0.00           H
ATOM    838  C   HIS B  13     104.480  76.530  82.280  1.00  0.00           C
ATOM    839  O   HIS B  13     104.160  76.340  83.450  1.00  0.00           O
ATOM    840  N   HIS B  14     103.790  75.960  81.270  1.00  0.00           N
ATOM    841  HN  HIS B  14     104.090  76.170  80.330  1.00  0.00           H
ATOM    842  CA  HIS B  14     102.950  74.780  81.420  1.00  0.00           C
ATOM    843  HA  HIS B  14     102.630  74.540  80.420  1.00  0.00           H
ATOM    844  CB  HIS B  14     103.750  73.540  81.910  1.00  0.00           C
ATOM    845  HB1 HIS B  14     103.110  72.770  82.370  1.00  0.00           H
ATOM    846  HB2 HIS B  14     104.490  73.860  82.680  1.00  0.00           H
ATOM    847  ND1 HIS B  14     105.440  73.540  80.090  1.00  0.00           N
ATOM    848  CG  HIS B  14     104.500  72.840  80.820  1.00  0.00           C
ATOM    849  CE1 HIS B  14     106.030  72.640  79.330  1.00  0.00           C
ATOM    850  HE1 HIS B  14     106.870  72.850  78.660  1.00  0.00           H
ATOM    851  NE2 HIS B  14     105.500  71.410  79.500  1.00  0.00           N
ATOM    852  HE2 HIS B  14     105.880  70.560  79.150  1.00  0.00           H
ATOM    853  CD2 HIS B  14     104.510  71.530  80.460  1.00  0.00           C
ATOM    854  HD2 HIS B  14     103.920  70.710  80.840  1.00  0.00           H
ATOM    855  C   HIS B  14     101.630  74.950  82.170  1.00  0.00           C
ATOM    856  O   HIS B  14     101.000  73.970  82.560  1.00  0.00           O
ATOM    857  N   GLN B  15     101.130  76.190  82.380  1.00  0.00           N
ATOM    858  HN  GLN B  15     101.680  77.000  82.160  1.00  0.00           H
ATOM    859  CA  GLN B  15      99.830  76.410  83.000  1.00  0.00           C
ATOM    860  HA  GLN B  15      99.860  75.910  83.960  1.00  0.00           H
ATOM    861  CB  GLN B  15      99.510  77.900  83.270  1.00  0.00           C
ATOM    862  HB1 GLN B  15      98.460  77.980  83.640  1.00  0.00           H
ATOM    863  HB2 GLN B  15      99.570  78.470  82.310  1.00  0.00           H
ATOM    864  CG  GLN B  15     100.390  78.590  84.350  1.00  0.00           C
ATOM    865  HG1 GLN B  15     100.380  77.970  85.270  1.00  0.00           H
ATOM    866  HG2 GLN B  15      99.980  79.590  84.580  1.00  0.00           H
ATOM    867  CD  GLN B  15     101.850  78.800  83.910  1.00  0.00           C
ATOM    868  OE1 GLN B  15     102.140  78.950  82.710  1.00  0.00           O
ATOM    869  NE2 GLN B  15     102.770  78.820  84.890  1.00  0.00           N
ATOM    870 HE21 GLN B  15     102.490  78.650  85.840  1.00  0.00           H
ATOM    871 HE22 GLN B  15     103.740  78.880  84.650  1.00  0.00           H
ATOM    872  C   GLN B  15      98.650  75.780  82.240  1.00  0.00           C
ATOM    873  O   GLN B  15      98.510  75.930  81.020  1.00  0.00           O
ATOM    874  N   LYS B  16      97.760  75.050  82.950  1.00  0.00           N
ATOM    875  HN  LYS B  16      97.880  74.960  83.950  1.00  0.00           H
ATOM    876  CA  LYS B  16      96.680  74.300  82.330  1.00  0.00           C
ATOM    877  HA  LYS B  16      96.690  74.460  81.270  1.00  0.00           H
ATOM    878  CB  LYS B  16      96.840  72.770  82.590  1.00  0.00           C
ATOM    879  HB1 LYS B  16      96.710  72.550  83.670  1.00  0.00           H
ATOM    880  HB2 LYS B  16      97.900  72.500  82.330  1.00  0.00           H
ATOM    881  CG  LYS B  16      95.910  71.890  81.740  1.00  0.00           C
ATOM    882  HG1 LYS B  16      96.130  72.110  80.660  1.00  0.00           H
ATOM    883  HG2 LYS B  16      94.850  72.180  81.930  1.00  0.00           H
ATOM    884  CD  LYS B  16      96.070  70.370  81.960  1.00  0.00           C
ATOM    885  HD1 LYS B  16      97.130  70.120  81.730  1.00  0.00           H
ATOM    886  HD2 LYS B  16      95.880  70.140  83.030  1.00  0.00           H
ATOM    887  CE  LYS B  16      95.140  69.530  81.060  1.00  0.00           C
ATOM    888  HE1 LYS B  16      95.290  69.810  80.000  1.00  0.00           H
ATOM    889  HE2 LYS B  16      94.080  69.700  81.330  1.00  0.00           H
ATOM    890  NZ  LYS B  16      95.400  68.070  81.180  1.00  0.00           N
ATOM    891  HZ1 LYS B  16      94.650  67.550  80.670  1.00  0.00           H
ATOM    892  HZ2 LYS B  16      96.300  67.830  80.710  1.00  0.00           H
ATOM    893  HZ3 LYS B  16      95.420  67.750  82.180  1.00  0.00           H
ATOM    894  C   LYS B  16      95.350  74.780  82.880  1.00  0.00           C
ATOM    895  O   LYS B  16      95.080  74.730  84.080  1.00  0.00           O
ATOM    896  N   LEU B  17      94.460  75.300  82.000  1.00  0.00           N
ATOM    897  HN  LEU B  17      94.700  75.380  81.030  1.00  0.00           H
ATOM    898  CA  LEU B  17      93.110  75.700  82.390  1.00  0.00           C
ATOM    899  HA  LEU B  17      92.960  75.490  83.440  1.00  0.00           H
ATOM    900  CB  LEU B  17      92.840  77.220  82.200  1.00  0.00           C
ATOM    901  HB1 LEU B  17      92.920  77.510  81.130  1.00  0.00           H
ATOM    902  HB2 LEU B  17      93.650  77.740  82.760  1.00  0.00           H
ATOM    903  CG  LEU B  17      91.520  77.750  82.800  1.00  0.00           C
ATOM    904  HG  LEU B  17      91.280  77.150  83.710  1.00  0.00           H
ATOM    905  CD1 LEU B  17      91.690  79.210  83.250  1.00  0.00           C
ATOM    906 HD11 LEU B  17      90.740  79.590  83.700  1.00  0.00           H
ATOM    907 HD12 LEU B  17      92.490  79.300  84.010  1.00  0.00           H
ATOM    908 HD13 LEU B  17      91.940  79.860  82.390  1.00  0.00           H
ATOM    909  CD2 LEU B  17      90.320  77.670  81.840  1.00  0.00           C
ATOM    910 HD21 LEU B  17      89.410  78.060  82.340  1.00  0.00           H
ATOM    911 HD22 LEU B  17      90.510  78.290  80.940  1.00  0.00           H
ATOM    912 HD23 LEU B  17      90.110  76.640  81.510  1.00  0.00           H
ATOM    913  C   LEU B  17      92.110  74.850  81.630  1.00  0.00           C
ATOM    914  O   LEU B  17      92.190  74.700  80.410  1.00  0.00           O
ATOM    915  N   VAL B  18      91.180  74.230  82.380  1.00  0.00           N
ATOM    916  HN  VAL B  18      91.140  74.380  83.370  1.00  0.00           H
ATOM    917  CA  VAL B  18      90.280  73.220  81.860  1.00  0.00           C
ATOM    918  HA  VAL B  18      90.340  73.150  80.790  1.00  0.00           H
ATOM    919  CB  VAL B  18      90.620  71.860  82.490  1.00  0.00           C
ATOM    920  HB  VAL B  18      90.430  71.890  83.590  1.00  0.00           H
ATOM    921  CG1 VAL B  18      89.770  70.730  81.870  1.00  0.00           C
ATOM    922 HG11 VAL B  18      90.020  69.760  82.360  1.00  0.00           H
ATOM    923 HG12 VAL B  18      88.680  70.910  81.990  1.00  0.00           H
ATOM    924 HG13 VAL B  18      90.010  70.630  80.790  1.00  0.00           H
ATOM    925  CG2 VAL B  18      92.110  71.530  82.280  1.00  0.00           C
ATOM    926 HG21 VAL B  18      92.320  70.500  82.640  1.00  0.00           H
ATOM    927 HG22 VAL B  18      92.370  71.580  81.200  1.00  0.00           H
ATOM    928 HG23 VAL B  18      92.760  72.220  82.850  1.00  0.00           H
ATOM    929  C   VAL B  18      88.860  73.610  82.240  1.00  0.00           C
ATOM    930  O   VAL B  18      88.540  73.740  83.420  1.00  0.00           O
ATOM    931  N   PHE B  19      87.950  73.810  81.270  1.00  0.00           N
ATOM    932  HN  PHE B  19      88.220  73.800  80.310  1.00  0.00           H
ATOM    933  CA  PHE B  19      86.550  74.010  81.610  1.00  0.00           C
ATOM    934  HA  PHE B  19      86.500  74.560  82.540  1.00  0.00           H
ATOM    935  CB  PHE B  19      85.770  74.850  80.560  1.00  0.00           C
ATOM    936  HB1 PHE B  19      84.680  74.770  80.730  1.00  0.00           H
ATOM    937  HB2 PHE B  19      85.990  74.500  79.540  1.00  0.00           H
ATOM    938  CG  PHE B  19      86.150  76.300  80.680  1.00  0.00           C
ATOM    939  CD1 PHE B  19      87.170  76.870  79.890  1.00  0.00           C
ATOM    940  HD1 PHE B  19      87.730  76.250  79.200  1.00  0.00           H
ATOM    941  CE1 PHE B  19      87.470  78.230  79.980  1.00  0.00           C
ATOM    942  HE1 PHE B  19      88.250  78.660  79.370  1.00  0.00           H
ATOM    943  CZ  PHE B  19      86.750  79.050  80.860  1.00  0.00           C
ATOM    944  HZ  PHE B  19      86.970  80.100  80.930  1.00  0.00           H
ATOM    945  CD2 PHE B  19      85.440  77.130  81.560  1.00  0.00           C
ATOM    946  HD2 PHE B  19      84.650  76.720  82.160  1.00  0.00           H
ATOM    947  CE2 PHE B  19      85.740  78.490  81.660  1.00  0.00           C
ATOM    948  HE2 PHE B  19      85.180  79.120  82.340  1.00  0.00           H
ATOM    949  C   PHE B  19      85.840  72.690  81.910  1.00  0.00           C
ATOM    950  O   PHE B  19      85.450  72.440  83.040  1.00  0.00           O
ATOM    951  N   PHE B  20      85.710  71.800  80.910  1.00  0.00           N
ATOM    952  HN  PHE B  20      85.970  72.050  79.970  1.00  0.00           H
ATOM    953  CA  PHE B  20      85.110  70.490  81.070  1.00  0.00           C
ATOM    954  HA  PHE B  20      84.790  70.340  82.100  1.00  0.00           H
ATOM    955  CB  PHE B  20      83.900  70.300  80.130  1.00  0.00           C
ATOM    956  HB1 PHE B  20      83.450  69.290  80.240  1.00  0.00           H
ATOM    957  HB2 PHE B  20      84.200  70.440  79.070  1.00  0.00           H
ATOM    958  CG  PHE B  20      82.840  71.330  80.450  1.00  0.00           C
ATOM    959  CD1 PHE B  20      82.810  72.580  79.810  1.00  0.00           C
ATOM    960  HD1 PHE B  20      83.550  72.800  79.050  1.00  0.00           H
ATOM    961  CE1 PHE B  20      81.830  73.520  80.120  1.00  0.00           C
ATOM    962  HE1 PHE B  20      81.810  74.470  79.610  1.00  0.00           H
ATOM    963  CZ  PHE B  20      80.870  73.230  81.090  1.00  0.00           C
ATOM    964  HZ  PHE B  20      80.110  73.960  81.340  1.00  0.00           H
ATOM    965  CD2 PHE B  20      81.840  71.030  81.390  1.00  0.00           C
ATOM    966  HD2 PHE B  20      81.850  70.070  81.880  1.00  0.00           H
ATOM    967  CE2 PHE B  20      80.860  71.970  81.710  1.00  0.00           C
ATOM    968  HE2 PHE B  20      80.120  71.740  82.460  1.00  0.00           H
ATOM    969  C   PHE B  20      86.160  69.430  80.770  1.00  0.00           C
ATOM    970  O   PHE B  20      86.670  69.340  79.650  1.00  0.00           O
ATOM    971  N   ALA B  21      86.550  68.630  81.790  1.00  0.00           N
ATOM    972  HN  ALA B  21      86.170  68.760  82.710  1.00  0.00           H
ATOM    973  CA  ALA B  21      87.650  67.700  81.680  1.00  0.00           C
ATOM    974  HA  ALA B  21      88.400  68.120  81.020  1.00  0.00           H
ATOM    975  CB  ALA B  21      88.280  67.530  83.080  1.00  0.00           C
ATOM    976  HB1 ALA B  21      88.510  68.530  83.520  1.00  0.00           H
ATOM    977  HB2 ALA B  21      87.580  67.010  83.760  1.00  0.00           H
ATOM    978  HB3 ALA B  21      89.220  66.940  83.030  1.00  0.00           H
ATOM    979  C   ALA B  21      87.320  66.320  81.140  1.00  0.00           C
ATOM    980  O   ALA B  21      88.210  65.660  80.610  1.00  0.00           O
ATOM    981  N   GLU B  22      86.060  65.860  81.240  1.00  0.00           N
ATOM    982  HN  GLU B  22      85.350  66.430  81.630  1.00  0.00           H
ATOM    983  CA  GLU B  22      85.640  64.520  80.850  1.00  0.00           C
ATOM    984  HA  GLU B  22      86.370  64.090  80.170  1.00  0.00           H
ATOM    985  CB  GLU B  22      85.500  63.570  82.070  1.00  0.00           C
ATOM    986  HB1 GLU B  22      85.070  62.580  81.790  1.00  0.00           H
ATOM    987  HB2 GLU B  22      84.790  64.040  82.790  1.00  0.00           H
ATOM    988  CG  GLU B  22      86.830  63.260  82.830  1.00  0.00           C
ATOM    989  HG1 GLU B  22      86.560  62.750  83.780  1.00  0.00           H
ATOM    990  HG2 GLU B  22      87.360  64.190  83.090  1.00  0.00           H
ATOM    991  CD  GLU B  22      87.780  62.320  82.110  1.00  0.00           C
ATOM    992  OE1 GLU B  22      87.350  61.220  81.670  1.00  0.00           O
ATOM    993  OE2 GLU B  22      89.010  62.610  82.080  1.00  0.00           O
ATOM    994  C   GLU B  22      84.330  64.610  80.050  1.00  0.00           C
ATOM    995  O   GLU B  22      84.040  65.650  79.460  1.00  0.00           O
ATOM    996  N   ASP B  23      83.530  63.520  79.980  1.00  0.00           N
ATOM    997  HN  ASP B  23      83.770  62.700  80.500  1.00  0.00           H
ATOM    998  CA  ASP B  23      82.310  63.400  79.200  1.00  0.00           C
ATOM    999  HA  ASP B  23      82.590  63.540  78.160  1.00  0.00           H
ATOM   1000  CB  ASP B  23      81.690  61.980  79.410  1.00  0.00           C
ATOM   1001  HB1 ASP B  23      80.580  62.000  79.360  1.00  0.00           H
ATOM   1002  HB2 ASP B  23      81.960  61.610  80.420  1.00  0.00           H
ATOM   1003  CG  ASP B  23      82.110  60.950  78.380  1.00  0.00           C
ATOM   1004  OD1 ASP B  23      82.270  61.300  77.180  1.00  0.00           O
ATOM   1005  OD2 ASP B  23      82.030  59.730  78.700  1.00  0.00           O
ATOM   1006  C   ASP B  23      81.220  64.460  79.480  1.00  0.00           C
ATOM   1007  O   ASP B  23      80.840  64.750  80.620  1.00  0.00           O
ATOM   1008  N   VAL B  24      80.640  65.020  78.400  1.00  0.00           N
ATOM   1009  HN  VAL B  24      81.040  64.850  77.500  1.00  0.00           H
ATOM   1010  CA  VAL B  24      79.450  65.870  78.470  1.00  0.00           C
ATOM   1011  HA  VAL B  24      79.100  65.920  79.490  1.00  0.00           H
ATOM   1012  CB  VAL B  24      79.710  67.300  77.990  1.00  0.00           C
ATOM   1013  HB  VAL B  24      79.980  67.310  76.910  1.00  0.00           H
ATOM   1014  CG1 VAL B  24      78.460  68.190  78.220  1.00  0.00           C
ATOM   1015 HG11 VAL B  24      78.690  69.230  77.900  1.00  0.00           H
ATOM   1016 HG12 VAL B  24      77.590  67.840  77.630  1.00  0.00           H
ATOM   1017 HG13 VAL B  24      78.190  68.200  79.290  1.00  0.00           H
ATOM   1018  CG2 VAL B  24      80.890  67.890  78.790  1.00  0.00           C
ATOM   1019 HG21 VAL B  24      81.010  68.970  78.560  1.00  0.00           H
ATOM   1020 HG22 VAL B  24      80.710  67.790  79.880  1.00  0.00           H
ATOM   1021 HG23 VAL B  24      81.840  67.370  78.550  1.00  0.00           H
ATOM   1022  C   VAL B  24      78.340  65.180  77.670  1.00  0.00           C
ATOM   1023  O   VAL B  24      77.900  65.630  76.610  1.00  0.00           O
ATOM   1024  N   GLY B  25      77.890  64.010  78.150  1.00  0.00           N
ATOM   1025  HN  GLY B  25      78.260  63.670  79.010  1.00  0.00           H
ATOM   1026  CA  GLY B  25      76.930  63.160  77.450  1.00  0.00           C
ATOM   1027  HA1 GLY B  25      77.140  63.220  76.390  1.00  0.00           H
ATOM   1028  HA2 GLY B  25      77.080  62.160  77.830  1.00  0.00           H
ATOM   1029  C   GLY B  25      75.480  63.490  77.670  1.00  0.00           C
ATOM   1030  O   GLY B  25      75.030  63.770  78.780  1.00  0.00           O
ATOM   1031  N   SER B  26      74.660  63.420  76.600  1.00  0.00           N
ATOM   1032  HN  SER B  26      75.070  63.240  75.700  1.00  0.00           H
ATOM   1033  CA  SER B  26      73.190  63.400  76.670  1.00  0.00           C
ATOM   1034  HA  SER B  26      72.860  63.240  75.660  1.00  0.00           H
ATOM   1035  CB  SER B  26      72.590  62.230  77.510  1.00  0.00           C
ATOM   1036  HB1 SER B  26      71.480  62.320  77.570  1.00  0.00           H
ATOM   1037  HB2 SER B  26      72.980  62.250  78.550  1.00  0.00           H
ATOM   1038  OG  SER B  26      72.870  60.970  76.890  1.00  0.00           O
ATOM   1039  HG1 SER B  26      73.790  60.790  77.100  1.00  0.00           H
ATOM   1040  C   SER B  26      72.510  64.720  77.060  1.00  0.00           C
ATOM   1041  O   SER B  26      71.370  64.730  77.520  1.00  0.00           O
ATOM   1042  N   ASN B  27      73.190  65.860  76.860  1.00  0.00           N
ATOM   1043  HN  ASN B  27      74.130  65.820  76.540  1.00  0.00           H
ATOM   1044  CA  ASN B  27      72.660  67.180  77.180  1.00  0.00           C
ATOM   1045  HA  ASN B  27      72.420  67.170  78.240  1.00  0.00           H
ATOM   1046  CB  ASN B  27      73.780  68.240  76.980  1.00  0.00           C
ATOM   1047  HB1 ASN B  27      74.190  68.140  75.950  1.00  0.00           H
ATOM   1048  HB2 ASN B  27      74.610  68.050  77.690  1.00  0.00           H
ATOM   1049  CG  ASN B  27      73.290  69.670  77.210  1.00  0.00           C
ATOM   1050  OD1 ASN B  27      72.790  70.000  78.290  1.00  0.00           O
ATOM   1051  ND2 ASN B  27      73.370  70.530  76.170  1.00  0.00           N
ATOM   1052 HD21 ASN B  27      73.690  70.200  75.280  1.00  0.00           H
ATOM   1053 HD22 ASN B  27      73.030  71.460  76.300  1.00  0.00           H
ATOM   1054  C   ASN B  27      71.360  67.570  76.450  1.00  0.00           C
ATOM   1055  O   ASN B  27      71.230  67.400  75.230  1.00  0.00           O
ATOM   1056  N   LYS B  28      70.400  68.150  77.180  1.00  0.00           N
ATOM   1057  HN  LYS B  28      70.480  68.170  78.190  1.00  0.00           H
ATOM   1058  CA  LYS B  28      69.200  68.770  76.650  1.00  0.00           C
ATOM   1059  HA  LYS B  28      69.220  68.760  75.560  1.00  0.00           H
ATOM   1060  CB  LYS B  28      67.930  68.020  77.140  1.00  0.00           C
ATOM   1061  HB1 LYS B  28      67.020  68.530  76.760  1.00  0.00           H
ATOM   1062  HB2 LYS B  28      67.900  68.060  78.260  1.00  0.00           H
ATOM   1063  CG  LYS B  28      67.860  66.550  76.710  1.00  0.00           C
ATOM   1064  HG1 LYS B  28      68.740  65.990  77.110  1.00  0.00           H
ATOM   1065  HG2 LYS B  28      67.910  66.490  75.600  1.00  0.00           H
ATOM   1066  CD  LYS B  28      66.570  65.890  77.210  1.00  0.00           C
ATOM   1067  HD1 LYS B  28      66.540  65.960  78.320  1.00  0.00           H
ATOM   1068  HD2 LYS B  28      65.710  66.470  76.810  1.00  0.00           H
ATOM   1069  CE  LYS B  28      66.440  64.420  76.770  1.00  0.00           C
ATOM   1070  HE1 LYS B  28      67.280  63.820  77.180  1.00  0.00           H
ATOM   1071  HE2 LYS B  28      66.440  64.350  75.670  1.00  0.00           H
ATOM   1072  NZ  LYS B  28      65.180  63.860  77.280  1.00  0.00           N
ATOM   1073  HZ1 LYS B  28      64.970  62.930  76.840  1.00  0.00           H
ATOM   1074  HZ2 LYS B  28      65.230  63.720  78.320  1.00  0.00           H
ATOM   1075  HZ3 LYS B  28      64.370  64.500  77.040  1.00  0.00           H
ATOM   1076  C   LYS B  28      69.060  70.230  77.080  1.00  0.00           C
ATOM   1077  O   LYS B  28      68.050  70.870  76.780  1.00  0.00           O
ATOM   1078  N   GLY B  29      70.050  70.780  77.800  1.00  0.00           N
ATOM   1079  HN  GLY B  29      70.880  70.250  78.010  1.00  0.00           H
ATOM   1080  CA  GLY B  29      70.040  72.150  78.300  1.00  0.00           C
ATOM   1081  HA1 GLY B  29      69.110  72.650  78.050  1.00  0.00           H
ATOM   1082  HA2 GLY B  29      70.200  72.100  79.360  1.00  0.00           H
ATOM   1083  C   GLY B  29      71.150  72.960  77.680  1.00  0.00           C
ATOM   1084  O   GLY B  29      71.500  72.790  76.520  1.00  0.00           O
ATOM   1085  N   ALA B  30      71.750  73.870  78.460  1.00  0.00           N
ATOM   1086  HN  ALA B  30      71.460  74.000  79.420  1.00  0.00           H
ATOM   1087  CA  ALA B  30      72.850  74.690  78.010  1.00  0.00           C
ATOM   1088  HA  ALA B  30      73.070  74.500  76.970  1.00  0.00           H
ATOM   1089  CB  ALA B  30      72.500  76.180  78.160  1.00  0.00           C
ATOM   1090  HB1 ALA B  30      71.600  76.420  77.550  1.00  0.00           H
ATOM   1091  HB2 ALA B  30      72.280  76.430  79.220  1.00  0.00           H
ATOM   1092  HB3 ALA B  30      73.330  76.830  77.810  1.00  0.00           H
ATOM   1093  C   ALA B  30      74.110  74.360  78.790  1.00  0.00           C
ATOM   1094  O   ALA B  30      74.130  74.430  80.030  1.00  0.00           O
ATOM   1095  N   ILE B  31      75.190  73.990  78.080  1.00  0.00           N
ATOM   1096  HN  ILE B  31      75.140  73.900  77.080  1.00  0.00           H
ATOM   1097  CA  ILE B  31      76.500  73.740  78.660  1.00  0.00           C
ATOM   1098  HA  ILE B  31      76.460  73.860  79.730  1.00  0.00           H
ATOM   1099  CB  ILE B  31      77.090  72.370  78.320  1.00  0.00           C
ATOM   1100  HB  ILE B  31      77.360  72.340  77.240  1.00  0.00           H
ATOM   1101  CG2 ILE B  31      78.390  72.170  79.130  1.00  0.00           C
ATOM   1102 HG21 ILE B  31      78.780  71.140  78.990  1.00  0.00           H
ATOM   1103 HG22 ILE B  31      79.170  72.880  78.820  1.00  0.00           H
ATOM   1104 HG23 ILE B  31      78.200  72.310  80.220  1.00  0.00           H
ATOM   1105  CG1 ILE B  31      76.090  71.210  78.540  1.00  0.00           C
ATOM   1106 HG11 ILE B  31      76.550  70.280  78.140  1.00  0.00           H
ATOM   1107 HG12 ILE B  31      75.190  71.410  77.930  1.00  0.00           H
ATOM   1108  CD  ILE B  31      75.690  70.970  79.990  1.00  0.00           C
ATOM   1109  HD1 ILE B  31      74.990  70.120  80.060  1.00  0.00           H
ATOM   1110  HD2 ILE B  31      76.570  70.750  80.630  1.00  0.00           H
ATOM   1111  HD3 ILE B  31      75.170  71.870  80.400  1.00  0.00           H
ATOM   1112  C   ILE B  31      77.430  74.800  78.100  1.00  0.00           C
ATOM   1113  O   ILE B  31      77.740  74.820  76.910  1.00  0.00           O
ATOM   1114  N   ILE B  32      77.870  75.750  78.960  1.00  0.00           N
ATOM   1115  HN  ILE B  32      77.600  75.740  79.930  1.00  0.00           H
ATOM   1116  CA  ILE B  32      78.630  76.900  78.510  1.00  0.00           C
ATOM   1117  HA  ILE B  32      78.970  76.730  77.500  1.00  0.00           H
ATOM   1118  CB  ILE B  32      77.780  78.170  78.460  1.00  0.00           C
ATOM   1119  HB  ILE B  32      77.360  78.350  79.470  1.00  0.00           H
ATOM   1120  CG2 ILE B  32      78.670  79.370  78.060  1.00  0.00           C
ATOM   1121 HG21 ILE B  32      78.060  80.290  77.960  1.00  0.00           H
ATOM   1122 HG22 ILE B  32      79.440  79.580  78.840  1.00  0.00           H
ATOM   1123 HG23 ILE B  32      79.180  79.190  77.100  1.00  0.00           H
ATOM   1124  CG1 ILE B  32      76.600  77.980  77.460  1.00  0.00           C
ATOM   1125 HG11 ILE B  32      76.030  77.060  77.730  1.00  0.00           H
ATOM   1126 HG12 ILE B  32      77.030  77.800  76.450  1.00  0.00           H
ATOM   1127  CD  ILE B  32      75.550  79.100  77.410  1.00  0.00           C
ATOM   1128  HD1 ILE B  32      74.890  78.990  76.520  1.00  0.00           H
ATOM   1129  HD2 ILE B  32      74.910  79.060  78.310  1.00  0.00           H
ATOM   1130  HD3 ILE B  32      76.020  80.110  77.390  1.00  0.00           H
ATOM   1131  C   ILE B  32      79.890  77.020  79.340  1.00  0.00           C
ATOM   1132  O   ILE B  32      79.870  76.970  80.570  1.00  0.00           O
ATOM   1133  N   GLY B  33      81.080  77.140  78.700  1.00  0.00           N
ATOM   1134  HN  GLY B  33      81.100  77.170  77.700  1.00  0.00           H
ATOM   1135  CA  GLY B  33      82.330  77.290  79.450  1.00  0.00           C
ATOM   1136  HA1 GLY B  33      82.340  76.590  80.280  1.00  0.00           H
ATOM   1137  HA2 GLY B  33      83.140  77.130  78.760  1.00  0.00           H
ATOM   1138  C   GLY B  33      82.510  78.660  80.040  1.00  0.00           C
ATOM   1139  O   GLY B  33      82.610  78.830  81.250  1.00  0.00           O
ATOM   1140  N   LEU B  34      82.530  79.670  79.170  1.00  0.00           N
ATOM   1141  HN  LEU B  34      82.470  79.480  78.190  1.00  0.00           H
ATOM   1142  CA  LEU B  34      82.700  81.060  79.540  1.00  0.00           C
ATOM   1143  HA  LEU B  34      82.570  81.170  80.610  1.00  0.00           H
ATOM   1144  CB  LEU B  34      84.130  81.530  79.160  1.00  0.00           C
ATOM   1145  HB1 LEU B  34      84.330  81.230  78.110  1.00  0.00           H
ATOM   1146  HB2 LEU B  34      84.840  80.970  79.810  1.00  0.00           H
ATOM   1147  CG  LEU B  34      84.450  83.040  79.290  1.00  0.00           C
ATOM   1148  HG  LEU B  34      83.900  83.600  78.500  1.00  0.00           H
ATOM   1149  CD1 LEU B  34      84.050  83.640  80.640  1.00  0.00           C
ATOM   1150 HD11 LEU B  34      84.410  84.680  80.730  1.00  0.00           H
ATOM   1151 HD12 LEU B  34      82.950  83.640  80.780  1.00  0.00           H
ATOM   1152 HD13 LEU B  34      84.500  83.030  81.450  1.00  0.00           H
ATOM   1153  CD2 LEU B  34      85.960  83.260  79.080  1.00  0.00           C
ATOM   1154 HD21 LEU B  34      86.200  84.340  79.110  1.00  0.00           H
ATOM   1155 HD22 LEU B  34      86.530  82.750  79.890  1.00  0.00           H
ATOM   1156 HD23 LEU B  34      86.300  82.840  78.110  1.00  0.00           H
ATOM   1157  C   LEU B  34      81.630  81.900  78.880  1.00  0.00           C
ATOM   1158  O   LEU B  34      81.530  81.960  77.650  1.00  0.00           O
ATOM   1159  N   MET B  35      80.810  82.590  79.690  1.00  0.00           N
ATOM   1160  HN  MET B  35      80.890  82.500  80.690  1.00  0.00           H
ATOM   1161  CA  MET B  35      79.830  83.540  79.210  1.00  0.00           C
ATOM   1162  HA  MET B  35      79.890  83.610  78.130  1.00  0.00           H
ATOM   1163  CB  MET B  35      78.370  83.130  79.540  1.00  0.00           C
ATOM   1164  HB1 MET B  35      78.280  82.970  80.640  1.00  0.00           H
ATOM   1165  HB2 MET B  35      78.160  82.160  79.050  1.00  0.00           H
ATOM   1166  CG  MET B  35      77.330  84.170  79.080  1.00  0.00           C
ATOM   1167  HG1 MET B  35      77.570  84.460  78.030  1.00  0.00           H
ATOM   1168  HG2 MET B  35      77.430  85.090  79.690  1.00  0.00           H
ATOM   1169  SD  MET B  35      75.600  83.630  79.140  1.00  0.00           S
ATOM   1170  CE  MET B  35      75.440  83.630  80.930  1.00  0.00           C
ATOM   1171  HE1 MET B  35      74.410  83.350  81.230  1.00  0.00           H
ATOM   1172  HE2 MET B  35      76.140  82.920  81.400  1.00  0.00           H
ATOM   1173  HE3 MET B  35      75.650  84.650  81.330  1.00  0.00           H
ATOM   1174  C   MET B  35      80.100  84.930  79.750  1.00  0.00           C
ATOM   1175  O   MET B  35      80.270  85.150  80.950  1.00  0.00           O
ATOM   1176  N   VAL B  36      80.150  85.910  78.840  1.00  0.00           N
ATOM   1177  HN  VAL B  36      80.090  85.690  77.860  1.00  0.00           H
ATOM   1178  CA  VAL B  36      80.300  87.310  79.180  1.00  0.00           C
ATOM   1179  HA  VAL B  36      80.310  87.440  80.250  1.00  0.00           H
ATOM   1180  CB  VAL B  36      81.590  87.890  78.610  1.00  0.00           C
ATOM   1181  HB  VAL B  36      81.680  87.600  77.540  1.00  0.00           H
ATOM   1182  CG1 VAL B  36      81.610  89.430  78.700  1.00  0.00           C
ATOM   1183 HG11 VAL B  36      82.620  89.810  78.460  1.00  0.00           H
ATOM   1184 HG12 VAL B  36      80.910  89.870  77.960  1.00  0.00           H
ATOM   1185 HG13 VAL B  36      81.300  89.770  79.710  1.00  0.00           H
ATOM   1186  CG2 VAL B  36      82.760  87.260  79.390  1.00  0.00           C
ATOM   1187 HG21 VAL B  36      83.730  87.680  79.050  1.00  0.00           H
ATOM   1188 HG22 VAL B  36      82.660  87.440  80.480  1.00  0.00           H
ATOM   1189 HG23 VAL B  36      82.800  86.160  79.220  1.00  0.00           H
ATOM   1190  C   VAL B  36      79.080  88.060  78.680  1.00  0.00           C
ATOM   1191  O   VAL B  36      78.800  88.110  77.480  1.00  0.00           O
ATOM   1192  N   GLY B  37      78.300  88.670  79.600  1.00  0.00           N
ATOM   1193  HN  GLY B  37      78.550  88.610  80.580  1.00  0.00           H
ATOM   1194  CA  GLY B  37      76.970  89.200  79.300  1.00  0.00           C
ATOM   1195  HA1 GLY B  37      76.630  89.720  80.180  1.00  0.00           H
ATOM   1196  HA2 GLY B  37      77.030  89.820  78.420  1.00  0.00           H
ATOM   1197  C   GLY B  37      76.000  88.080  79.040  1.00  0.00           C
ATOM   1198  O   GLY B  37      75.980  87.090  79.760  1.00  0.00           O
ATOM   1199  N   GLY B  38      75.160  88.220  78.000  1.00  0.00           N
ATOM   1200  HN  GLY B  38      75.140  89.070  77.460  1.00  0.00           H
ATOM   1201  CA  GLY B  38      74.230  87.180  77.580  1.00  0.00           C
ATOM   1202  HA1 GLY B  38      73.850  87.480  76.620  1.00  0.00           H
ATOM   1203  HA2 GLY B  38      74.780  86.250  77.540  1.00  0.00           H
ATOM   1204  C   GLY B  38      73.030  86.940  78.470  1.00  0.00           C
ATOM   1205  O   GLY B  38      72.890  87.450  79.570  1.00  0.00           O
ATOM   1206  N   VAL B  39      72.100  86.130  77.940  1.00  0.00           N
ATOM   1207  HN  VAL B  39      72.280  85.670  77.070  1.00  0.00           H
ATOM   1208  CA  VAL B  39      70.900  85.690  78.640  1.00  0.00           C
ATOM   1209  HA  VAL B  39      71.100  85.670  79.700  1.00  0.00           H
ATOM   1210  CB  VAL B  39      69.650  86.530  78.360  1.00  0.00           C
ATOM   1211  HB  VAL B  39      69.470  86.540  77.260  1.00  0.00           H
ATOM   1212  CG1 VAL B  39      68.430  85.930  79.080  1.00  0.00           C
ATOM   1213 HG11 VAL B  39      67.560  86.620  79.000  1.00  0.00           H
ATOM   1214 HG12 VAL B  39      68.120  84.960  78.630  1.00  0.00           H
ATOM   1215 HG13 VAL B  39      68.640  85.770  80.160  1.00  0.00           H
ATOM   1216  CG2 VAL B  39      69.870  87.980  78.830  1.00  0.00           C
ATOM   1217 HG21 VAL B  39      68.950  88.580  78.680  1.00  0.00           H
ATOM   1218 HG22 VAL B  39      70.130  88.000  79.910  1.00  0.00           H
ATOM   1219 HG23 VAL B  39      70.690  88.460  78.270  1.00  0.00           H
ATOM   1220  C   VAL B  39      70.670  84.270  78.170  1.00  0.00           C
ATOM   1221  O   VAL B  39      70.680  83.990  76.970  1.00  0.00           O
ATOM   1222  N   VAL B  40      70.480  83.340  79.120  1.00  0.00           N
ATOM   1223  HN  VAL B  40      70.480  83.600  80.090  1.00  0.00           H
ATOM   1224  CA  VAL B  40      70.300  81.940  78.790  1.00  0.00           C
ATOM   1225  HA  VAL B  40      70.210  81.820  77.720  1.00  0.00           H
ATOM   1226  CB  VAL B  40      71.450  81.060  79.260  1.00  0.00           C
ATOM   1227  HB  VAL B  40      71.520  81.110  80.370  1.00  0.00           H
ATOM   1228  CG1 VAL B  40      71.230  79.600  78.810  1.00  0.00           C
ATOM   1229 HG11 VAL B  40      72.130  78.990  79.060  1.00  0.00           H
ATOM   1230 HG12 VAL B  40      70.360  79.130  79.310  1.00  0.00           H
ATOM   1231 HG13 VAL B  40      71.080  79.550  77.710  1.00  0.00           H
ATOM   1232  CG2 VAL B  40      72.780  81.590  78.690  1.00  0.00           C
ATOM   1233 HG21 VAL B  40      73.610  80.920  78.980  1.00  0.00           H
ATOM   1234 HG22 VAL B  40      72.740  81.670  77.590  1.00  0.00           H
ATOM   1235 HG23 VAL B  40      72.990  82.600  79.100  1.00  0.00           H
ATOM   1236  C   VAL B  40      69.010  81.450  79.400  1.00  0.00           C
ATOM   1237  O   VAL B  40      68.800  81.520  80.610  1.00  0.00           O
ATOM   1238  N   ILE B  41      68.110  80.900  78.560  1.00  0.00           N
ATOM   1239  HN  ILE B  41      68.290  80.890  77.580  1.00  0.00           H
ATOM   1240  CA  ILE B  41      66.870  80.300  79.000  1.00  0.00           C
ATOM   1241  HA  ILE B  41      66.690  80.520  80.040  1.00  0.00           H
ATOM   1242  CB  ILE B  41      65.680  80.790  78.180  1.00  0.00           C
ATOM   1243  HB  ILE B  41      65.800  80.460  77.120  1.00  0.00           H
ATOM   1244  CG2 ILE B  41      64.370  80.160  78.730  1.00  0.00           C
ATOM   1245 HG21 ILE B  41      63.500  80.570  78.180  1.00  0.00           H
ATOM   1246 HG22 ILE B  41      64.360  79.050  78.600  1.00  0.00           H
ATOM   1247 HG23 ILE B  41      64.250  80.390  79.800  1.00  0.00           H
ATOM   1248  CG1 ILE B  41      65.590  82.340  78.140  1.00  0.00           C
ATOM   1249 HG11 ILE B  41      64.700  82.620  77.530  1.00  0.00           H
ATOM   1250 HG12 ILE B  41      66.480  82.720  77.600  1.00  0.00           H
ATOM   1251  CD  ILE B  41      65.510  83.040  79.500  1.00  0.00           C
ATOM   1252  HD1 ILE B  41      65.400  84.140  79.350  1.00  0.00           H
ATOM   1253  HD2 ILE B  41      64.630  82.690  80.080  1.00  0.00           H
ATOM   1254  HD3 ILE B  41      66.430  82.860  80.090  1.00  0.00           H
ATOM   1255  C   ILE B  41      67.010  78.790  78.860  1.00  0.00           C
ATOM   1256  O   ILE B  41      67.100  78.270  77.750  1.00  0.00           O
ATOM   1257  N   ALA B  42      67.050  78.050  79.990  1.00  0.00           N
ATOM   1258  HN  ALA B  42      66.970  78.480  80.890  1.00  0.00           H
ATOM   1259  CA  ALA B  42      67.240  76.610  79.960  1.00  0.00           C
ATOM   1260  HA  ALA B  42      67.160  76.250  78.950  1.00  0.00           H
ATOM   1261  CB  ALA B  42      68.650  76.250  80.470  1.00  0.00           C
ATOM   1262  HB1 ALA B  42      69.420  76.770  79.860  1.00  0.00           H
ATOM   1263  HB2 ALA B  42      68.790  76.560  81.530  1.00  0.00           H
ATOM   1264  HB3 ALA B  42      68.820  75.150  80.390  1.00  0.00           H
ATOM   1265  C   ALA B  42      66.180  75.890  80.780  1.00  0.00           C
ATOM   1266  O   ALA B  42      66.160  75.910  82.010  1.00  0.00           O
ATOM   1267  N   NME B  43      65.250  75.220  80.080  1.00  0.00           N
ATOM   1268  HN  NME B  43      65.280  75.220  79.080  1.00  0.00           H
ATOM   1269  CH3 NME B  43      64.180  74.510  80.730  1.00  0.00           C
ATOM   1270 HH31 NME B  43      63.520  75.210  81.300  1.00  0.00           H
ATOM   1271 HH32 NME B  43      63.540  73.990  79.980  1.00  0.00           H
ATOM   1272 HH33 NME B  43      64.570  73.750  81.440  1.00  0.00           H
ATOM   1273  CH3 ACE C   0      35.180  66.680  93.310  1.00  0.00           C
ATOM   1274 HH31 ACE C   0      35.880  66.440  94.130  1.00  0.00           H
ATOM   1275 HH32 ACE C   0      34.140  66.460  93.630  1.00  0.00           H
ATOM   1276 HH33 ACE C   0      35.420  66.050  92.430  1.00  0.00           H
ATOM   1277  C   ACE C   0      35.280  68.100  92.920  1.00  0.00           C
ATOM   1278  O   ACE C   0      34.540  68.550  92.060  1.00  0.00           O
ATOM   1279  N   ASP C   1      36.220  68.840  93.540  1.00  0.00           N
ATOM   1280  HN  ASP C   1      36.800  68.420  94.230  1.00  0.00           H
ATOM   1281  CA  ASP C   1      36.420  70.250  93.270  1.00  0.00           C
ATOM   1282  HA  ASP C   1      36.010  70.480  92.300  1.00  0.00           H
ATOM   1283  CB  ASP C   1      35.750  71.090  94.400  1.00  0.00           C
ATOM   1284  HB1 ASP C   1      36.430  71.320  95.240  1.00  0.00           H
ATOM   1285  HB2 ASP C   1      34.880  70.530  94.790  1.00  0.00           H
ATOM   1286  CG  ASP C   1      35.210  72.400  93.860  1.00  0.00           C
ATOM   1287  OD1 ASP C   1      35.790  72.960  92.900  1.00  0.00           O
ATOM   1288  OD2 ASP C   1      34.200  72.900  94.430  1.00  0.00           O
ATOM   1289  C   ASP C   1      37.920  70.500  93.200  1.00  0.00           C
ATOM   1290  O   ASP C   1      38.660  70.170  94.130  1.00  0.00           O
ATOM   1291  N   ALA C   2      38.430  71.040  92.070  1.00  0.00           N
ATOM   1292  HN  ALA C   2      37.830  71.210  91.270  1.00  0.00           H
ATOM   1293  CA  ALA C   2      39.840  71.310  91.900  1.00  0.00           C
ATOM   1294  HA  ALA C   2      40.300  71.430  92.870  1.00  0.00           H
ATOM   1295  CB  ALA C   2      40.490  70.110  91.170  1.00  0.00           C
ATOM   1296  HB1 ALA C   2      40.290  69.160  91.720  1.00  0.00           H
ATOM   1297  HB2 ALA C   2      40.050  70.000  90.160  1.00  0.00           H
ATOM   1298  HB3 ALA C   2      41.580  70.250  91.070  1.00  0.00           H
ATOM   1299  C   ALA C   2      40.140  72.580  91.120  1.00  0.00           C
ATOM   1300  O   ALA C   2      40.020  72.620  89.900  1.00  0.00           O
ATOM   1301  N   GLU C   3      40.640  73.630  91.800  1.00  0.00           N
ATOM   1302  HN  GLU C   3      40.580  73.660  92.790  1.00  0.00           H
ATOM   1303  CA  GLU C   3      41.270  74.780  91.180  1.00  0.00           C
ATOM   1304  HA  GLU C   3      41.190  74.730  90.100  1.00  0.00           H
ATOM   1305  CB  GLU C   3      40.610  76.130  91.620  1.00  0.00           C
ATOM   1306  HB1 GLU C   3      40.290  76.050  92.680  1.00  0.00           H
ATOM   1307  HB2 GLU C   3      39.690  76.240  91.010  1.00  0.00           H
ATOM   1308  CG  GLU C   3      41.520  77.380  91.470  1.00  0.00           C
ATOM   1309  HG1 GLU C   3      42.100  77.280  90.530  1.00  0.00           H
ATOM   1310  HG2 GLU C   3      42.230  77.450  92.310  1.00  0.00           H
ATOM   1311  CD  GLU C   3      40.790  78.710  91.360  1.00  0.00           C
ATOM   1312  OE1 GLU C   3      39.540  78.780  91.430  1.00  0.00           O
ATOM   1313  OE2 GLU C   3      41.510  79.720  91.110  1.00  0.00           O
ATOM   1314  C   GLU C   3      42.750  74.800  91.510  1.00  0.00           C
ATOM   1315  O   GLU C   3      43.120  74.830  92.680  1.00  0.00           O
ATOM   1316  N   PHE C   4      43.640  74.770  90.490  1.00  0.00           N
ATOM   1317  HN  PHE C   4      43.320  74.760  89.540  1.00  0.00           H
ATOM   1318  CA  PHE C   4      45.070  74.870  90.700  1.00  0.00           C
ATOM   1319  HA  PHE C   4      45.300  74.970  91.750  1.00  0.00           H
ATOM   1320  CB  PHE C   4      45.880  73.660  90.120  1.00  0.00           C
ATOM   1321  HB1 PHE C   4      46.960  73.820  90.270  1.00  0.00           H
ATOM   1322  HB2 PHE C   4      45.700  73.570  89.030  1.00  0.00           H
ATOM   1323  CG  PHE C   4      45.510  72.350  90.750  1.00  0.00           C
ATOM   1324  CD1 PHE C   4      44.550  71.510  90.160  1.00  0.00           C
ATOM   1325  HD1 PHE C   4      44.020  71.850  89.280  1.00  0.00           H
ATOM   1326  CE1 PHE C   4      44.280  70.240  90.690  1.00  0.00           C
ATOM   1327  HE1 PHE C   4      43.540  69.610  90.220  1.00  0.00           H
ATOM   1328  CZ  PHE C   4      44.960  69.800  91.830  1.00  0.00           C
ATOM   1329  HZ  PHE C   4      44.720  68.840  92.270  1.00  0.00           H
ATOM   1330  CD2 PHE C   4      46.210  71.880  91.880  1.00  0.00           C
ATOM   1331  HD2 PHE C   4      46.960  72.510  92.330  1.00  0.00           H
ATOM   1332  CE2 PHE C   4      45.930  70.620  92.430  1.00  0.00           C
ATOM   1333  HE2 PHE C   4      46.460  70.280  93.310  1.00  0.00           H
ATOM   1334  C   PHE C   4      45.600  76.110  90.010  1.00  0.00           C
ATOM   1335  O   PHE C   4      45.800  76.110  88.800  1.00  0.00           O
ATOM   1336  N   ARG C   5      45.910  77.190  90.760  1.00  0.00           N
ATOM   1337  HN  ARG C   5      45.790  77.210  91.750  1.00  0.00           H
ATOM   1338  CA  ARG C   5      46.260  78.470  90.160  1.00  0.00           C
ATOM   1339  HA  ARG C   5      46.190  78.420  89.080  1.00  0.00           H
ATOM   1340  CB  ARG C   5      45.260  79.550  90.640  1.00  0.00           C
ATOM   1341  HB1 ARG C   5      45.220  79.520  91.750  1.00  0.00           H
ATOM   1342  HB2 ARG C   5      44.250  79.260  90.270  1.00  0.00           H
ATOM   1343  CG  ARG C   5      45.550  81.000  90.200  1.00  0.00           C
ATOM   1344  HG1 ARG C   5      45.590  81.030  89.080  1.00  0.00           H
ATOM   1345  HG2 ARG C   5      46.540  81.320  90.590  1.00  0.00           H
ATOM   1346  CD  ARG C   5      44.470  81.970  90.680  1.00  0.00           C
ATOM   1347  HD1 ARG C   5      44.330  81.860  91.780  1.00  0.00           H
ATOM   1348  HD2 ARG C   5      43.510  81.730  90.160  1.00  0.00           H
ATOM   1349  NE  ARG C   5      44.900  83.370  90.370  1.00  0.00           N
ATOM   1350  HE  ARG C   5      45.830  83.530  90.050  1.00  0.00           H
ATOM   1351  CZ  ARG C   5      44.210  84.440  90.740  1.00  0.00           C
ATOM   1352  NH1 ARG C   5      42.970  84.360  91.180  1.00  0.00           N
ATOM   1353 HH11 ARG C   5      42.450  83.500  91.070  1.00  0.00           H
ATOM   1354 HH12 ARG C   5      42.510  85.200  91.500  1.00  0.00           H
ATOM   1355  NH2 ARG C   5      44.750  85.640  90.670  1.00  0.00           N
ATOM   1356 HH21 ARG C   5      45.730  85.750  90.470  1.00  0.00           H
ATOM   1357 HH22 ARG C   5      44.220  86.450  90.900  1.00  0.00           H
ATOM   1358  C   ARG C   5      47.690  78.870  90.480  1.00  0.00           C
ATOM   1359  O   ARG C   5      48.020  79.220  91.620  1.00  0.00           O
ATOM   1360  N   HIS C   6      48.580  78.870  89.470  1.00  0.00           N
ATOM   1361  HN  HIS C   6      48.310  78.520  88.570  1.00  0.00           H
ATOM   1362  CA  HIS C   6      49.930  79.390  89.600  1.00  0.00           C
ATOM   1363  HA  HIS C   6      50.130  79.670  90.620  1.00  0.00           H
ATOM   1364  CB  HIS C   6      51.000  78.360  89.170  1.00  0.00           C
ATOM   1365  HB1 HIS C   6      51.990  78.850  89.030  1.00  0.00           H
ATOM   1366  HB2 HIS C   6      50.710  77.890  88.210  1.00  0.00           H
ATOM   1367  ND1 HIS C   6      51.810  77.600  91.390  1.00  0.00           N
ATOM   1368  CG  HIS C   6      51.190  77.290  90.200  1.00  0.00           C
ATOM   1369  CE1 HIS C   6      51.910  76.450  92.040  1.00  0.00           C
ATOM   1370  HE1 HIS C   6      52.340  76.330  93.030  1.00  0.00           H
ATOM   1371  NE2 HIS C   6      51.400  75.430  91.310  1.00  0.00           N
ATOM   1372  HE2 HIS C   6      51.360  74.460  91.580  1.00  0.00           H
ATOM   1373  CD2 HIS C   6      50.940  75.960  90.130  1.00  0.00           C
ATOM   1374  HD2 HIS C   6      50.460  75.410  89.340  1.00  0.00           H
ATOM   1375  C   HIS C   6      50.100  80.630  88.760  1.00  0.00           C
ATOM   1376  O   HIS C   6      50.010  80.580  87.530  1.00  0.00           O
ATOM   1377  N   ASP C   7      50.340  81.780  89.410  1.00  0.00           N
ATOM   1378  HN  ASP C   7      50.290  81.840  90.410  1.00  0.00           H
ATOM   1379  CA  ASP C   7      50.740  83.010  88.770  1.00  0.00           C
ATOM   1380  HA  ASP C   7      50.750  82.910  87.690  1.00  0.00           H
ATOM   1381  CB  ASP C   7      49.780  84.160  89.210  1.00  0.00           C
ATOM   1382  HB1 ASP C   7      49.840  84.300  90.310  1.00  0.00           H
ATOM   1383  HB2 ASP C   7      48.740  83.880  88.950  1.00  0.00           H
ATOM   1384  CG  ASP C   7      50.060  85.500  88.550  1.00  0.00           C
ATOM   1385  OD1 ASP C   7      50.860  85.550  87.590  1.00  0.00           O
ATOM   1386  OD2 ASP C   7      49.410  86.500  88.960  1.00  0.00           O
ATOM   1387  C   ASP C   7      52.180  83.260  89.230  1.00  0.00           C
ATOM   1388  O   ASP C   7      52.420  83.560  90.400  1.00  0.00           O
ATOM   1389  N   SER C   8      53.170  83.080  88.330  1.00  0.00           N
ATOM   1390  HN  SER C   8      52.960  82.790  87.390  1.00  0.00           H
ATOM   1391  CA  SER C   8      54.560  83.290  88.680  1.00  0.00           C
ATOM   1392  HA  SER C   8      54.630  83.800  89.630  1.00  0.00           H
ATOM   1393  CB  SER C   8      55.390  81.970  88.790  1.00  0.00           C
ATOM   1394  HB1 SER C   8      54.970  81.380  89.630  1.00  0.00           H
ATOM   1395  HB2 SER C   8      56.450  82.200  89.030  1.00  0.00           H
ATOM   1396  OG  SER C   8      55.340  81.180  87.600  1.00  0.00           O
ATOM   1397  HG1 SER C   8      55.430  81.840  86.890  1.00  0.00           H
ATOM   1398  C   SER C   8      55.230  84.200  87.670  1.00  0.00           C
ATOM   1399  O   SER C   8      55.680  83.740  86.610  1.00  0.00           O
ATOM   1400  N   GLY C   9      55.380  85.490  88.010  1.00  0.00           N
ATOM   1401  HN  GLY C   9      54.990  85.820  88.870  1.00  0.00           H
ATOM   1402  CA  GLY C   9      56.060  86.480  87.190  1.00  0.00           C
ATOM   1403  HA1 GLY C   9      56.090  86.150  86.160  1.00  0.00           H
ATOM   1404  HA2 GLY C   9      55.530  87.410  87.300  1.00  0.00           H
ATOM   1405  C   GLY C   9      57.470  86.720  87.660  1.00  0.00           C
ATOM   1406  O   GLY C   9      57.760  86.770  88.860  1.00  0.00           O
ATOM   1407  N   TYR C  10      58.400  86.900  86.700  1.00  0.00           N
ATOM   1408  HN  TYR C  10      58.150  86.760  85.740  1.00  0.00           H
ATOM   1409  CA  TYR C  10      59.770  87.290  86.980  1.00  0.00           C
ATOM   1410  HA  TYR C  10      59.850  87.680  87.990  1.00  0.00           H
ATOM   1411  CB  TYR C  10      60.760  86.110  86.790  1.00  0.00           C
ATOM   1412  HB1 TYR C  10      61.810  86.460  86.900  1.00  0.00           H
ATOM   1413  HB2 TYR C  10      60.640  85.700  85.770  1.00  0.00           H
ATOM   1414  CG  TYR C  10      60.540  84.990  87.780  1.00  0.00           C
ATOM   1415  CD1 TYR C  10      61.260  84.960  88.980  1.00  0.00           C
ATOM   1416  HD1 TYR C  10      61.920  85.780  89.220  1.00  0.00           H
ATOM   1417  CE1 TYR C  10      61.160  83.870  89.850  1.00  0.00           C
ATOM   1418  HE1 TYR C  10      61.720  83.860  90.770  1.00  0.00           H
ATOM   1419  CZ  TYR C  10      60.380  82.760  89.510  1.00  0.00           C
ATOM   1420  OH  TYR C  10      60.370  81.640  90.360  1.00  0.00           O
ATOM   1421  HH  TYR C  10      60.120  80.860  89.830  1.00  0.00           H
ATOM   1422  CD2 TYR C  10      59.720  83.890  87.460  1.00  0.00           C
ATOM   1423  HD2 TYR C  10      59.160  83.890  86.530  1.00  0.00           H
ATOM   1424  CE2 TYR C  10      59.650  82.770  88.310  1.00  0.00           C
ATOM   1425  HE2 TYR C  10      59.030  81.930  88.040  1.00  0.00           H
ATOM   1426  C   TYR C  10      60.180  88.410  86.030  1.00  0.00           C
ATOM   1427  O   TYR C  10      60.290  88.190  84.820  1.00  0.00           O
ATOM   1428  N   GLU C  11      60.470  89.620  86.540  1.00  0.00           N
ATOM   1429  HN  GLU C  11      60.360  89.820  87.510  1.00  0.00           H
ATOM   1430  CA  GLU C  11      60.970  90.710  85.700  1.00  0.00           C
ATOM   1431  HA  GLU C  11      61.040  90.380  84.670  1.00  0.00           H
ATOM   1432  CB  GLU C  11      60.020  91.940  85.700  1.00  0.00           C
ATOM   1433  HB1 GLU C  11      60.010  92.430  86.690  1.00  0.00           H
ATOM   1434  HB2 GLU C  11      58.990  91.550  85.510  1.00  0.00           H
ATOM   1435  CG  GLU C  11      60.360  92.970  84.580  1.00  0.00           C
ATOM   1436  HG1 GLU C  11      60.470  92.440  83.610  1.00  0.00           H
ATOM   1437  HG2 GLU C  11      61.320  93.470  84.810  1.00  0.00           H
ATOM   1438  CD  GLU C  11      59.310  94.060  84.350  1.00  0.00           C
ATOM   1439  OE1 GLU C  11      59.670  95.070  83.680  1.00  0.00           O
ATOM   1440  OE2 GLU C  11      58.130  93.920  84.780  1.00  0.00           O
ATOM   1441  C   GLU C  11      62.370  91.070  86.150  1.00  0.00           C
ATOM   1442  O   GLU C  11      62.630  91.410  87.310  1.00  0.00           O
ATOM   1443  N   VAL C  12      63.360  90.940  85.240  1.00  0.00           N
ATOM   1444  HN  VAL C  12      63.140  90.650  84.300  1.00  0.00           H
ATOM   1445  CA  VAL C  12      64.760  91.170  85.530  1.00  0.00           C
ATOM   1446  HA  VAL C  12      64.880  91.520  86.540  1.00  0.00           H
ATOM   1447  CB  VAL C  12      65.610  89.910  85.350  1.00  0.00           C
ATOM   1448  HB  VAL C  12      65.550  89.560  84.290  1.00  0.00           H
ATOM   1449  CG1 VAL C  12      67.090  90.200  85.700  1.00  0.00           C
ATOM   1450 HG11 VAL C  12      67.680  89.260  85.640  1.00  0.00           H
ATOM   1451 HG12 VAL C  12      67.540  90.930  85.000  1.00  0.00           H
ATOM   1452 HG13 VAL C  12      67.170  90.600  86.730  1.00  0.00           H
ATOM   1453  CG2 VAL C  12      65.090  88.780  86.260  1.00  0.00           C
ATOM   1454 HG21 VAL C  12      65.710  87.870  86.140  1.00  0.00           H
ATOM   1455 HG22 VAL C  12      65.120  89.090  87.320  1.00  0.00           H
ATOM   1456 HG23 VAL C  12      64.040  88.500  86.000  1.00  0.00           H
ATOM   1457  C   VAL C  12      65.260  92.270  84.600  1.00  0.00           C
ATOM   1458  O   VAL C  12      65.320  92.090  83.380  1.00  0.00           O
ATOM   1459  N   HIS C  13      65.630  93.450  85.150  1.00  0.00           N
ATOM   1460  HN  HIS C  13      65.600  93.600  86.140  1.00  0.00           H
ATOM   1461  CA  HIS C  13      65.900  94.590  84.290  1.00  0.00           C
ATOM   1462  HA  HIS C  13      66.270  94.230  83.350  1.00  0.00           H
ATOM   1463  CB  HIS C  13      64.600  95.390  83.980  1.00  0.00           C
ATOM   1464  HB1 HIS C  13      63.900  94.680  83.480  1.00  0.00           H
ATOM   1465  HB2 HIS C  13      64.820  96.200  83.240  1.00  0.00           H
ATOM   1466  ND1 HIS C  13      63.740  97.330  85.280  1.00  0.00           N
ATOM   1467  CG  HIS C  13      63.840  95.950  85.150  1.00  0.00           C
ATOM   1468  CE1 HIS C  13      62.870  97.520  86.260  1.00  0.00           C
ATOM   1469  HE1 HIS C  13      62.560  98.490  86.640  1.00  0.00           H
ATOM   1470  NE2 HIS C  13      62.390  96.360  86.740  1.00  0.00           N
ATOM   1471  HE2 HIS C  13      61.690  96.280  87.470  1.00  0.00           H
ATOM   1472  CD2 HIS C  13      63.000  95.340  86.040  1.00  0.00           C
ATOM   1473  HD2 HIS C  13      62.800  94.290  86.190  1.00  0.00           H
ATOM   1474  C   HIS C  13      67.010  95.510  84.790  1.00  0.00           C
ATOM   1475  O   HIS C  13      67.240  95.690  85.980  1.00  0.00           O
ATOM   1476  N   HIS C  14      67.770  96.090  83.840  1.00  0.00           N
ATOM   1477  HN  HIS C  14      67.570  95.870  82.880  1.00  0.00           H
ATOM   1478  CA  HIS C  14      68.690  97.190  84.100  1.00  0.00           C
ATOM   1479  HA  HIS C  14      69.070  97.460  83.120  1.00  0.00           H
ATOM   1480  CB  HIS C  14      67.990  98.460  84.640  1.00  0.00           C
ATOM   1481  HB1 HIS C  14      68.690  99.190  85.080  1.00  0.00           H
ATOM   1482  HB2 HIS C  14      67.270  98.180  85.440  1.00  0.00           H
ATOM   1483  ND1 HIS C  14      65.970  99.630  83.760  1.00  0.00           N
ATOM   1484  CG  HIS C  14      67.260  99.200  83.560  1.00  0.00           C
ATOM   1485  CE1 HIS C  14      65.580 100.130  82.600  1.00  0.00           C
ATOM   1486  HE1 HIS C  14      64.570 100.460  82.360  1.00  0.00           H
ATOM   1487  NE2 HIS C  14      66.580 100.090  81.680  1.00  0.00           N
ATOM   1488  HE2 HIS C  14      66.470 100.350  80.720  1.00  0.00           H
ATOM   1489  CD2 HIS C  14      67.660  99.500  82.290  1.00  0.00           C
ATOM   1490  HD2 HIS C  14      68.600  99.300  81.800  1.00  0.00           H
ATOM   1491  C   HIS C  14      69.980  96.890  84.870  1.00  0.00           C
ATOM   1492  O   HIS C  14      70.640  97.810  85.360  1.00  0.00           O
ATOM   1493  N   GLN C  15      70.420  95.630  84.970  1.00  0.00           N
ATOM   1494  HN  GLN C  15      69.850  94.860  84.680  1.00  0.00           H
ATOM   1495  CA  GLN C  15      71.730  95.310  85.530  1.00  0.00           C
ATOM   1496  HA  GLN C  15      71.770  95.770  86.510  1.00  0.00           H
ATOM   1497  CB  GLN C  15      71.960  93.790  85.750  1.00  0.00           C
ATOM   1498  HB1 GLN C  15      73.000  93.640  86.140  1.00  0.00           H
ATOM   1499  HB2 GLN C  15      71.900  93.260  84.780  1.00  0.00           H
ATOM   1500  CG  GLN C  15      71.030  93.100  86.780  1.00  0.00           C
ATOM   1501  HG1 GLN C  15      71.130  93.610  87.760  1.00  0.00           H
ATOM   1502  HG2 GLN C  15      71.350  92.040  86.910  1.00  0.00           H
ATOM   1503  CD  GLN C  15      69.560  93.080  86.370  1.00  0.00           C
ATOM   1504  OE1 GLN C  15      69.230  92.950  85.170  1.00  0.00           O
ATOM   1505  NE2 GLN C  15      68.640  93.210  87.340  1.00  0.00           N
ATOM   1506 HE21 GLN C  15      68.960  93.390  88.290  1.00  0.00           H
ATOM   1507 HE22 GLN C  15      67.680  93.290  87.110  1.00  0.00           H
ATOM   1508  C   GLN C  15      72.900  95.900  84.730  1.00  0.00           C
ATOM   1509  O   GLN C  15      72.970  95.770  83.510  1.00  0.00           O
ATOM   1510  N   LYS C  16      73.850  96.580  85.410  1.00  0.00           N
ATOM   1511  HN  LYS C  16      73.780  96.660  86.420  1.00  0.00           H
ATOM   1512  CA  LYS C  16      74.960  97.270  84.780  1.00  0.00           C
ATOM   1513  HA  LYS C  16      74.940  97.090  83.720  1.00  0.00           H
ATOM   1514  CB  LYS C  16      74.870  98.810  85.010  1.00  0.00           C
ATOM   1515  HB1 LYS C  16      74.980  99.020  86.100  1.00  0.00           H
ATOM   1516  HB2 LYS C  16      73.840  99.130  84.730  1.00  0.00           H
ATOM   1517  CG  LYS C  16      75.880  99.650  84.200  1.00  0.00           C
ATOM   1518  HG1 LYS C  16      75.680  99.470  83.110  1.00  0.00           H
ATOM   1519  HG2 LYS C  16      76.910  99.300  84.410  1.00  0.00           H
ATOM   1520  CD  LYS C  16      75.800 101.170  84.490  1.00  0.00           C
ATOM   1521  HD1 LYS C  16      74.740 101.500  84.340  1.00  0.00           H
ATOM   1522  HD2 LYS C  16      76.050 101.330  85.560  1.00  0.00           H
ATOM   1523  CE  LYS C  16      76.720 102.020  83.590  1.00  0.00           C
ATOM   1524  HE1 LYS C  16      76.400 101.930  82.530  1.00  0.00           H
ATOM   1525  HE2 LYS C  16      77.770 101.670  83.670  1.00  0.00           H
ATOM   1526  NZ  LYS C  16      76.710 103.460  83.940  1.00  0.00           N
ATOM   1527  HZ1 LYS C  16      77.360 103.980  83.280  1.00  0.00           H
ATOM   1528  HZ2 LYS C  16      75.740 103.860  83.830  1.00  0.00           H
ATOM   1529  HZ3 LYS C  16      77.060 103.670  84.900  1.00  0.00           H
ATOM   1530  C   LYS C  16      76.270  96.730  85.320  1.00  0.00           C
ATOM   1531  O   LYS C  16      76.520  96.730  86.530  1.00  0.00           O
ATOM   1532  N   LEU C  17      77.180  96.260  84.440  1.00  0.00           N
ATOM   1533  HN  LEU C  17      76.970  96.240  83.460  1.00  0.00           H
ATOM   1534  CA  LEU C  17      78.500  95.810  84.850  1.00  0.00           C
ATOM   1535  HA  LEU C  17      78.660  96.030  85.890  1.00  0.00           H
ATOM   1536  CB  LEU C  17      78.670  94.280  84.660  1.00  0.00           C
ATOM   1537  HB1 LEU C  17      78.590  94.000  83.590  1.00  0.00           H
ATOM   1538  HB2 LEU C  17      77.820  93.810  85.190  1.00  0.00           H
ATOM   1539  CG  LEU C  17      79.970  93.680  85.260  1.00  0.00           C
ATOM   1540  HG  LEU C  17      80.270  94.320  86.130  1.00  0.00           H
ATOM   1541  CD1 LEU C  17      79.720  92.270  85.800  1.00  0.00           C
ATOM   1542 HD11 LEU C  17      80.640  91.850  86.250  1.00  0.00           H
ATOM   1543 HD12 LEU C  17      78.930  92.280  86.580  1.00  0.00           H
ATOM   1544 HD13 LEU C  17      79.400  91.590  84.980  1.00  0.00           H
ATOM   1545  CD2 LEU C  17      81.140  93.640  84.260  1.00  0.00           C
ATOM   1546 HD21 LEU C  17      82.040  93.220  84.740  1.00  0.00           H
ATOM   1547 HD22 LEU C  17      80.880  93.000  83.390  1.00  0.00           H
ATOM   1548 HD23 LEU C  17      81.400  94.650  83.890  1.00  0.00           H
ATOM   1549  C   LEU C  17      79.540  96.600  84.070  1.00  0.00           C
ATOM   1550  O   LEU C  17      79.490  96.680  82.850  1.00  0.00           O
ATOM   1551  N   VAL C  18      80.490  97.240  84.790  1.00  0.00           N
ATOM   1552  HN  VAL C  18      80.510  97.160  85.790  1.00  0.00           H
ATOM   1553  CA  VAL C  18      81.490  98.090  84.180  1.00  0.00           C
ATOM   1554  HA  VAL C  18      81.470  97.980  83.110  1.00  0.00           H
ATOM   1555  CB  VAL C  18      81.290  99.570  84.500  1.00  0.00           C
ATOM   1556  HB  VAL C  18      81.460  99.760  85.580  1.00  0.00           H
ATOM   1557  CG1 VAL C  18      82.260 100.440  83.680  1.00  0.00           C
ATOM   1558 HG11 VAL C  18      82.020 101.520  83.810  1.00  0.00           H
ATOM   1559 HG12 VAL C  18      83.310 100.300  84.010  1.00  0.00           H
ATOM   1560 HG13 VAL C  18      82.200 100.210  82.600  1.00  0.00           H
ATOM   1561  CG2 VAL C  18      79.840  99.990  84.170  1.00  0.00           C
ATOM   1562 HG21 VAL C  18      79.740 101.080  84.310  1.00  0.00           H
ATOM   1563 HG22 VAL C  18      79.600  99.740  83.120  1.00  0.00           H
ATOM   1564 HG23 VAL C  18      79.120  99.480  84.840  1.00  0.00           H
ATOM   1565  C   VAL C  18      82.870  97.690  84.660  1.00  0.00           C
ATOM   1566  O   VAL C  18      83.120  97.510  85.850  1.00  0.00           O
ATOM   1567  N   PHE C  19      83.850  97.540  83.740  1.00  0.00           N
ATOM   1568  HN  PHE C  19      83.640  97.610  82.760  1.00  0.00           H
ATOM   1569  CA  PHE C  19      85.230  97.360  84.130  1.00  0.00           C
ATOM   1570  HA  PHE C  19      85.260  96.830  85.080  1.00  0.00           H
ATOM   1571  CB  PHE C  19      86.050  96.510  83.120  1.00  0.00           C
ATOM   1572  HB1 PHE C  19      87.130  96.550  83.350  1.00  0.00           H
ATOM   1573  HB2 PHE C  19      85.900  96.870  82.090  1.00  0.00           H
ATOM   1574  CG  PHE C  19      85.600  95.080  83.210  1.00  0.00           C
ATOM   1575  CD1 PHE C  19      84.520  94.600  82.450  1.00  0.00           C
ATOM   1576  HD1 PHE C  19      83.980  95.270  81.800  1.00  0.00           H
ATOM   1577  CE1 PHE C  19      84.150  93.250  82.520  1.00  0.00           C
ATOM   1578  HE1 PHE C  19      83.330  92.890  81.920  1.00  0.00           H
ATOM   1579  CZ  PHE C  19      84.840  92.370  83.360  1.00  0.00           C
ATOM   1580  HZ  PHE C  19      84.560  91.330  83.400  1.00  0.00           H
ATOM   1581  CD2 PHE C  19      86.290  94.190  84.050  1.00  0.00           C
ATOM   1582  HD2 PHE C  19      87.120  94.540  84.640  1.00  0.00           H
ATOM   1583  CE2 PHE C  19      85.910  92.840  84.130  1.00  0.00           C
ATOM   1584  HE2 PHE C  19      86.460  92.170  84.770  1.00  0.00           H
ATOM   1585  C   PHE C  19      85.920  98.690  84.410  1.00  0.00           C
ATOM   1586  O   PHE C  19      86.360  98.930  85.530  1.00  0.00           O
ATOM   1587  N   PHE C  20      85.980  99.610  83.430  1.00  0.00           N
ATOM   1588  HN  PHE C  20      85.660  99.390  82.500  1.00  0.00           H
ATOM   1589  CA  PHE C  20      86.570 100.930  83.580  1.00  0.00           C
ATOM   1590  HA  PHE C  20      86.870 101.080  84.610  1.00  0.00           H
ATOM   1591  CB  PHE C  20      87.790 101.110  82.640  1.00  0.00           C
ATOM   1592  HB1 PHE C  20      88.230 102.130  82.750  1.00  0.00           H
ATOM   1593  HB2 PHE C  20      87.480 100.970  81.580  1.00  0.00           H
ATOM   1594  CG  PHE C  20      88.850 100.090  82.970  1.00  0.00           C
ATOM   1595  CD1 PHE C  20      88.870  98.830  82.330  1.00  0.00           C
ATOM   1596  HD1 PHE C  20      88.120  98.610  81.580  1.00  0.00           H
ATOM   1597  CE1 PHE C  20      89.830  97.870  82.660  1.00  0.00           C
ATOM   1598  HE1 PHE C  20      89.840  96.920  82.160  1.00  0.00           H
ATOM   1599  CZ  PHE C  20      90.800  98.160  83.630  1.00  0.00           C
ATOM   1600  HZ  PHE C  20      91.540  97.420  83.880  1.00  0.00           H
ATOM   1601  CD2 PHE C  20      89.850 100.380  83.910  1.00  0.00           C
ATOM   1602  HD2 PHE C  20      89.850 101.340  84.400  1.00  0.00           H
ATOM   1603  CE2 PHE C  20      90.820  99.420  84.240  1.00  0.00           C
ATOM   1604  HE2 PHE C  20      91.570  99.650  84.980  1.00  0.00           H
ATOM   1605  C   PHE C  20      85.500 101.970  83.270  1.00  0.00           C
ATOM   1606  O   PHE C  20      84.880 101.930  82.210  1.00  0.00           O
ATOM   1607  N   ALA C  21      85.210 102.880  84.220  1.00  0.00           N
ATOM   1608  HN  ALA C  21      85.670 102.850  85.110  1.00  0.00           H
ATOM   1609  CA  ALA C  21      84.070 103.770  84.110  1.00  0.00           C
ATOM   1610  HA  ALA C  21      83.390 103.410  83.350  1.00  0.00           H
ATOM   1611  CB  ALA C  21      83.330 103.770  85.470  1.00  0.00           C
ATOM   1612  HB1 ALA C  21      83.090 102.720  85.760  1.00  0.00           H
ATOM   1613  HB2 ALA C  21      83.980 104.220  86.250  1.00  0.00           H
ATOM   1614  HB3 ALA C  21      82.390 104.360  85.410  1.00  0.00           H
ATOM   1615  C   ALA C  21      84.380 105.220  83.750  1.00  0.00           C
ATOM   1616  O   ALA C  21      83.460 105.960  83.400  1.00  0.00           O
ATOM   1617  N   GLU C  22      85.670 105.640  83.770  1.00  0.00           N
ATOM   1618  HN  GLU C  22      86.390 104.990  84.000  1.00  0.00           H
ATOM   1619  CA  GLU C  22      86.130 106.990  83.490  1.00  0.00           C
ATOM   1620  HA  GLU C  22      85.460 107.460  82.790  1.00  0.00           H
ATOM   1621  CB  GLU C  22      86.250 107.880  84.770  1.00  0.00           C
ATOM   1622  HB1 GLU C  22      86.680 108.870  84.500  1.00  0.00           H
ATOM   1623  HB2 GLU C  22      86.990 107.380  85.440  1.00  0.00           H
ATOM   1624  CG  GLU C  22      84.940 108.110  85.590  1.00  0.00           C
ATOM   1625  HG1 GLU C  22      85.220 108.540  86.570  1.00  0.00           H
ATOM   1626  HG2 GLU C  22      84.440 107.140  85.790  1.00  0.00           H
ATOM   1627  CD  GLU C  22      83.920 109.070  84.990  1.00  0.00           C
ATOM   1628  OE1 GLU C  22      84.300 110.060  84.310  1.00  0.00           O
ATOM   1629  OE2 GLU C  22      82.700 108.900  85.280  1.00  0.00           O
ATOM   1630  C   GLU C  22      87.490 106.820  82.810  1.00  0.00           C
ATOM   1631  O   GLU C  22      87.960 105.690  82.700  1.00  0.00           O
ATOM   1632  N   ASP C  23      88.120 107.900  82.280  1.00  0.00           N
ATOM   1633  HN  ASP C  23      87.690 108.810  82.330  1.00  0.00           H
ATOM   1634  CA  ASP C  23      89.390 107.930  81.550  1.00  0.00           C
ATOM   1635  HA  ASP C  23      89.120 107.690  80.530  1.00  0.00           H
ATOM   1636  CB  ASP C  23      90.030 109.360  81.520  1.00  0.00           C
ATOM   1637  HB1 ASP C  23      91.090 109.320  81.180  1.00  0.00           H
ATOM   1638  HB2 ASP C  23      90.010 109.800  82.540  1.00  0.00           H
ATOM   1639  CG  ASP C  23      89.340 110.320  80.560  1.00  0.00           C
ATOM   1640  OD1 ASP C  23      88.180 110.070  80.170  1.00  0.00           O
ATOM   1641  OD2 ASP C  23      89.980 111.360  80.230  1.00  0.00           O
ATOM   1642  C   ASP C  23      90.510 106.930  81.900  1.00  0.00           C
ATOM   1643  O   ASP C  23      90.940 106.770  83.050  1.00  0.00           O
ATOM   1644  N   VAL C  24      91.090 106.300  80.860  1.00  0.00           N
ATOM   1645  HN  VAL C  24      90.710 106.430  79.950  1.00  0.00           H
ATOM   1646  CA  VAL C  24      92.280 105.450  80.980  1.00  0.00           C
ATOM   1647  HA  VAL C  24      92.600 105.410  82.010  1.00  0.00           H
ATOM   1648  CB  VAL C  24      92.030 104.010  80.530  1.00  0.00           C
ATOM   1649  HB  VAL C  24      91.730 103.990  79.450  1.00  0.00           H
ATOM   1650  CG1 VAL C  24      93.290 103.140  80.730  1.00  0.00           C
ATOM   1651 HG11 VAL C  24      93.060 102.090  80.470  1.00  0.00           H
ATOM   1652 HG12 VAL C  24      94.120 103.480  80.070  1.00  0.00           H
ATOM   1653 HG13 VAL C  24      93.630 103.180  81.780  1.00  0.00           H
ATOM   1654  CG2 VAL C  24      90.870 103.420  81.370  1.00  0.00           C
ATOM   1655 HG21 VAL C  24      90.730 102.350  81.130  1.00  0.00           H
ATOM   1656 HG22 VAL C  24      91.100 103.510  82.450  1.00  0.00           H
ATOM   1657 HG23 VAL C  24      89.920 103.950  81.170  1.00  0.00           H
ATOM   1658  C   VAL C  24      93.400 106.130  80.200  1.00  0.00           C
ATOM   1659  O   VAL C  24      93.770 105.740  79.080  1.00  0.00           O
ATOM   1660  N   GLY C  25      93.950 107.230  80.750  1.00  0.00           N
ATOM   1661  HN  GLY C  25      93.630 107.560  81.640  1.00  0.00           H
ATOM   1662  CA  GLY C  25      94.940 108.060  80.070  1.00  0.00           C
ATOM   1663  HA1 GLY C  25      94.680 108.120  79.020  1.00  0.00           H
ATOM   1664  HA2 GLY C  25      94.900 109.030  80.540  1.00  0.00           H
ATOM   1665  C   GLY C  25      96.380 107.610  80.150  1.00  0.00           C
ATOM   1666  O   GLY C  25      96.870 107.150  81.180  1.00  0.00           O
ATOM   1667  N   SER C  26      97.140 107.790  79.050  1.00  0.00           N
ATOM   1668  HN  SER C  26      96.670 108.090  78.210  1.00  0.00           H
ATOM   1669  CA  SER C  26      98.600 107.750  78.990  1.00  0.00           C
ATOM   1670  HA  SER C  26      98.810 107.810  77.930  1.00  0.00           H
ATOM   1671  CB  SER C  26      99.280 109.000  79.640  1.00  0.00           C
ATOM   1672  HB1 SER C  26     100.110 108.750  80.330  1.00  0.00           H
ATOM   1673  HB2 SER C  26      98.510 109.530  80.250  1.00  0.00           H
ATOM   1674  OG  SER C  26      99.770 109.890  78.640  1.00  0.00           O
ATOM   1675  HG1 SER C  26      99.350 110.770  78.840  1.00  0.00           H
ATOM   1676  C   SER C  26      99.290 106.460  79.390  1.00  0.00           C
ATOM   1677  O   SER C  26     100.450 106.450  79.800  1.00  0.00           O
ATOM   1678  N   ASN C  27      98.620 105.300  79.230  1.00  0.00           N
ATOM   1679  HN  ASN C  27      97.670 105.340  78.920  1.00  0.00           H
ATOM   1680  CA  ASN C  27      99.150 103.990  79.570  1.00  0.00           C
ATOM   1681  HA  ASN C  27      99.380 104.010  80.630  1.00  0.00           H
ATOM   1682  CB  ASN C  27      98.040 102.910  79.350  1.00  0.00           C
ATOM   1683  HB1 ASN C  27      97.660 103.000  78.310  1.00  0.00           H
ATOM   1684  HB2 ASN C  27      97.210 103.110  80.050  1.00  0.00           H
ATOM   1685  CG  ASN C  27      98.540 101.490  79.600  1.00  0.00           C
ATOM   1686  OD1 ASN C  27      99.040 101.170  80.690  1.00  0.00           O
ATOM   1687  ND2 ASN C  27      98.460 100.620  78.580  1.00  0.00           N
ATOM   1688 HD21 ASN C  27      98.120 100.920  77.680  1.00  0.00           H
ATOM   1689 HD22 ASN C  27      98.840  99.700  78.710  1.00  0.00           H
ATOM   1690  C   ASN C  27     100.460 103.620  78.850  1.00  0.00           C
ATOM   1691  O   ASN C  27     100.600 103.780  77.640  1.00  0.00           O
ATOM   1692  N   LYS C  28     101.440 103.090  79.610  1.00  0.00           N
ATOM   1693  HN  LYS C  28     101.350 103.050  80.610  1.00  0.00           H
ATOM   1694  CA  LYS C  28     102.670 102.510  79.090  1.00  0.00           C
ATOM   1695  HA  LYS C  28     102.670 102.550  78.010  1.00  0.00           H
ATOM   1696  CB  LYS C  28     103.920 103.240  79.640  1.00  0.00           C
ATOM   1697  HB1 LYS C  28     104.820 102.720  79.240  1.00  0.00           H
ATOM   1698  HB2 LYS C  28     103.950 103.130  80.750  1.00  0.00           H
ATOM   1699  CG  LYS C  28     104.100 104.730  79.300  1.00  0.00           C
ATOM   1700  HG1 LYS C  28     103.350 105.330  79.860  1.00  0.00           H
ATOM   1701  HG2 LYS C  28     103.920 104.880  78.210  1.00  0.00           H
ATOM   1702  CD  LYS C  28     105.540 105.170  79.660  1.00  0.00           C
ATOM   1703  HD1 LYS C  28     105.700 104.930  80.730  1.00  0.00           H
ATOM   1704  HD2 LYS C  28     106.220 104.520  79.070  1.00  0.00           H
ATOM   1705  CE  LYS C  28     105.920 106.640  79.410  1.00  0.00           C
ATOM   1706  HE1 LYS C  28     105.380 107.310  80.110  1.00  0.00           H
ATOM   1707  HE2 LYS C  28     105.680 106.920  78.360  1.00  0.00           H
ATOM   1708  NZ  LYS C  28     107.380 106.820  79.620  1.00  0.00           N
ATOM   1709  HZ1 LYS C  28     107.730 107.650  79.090  1.00  0.00           H
ATOM   1710  HZ2 LYS C  28     107.600 106.960  80.620  1.00  0.00           H
ATOM   1711  HZ3 LYS C  28     107.910 105.990  79.270  1.00  0.00           H
ATOM   1712  C   LYS C  28     102.810 101.030  79.470  1.00  0.00           C
ATOM   1713  O   LYS C  28     103.840 100.420  79.180  1.00  0.00           O
ATOM   1714  N   GLY C  29     101.800 100.430  80.130  1.00  0.00           N
ATOM   1715  HN  GLY C  29     100.960 100.940  80.340  1.00  0.00           H
ATOM   1716  CA  GLY C  29     101.810  99.040  80.600  1.00  0.00           C
ATOM   1717  HA1 GLY C  29     102.720  98.540  80.280  1.00  0.00           H
ATOM   1718  HA2 GLY C  29     101.720  99.060  81.680  1.00  0.00           H
ATOM   1719  C   GLY C  29     100.660  98.250  80.050  1.00  0.00           C
ATOM   1720  O   GLY C  29     100.290  98.380  78.880  1.00  0.00           O
ATOM   1721  N   ALA C  30     100.030  97.400  80.870  1.00  0.00           N
ATOM   1722  HN  ALA C  30     100.340  97.270  81.820  1.00  0.00           H
ATOM   1723  CA  ALA C  30      98.910  96.570  80.450  1.00  0.00           C
ATOM   1724  HA  ALA C  30      98.680  96.770  79.410  1.00  0.00           H
ATOM   1725  CB  ALA C  30      99.280  95.080  80.560  1.00  0.00           C
ATOM   1726  HB1 ALA C  30     100.150  94.870  79.900  1.00  0.00           H
ATOM   1727  HB2 ALA C  30      99.560  94.820  81.600  1.00  0.00           H
ATOM   1728  HB3 ALA C  30      98.440  94.430  80.240  1.00  0.00           H
ATOM   1729  C   ALA C  30      97.640  96.840  81.240  1.00  0.00           C
ATOM   1730  O   ALA C  30      97.610  96.800  82.470  1.00  0.00           O
ATOM   1731  N   ILE C  31      96.530  97.120  80.520  1.00  0.00           N
ATOM   1732  HN  ILE C  31      96.580  97.170  79.520  1.00  0.00           H
ATOM   1733  CA  ILE C  31      95.220  97.330  81.110  1.00  0.00           C
ATOM   1734  HA  ILE C  31      95.260  97.230  82.190  1.00  0.00           H
ATOM   1735  CB  ILE C  31      94.620  98.690  80.770  1.00  0.00           C
ATOM   1736  HB  ILE C  31      94.380  98.720  79.680  1.00  0.00           H
ATOM   1737  CG2 ILE C  31      93.300  98.890  81.540  1.00  0.00           C
ATOM   1738 HG21 ILE C  31      92.900  99.910  81.370  1.00  0.00           H
ATOM   1739 HG22 ILE C  31      92.520  98.170  81.220  1.00  0.00           H
ATOM   1740 HG23 ILE C  31      93.460  98.770  82.630  1.00  0.00           H
ATOM   1741  CG1 ILE C  31      95.590  99.880  81.010  1.00  0.00           C
ATOM   1742 HG11 ILE C  31      95.110 100.800  80.620  1.00  0.00           H
ATOM   1743 HG12 ILE C  31      96.510  99.720  80.400  1.00  0.00           H
ATOM   1744  CD  ILE C  31      95.990 100.120  82.460  1.00  0.00           C
ATOM   1745  HD1 ILE C  31      96.670 100.990  82.530  1.00  0.00           H
ATOM   1746  HD2 ILE C  31      95.100 100.330  83.090  1.00  0.00           H
ATOM   1747  HD3 ILE C  31      96.520  99.230  82.870  1.00  0.00           H
ATOM   1748  C   ILE C  31      94.300  96.240  80.570  1.00  0.00           C
ATOM   1749  O   ILE C  31      94.050  96.190  79.370  1.00  0.00           O
ATOM   1750  N   ILE C  32      93.800  95.330  81.430  1.00  0.00           N
ATOM   1751  HN  ILE C  32      94.010  95.370  82.410  1.00  0.00           H
ATOM   1752  CA  ILE C  32      92.940  94.240  80.980  1.00  0.00           C
ATOM   1753  HA  ILE C  32      92.630  94.440  79.970  1.00  0.00           H
ATOM   1754  CB  ILE C  32      93.620  92.860  80.940  1.00  0.00           C
ATOM   1755  HB  ILE C  32      93.860  92.540  81.980  1.00  0.00           H
ATOM   1756  CG2 ILE C  32      92.660  91.820  80.320  1.00  0.00           C
ATOM   1757 HG21 ILE C  32      93.140  90.830  80.240  1.00  0.00           H
ATOM   1758 HG22 ILE C  32      91.750  91.690  80.940  1.00  0.00           H
ATOM   1759 HG23 ILE C  32      92.350  92.140  79.300  1.00  0.00           H
ATOM   1760  CG1 ILE C  32      94.960  92.950  80.150  1.00  0.00           C
ATOM   1761 HG11 ILE C  32      95.650  93.650  80.670  1.00  0.00           H
ATOM   1762 HG12 ILE C  32      94.750  93.370  79.140  1.00  0.00           H
ATOM   1763  CD  ILE C  32      95.690  91.610  79.990  1.00  0.00           C
ATOM   1764  HD1 ILE C  32      96.700  91.770  79.550  1.00  0.00           H
ATOM   1765  HD2 ILE C  32      95.820  91.120  80.980  1.00  0.00           H
ATOM   1766  HD3 ILE C  32      95.140  90.920  79.320  1.00  0.00           H
ATOM   1767  C   ILE C  32      91.670  94.220  81.810  1.00  0.00           C
ATOM   1768  O   ILE C  32      91.700  94.280  83.040  1.00  0.00           O
ATOM   1769  N   GLY C  33      90.470  94.150  81.190  1.00  0.00           N
ATOM   1770  HN  GLY C  33      90.440  94.130  80.190  1.00  0.00           H
ATOM   1771  CA  GLY C  33      89.230  94.010  81.950  1.00  0.00           C
ATOM   1772  HA1 GLY C  33      89.230  94.730  82.760  1.00  0.00           H
ATOM   1773  HA2 GLY C  33      88.410  94.160  81.260  1.00  0.00           H
ATOM   1774  C   GLY C  33      89.050  92.640  82.560  1.00  0.00           C
ATOM   1775  O   GLY C  33      89.060  92.470  83.780  1.00  0.00           O
ATOM   1776  N   LEU C  34      88.920  91.620  81.700  1.00  0.00           N
ATOM   1777  HN  LEU C  34      88.920  91.810  80.710  1.00  0.00           H
ATOM   1778  CA  LEU C  34      88.750  90.240  82.100  1.00  0.00           C
ATOM   1779  HA  LEU C  34      88.890  90.150  83.170  1.00  0.00           H
ATOM   1780  CB  LEU C  34      87.320  89.740  81.740  1.00  0.00           C
ATOM   1781  HB1 LEU C  34      87.110  90.040  80.690  1.00  0.00           H
ATOM   1782  HB2 LEU C  34      86.610  90.300  82.380  1.00  0.00           H
ATOM   1783  CG  LEU C  34      87.040  88.230  81.880  1.00  0.00           C
ATOM   1784  HG  LEU C  34      87.650  87.670  81.140  1.00  0.00           H
ATOM   1785  CD1 LEU C  34      87.390  87.680  83.270  1.00  0.00           C
ATOM   1786 HD11 LEU C  34      87.050  86.630  83.370  1.00  0.00           H
ATOM   1787 HD12 LEU C  34      88.470  87.710  83.480  1.00  0.00           H
ATOM   1788 HD13 LEU C  34      86.870  88.290  84.030  1.00  0.00           H
ATOM   1789  CD2 LEU C  34      85.560  87.950  81.610  1.00  0.00           C
ATOM   1790 HD21 LEU C  34      85.340  86.860  81.650  1.00  0.00           H
ATOM   1791 HD22 LEU C  34      84.930  88.460  82.370  1.00  0.00           H
ATOM   1792 HD23 LEU C  34      85.260  88.330  80.610  1.00  0.00           H
ATOM   1793  C   LEU C  34      89.810  89.380  81.450  1.00  0.00           C
ATOM   1794  O   LEU C  34      89.960  89.370  80.220  1.00  0.00           O
ATOM   1795  N   MET C  35      90.580  88.640  82.260  1.00  0.00           N
ATOM   1796  HN  MET C  35      90.470  88.690  83.260  1.00  0.00           H
ATOM   1797  CA  MET C  35      91.600  87.740  81.770  1.00  0.00           C
ATOM   1798  HA  MET C  35      91.580  87.700  80.690  1.00  0.00           H
ATOM   1799  CB  MET C  35      92.990  88.210  82.230  1.00  0.00           C
ATOM   1800  HB1 MET C  35      93.070  88.160  83.340  1.00  0.00           H
ATOM   1801  HB2 MET C  35      93.080  89.290  81.950  1.00  0.00           H
ATOM   1802  CG  MET C  35      94.130  87.430  81.580  1.00  0.00           C
ATOM   1803  HG1 MET C  35      93.930  87.360  80.490  1.00  0.00           H
ATOM   1804  HG2 MET C  35      94.140  86.380  81.960  1.00  0.00           H
ATOM   1805  SD  MET C  35      95.750  88.200  81.840  1.00  0.00           S
ATOM   1806  CE  MET C  35      96.160  87.290  83.330  1.00  0.00           C
ATOM   1807  HE1 MET C  35      97.110  87.660  83.780  1.00  0.00           H
ATOM   1808  HE2 MET C  35      95.350  87.400  84.080  1.00  0.00           H
ATOM   1809  HE3 MET C  35      96.280  86.200  83.120  1.00  0.00           H
ATOM   1810  C   MET C  35      91.340  86.330  82.280  1.00  0.00           C
ATOM   1811  O   MET C  35      91.190  86.090  83.480  1.00  0.00           O
ATOM   1812  N   VAL C  36      91.260  85.350  81.360  1.00  0.00           N
ATOM   1813  HN  VAL C  36      91.340  85.570  80.390  1.00  0.00           H
ATOM   1814  CA  VAL C  36      91.000  83.960  81.710  1.00  0.00           C
ATOM   1815  HA  VAL C  36      90.970  83.840  82.780  1.00  0.00           H
ATOM   1816  CB  VAL C  36      89.680  83.470  81.130  1.00  0.00           C
ATOM   1817  HB  VAL C  36      89.700  83.530  80.020  1.00  0.00           H
ATOM   1818  CG1 VAL C  36      89.410  82.010  81.570  1.00  0.00           C
ATOM   1819 HG11 VAL C  36      88.410  81.700  81.220  1.00  0.00           H
ATOM   1820 HG12 VAL C  36      90.160  81.320  81.130  1.00  0.00           H
ATOM   1821 HG13 VAL C  36      89.440  81.920  82.670  1.00  0.00           H
ATOM   1822  CG2 VAL C  36      88.550  84.390  81.650  1.00  0.00           C
ATOM   1823 HG21 VAL C  36      87.560  84.010  81.330  1.00  0.00           H
ATOM   1824 HG22 VAL C  36      88.570  84.450  82.750  1.00  0.00           H
ATOM   1825 HG23 VAL C  36      88.660  85.420  81.240  1.00  0.00           H
ATOM   1826  C   VAL C  36      92.160  83.120  81.210  1.00  0.00           C
ATOM   1827  O   VAL C  36      92.400  82.990  80.010  1.00  0.00           O
ATOM   1828  N   GLY C  37      92.940  82.520  82.140  1.00  0.00           N
ATOM   1829  HN  GLY C  37      92.710  82.620  83.120  1.00  0.00           H
ATOM   1830  CA  GLY C  37      94.260  81.970  81.850  1.00  0.00           C
ATOM   1831  HA1 GLY C  37      94.620  81.520  82.760  1.00  0.00           H
ATOM   1832  HA2 GLY C  37      94.170  81.280  81.030  1.00  0.00           H
ATOM   1833  C   GLY C  37      95.250  83.040  81.470  1.00  0.00           C
ATOM   1834  O   GLY C  37      95.230  84.140  82.010  1.00  0.00           O
ATOM   1835  N   GLY C  38      96.160  82.730  80.520  1.00  0.00           N
ATOM   1836  HN  GLY C  38      96.170  81.830  80.110  1.00  0.00           H
ATOM   1837  CA  GLY C  38      97.120  83.700  79.990  1.00  0.00           C
ATOM   1838  HA1 GLY C  38      97.620  83.190  79.180  1.00  0.00           H
ATOM   1839  HA2 GLY C  38      96.570  84.570  79.660  1.00  0.00           H
ATOM   1840  C   GLY C  38      98.210  84.190  80.910  1.00  0.00           C
ATOM   1841  O   GLY C  38      98.300  83.850  82.090  1.00  0.00           O
ATOM   1842  N   VAL C  39      99.140  84.980  80.350  1.00  0.00           N
ATOM   1843  HN  VAL C  39      99.060  85.240  79.390  1.00  0.00           H
ATOM   1844  CA  VAL C  39     100.310  85.480  81.050  1.00  0.00           C
ATOM   1845  HA  VAL C  39     100.140  85.430  82.120  1.00  0.00           H
ATOM   1846  CB  VAL C  39     101.580  84.680  80.730  1.00  0.00           C
ATOM   1847  HB  VAL C  39     101.770  84.730  79.630  1.00  0.00           H
ATOM   1848  CG1 VAL C  39     102.810  85.240  81.470  1.00  0.00           C
ATOM   1849 HG11 VAL C  39     103.690  84.590  81.310  1.00  0.00           H
ATOM   1850 HG12 VAL C  39     103.080  86.260  81.110  1.00  0.00           H
ATOM   1851 HG13 VAL C  39     102.620  85.290  82.570  1.00  0.00           H
ATOM   1852  CG2 VAL C  39     101.390  83.200  81.120  1.00  0.00           C
ATOM   1853 HG21 VAL C  39     102.330  82.630  80.960  1.00  0.00           H
ATOM   1854 HG22 VAL C  39     101.110  83.120  82.190  1.00  0.00           H
ATOM   1855 HG23 VAL C  39     100.590  82.720  80.510  1.00  0.00           H
ATOM   1856  C   VAL C  39     100.520  86.940  80.710  1.00  0.00           C
ATOM   1857  O   VAL C  39     100.450  87.340  79.540  1.00  0.00           O
ATOM   1858  N   VAL C  40     100.770  87.790  81.720  1.00  0.00           N
ATOM   1859  HN  VAL C  40     100.810  87.450  82.660  1.00  0.00           H
ATOM   1860  CA  VAL C  40     101.020  89.220  81.550  1.00  0.00           C
ATOM   1861  HA  VAL C  40     101.010  89.480  80.500  1.00  0.00           H
ATOM   1862  CB  VAL C  40      99.950  90.060  82.250  1.00  0.00           C
ATOM   1863  HB  VAL C  40      99.790  89.650  83.280  1.00  0.00           H
ATOM   1864  CG1 VAL C  40     100.330  91.560  82.380  1.00  0.00           C
ATOM   1865 HG11 VAL C  40      99.480  92.120  82.830  1.00  0.00           H
ATOM   1866 HG12 VAL C  40     101.220  91.720  83.020  1.00  0.00           H
ATOM   1867 HG13 VAL C  40     100.520  91.990  81.380  1.00  0.00           H
ATOM   1868  CG2 VAL C  40      98.650  89.940  81.450  1.00  0.00           C
ATOM   1869 HG21 VAL C  40      97.820  90.460  81.980  1.00  0.00           H
ATOM   1870 HG22 VAL C  40      98.770  90.410  80.450  1.00  0.00           H
ATOM   1871 HG23 VAL C  40      98.380  88.880  81.310  1.00  0.00           H
ATOM   1872  C   VAL C  40     102.390  89.560  82.080  1.00  0.00           C
ATOM   1873  O   VAL C  40     102.700  89.340  83.250  1.00  0.00           O
ATOM   1874  N   ILE C  41     103.260  90.120  81.210  1.00  0.00           N
ATOM   1875  HN  ILE C  41     103.000  90.230  80.250  1.00  0.00           H
ATOM   1876  CA  ILE C  41     104.600  90.550  81.580  1.00  0.00           C
ATOM   1877  HA  ILE C  41     104.810  90.300  82.610  1.00  0.00           H
ATOM   1878  CB  ILE C  41     105.680  89.940  80.690  1.00  0.00           C
ATOM   1879  HB  ILE C  41     105.570  90.340  79.650  1.00  0.00           H
ATOM   1880  CG2 ILE C  41     107.080  90.360  81.200  1.00  0.00           C
ATOM   1881 HG21 ILE C  41     107.860  89.880  80.570  1.00  0.00           H
ATOM   1882 HG22 ILE C  41     107.220  91.460  81.150  1.00  0.00           H
ATOM   1883 HG23 ILE C  41     107.230  90.030  82.250  1.00  0.00           H
ATOM   1884  CG1 ILE C  41     105.560  88.400  80.570  1.00  0.00           C
ATOM   1885 HG11 ILE C  41     106.380  88.040  79.900  1.00  0.00           H
ATOM   1886 HG12 ILE C  41     104.610  88.140  80.060  1.00  0.00           H
ATOM   1887  CD  ILE C  41     105.650  87.630  81.890  1.00  0.00           C
ATOM   1888  HD1 ILE C  41     105.590  86.530  81.700  1.00  0.00           H
ATOM   1889  HD2 ILE C  41     106.620  87.830  82.400  1.00  0.00           H
ATOM   1890  HD3 ILE C  41     104.820  87.910  82.570  1.00  0.00           H
ATOM   1891  C   ILE C  41     104.640  92.070  81.450  1.00  0.00           C
ATOM   1892  O   ILE C  41     104.510  92.620  80.360  1.00  0.00           O
ATOM   1893  N   ALA C  42     104.790  92.790  82.580  1.00  0.00           N
ATOM   1894  HN  ALA C  42     104.870  92.340  83.480  1.00  0.00           H
ATOM   1895  CA  ALA C  42     104.750  94.240  82.600  1.00  0.00           C
ATOM   1896  HA  ALA C  42     104.950  94.610  81.610  1.00  0.00           H
ATOM   1897  CB  ALA C  42     103.360  94.730  83.060  1.00  0.00           C
ATOM   1898  HB1 ALA C  42     102.580  94.320  82.380  1.00  0.00           H
ATOM   1899  HB2 ALA C  42     103.140  94.380  84.090  1.00  0.00           H
ATOM   1900  HB3 ALA C  42     103.290  95.840  83.030  1.00  0.00           H
ATOM   1901  C   ALA C  42     105.830  94.830  83.490  1.00  0.00           C
ATOM   1902  O   ALA C  42     106.390  94.180  84.380  1.00  0.00           O
ATOM   1903  N   NME C  43     106.180  96.110  83.260  1.00  0.00           N
ATOM   1904  HN  NME C  43     105.710  96.640  82.550  1.00  0.00           H
ATOM   1905  CH3 NME C  43     107.220  96.780  84.000  1.00  0.00           C
ATOM   1906 HH31 NME C  43     107.090  96.660  85.100  1.00  0.00           H
ATOM   1907 HH32 NME C  43     108.220  96.380  83.710  1.00  0.00           H
ATOM   1908 HH33 NME C  43     107.220  97.870  83.770  1.00  0.00           H
ATOM   1909  CH3 ACE D   0     136.800 102.890  95.920  1.00  0.00           C
ATOM   1910 HH31 ACE D   0     136.010 103.180  96.630  1.00  0.00           H
ATOM   1911 HH32 ACE D   0     137.760 102.780  96.470  1.00  0.00           H
ATOM   1912 HH33 ACE D   0     136.920 103.700  95.160  1.00  0.00           H
ATOM   1913  C   ACE D   0     136.480 101.620  95.230  1.00  0.00           C
ATOM   1914  O   ACE D   0     136.970 101.380  94.140  1.00  0.00           O
ATOM   1915  N   ASP D   1     135.630 100.810  95.860  1.00  0.00           N
ATOM   1916  HN  ASP D   1     135.250 101.090  96.730  1.00  0.00           H
ATOM   1917  CA  ASP D   1     135.230  99.490  95.410  1.00  0.00           C
ATOM   1918  HA  ASP D   1     135.690  99.270  94.450  1.00  0.00           H
ATOM   1919  CB  ASP D   1     135.700  98.470  96.480  1.00  0.00           C
ATOM   1920  HB1 ASP D   1     135.180  98.660  97.450  1.00  0.00           H
ATOM   1921  HB2 ASP D   1     136.790  98.580  96.640  1.00  0.00           H
ATOM   1922  CG  ASP D   1     135.450  97.020  96.100  1.00  0.00           C
ATOM   1923  OD1 ASP D   1     135.220  96.750  94.900  1.00  0.00           O
ATOM   1924  OD2 ASP D   1     135.590  96.150  97.000  1.00  0.00           O
ATOM   1925  C   ASP D   1     133.710  99.460  95.200  1.00  0.00           C
ATOM   1926  O   ASP D   1     132.970 100.180  95.890  1.00  0.00           O
ATOM   1927  N   ALA D   2     133.190  98.680  94.240  1.00  0.00           N
ATOM   1928  HN  ALA D   2     133.810  98.090  93.710  1.00  0.00           H
ATOM   1929  CA  ALA D   2     131.770  98.450  94.080  1.00  0.00           C
ATOM   1930  HA  ALA D   2     131.310  98.460  95.060  1.00  0.00           H
ATOM   1931  CB  ALA D   2     131.140  99.540  93.190  1.00  0.00           C
ATOM   1932  HB1 ALA D   2     131.300 100.540  93.640  1.00  0.00           H
ATOM   1933  HB2 ALA D   2     131.640  99.530  92.190  1.00  0.00           H
ATOM   1934  HB3 ALA D   2     130.050  99.380  93.050  1.00  0.00           H
ATOM   1935  C   ALA D   2     131.470  97.080  93.480  1.00  0.00           C
ATOM   1936  O   ALA D   2     132.100  96.650  92.520  1.00  0.00           O
ATOM   1937  N   GLU D   3     130.440  96.380  94.010  1.00  0.00           N
ATOM   1938  HN  GLU D   3     130.030  96.640  94.880  1.00  0.00           H
ATOM   1939  CA  GLU D   3     129.950  95.150  93.410  1.00  0.00           C
ATOM   1940  HA  GLU D   3     130.150  95.160  92.350  1.00  0.00           H
ATOM   1941  CB  GLU D   3     130.600  93.880  94.040  1.00  0.00           C
ATOM   1942  HB1 GLU D   3     130.310  93.800  95.110  1.00  0.00           H
ATOM   1943  HB2 GLU D   3     131.710  94.010  94.020  1.00  0.00           H
ATOM   1944  CG  GLU D   3     130.230  92.580  93.270  1.00  0.00           C
ATOM   1945  HG1 GLU D   3     130.680  92.640  92.260  1.00  0.00           H
ATOM   1946  HG2 GLU D   3     129.130  92.510  93.150  1.00  0.00           H
ATOM   1947  CD  GLU D   3     130.660  91.270  93.910  1.00  0.00           C
ATOM   1948  OE1 GLU D   3     131.140  91.210  95.060  1.00  0.00           O
ATOM   1949  OE2 GLU D   3     130.520  90.240  93.180  1.00  0.00           O
ATOM   1950  C   GLU D   3     128.440  95.100  93.590  1.00  0.00           C
ATOM   1951  O   GLU D   3     127.920  94.390  94.450  1.00  0.00           O
ATOM   1952  N   PHE D   4     127.650  95.880  92.830  1.00  0.00           N
ATOM   1953  HN  PHE D   4     128.020  96.470  92.110  1.00  0.00           H
ATOM   1954  CA  PHE D   4     126.190  95.870  92.980  1.00  0.00           C
ATOM   1955  HA  PHE D   4     125.960  95.780  94.030  1.00  0.00           H
ATOM   1956  CB  PHE D   4     125.530  97.180  92.470  1.00  0.00           C
ATOM   1957  HB1 PHE D   4     124.430  97.160  92.650  1.00  0.00           H
ATOM   1958  HB2 PHE D   4     125.710  97.260  91.380  1.00  0.00           H
ATOM   1959  CG  PHE D   4     126.060  98.430  93.130  1.00  0.00           C
ATOM   1960  CD1 PHE D   4     126.270  99.580  92.340  1.00  0.00           C
ATOM   1961  HD1 PHE D   4     126.100  99.530  91.280  1.00  0.00           H
ATOM   1962  CE1 PHE D   4     126.720 100.780  92.920  1.00  0.00           C
ATOM   1963  HE1 PHE D   4     126.870 101.650  92.290  1.00  0.00           H
ATOM   1964  CZ  PHE D   4     126.960 100.840  94.290  1.00  0.00           C
ATOM   1965  HZ  PHE D   4     127.310 101.760  94.740  1.00  0.00           H
ATOM   1966  CD2 PHE D   4     126.300  98.510  94.510  1.00  0.00           C
ATOM   1967  HD2 PHE D   4     126.150  97.650  95.140  1.00  0.00           H
ATOM   1968  CE2 PHE D   4     126.750  99.710  95.090  1.00  0.00           C
ATOM   1969  HE2 PHE D   4     126.930  99.760  96.150  1.00  0.00           H
ATOM   1970  C   PHE D   4     125.520  94.670  92.310  1.00  0.00           C
ATOM   1971  O   PHE D   4     124.870  94.800  91.270  1.00  0.00           O
ATOM   1972  N   ARG D   5     125.670  93.480  92.910  1.00  0.00           N
ATOM   1973  HN  ARG D   5     126.280  93.420  93.700  1.00  0.00           H
ATOM   1974  CA  ARG D   5     125.250  92.210  92.350  1.00  0.00           C
ATOM   1975  HA  ARG D   5     125.240  92.290  91.270  1.00  0.00           H
ATOM   1976  CB  ARG D   5     126.290  91.130  92.730  1.00  0.00           C
ATOM   1977  HB1 ARG D   5     126.400  91.150  93.830  1.00  0.00           H
ATOM   1978  HB2 ARG D   5     127.270  91.440  92.300  1.00  0.00           H
ATOM   1979  CG  ARG D   5     125.990  89.680  92.320  1.00  0.00           C
ATOM   1980  HG1 ARG D   5     125.930  89.610  91.220  1.00  0.00           H
ATOM   1981  HG2 ARG D   5     125.000  89.370  92.730  1.00  0.00           H
ATOM   1982  CD  ARG D   5     127.060  88.710  92.840  1.00  0.00           C
ATOM   1983  HD1 ARG D   5     127.120  88.770  93.950  1.00  0.00           H
ATOM   1984  HD2 ARG D   5     128.060  88.930  92.400  1.00  0.00           H
ATOM   1985  NE  ARG D   5     126.610  87.340  92.430  1.00  0.00           N
ATOM   1986  HE  ARG D   5     125.880  87.250  91.760  1.00  0.00           H
ATOM   1987  CZ  ARG D   5     127.130  86.220  92.900  1.00  0.00           C
ATOM   1988  NH1 ARG D   5     128.150  86.170  93.730  1.00  0.00           N
ATOM   1989 HH11 ARG D   5     128.630  87.010  94.030  1.00  0.00           H
ATOM   1990 HH12 ARG D   5     128.430  85.260  94.070  1.00  0.00           H
ATOM   1991  NH2 ARG D   5     126.610  85.070  92.540  1.00  0.00           N
ATOM   1992 HH21 ARG D   5     125.740  85.030  92.050  1.00  0.00           H
ATOM   1993 HH22 ARG D   5     127.020  84.240  92.930  1.00  0.00           H
ATOM   1994  C   ARG D   5     123.840  91.790  92.770  1.00  0.00           C
ATOM   1995  O   ARG D   5     123.590  91.410  93.920  1.00  0.00           O
ATOM   1996  N   HIS D   6     122.890  91.820  91.820  1.00  0.00           N
ATOM   1997  HN  HIS D   6     123.100  92.180  90.910  1.00  0.00           H
ATOM   1998  CA  HIS D   6     121.540  91.320  92.020  1.00  0.00           C
ATOM   1999  HA  HIS D   6     121.380  91.070  93.060  1.00  0.00           H
ATOM   2000  CB  HIS D   6     120.460  92.350  91.600  1.00  0.00           C
ATOM   2001  HB1 HIS D   6     119.480  91.860  91.400  1.00  0.00           H
ATOM   2002  HB2 HIS D   6     120.780  92.860  90.670  1.00  0.00           H
ATOM   2003  ND1 HIS D   6     119.390  93.050  93.730  1.00  0.00           N
ATOM   2004  CG  HIS D   6     120.240  93.360  92.670  1.00  0.00           C
ATOM   2005  CE1 HIS D   6     119.330  94.160  94.440  1.00  0.00           C
ATOM   2006  HE1 HIS D   6     118.760  94.270  95.370  1.00  0.00           H
ATOM   2007  NE2 HIS D   6     120.070  95.160  93.900  1.00  0.00           N
ATOM   2008  HE2 HIS D   6     120.210  96.090  94.270  1.00  0.00           H
ATOM   2009  CD2 HIS D   6     120.650  94.650  92.760  1.00  0.00           C
ATOM   2010  HD2 HIS D   6     121.310  95.200  92.100  1.00  0.00           H
ATOM   2011  C   HIS D   6     121.320  90.060  91.230  1.00  0.00           C
ATOM   2012  O   HIS D   6     121.440  90.040  90.000  1.00  0.00           O
ATOM   2013  N   ASP D   7     120.980  88.960  91.930  1.00  0.00           N
ATOM   2014  HN  ASP D   7     121.000  88.940  92.930  1.00  0.00           H
ATOM   2015  CA  ASP D   7     120.590  87.710  91.350  1.00  0.00           C
ATOM   2016  HA  ASP D   7     120.710  87.760  90.270  1.00  0.00           H
ATOM   2017  CB  ASP D   7     121.460  86.580  91.970  1.00  0.00           C
ATOM   2018  HB1 ASP D   7     121.020  86.180  92.900  1.00  0.00           H
ATOM   2019  HB2 ASP D   7     122.460  87.010  92.230  1.00  0.00           H
ATOM   2020  CG  ASP D   7     121.730  85.440  91.030  1.00  0.00           C
ATOM   2021  OD1 ASP D   7     121.310  85.510  89.840  1.00  0.00           O
ATOM   2022  OD2 ASP D   7     122.460  84.510  91.450  1.00  0.00           O
ATOM   2023  C   ASP D   7     119.110  87.530  91.650  1.00  0.00           C
ATOM   2024  O   ASP D   7     118.640  87.830  92.750  1.00  0.00           O
ATOM   2025  N   SER D   8     118.320  87.090  90.660  1.00  0.00           N
ATOM   2026  HN  SER D   8     118.710  86.840  89.770  1.00  0.00           H
ATOM   2027  CA  SER D   8     116.880  87.010  90.820  1.00  0.00           C
ATOM   2028  HA  SER D   8     116.690  86.590  91.810  1.00  0.00           H
ATOM   2029  CB  SER D   8     116.160  88.390  90.770  1.00  0.00           C
ATOM   2030  HB1 SER D   8     116.530  89.000  91.620  1.00  0.00           H
ATOM   2031  HB2 SER D   8     115.070  88.250  90.910  1.00  0.00           H
ATOM   2032  OG  SER D   8     116.390  89.140  89.560  1.00  0.00           O
ATOM   2033  HG1 SER D   8     117.310  88.950  89.280  1.00  0.00           H
ATOM   2034  C   SER D   8     116.250  86.030  89.850  1.00  0.00           C
ATOM   2035  O   SER D   8     116.150  86.280  88.650  1.00  0.00           O
ATOM   2036  N   GLY D   9     115.810  84.860  90.380  1.00  0.00           N
ATOM   2037  HN  GLY D   9     115.920  84.680  91.360  1.00  0.00           H
ATOM   2038  CA  GLY D   9     115.230  83.780  89.580  1.00  0.00           C
ATOM   2039  HA1 GLY D   9     115.200  84.050  88.540  1.00  0.00           H
ATOM   2040  HA2 GLY D   9     115.830  82.900  89.760  1.00  0.00           H
ATOM   2041  C   GLY D   9     113.830  83.460  90.010  1.00  0.00           C
ATOM   2042  O   GLY D   9     113.580  83.060  91.150  1.00  0.00           O
ATOM   2043  N   TYR D  10     112.860  83.610  89.080  1.00  0.00           N
ATOM   2044  HN  TYR D  10     113.090  83.950  88.160  1.00  0.00           H
ATOM   2045  CA  TYR D  10     111.460  83.340  89.340  1.00  0.00           C
ATOM   2046  HA  TYR D  10     111.320  82.970  90.350  1.00  0.00           H
ATOM   2047  CB  TYR D  10     110.600  84.620  89.130  1.00  0.00           C
ATOM   2048  HB1 TYR D  10     109.520  84.390  89.210  1.00  0.00           H
ATOM   2049  HB2 TYR D  10     110.800  85.020  88.110  1.00  0.00           H
ATOM   2050  CG  TYR D  10     110.940  85.680  90.120  1.00  0.00           C
ATOM   2051  CD1 TYR D  10     110.180  85.790  91.300  1.00  0.00           C
ATOM   2052  HD1 TYR D  10     109.410  85.060  91.500  1.00  0.00           H
ATOM   2053  CE1 TYR D  10     110.410  86.840  92.190  1.00  0.00           C
ATOM   2054  HE1 TYR D  10     109.830  86.910  93.100  1.00  0.00           H
ATOM   2055  CZ  TYR D  10     111.390  87.800  91.910  1.00  0.00           C
ATOM   2056  OH  TYR D  10     111.600  88.870  92.790  1.00  0.00           O
ATOM   2057  HH  TYR D  10     112.480  89.220  92.570  1.00  0.00           H
ATOM   2058  CD2 TYR D  10     111.930  86.630  89.850  1.00  0.00           C
ATOM   2059  HD2 TYR D  10     112.510  86.560  88.940  1.00  0.00           H
ATOM   2060  CE2 TYR D  10     112.150  87.690  90.740  1.00  0.00           C
ATOM   2061  HE2 TYR D  10     112.900  88.440  90.510  1.00  0.00           H
ATOM   2062  C   TYR D  10     110.910  82.310  88.390  1.00  0.00           C
ATOM   2063  O   TYR D  10     110.560  82.620  87.250  1.00  0.00           O
ATOM   2064  N   GLU D  11     110.720  81.060  88.850  1.00  0.00           N
ATOM   2065  HN  GLU D  11     110.990  80.810  89.780  1.00  0.00           H
ATOM   2066  CA  GLU D  11     110.120  80.030  88.030  1.00  0.00           C
ATOM   2067  HA  GLU D  11     110.110  80.330  86.990  1.00  0.00           H
ATOM   2068  CB  GLU D  11     110.900  78.710  88.150  1.00  0.00           C
ATOM   2069  HB1 GLU D  11     110.710  78.230  89.130  1.00  0.00           H
ATOM   2070  HB2 GLU D  11     111.990  78.950  88.110  1.00  0.00           H
ATOM   2071  CG  GLU D  11     110.610  77.720  86.980  1.00  0.00           C
ATOM   2072  HG1 GLU D  11     111.030  78.130  86.040  1.00  0.00           H
ATOM   2073  HG2 GLU D  11     109.520  77.600  86.840  1.00  0.00           H
ATOM   2074  CD  GLU D  11     111.210  76.340  87.200  1.00  0.00           C
ATOM   2075  OE1 GLU D  11     110.670  75.370  86.630  1.00  0.00           O
ATOM   2076  OE2 GLU D  11     112.230  76.220  87.940  1.00  0.00           O
ATOM   2077  C   GLU D  11     108.680  79.870  88.500  1.00  0.00           C
ATOM   2078  O   GLU D  11     108.400  79.690  89.700  1.00  0.00           O
ATOM   2079  N   VAL D  12     107.700  79.970  87.580  1.00  0.00           N
ATOM   2080  HN  VAL D  12     107.950  80.150  86.620  1.00  0.00           H
ATOM   2081  CA  VAL D  12     106.290  79.820  87.910  1.00  0.00           C
ATOM   2082  HA  VAL D  12     106.180  79.470  88.930  1.00  0.00           H
ATOM   2083  CB  VAL D  12     105.500  81.130  87.770  1.00  0.00           C
ATOM   2084  HB  VAL D  12     105.530  81.470  86.710  1.00  0.00           H
ATOM   2085  CG1 VAL D  12     104.030  80.900  88.180  1.00  0.00           C
ATOM   2086 HG11 VAL D  12     103.470  81.870  88.150  1.00  0.00           H
ATOM   2087 HG12 VAL D  12     103.510  80.190  87.510  1.00  0.00           H
ATOM   2088 HG13 VAL D  12     103.980  80.510  89.220  1.00  0.00           H
ATOM   2089  CG2 VAL D  12     106.120  82.230  88.650  1.00  0.00           C
ATOM   2090 HG21 VAL D  12     105.520  83.160  88.590  1.00  0.00           H
ATOM   2091 HG22 VAL D  12     106.150  81.900  89.720  1.00  0.00           H
ATOM   2092 HG23 VAL D  12     107.150  82.460  88.330  1.00  0.00           H
ATOM   2093  C   VAL D  12     105.720  78.750  87.000  1.00  0.00           C
ATOM   2094  O   VAL D  12     105.640  78.930  85.790  1.00  0.00           O
ATOM   2095  N   HIS D  13     105.310  77.600  87.560  1.00  0.00           N
ATOM   2096  HN  HIS D  13     105.360  77.440  88.550  1.00  0.00           H
ATOM   2097  CA  HIS D  13     105.000  76.460  86.710  1.00  0.00           C
ATOM   2098  HA  HIS D  13     104.680  76.820  85.750  1.00  0.00           H
ATOM   2099  CB  HIS D  13     106.250  75.590  86.450  1.00  0.00           C
ATOM   2100  HB1 HIS D  13     107.010  76.260  85.980  1.00  0.00           H
ATOM   2101  HB2 HIS D  13     106.040  74.790  85.710  1.00  0.00           H
ATOM   2102  ND1 HIS D  13     106.650  73.670  88.010  1.00  0.00           N
ATOM   2103  CG  HIS D  13     106.920  74.990  87.660  1.00  0.00           C
ATOM   2104  CE1 HIS D  13     107.570  73.370  88.910  1.00  0.00           C
ATOM   2105  HE1 HIS D  13     107.670  72.410  89.410  1.00  0.00           H
ATOM   2106  NE2 HIS D  13     108.410  74.410  89.150  1.00  0.00           N
ATOM   2107  HE2 HIS D  13     109.230  74.390  89.740  1.00  0.00           H
ATOM   2108  CD2 HIS D  13     108.000  75.450  88.350  1.00  0.00           C
ATOM   2109  HD2 HIS D  13     108.500  76.400  88.290  1.00  0.00           H
ATOM   2110  C   HIS D  13     103.860  75.580  87.170  1.00  0.00           C
ATOM   2111  O   HIS D  13     103.550  75.440  88.360  1.00  0.00           O
ATOM   2112  N   HIS D  14     103.170  74.990  86.180  1.00  0.00           N
ATOM   2113  HN  HIS D  14     103.480  75.150  85.240  1.00  0.00           H
ATOM   2114  CA  HIS D  14     102.260  73.870  86.370  1.00  0.00           C
ATOM   2115  HA  HIS D  14     101.910  73.640  85.370  1.00  0.00           H
ATOM   2116  CB  HIS D  14     103.000  72.580  86.850  1.00  0.00           C
ATOM   2117  HB1 HIS D  14     102.320  71.850  87.320  1.00  0.00           H
ATOM   2118  HB2 HIS D  14     103.780  72.850  87.590  1.00  0.00           H
ATOM   2119  ND1 HIS D  14     104.650  72.480  84.990  1.00  0.00           N
ATOM   2120  CG  HIS D  14     103.660  71.860  85.720  1.00  0.00           C
ATOM   2121  CE1 HIS D  14     105.060  71.600  84.100  1.00  0.00           C
ATOM   2122  HE1 HIS D  14     105.840  71.790  83.370  1.00  0.00           H
ATOM   2123  NE2 HIS D  14     104.370  70.440  84.200  1.00  0.00           N
ATOM   2124  HE2 HIS D  14     104.480  69.640  83.610  1.00  0.00           H
ATOM   2125  CD2 HIS D  14     103.470  70.600  85.240  1.00  0.00           C
ATOM   2126  HD2 HIS D  14     102.760  69.860  85.580  1.00  0.00           H
ATOM   2127  C   HIS D  14     100.980  74.130  87.140  1.00  0.00           C
ATOM   2128  O   HIS D  14     100.290  73.200  87.550  1.00  0.00           O
ATOM   2129  N   GLN D  15     100.570  75.410  87.320  1.00  0.00           N
ATOM   2130  HN  GLN D  15     101.190  76.160  87.080  1.00  0.00           H
ATOM   2131  CA  GLN D  15      99.290  75.750  87.920  1.00  0.00           C
ATOM   2132  HA  GLN D  15      99.270  75.260  88.880  1.00  0.00           H
ATOM   2133  CB  GLN D  15      99.080  77.270  88.170  1.00  0.00           C
ATOM   2134  HB1 GLN D  15      98.050  77.420  88.560  1.00  0.00           H
ATOM   2135  HB2 GLN D  15      99.160  77.820  87.210  1.00  0.00           H
ATOM   2136  CG  GLN D  15     100.020  77.910  89.230  1.00  0.00           C
ATOM   2137  HG1 GLN D  15      99.970  77.310  90.160  1.00  0.00           H
ATOM   2138  HG2 GLN D  15      99.670  78.940  89.460  1.00  0.00           H
ATOM   2139  CD  GLN D  15     101.470  78.010  88.770  1.00  0.00           C
ATOM   2140  OE1 GLN D  15     101.760  78.150  87.570  1.00  0.00           O
ATOM   2141  NE2 GLN D  15     102.400  77.960  89.750  1.00  0.00           N
ATOM   2142 HE21 GLN D  15     102.120  77.800  90.690  1.00  0.00           H
ATOM   2143 HE22 GLN D  15     103.370  77.930  89.490  1.00  0.00           H
ATOM   2144  C   GLN D  15      98.090  75.210  87.140  1.00  0.00           C
ATOM   2145  O   GLN D  15      97.980  75.350  85.920  1.00  0.00           O
ATOM   2146  N   LYS D  16      97.140  74.590  87.860  1.00  0.00           N
ATOM   2147  HN  LYS D  16      97.230  74.510  88.850  1.00  0.00           H
ATOM   2148  CA  LYS D  16      96.000  73.930  87.240  1.00  0.00           C
ATOM   2149  HA  LYS D  16      96.040  74.050  86.170  1.00  0.00           H
ATOM   2150  CB  LYS D  16      95.990  72.420  87.580  1.00  0.00           C
ATOM   2151  HB1 LYS D  16      95.710  72.260  88.640  1.00  0.00           H
ATOM   2152  HB2 LYS D  16      97.040  72.060  87.470  1.00  0.00           H
ATOM   2153  CG  LYS D  16      95.120  71.580  86.630  1.00  0.00           C
ATOM   2154  HG1 LYS D  16      95.530  71.680  85.600  1.00  0.00           H
ATOM   2155  HG2 LYS D  16      94.080  71.980  86.620  1.00  0.00           H
ATOM   2156  CD  LYS D  16      95.080  70.080  87.000  1.00  0.00           C
ATOM   2157  HD1 LYS D  16      96.130  69.710  87.100  1.00  0.00           H
ATOM   2158  HD2 LYS D  16      94.600  69.990  88.000  1.00  0.00           H
ATOM   2159  CE  LYS D  16      94.330  69.220  85.970  1.00  0.00           C
ATOM   2160  HE1 LYS D  16      94.890  69.200  85.010  1.00  0.00           H
ATOM   2161  HE2 LYS D  16      93.320  69.640  85.790  1.00  0.00           H
ATOM   2162  NZ  LYS D  16      94.150  67.830  86.430  1.00  0.00           N
ATOM   2163  HZ1 LYS D  16      93.210  67.480  86.120  1.00  0.00           H
ATOM   2164  HZ2 LYS D  16      94.860  67.180  86.010  1.00  0.00           H
ATOM   2165  HZ3 LYS D  16      94.230  67.740  87.460  1.00  0.00           H
ATOM   2166  C   LYS D  16      94.740  74.610  87.750  1.00  0.00           C
ATOM   2167  O   LYS D  16      94.570  74.850  88.950  1.00  0.00           O
ATOM   2168  N   LEU D  17      93.810  74.950  86.840  1.00  0.00           N
ATOM   2169  HN  LEU D  17      93.970  74.800  85.860  1.00  0.00           H
ATOM   2170  CA  LEU D  17      92.510  75.460  87.220  1.00  0.00           C
ATOM   2171  HA  LEU D  17      92.330  75.260  88.270  1.00  0.00           H
ATOM   2172  CB  LEU D  17      92.380  76.980  87.000  1.00  0.00           C
ATOM   2173  HB1 LEU D  17      92.450  77.250  85.930  1.00  0.00           H
ATOM   2174  HB2 LEU D  17      93.260  77.440  87.510  1.00  0.00           H
ATOM   2175  CG  LEU D  17      91.110  77.620  87.630  1.00  0.00           C
ATOM   2176  HG  LEU D  17      90.810  77.000  88.510  1.00  0.00           H
ATOM   2177  CD1 LEU D  17      91.420  79.030  88.150  1.00  0.00           C
ATOM   2178 HD11 LEU D  17      90.520  79.480  88.620  1.00  0.00           H
ATOM   2179 HD12 LEU D  17      92.240  79.010  88.900  1.00  0.00           H
ATOM   2180 HD13 LEU D  17      91.730  79.680  87.300  1.00  0.00           H
ATOM   2181  CD2 LEU D  17      89.930  77.690  86.650  1.00  0.00           C
ATOM   2182 HD21 LEU D  17      89.050  78.160  87.140  1.00  0.00           H
ATOM   2183 HD22 LEU D  17      90.190  78.300  85.760  1.00  0.00           H
ATOM   2184 HD23 LEU D  17      89.620  76.680  86.300  1.00  0.00           H
ATOM   2185  C   LEU D  17      91.460  74.690  86.440  1.00  0.00           C
ATOM   2186  O   LEU D  17      91.520  74.600  85.220  1.00  0.00           O
ATOM   2187  N   VAL D  18      90.500  74.060  87.150  1.00  0.00           N
ATOM   2188  HN  VAL D  18      90.480  74.140  88.150  1.00  0.00           H
ATOM   2189  CA  VAL D  18      89.510  73.200  86.540  1.00  0.00           C
ATOM   2190  HA  VAL D  18      89.540  73.310  85.470  1.00  0.00           H
ATOM   2191  CB  VAL D  18      89.720  71.720  86.850  1.00  0.00           C
ATOM   2192  HB  VAL D  18      89.540  71.520  87.930  1.00  0.00           H
ATOM   2193  CG1 VAL D  18      88.740  70.850  86.030  1.00  0.00           C
ATOM   2194 HG11 VAL D  18      89.000  69.770  86.140  1.00  0.00           H
ATOM   2195 HG12 VAL D  18      87.700  70.980  86.370  1.00  0.00           H
ATOM   2196 HG13 VAL D  18      88.790  71.100  84.950  1.00  0.00           H
ATOM   2197  CG2 VAL D  18      91.180  71.330  86.530  1.00  0.00           C
ATOM   2198 HG21 VAL D  18      91.300  70.230  86.600  1.00  0.00           H
ATOM   2199 HG22 VAL D  18      91.450  71.650  85.500  1.00  0.00           H
ATOM   2200 HG23 VAL D  18      91.880  71.800  87.250  1.00  0.00           H
ATOM   2201  C   VAL D  18      88.110  73.610  86.990  1.00  0.00           C
ATOM   2202  O   VAL D  18      87.840  73.740  88.180  1.00  0.00           O
ATOM   2203  N   PHE D  19      87.170  73.810  86.040  1.00  0.00           N
ATOM   2204  HN  PHE D  19      87.410  73.760  85.070  1.00  0.00           H
ATOM   2205  CA  PHE D  19      85.790  74.060  86.410  1.00  0.00           C
ATOM   2206  HA  PHE D  19      85.770  74.600  87.350  1.00  0.00           H
ATOM   2207  CB  PHE D  19      85.050  74.940  85.370  1.00  0.00           C
ATOM   2208  HB1 PHE D  19      83.950  74.940  85.550  1.00  0.00           H
ATOM   2209  HB2 PHE D  19      85.230  74.580  84.340  1.00  0.00           H
ATOM   2210  CG  PHE D  19      85.540  76.360  85.500  1.00  0.00           C
ATOM   2211  CD1 PHE D  19      86.600  76.850  84.730  1.00  0.00           C
ATOM   2212  HD1 PHE D  19      87.100  76.200  84.020  1.00  0.00           H
ATOM   2213  CE1 PHE D  19      87.030  78.180  84.870  1.00  0.00           C
ATOM   2214  HE1 PHE D  19      87.850  78.550  84.270  1.00  0.00           H
ATOM   2215  CZ  PHE D  19      86.400  79.020  85.790  1.00  0.00           C
ATOM   2216  HZ  PHE D  19      86.730  80.040  85.920  1.00  0.00           H
ATOM   2217  CD2 PHE D  19      84.910  77.220  86.410  1.00  0.00           C
ATOM   2218  HD2 PHE D  19      84.090  76.860  87.010  1.00  0.00           H
ATOM   2219  CE2 PHE D  19      85.330  78.540  86.560  1.00  0.00           C
ATOM   2220  HE2 PHE D  19      84.850  79.190  87.270  1.00  0.00           H
ATOM   2221  C   PHE D  19      85.030  72.770  86.700  1.00  0.00           C
ATOM   2222  O   PHE D  19      84.540  72.580  87.810  1.00  0.00           O
ATOM   2223  N   PHE D  20      84.960  71.840  85.740  1.00  0.00           N
ATOM   2224  HN  PHE D  20      85.310  72.030  84.820  1.00  0.00           H
ATOM   2225  CA  PHE D  20      84.290  70.560  85.910  1.00  0.00           C
ATOM   2226  HA  PHE D  20      83.980  70.430  86.930  1.00  0.00           H
ATOM   2227  CB  PHE D  20      83.070  70.430  84.970  1.00  0.00           C
ATOM   2228  HB1 PHE D  20      82.570  69.440  85.100  1.00  0.00           H
ATOM   2229  HB2 PHE D  20      83.380  70.530  83.910  1.00  0.00           H
ATOM   2230  CG  PHE D  20      82.080  71.520  85.280  1.00  0.00           C
ATOM   2231  CD1 PHE D  20      82.090  72.730  84.570  1.00  0.00           C
ATOM   2232  HD1 PHE D  20      82.810  72.870  83.780  1.00  0.00           H
ATOM   2233  CE1 PHE D  20      81.170  73.740  84.870  1.00  0.00           C
ATOM   2234  HE1 PHE D  20      81.180  74.660  84.300  1.00  0.00           H
ATOM   2235  CZ  PHE D  20      80.230  73.560  85.890  1.00  0.00           C
ATOM   2236  HZ  PHE D  20      79.530  74.340  86.130  1.00  0.00           H
ATOM   2237  CD2 PHE D  20      81.130  71.340  86.300  1.00  0.00           C
ATOM   2238  HD2 PHE D  20      81.110  70.410  86.860  1.00  0.00           H
ATOM   2239  CE2 PHE D  20      80.210  72.350  86.610  1.00  0.00           C
ATOM   2240  HE2 PHE D  20      79.500  72.200  87.400  1.00  0.00           H
ATOM   2241  C   PHE D  20      85.290  69.460  85.610  1.00  0.00           C
ATOM   2242  O   PHE D  20      85.770  69.310  84.480  1.00  0.00           O
ATOM   2243  N   ALA D  21      85.650  68.660  86.630  1.00  0.00           N
ATOM   2244  HN  ALA D  21      85.260  68.790  87.550  1.00  0.00           H
ATOM   2245  CA  ALA D  21      86.770  67.750  86.530  1.00  0.00           C
ATOM   2246  HA  ALA D  21      87.450  68.080  85.760  1.00  0.00           H
ATOM   2247  CB  ALA D  21      87.520  67.770  87.880  1.00  0.00           C
ATOM   2248  HB1 ALA D  21      87.760  68.820  88.170  1.00  0.00           H
ATOM   2249  HB2 ALA D  21      86.880  67.330  88.680  1.00  0.00           H
ATOM   2250  HB3 ALA D  21      88.460  67.190  87.830  1.00  0.00           H
ATOM   2251  C   ALA D  21      86.400  66.300  86.200  1.00  0.00           C
ATOM   2252  O   ALA D  21      87.300  65.500  85.960  1.00  0.00           O
ATOM   2253  N   GLU D  22      85.110  65.970  86.150  1.00  0.00           N
ATOM   2254  HN  GLU D  22      84.400  66.660  86.270  1.00  0.00           H
ATOM   2255  CA  GLU D  22      84.580  64.640  85.890  1.00  0.00           C
ATOM   2256  HA  GLU D  22      85.210  64.120  85.180  1.00  0.00           H
ATOM   2257  CB  GLU D  22      84.400  63.780  87.180  1.00  0.00           C
ATOM   2258  HB1 GLU D  22      83.810  62.860  86.960  1.00  0.00           H
ATOM   2259  HB2 GLU D  22      83.810  64.380  87.910  1.00  0.00           H
ATOM   2260  CG  GLU D  22      85.720  63.330  87.870  1.00  0.00           C
ATOM   2261  HG1 GLU D  22      85.480  62.830  88.830  1.00  0.00           H
ATOM   2262  HG2 GLU D  22      86.330  64.230  88.110  1.00  0.00           H
ATOM   2263  CD  GLU D  22      86.580  62.370  87.060  1.00  0.00           C
ATOM   2264  OE1 GLU D  22      86.080  61.740  86.100  1.00  0.00           O
ATOM   2265  OE2 GLU D  22      87.780  62.180  87.410  1.00  0.00           O
ATOM   2266  C   GLU D  22      83.230  64.860  85.220  1.00  0.00           C
ATOM   2267  O   GLU D  22      82.810  66.020  85.080  1.00  0.00           O
ATOM   2268  N   ASP D  23      82.550  63.790  84.740  1.00  0.00           N
ATOM   2269  HN  ASP D  23      82.940  62.870  84.820  1.00  0.00           H
ATOM   2270  CA  ASP D  23      81.280  63.780  84.030  1.00  0.00           C
ATOM   2271  HA  ASP D  23      81.540  63.860  82.990  1.00  0.00           H
ATOM   2272  CB  ASP D  23      80.510  62.440  84.230  1.00  0.00           C
ATOM   2273  HB1 ASP D  23      79.490  62.540  83.810  1.00  0.00           H
ATOM   2274  HB2 ASP D  23      80.430  62.200  85.310  1.00  0.00           H
ATOM   2275  CG  ASP D  23      81.120  61.230  83.530  1.00  0.00           C
ATOM   2276  OD1 ASP D  23      82.350  61.170  83.300  1.00  0.00           O
ATOM   2277  OD2 ASP D  23      80.320  60.270  83.310  1.00  0.00           O
ATOM   2278  C   ASP D  23      80.240  64.890  84.280  1.00  0.00           C
ATOM   2279  O   ASP D  23      79.820  65.190  85.410  1.00  0.00           O
ATOM   2280  N   VAL D  24      79.720  65.460  83.180  1.00  0.00           N
ATOM   2281  HN  VAL D  24      80.120  65.230  82.280  1.00  0.00           H
ATOM   2282  CA  VAL D  24      78.540  66.310  83.190  1.00  0.00           C
ATOM   2283  HA  VAL D  24      78.170  66.410  84.200  1.00  0.00           H
ATOM   2284  CB  VAL D  24      78.830  67.720  82.680  1.00  0.00           C
ATOM   2285  HB  VAL D  24      79.140  67.690  81.610  1.00  0.00           H
ATOM   2286  CG1 VAL D  24      77.580  68.610  82.820  1.00  0.00           C
ATOM   2287 HG11 VAL D  24      77.830  69.660  82.560  1.00  0.00           H
ATOM   2288 HG12 VAL D  24      76.760  68.280  82.140  1.00  0.00           H
ATOM   2289 HG13 VAL D  24      77.180  68.580  83.860  1.00  0.00           H
ATOM   2290  CG2 VAL D  24      80.000  68.310  83.500  1.00  0.00           C
ATOM   2291 HG21 VAL D  24      80.120  69.390  83.290  1.00  0.00           H
ATOM   2292 HG22 VAL D  24      79.820  68.160  84.590  1.00  0.00           H
ATOM   2293 HG23 VAL D  24      80.950  67.790  83.260  1.00  0.00           H
ATOM   2294  C   VAL D  24      77.450  65.600  82.400  1.00  0.00           C
ATOM   2295  O   VAL D  24      77.070  65.980  81.290  1.00  0.00           O
ATOM   2296  N   GLY D  25      76.940  64.490  82.950  1.00  0.00           N
ATOM   2297  HN  GLY D  25      77.310  64.160  83.810  1.00  0.00           H
ATOM   2298  CA  GLY D  25      75.910  63.680  82.320  1.00  0.00           C
ATOM   2299  HA1 GLY D  25      76.150  63.560  81.270  1.00  0.00           H
ATOM   2300  HA2 GLY D  25      75.900  62.730  82.840  1.00  0.00           H
ATOM   2301  C   GLY D  25      74.500  64.230  82.410  1.00  0.00           C
ATOM   2302  O   GLY D  25      74.040  64.670  83.460  1.00  0.00           O
ATOM   2303  N   SER D  26      73.750  64.160  81.300  1.00  0.00           N
ATOM   2304  HN  SER D  26      74.190  63.910  80.430  1.00  0.00           H
ATOM   2305  CA  SER D  26      72.290  64.190  81.300  1.00  0.00           C
ATOM   2306  HA  SER D  26      72.010  64.040  80.270  1.00  0.00           H
ATOM   2307  CB  SER D  26      71.650  63.020  82.110  1.00  0.00           C
ATOM   2308  HB1 SER D  26      70.540  63.090  82.110  1.00  0.00           H
ATOM   2309  HB2 SER D  26      71.990  63.070  83.170  1.00  0.00           H
ATOM   2310  OG  SER D  26      71.990  61.750  81.550  1.00  0.00           O
ATOM   2311  HG1 SER D  26      71.700  61.110  82.230  1.00  0.00           H
ATOM   2312  C   SER D  26      71.620  65.500  81.700  1.00  0.00           C
ATOM   2313  O   SER D  26      70.480  65.500  82.150  1.00  0.00           O
ATOM   2314  N   ASN D  27      72.280  66.660  81.520  1.00  0.00           N
ATOM   2315  HN  ASN D  27      73.210  66.650  81.120  1.00  0.00           H
ATOM   2316  CA  ASN D  27      71.740  67.960  81.880  1.00  0.00           C
ATOM   2317  HA  ASN D  27      71.500  67.910  82.940  1.00  0.00           H
ATOM   2318  CB  ASN D  27      72.840  69.040  81.690  1.00  0.00           C
ATOM   2319  HB1 ASN D  27      73.220  68.960  80.650  1.00  0.00           H
ATOM   2320  HB2 ASN D  27      73.680  68.840  82.390  1.00  0.00           H
ATOM   2321  CG  ASN D  27      72.350  70.470  81.950  1.00  0.00           C
ATOM   2322  OD1 ASN D  27      71.890  70.790  83.050  1.00  0.00           O
ATOM   2323  ND2 ASN D  27      72.410  71.330  80.920  1.00  0.00           N
ATOM   2324 HD21 ASN D  27      72.740  71.020  80.020  1.00  0.00           H
ATOM   2325 HD22 ASN D  27      72.050  72.250  81.060  1.00  0.00           H
ATOM   2326  C   ASN D  27      70.450  68.340  81.150  1.00  0.00           C
ATOM   2327  O   ASN D  27      70.300  68.110  79.950  1.00  0.00           O
ATOM   2328  N   LYS D  28      69.490  68.950  81.870  1.00  0.00           N
ATOM   2329  HN  LYS D  28      69.570  69.020  82.870  1.00  0.00           H
ATOM   2330  CA  LYS D  28      68.330  69.590  81.270  1.00  0.00           C
ATOM   2331  HA  LYS D  28      68.330  69.460  80.200  1.00  0.00           H
ATOM   2332  CB  LYS D  28      67.030  68.990  81.850  1.00  0.00           C
ATOM   2333  HB1 LYS D  28      66.150  69.580  81.490  1.00  0.00           H
ATOM   2334  HB2 LYS D  28      67.050  69.070  82.960  1.00  0.00           H
ATOM   2335  CG  LYS D  28      66.790  67.530  81.440  1.00  0.00           C
ATOM   2336  HG1 LYS D  28      67.610  66.890  81.830  1.00  0.00           H
ATOM   2337  HG2 LYS D  28      66.790  67.460  80.330  1.00  0.00           H
ATOM   2338  CD  LYS D  28      65.440  67.030  81.990  1.00  0.00           C
ATOM   2339  HD1 LYS D  28      65.510  67.040  83.100  1.00  0.00           H
ATOM   2340  HD2 LYS D  28      64.650  67.760  81.690  1.00  0.00           H
ATOM   2341  CE  LYS D  28      65.040  65.650  81.490  1.00  0.00           C
ATOM   2342  HE1 LYS D  28      65.860  64.920  81.650  1.00  0.00           H
ATOM   2343  HE2 LYS D  28      64.790  65.680  80.400  1.00  0.00           H
ATOM   2344  NZ  LYS D  28      63.850  65.170  82.220  1.00  0.00           N
ATOM   2345  HZ1 LYS D  28      63.250  64.570  81.610  1.00  0.00           H
ATOM   2346  HZ2 LYS D  28      64.180  64.610  83.050  1.00  0.00           H
ATOM   2347  HZ3 LYS D  28      63.280  65.980  82.550  1.00  0.00           H
ATOM   2348  C   LYS D  28      68.290  71.090  81.520  1.00  0.00           C
ATOM   2349  O   LYS D  28      67.570  71.810  80.820  1.00  0.00           O
ATOM   2350  N   GLY D  29      69.080  71.590  82.490  1.00  0.00           N
ATOM   2351  HN  GLY D  29      69.710  70.980  82.970  1.00  0.00           H
ATOM   2352  CA  GLY D  29      69.120  72.990  82.910  1.00  0.00           C
ATOM   2353  HA1 GLY D  29      68.270  73.520  82.510  1.00  0.00           H
ATOM   2354  HA2 GLY D  29      69.140  72.990  83.990  1.00  0.00           H
ATOM   2355  C   GLY D  29      70.350  73.710  82.420  1.00  0.00           C
ATOM   2356  O   GLY D  29      70.730  73.650  81.250  1.00  0.00           O
ATOM   2357  N   ALA D  30      71.010  74.430  83.330  1.00  0.00           N
ATOM   2358  HN  ALA D  30      70.700  74.460  84.290  1.00  0.00           H
ATOM   2359  CA  ALA D  30      72.130  75.290  83.020  1.00  0.00           C
ATOM   2360  HA  ALA D  30      72.310  75.320  81.950  1.00  0.00           H
ATOM   2361  CB  ALA D  30      71.790  76.710  83.520  1.00  0.00           C
ATOM   2362  HB1 ALA D  30      70.930  77.120  82.940  1.00  0.00           H
ATOM   2363  HB2 ALA D  30      71.490  76.690  84.590  1.00  0.00           H
ATOM   2364  HB3 ALA D  30      72.660  77.390  83.400  1.00  0.00           H
ATOM   2365  C   ALA D  30      73.410  74.850  83.700  1.00  0.00           C
ATOM   2366  O   ALA D  30      73.470  74.750  84.930  1.00  0.00           O
ATOM   2367  N   ILE D  31      74.480  74.620  82.920  1.00  0.00           N
ATOM   2368  HN  ILE D  31      74.400  74.640  81.910  1.00  0.00           H
ATOM   2369  CA  ILE D  31      75.810  74.330  83.430  1.00  0.00           C
ATOM   2370  HA  ILE D  31      75.820  74.370  84.510  1.00  0.00           H
ATOM   2371  CB  ILE D  31      76.340  72.980  82.970  1.00  0.00           C
ATOM   2372  HB  ILE D  31      76.450  72.990  81.860  1.00  0.00           H
ATOM   2373  CG2 ILE D  31      77.740  72.740  83.570  1.00  0.00           C
ATOM   2374 HG21 ILE D  31      78.090  71.720  83.320  1.00  0.00           H
ATOM   2375 HG22 ILE D  31      78.490  73.460  83.200  1.00  0.00           H
ATOM   2376 HG23 ILE D  31      77.700  72.820  84.680  1.00  0.00           H
ATOM   2377  CG1 ILE D  31      75.380  71.810  83.290  1.00  0.00           C
ATOM   2378 HG11 ILE D  31      75.810  70.880  82.880  1.00  0.00           H
ATOM   2379 HG12 ILE D  31      74.420  71.990  82.760  1.00  0.00           H
ATOM   2380  CD  ILE D  31      75.090  71.580  84.780  1.00  0.00           C
ATOM   2381  HD1 ILE D  31      74.440  70.690  84.910  1.00  0.00           H
ATOM   2382  HD2 ILE D  31      76.030  71.400  85.340  1.00  0.00           H
ATOM   2383  HD3 ILE D  31      74.570  72.460  85.220  1.00  0.00           H
ATOM   2384  C   ILE D  31      76.750  75.400  82.920  1.00  0.00           C
ATOM   2385  O   ILE D  31      76.860  75.610  81.710  1.00  0.00           O
ATOM   2386  N   ILE D  32      77.440  76.120  83.820  1.00  0.00           N
ATOM   2387  HN  ILE D  32      77.310  75.970  84.810  1.00  0.00           H
ATOM   2388  CA  ILE D  32      78.300  77.230  83.450  1.00  0.00           C
ATOM   2389  HA  ILE D  32      78.560  77.130  82.410  1.00  0.00           H
ATOM   2390  CB  ILE D  32      77.650  78.600  83.630  1.00  0.00           C
ATOM   2391  HB  ILE D  32      77.540  78.810  84.710  1.00  0.00           H
ATOM   2392  CG2 ILE D  32      78.550  79.680  82.980  1.00  0.00           C
ATOM   2393 HG21 ILE D  32      78.070  80.680  83.020  1.00  0.00           H
ATOM   2394 HG22 ILE D  32      79.520  79.770  83.500  1.00  0.00           H
ATOM   2395 HG23 ILE D  32      78.730  79.440  81.910  1.00  0.00           H
ATOM   2396  CG1 ILE D  32      76.220  78.620  83.030  1.00  0.00           C
ATOM   2397 HG11 ILE D  32      75.600  77.820  83.480  1.00  0.00           H
ATOM   2398 HG12 ILE D  32      76.320  78.420  81.940  1.00  0.00           H
ATOM   2399  CD  ILE D  32      75.480  79.930  83.260  1.00  0.00           C
ATOM   2400  HD1 ILE D  32      74.440  79.870  82.870  1.00  0.00           H
ATOM   2401  HD2 ILE D  32      75.440  80.160  84.340  1.00  0.00           H
ATOM   2402  HD3 ILE D  32      75.980  80.770  82.740  1.00  0.00           H
ATOM   2403  C   ILE D  32      79.600  77.170  84.240  1.00  0.00           C
ATOM   2404  O   ILE D  32      79.610  76.990  85.450  1.00  0.00           O
ATOM   2405  N   GLY D  33      80.760  77.340  83.570  1.00  0.00           N
ATOM   2406  HN  GLY D  33      80.750  77.450  82.570  1.00  0.00           H
ATOM   2407  CA  GLY D  33      82.030  77.460  84.280  1.00  0.00           C
ATOM   2408  HA1 GLY D  33      82.070  76.760  85.100  1.00  0.00           H
ATOM   2409  HA2 GLY D  33      82.820  77.300  83.560  1.00  0.00           H
ATOM   2410  C   GLY D  33      82.230  78.840  84.860  1.00  0.00           C
ATOM   2411  O   GLY D  33      82.240  79.030  86.070  1.00  0.00           O
ATOM   2412  N   LEU D  34      82.380  79.840  83.980  1.00  0.00           N
ATOM   2413  HN  LEU D  34      82.350  79.650  83.000  1.00  0.00           H
ATOM   2414  CA  LEU D  34      82.630  81.210  84.370  1.00  0.00           C
ATOM   2415  HA  LEU D  34      82.530  81.320  85.440  1.00  0.00           H
ATOM   2416  CB  LEU D  34      84.070  81.620  83.970  1.00  0.00           C
ATOM   2417  HB1 LEU D  34      84.230  81.340  82.910  1.00  0.00           H
ATOM   2418  HB2 LEU D  34      84.770  81.000  84.580  1.00  0.00           H
ATOM   2419  CG  LEU D  34      84.470  83.100  84.160  1.00  0.00           C
ATOM   2420  HG  LEU D  34      83.860  83.730  83.460  1.00  0.00           H
ATOM   2421  CD1 LEU D  34      84.220  83.620  85.580  1.00  0.00           C
ATOM   2422 HD11 LEU D  34      84.600  84.660  85.690  1.00  0.00           H
ATOM   2423 HD12 LEU D  34      83.140  83.610  85.840  1.00  0.00           H
ATOM   2424 HD13 LEU D  34      84.760  82.960  86.300  1.00  0.00           H
ATOM   2425  CD2 LEU D  34      85.950  83.290  83.800  1.00  0.00           C
ATOM   2426 HD21 LEU D  34      86.250  84.350  83.900  1.00  0.00           H
ATOM   2427 HD22 LEU D  34      86.580  82.670  84.480  1.00  0.00           H
ATOM   2428 HD23 LEU D  34      86.150  82.950  82.770  1.00  0.00           H
ATOM   2429  C   LEU D  34      81.610  82.130  83.730  1.00  0.00           C
ATOM   2430  O   LEU D  34      81.410  82.140  82.520  1.00  0.00           O
ATOM   2431  N   MET D  35      80.920  82.930  84.570  1.00  0.00           N
ATOM   2432  HN  MET D  35      81.060  82.870  85.560  1.00  0.00           H
ATOM   2433  CA  MET D  35      79.880  83.820  84.130  1.00  0.00           C
ATOM   2434  HA  MET D  35      79.830  83.850  83.050  1.00  0.00           H
ATOM   2435  CB  MET D  35      78.530  83.320  84.690  1.00  0.00           C
ATOM   2436  HB1 MET D  35      78.500  83.440  85.800  1.00  0.00           H
ATOM   2437  HB2 MET D  35      78.490  82.230  84.490  1.00  0.00           H
ATOM   2438  CG  MET D  35      77.330  84.000  84.030  1.00  0.00           C
ATOM   2439  HG1 MET D  35      77.510  84.010  82.930  1.00  0.00           H
ATOM   2440  HG2 MET D  35      77.250  85.060  84.360  1.00  0.00           H
ATOM   2441  SD  MET D  35      75.810  83.100  84.370  1.00  0.00           S
ATOM   2442  CE  MET D  35      75.440  83.910  85.940  1.00  0.00           C
ATOM   2443  HE1 MET D  35      74.450  83.580  86.340  1.00  0.00           H
ATOM   2444  HE2 MET D  35      76.210  83.650  86.690  1.00  0.00           H
ATOM   2445  HE3 MET D  35      75.410  85.020  85.840  1.00  0.00           H
ATOM   2446  C   MET D  35      80.130  85.220  84.640  1.00  0.00           C
ATOM   2447  O   MET D  35      80.310  85.450  85.830  1.00  0.00           O
ATOM   2448  N   VAL D  36      80.160  86.220  83.730  1.00  0.00           N
ATOM   2449  HN  VAL D  36      80.060  86.020  82.750  1.00  0.00           H
ATOM   2450  CA  VAL D  36      80.350  87.600  84.130  1.00  0.00           C
ATOM   2451  HA  VAL D  36      80.320  87.690  85.210  1.00  0.00           H
ATOM   2452  CB  VAL D  36      81.700  88.160  83.680  1.00  0.00           C
ATOM   2453  HB  VAL D  36      81.760  88.140  82.560  1.00  0.00           H
ATOM   2454  CG1 VAL D  36      81.860  89.610  84.190  1.00  0.00           C
ATOM   2455 HG11 VAL D  36      82.900  89.970  84.010  1.00  0.00           H
ATOM   2456 HG12 VAL D  36      81.160  90.310  83.700  1.00  0.00           H
ATOM   2457 HG13 VAL D  36      81.690  89.640  85.290  1.00  0.00           H
ATOM   2458  CG2 VAL D  36      82.820  87.270  84.240  1.00  0.00           C
ATOM   2459 HG21 VAL D  36      83.810  87.710  84.040  1.00  0.00           H
ATOM   2460 HG22 VAL D  36      82.710  87.150  85.340  1.00  0.00           H
ATOM   2461 HG23 VAL D  36      82.800  86.260  83.780  1.00  0.00           H
ATOM   2462  C   VAL D  36      79.190  88.430  83.610  1.00  0.00           C
ATOM   2463  O   VAL D  36      79.000  88.590  82.400  1.00  0.00           O
ATOM   2464  N   GLY D  37      78.390  89.010  84.530  1.00  0.00           N
ATOM   2465  HN  GLY D  37      78.620  88.900  85.510  1.00  0.00           H
ATOM   2466  CA  GLY D  37      77.110  89.650  84.240  1.00  0.00           C
ATOM   2467  HA1 GLY D  37      76.760  90.090  85.150  1.00  0.00           H
ATOM   2468  HA2 GLY D  37      77.280  90.380  83.450  1.00  0.00           H
ATOM   2469  C   GLY D  37      76.040  88.700  83.770  1.00  0.00           C
ATOM   2470  O   GLY D  37      75.990  87.540  84.180  1.00  0.00           O
ATOM   2471  N   GLY D  38      75.120  89.190  82.910  1.00  0.00           N
ATOM   2472  HN  GLY D  38      75.170  90.150  82.640  1.00  0.00           H
ATOM   2473  CA  GLY D  38      74.040  88.390  82.320  1.00  0.00           C
ATOM   2474  HA1 GLY D  38      73.640  88.960  81.500  1.00  0.00           H
ATOM   2475  HA2 GLY D  38      74.470  87.460  81.980  1.00  0.00           H
ATOM   2476  C   GLY D  38      72.880  88.050  83.230  1.00  0.00           C
ATOM   2477  O   GLY D  38      72.790  88.510  84.370  1.00  0.00           O
ATOM   2478  N   VAL D  39      71.940  87.240  82.680  1.00  0.00           N
ATOM   2479  HN  VAL D  39      72.080  86.920  81.750  1.00  0.00           H
ATOM   2480  CA  VAL D  39      70.820  86.650  83.410  1.00  0.00           C
ATOM   2481  HA  VAL D  39      71.020  86.720  84.470  1.00  0.00           H
ATOM   2482  CB  VAL D  39      69.500  87.370  83.110  1.00  0.00           C
ATOM   2483  HB  VAL D  39      69.280  87.280  82.020  1.00  0.00           H
ATOM   2484  CG1 VAL D  39      68.320  86.750  83.900  1.00  0.00           C
ATOM   2485 HG11 VAL D  39      67.400  87.360  83.740  1.00  0.00           H
ATOM   2486 HG12 VAL D  39      68.100  85.720  83.560  1.00  0.00           H
ATOM   2487 HG13 VAL D  39      68.540  86.730  84.990  1.00  0.00           H
ATOM   2488  CG2 VAL D  39      69.640  88.860  83.460  1.00  0.00           C
ATOM   2489 HG21 VAL D  39      68.670  89.380  83.380  1.00  0.00           H
ATOM   2490 HG22 VAL D  39      70.020  88.990  84.490  1.00  0.00           H
ATOM   2491 HG23 VAL D  39      70.350  89.350  82.760  1.00  0.00           H
ATOM   2492  C   VAL D  39      70.670  85.160  83.090  1.00  0.00           C
ATOM   2493  O   VAL D  39      70.690  84.730  81.930  1.00  0.00           O
ATOM   2494  N   VAL D  40      70.500  84.300  84.120  1.00  0.00           N
ATOM   2495  HN  VAL D  40      70.570  84.650  85.060  1.00  0.00           H
ATOM   2496  CA  VAL D  40      70.220  82.880  83.990  1.00  0.00           C
ATOM   2497  HA  VAL D  40      70.280  82.580  82.950  1.00  0.00           H
ATOM   2498  CB  VAL D  40      71.190  82.010  84.800  1.00  0.00           C
ATOM   2499  HB  VAL D  40      71.300  82.460  85.820  1.00  0.00           H
ATOM   2500  CG1 VAL D  40      70.730  80.550  84.980  1.00  0.00           C
ATOM   2501 HG11 VAL D  40      71.550  79.950  85.440  1.00  0.00           H
ATOM   2502 HG12 VAL D  40      69.850  80.470  85.650  1.00  0.00           H
ATOM   2503 HG13 VAL D  40      70.470  80.090  84.000  1.00  0.00           H
ATOM   2504  CG2 VAL D  40      72.550  82.070  84.110  1.00  0.00           C
ATOM   2505 HG21 VAL D  40      73.270  81.360  84.580  1.00  0.00           H
ATOM   2506 HG22 VAL D  40      72.470  81.830  83.030  1.00  0.00           H
ATOM   2507 HG23 VAL D  40      72.970  83.090  84.210  1.00  0.00           H
ATOM   2508  C   VAL D  40      68.810  82.580  84.450  1.00  0.00           C
ATOM   2509  O   VAL D  40      68.450  82.820  85.610  1.00  0.00           O
ATOM   2510  N   ILE D  41      67.980  81.990  83.560  1.00  0.00           N
ATOM   2511  HN  ILE D  41      68.250  81.880  82.610  1.00  0.00           H
ATOM   2512  CA  ILE D  41      66.670  81.490  83.920  1.00  0.00           C
ATOM   2513  HA  ILE D  41      66.440  81.720  84.950  1.00  0.00           H
ATOM   2514  CB  ILE D  41      65.560  82.060  83.040  1.00  0.00           C
ATOM   2515  HB  ILE D  41      65.690  81.690  82.000  1.00  0.00           H
ATOM   2516  CG2 ILE D  41      64.200  81.570  83.560  1.00  0.00           C
ATOM   2517 HG21 ILE D  41      63.380  82.070  83.000  1.00  0.00           H
ATOM   2518 HG22 ILE D  41      64.080  80.470  83.420  1.00  0.00           H
ATOM   2519 HG23 ILE D  41      64.080  81.810  84.640  1.00  0.00           H
ATOM   2520  CG1 ILE D  41      65.590  83.620  82.940  1.00  0.00           C
ATOM   2521 HG11 ILE D  41      64.750  83.930  82.280  1.00  0.00           H
ATOM   2522 HG12 ILE D  41      66.530  83.940  82.440  1.00  0.00           H
ATOM   2523  CD  ILE D  41      65.450  84.360  84.270  1.00  0.00           C
ATOM   2524  HD1 ILE D  41      65.430  85.460  84.100  1.00  0.00           H
ATOM   2525  HD2 ILE D  41      64.510  84.090  84.790  1.00  0.00           H
ATOM   2526  HD3 ILE D  41      66.310  84.150  84.950  1.00  0.00           H
ATOM   2527  C   ILE D  41      66.700  79.970  83.790  1.00  0.00           C
ATOM   2528  O   ILE D  41      66.920  79.430  82.700  1.00  0.00           O
ATOM   2529  N   ALA D  42      66.510  79.230  84.900  1.00  0.00           N
ATOM   2530  HN  ALA D  42      66.370  79.680  85.790  1.00  0.00           H
ATOM   2531  CA  ALA D  42      66.680  77.790  84.910  1.00  0.00           C
ATOM   2532  HA  ALA D  42      66.490  77.400  83.920  1.00  0.00           H
ATOM   2533  CB  ALA D  42      68.120  77.430  85.320  1.00  0.00           C
ATOM   2534  HB1 ALA D  42      68.840  77.910  84.620  1.00  0.00           H
ATOM   2535  HB2 ALA D  42      68.340  77.790  86.350  1.00  0.00           H
ATOM   2536  HB3 ALA D  42      68.280  76.330  85.280  1.00  0.00           H
ATOM   2537  C   ALA D  42      65.670  77.090  85.820  1.00  0.00           C
ATOM   2538  O   ALA D  42      66.000  76.520  86.860  1.00  0.00           O
ATOM   2539  N   NME D  43      64.380  77.090  85.420  1.00  0.00           N
ATOM   2540  HN  NME D  43      64.090  77.580  84.590  1.00  0.00           H
ATOM   2541  CH3 NME D  43      63.350  76.400  86.160  1.00  0.00           C
ATOM   2542 HH31 NME D  43      63.240  76.820  87.190  1.00  0.00           H
ATOM   2543 HH32 NME D  43      62.370  76.500  85.650  1.00  0.00           H
ATOM   2544 HH33 NME D  43      63.580  75.320  86.250  1.00  0.00           H
ATOM   2545  CH3 ACE E   0      37.470  62.010  84.450  1.00  0.00           C
ATOM   2546 HH31 ACE E   0      38.000  61.990  85.420  1.00  0.00           H
ATOM   2547 HH32 ACE E   0      36.380  62.120  84.620  1.00  0.00           H
ATOM   2548 HH33 ACE E   0      37.650  61.040  83.930  1.00  0.00           H
ATOM   2549  C   ACE E   0      37.960  63.120  83.600  1.00  0.00           C
ATOM   2550  O   ACE E   0      37.900  63.040  82.380  1.00  0.00           O
ATOM   2551  N   ASP E   1      38.450  64.190  84.240  1.00  0.00           N
ATOM   2552  HN  ASP E   1      38.480  64.200  85.240  1.00  0.00           H
ATOM   2553  CA  ASP E   1      38.920  65.380  83.560  1.00  0.00           C
ATOM   2554  HA  ASP E   1      38.690  65.290  82.500  1.00  0.00           H
ATOM   2555  CB  ASP E   1      38.170  66.620  84.120  1.00  0.00           C
ATOM   2556  HB1 ASP E   1      38.570  66.950  85.100  1.00  0.00           H
ATOM   2557  HB2 ASP E   1      37.110  66.340  84.270  1.00  0.00           H
ATOM   2558  CG  ASP E   1      38.170  67.800  83.160  1.00  0.00           C
ATOM   2559  OD1 ASP E   1      38.880  67.760  82.130  1.00  0.00           O
ATOM   2560  OD2 ASP E   1      37.440  68.780  83.440  1.00  0.00           O
ATOM   2561  C   ASP E   1      40.430  65.520  83.680  1.00  0.00           C
ATOM   2562  O   ASP E   1      41.080  65.000  84.590  1.00  0.00           O
ATOM   2563  N   ALA E   2      41.050  66.230  82.730  1.00  0.00           N
ATOM   2564  HN  ALA E   2      40.460  66.740  82.080  1.00  0.00           H
ATOM   2565  CA  ALA E   2      42.470  66.290  82.550  1.00  0.00           C
ATOM   2566  HA  ALA E   2      42.950  66.280  83.510  1.00  0.00           H
ATOM   2567  CB  ALA E   2      42.920  65.070  81.700  1.00  0.00           C
ATOM   2568  HB1 ALA E   2      42.650  64.130  82.220  1.00  0.00           H
ATOM   2569  HB2 ALA E   2      42.400  65.080  80.720  1.00  0.00           H
ATOM   2570  HB3 ALA E   2      44.010  65.070  81.520  1.00  0.00           H
ATOM   2571  C   ALA E   2      42.900  67.580  81.870  1.00  0.00           C
ATOM   2572  O   ALA E   2      43.780  67.570  81.010  1.00  0.00           O
ATOM   2573  N   GLU E   3      42.320  68.740  82.260  1.00  0.00           N
ATOM   2574  HN  GLU E   3      41.540  68.750  82.890  1.00  0.00           H
ATOM   2575  CA  GLU E   3      42.720  70.040  81.730  1.00  0.00           C
ATOM   2576  HA  GLU E   3      42.600  69.990  80.660  1.00  0.00           H
ATOM   2577  CB  GLU E   3      41.820  71.210  82.240  1.00  0.00           C
ATOM   2578  HB1 GLU E   3      41.930  71.290  83.340  1.00  0.00           H
ATOM   2579  HB2 GLU E   3      40.750  70.970  82.050  1.00  0.00           H
ATOM   2580  CG  GLU E   3      42.160  72.580  81.570  1.00  0.00           C
ATOM   2581  HG1 GLU E   3      41.810  72.560  80.520  1.00  0.00           H
ATOM   2582  HG2 GLU E   3      43.250  72.760  81.570  1.00  0.00           H
ATOM   2583  CD  GLU E   3      41.550  73.810  82.240  1.00  0.00           C
ATOM   2584  OE1 GLU E   3      40.760  73.700  83.190  1.00  0.00           O
ATOM   2585  OE2 GLU E   3      41.940  74.930  81.800  1.00  0.00           O
ATOM   2586  C   GLU E   3      44.180  70.410  82.020  1.00  0.00           C
ATOM   2587  O   GLU E   3      44.560  70.650  83.160  1.00  0.00           O
ATOM   2588  N   PHE E   4      45.020  70.480  80.970  1.00  0.00           N
ATOM   2589  HN  PHE E   4      44.670  70.320  80.050  1.00  0.00           H
ATOM   2590  CA  PHE E   4      46.410  70.890  81.090  1.00  0.00           C
ATOM   2591  HA  PHE E   4      46.700  70.980  82.130  1.00  0.00           H
ATOM   2592  CB  PHE E   4      47.390  69.900  80.380  1.00  0.00           C
ATOM   2593  HB1 PHE E   4      48.440  70.280  80.450  1.00  0.00           H
ATOM   2594  HB2 PHE E   4      47.110  69.830  79.310  1.00  0.00           H
ATOM   2595  CG  PHE E   4      47.380  68.510  80.960  1.00  0.00           C
ATOM   2596  CD1 PHE E   4      46.700  67.480  80.290  1.00  0.00           C
ATOM   2597  HD1 PHE E   4      46.120  67.710  79.410  1.00  0.00           H
ATOM   2598  CE1 PHE E   4      46.760  66.160  80.750  1.00  0.00           C
ATOM   2599  HE1 PHE E   4      46.210  65.380  80.230  1.00  0.00           H
ATOM   2600  CZ  PHE E   4      47.530  65.850  81.880  1.00  0.00           C
ATOM   2601  HZ  PHE E   4      47.590  64.830  82.220  1.00  0.00           H
ATOM   2602  CD2 PHE E   4      48.150  68.190  82.090  1.00  0.00           C
ATOM   2603  HD2 PHE E   4      48.710  68.980  82.580  1.00  0.00           H
ATOM   2604  CE2 PHE E   4      48.230  66.870  82.550  1.00  0.00           C
ATOM   2605  HE2 PHE E   4      48.850  66.610  83.390  1.00  0.00           H
ATOM   2606  C   PHE E   4      46.620  72.240  80.430  1.00  0.00           C
ATOM   2607  O   PHE E   4      46.720  72.330  79.200  1.00  0.00           O
ATOM   2608  N   ARG E   5      46.760  73.320  81.210  1.00  0.00           N
ATOM   2609  HN  ARG E   5      46.650  73.270  82.210  1.00  0.00           H
ATOM   2610  CA  ARG E   5      47.010  74.630  80.670  1.00  0.00           C
ATOM   2611  HA  ARG E   5      46.920  74.640  79.590  1.00  0.00           H
ATOM   2612  CB  ARG E   5      45.970  75.630  81.230  1.00  0.00           C
ATOM   2613  HB1 ARG E   5      46.060  75.660  82.340  1.00  0.00           H
ATOM   2614  HB2 ARG E   5      44.970  75.220  81.000  1.00  0.00           H
ATOM   2615  CG  ARG E   5      46.050  77.070  80.670  1.00  0.00           C
ATOM   2616  HG1 ARG E   5      45.990  77.020  79.560  1.00  0.00           H
ATOM   2617  HG2 ARG E   5      47.030  77.520  80.950  1.00  0.00           H
ATOM   2618  CD  ARG E   5      44.920  77.950  81.200  1.00  0.00           C
ATOM   2619  HD1 ARG E   5      44.970  77.980  82.320  1.00  0.00           H
ATOM   2620  HD2 ARG E   5      43.930  77.550  80.880  1.00  0.00           H
ATOM   2621  NE  ARG E   5      45.120  79.320  80.640  1.00  0.00           N
ATOM   2622  HE  ARG E   5      45.470  79.420  79.700  1.00  0.00           H
ATOM   2623  CZ  ARG E   5      44.550  80.420  81.120  1.00  0.00           C
ATOM   2624  NH1 ARG E   5      43.680  80.400  82.100  1.00  0.00           N
ATOM   2625 HH11 ARG E   5      43.280  79.510  82.350  1.00  0.00           H
ATOM   2626 HH12 ARG E   5      43.240  81.250  82.370  1.00  0.00           H
ATOM   2627  NH2 ARG E   5      44.880  81.570  80.560  1.00  0.00           N
ATOM   2628 HH21 ARG E   5      45.660  81.610  79.930  1.00  0.00           H
ATOM   2629 HH22 ARG E   5      44.520  82.440  80.910  1.00  0.00           H
ATOM   2630  C   ARG E   5      48.420  75.080  81.010  1.00  0.00           C
ATOM   2631  O   ARG E   5      48.740  75.450  82.140  1.00  0.00           O
ATOM   2632  N   HIS E   6      49.310  75.070  80.010  1.00  0.00           N
ATOM   2633  HN  HIS E   6      49.050  74.700  79.110  1.00  0.00           H
ATOM   2634  CA  HIS E   6      50.680  75.550  80.130  1.00  0.00           C
ATOM   2635  HA  HIS E   6      50.910  75.790  81.160  1.00  0.00           H
ATOM   2636  CB  HIS E   6      51.700  74.510  79.610  1.00  0.00           C
ATOM   2637  HB1 HIS E   6      52.570  74.980  79.120  1.00  0.00           H
ATOM   2638  HB2 HIS E   6      51.210  73.870  78.850  1.00  0.00           H
ATOM   2639  ND1 HIS E   6      53.420  73.990  81.320  1.00  0.00           N
ATOM   2640  CG  HIS E   6      52.240  73.630  80.700  1.00  0.00           C
ATOM   2641  CE1 HIS E   6      53.710  72.970  82.110  1.00  0.00           C
ATOM   2642  HE1 HIS E   6      54.570  72.930  82.780  1.00  0.00           H
ATOM   2643  NE2 HIS E   6      52.780  71.990  82.030  1.00  0.00           N
ATOM   2644  HE2 HIS E   6      52.700  71.190  82.640  1.00  0.00           H
ATOM   2645  CD2 HIS E   6      51.840  72.400  81.120  1.00  0.00           C
ATOM   2646  HD2 HIS E   6      50.960  71.830  80.840  1.00  0.00           H
ATOM   2647  C   HIS E   6      50.860  76.820  79.340  1.00  0.00           C
ATOM   2648  O   HIS E   6      50.800  76.810  78.110  1.00  0.00           O
ATOM   2649  N   ASP E   7      51.120  77.940  80.030  1.00  0.00           N
ATOM   2650  HN  ASP E   7      51.050  77.990  81.030  1.00  0.00           H
ATOM   2651  CA  ASP E   7      51.490  79.180  79.390  1.00  0.00           C
ATOM   2652  HA  ASP E   7      51.530  79.020  78.320  1.00  0.00           H
ATOM   2653  CB  ASP E   7      50.460  80.290  79.720  1.00  0.00           C
ATOM   2654  HB1 ASP E   7      50.710  80.830  80.660  1.00  0.00           H
ATOM   2655  HB2 ASP E   7      49.470  79.810  79.870  1.00  0.00           H
ATOM   2656  CG  ASP E   7      50.310  81.280  78.590  1.00  0.00           C
ATOM   2657  OD1 ASP E   7      51.020  81.150  77.560  1.00  0.00           O
ATOM   2658  OD2 ASP E   7      49.400  82.140  78.690  1.00  0.00           O
ATOM   2659  C   ASP E   7      52.900  79.540  79.830  1.00  0.00           C
ATOM   2660  O   ASP E   7      53.290  79.390  80.990  1.00  0.00           O
ATOM   2661  N   SER E   8      53.730  79.960  78.860  1.00  0.00           N
ATOM   2662  HN  SER E   8      53.360  80.130  77.950  1.00  0.00           H
ATOM   2663  CA  SER E   8      55.150  80.140  79.080  1.00  0.00           C
ATOM   2664  HA  SER E   8      55.300  80.420  80.110  1.00  0.00           H
ATOM   2665  CB  SER E   8      55.990  78.860  78.800  1.00  0.00           C
ATOM   2666  HB1 SER E   8      55.720  78.100  79.570  1.00  0.00           H
ATOM   2667  HB2 SER E   8      57.080  79.070  78.920  1.00  0.00           H
ATOM   2668  OG  SER E   8      55.740  78.310  77.500  1.00  0.00           O
ATOM   2669  HG1 SER E   8      55.910  79.040  76.890  1.00  0.00           H
ATOM   2670  C   SER E   8      55.680  81.280  78.260  1.00  0.00           C
ATOM   2671  O   SER E   8      56.140  81.110  77.130  1.00  0.00           O
ATOM   2672  N   GLY E   9      55.620  82.510  78.820  1.00  0.00           N
ATOM   2673  HN  GLY E   9      55.300  82.610  79.760  1.00  0.00           H
ATOM   2674  CA  GLY E   9      56.150  83.710  78.190  1.00  0.00           C
ATOM   2675  HA1 GLY E   9      56.020  83.650  77.120  1.00  0.00           H
ATOM   2676  HA2 GLY E   9      55.640  84.550  78.630  1.00  0.00           H
ATOM   2677  C   GLY E   9      57.610  83.890  78.500  1.00  0.00           C
ATOM   2678  O   GLY E   9      58.020  83.890  79.660  1.00  0.00           O
ATOM   2679  N   TYR E  10      58.430  84.070  77.450  1.00  0.00           N
ATOM   2680  HN  TYR E  10      58.090  83.980  76.520  1.00  0.00           H
ATOM   2681  CA  TYR E  10      59.780  84.560  77.600  1.00  0.00           C
ATOM   2682  HA  TYR E  10      59.910  85.010  78.580  1.00  0.00           H
ATOM   2683  CB  TYR E  10      60.870  83.470  77.390  1.00  0.00           C
ATOM   2684  HB1 TYR E  10      61.890  83.920  77.440  1.00  0.00           H
ATOM   2685  HB2 TYR E  10      60.760  83.010  76.380  1.00  0.00           H
ATOM   2686  CG  TYR E  10      60.810  82.360  78.410  1.00  0.00           C
ATOM   2687  CD1 TYR E  10      61.670  82.370  79.520  1.00  0.00           C
ATOM   2688  HD1 TYR E  10      62.330  83.210  79.680  1.00  0.00           H
ATOM   2689  CE1 TYR E  10      61.680  81.300  80.420  1.00  0.00           C
ATOM   2690  HE1 TYR E  10      62.340  81.320  81.280  1.00  0.00           H
ATOM   2691  CZ  TYR E  10      60.850  80.190  80.210  1.00  0.00           C
ATOM   2692  OH  TYR E  10      60.870  79.120  81.130  1.00  0.00           O
ATOM   2693  HH  TYR E  10      60.030  78.640  81.030  1.00  0.00           H
ATOM   2694  CD2 TYR E  10      59.980  81.250  78.210  1.00  0.00           C
ATOM   2695  HD2 TYR E  10      59.310  81.230  77.360  1.00  0.00           H
ATOM   2696  CE2 TYR E  10      60.000  80.160  79.110  1.00  0.00           C
ATOM   2697  HE2 TYR E  10      59.360  79.310  78.940  1.00  0.00           H
ATOM   2698  C   TYR E  10      60.020  85.650  76.570  1.00  0.00           C
ATOM   2699  O   TYR E  10      60.070  85.350  75.370  1.00  0.00           O
ATOM   2700  N   GLU E  11      60.230  86.920  76.970  1.00  0.00           N
ATOM   2701  HN  GLU E  11      60.050  87.190  77.920  1.00  0.00           H
ATOM   2702  CA  GLU E  11      60.820  87.910  76.080  1.00  0.00           C
ATOM   2703  HA  GLU E  11      61.050  87.450  75.130  1.00  0.00           H
ATOM   2704  CB  GLU E  11      59.940  89.150  75.740  1.00  0.00           C
ATOM   2705  HB1 GLU E  11      59.870  89.830  76.610  1.00  0.00           H
ATOM   2706  HB2 GLU E  11      58.910  88.810  75.510  1.00  0.00           H
ATOM   2707  CG  GLU E  11      60.500  89.910  74.490  1.00  0.00           C
ATOM   2708  HG1 GLU E  11      60.370  89.260  73.600  1.00  0.00           H
ATOM   2709  HG2 GLU E  11      61.580  90.110  74.620  1.00  0.00           H
ATOM   2710  CD  GLU E  11      59.880  91.250  74.130  1.00  0.00           C
ATOM   2711  OE1 GLU E  11      60.390  91.850  73.150  1.00  0.00           O
ATOM   2712  OE2 GLU E  11      58.910  91.720  74.770  1.00  0.00           O
ATOM   2713  C   GLU E  11      62.140  88.340  76.660  1.00  0.00           C
ATOM   2714  O   GLU E  11      62.290  88.610  77.860  1.00  0.00           O
ATOM   2715  N   VAL E  12      63.180  88.350  75.820  1.00  0.00           N
ATOM   2716  HN  VAL E  12      63.070  88.060  74.870  1.00  0.00           H
ATOM   2717  CA  VAL E  12      64.510  88.780  76.190  1.00  0.00           C
ATOM   2718  HA  VAL E  12      64.500  89.240  77.160  1.00  0.00           H
ATOM   2719  CB  VAL E  12      65.490  87.610  76.200  1.00  0.00           C
ATOM   2720  HB  VAL E  12      65.490  87.110  75.210  1.00  0.00           H
ATOM   2721  CG1 VAL E  12      66.910  88.100  76.520  1.00  0.00           C
ATOM   2722 HG11 VAL E  12      67.590  87.230  76.570  1.00  0.00           H
ATOM   2723 HG12 VAL E  12      67.300  88.780  75.730  1.00  0.00           H
ATOM   2724 HG13 VAL E  12      66.930  88.630  77.490  1.00  0.00           H
ATOM   2725  CG2 VAL E  12      64.990  86.620  77.270  1.00  0.00           C
ATOM   2726 HG21 VAL E  12      65.790  85.930  77.600  1.00  0.00           H
ATOM   2727 HG22 VAL E  12      64.650  87.160  78.170  1.00  0.00           H
ATOM   2728 HG23 VAL E  12      64.140  86.020  76.890  1.00  0.00           H
ATOM   2729  C   VAL E  12      64.930  89.840  75.190  1.00  0.00           C
ATOM   2730  O   VAL E  12      65.010  89.580  73.990  1.00  0.00           O
ATOM   2731  N   HIS E  13      65.160  91.080  75.650  1.00  0.00           N
ATOM   2732  HN  HIS E  13      65.100  91.300  76.630  1.00  0.00           H
ATOM   2733  CA  HIS E  13      65.310  92.180  74.720  1.00  0.00           C
ATOM   2734  HA  HIS E  13      65.800  91.800  73.830  1.00  0.00           H
ATOM   2735  CB  HIS E  13      63.930  92.730  74.290  1.00  0.00           C
ATOM   2736  HB1 HIS E  13      63.370  91.920  73.770  1.00  0.00           H
ATOM   2737  HB2 HIS E  13      64.050  93.560  73.570  1.00  0.00           H
ATOM   2738  ND1 HIS E  13      62.750  94.510  75.560  1.00  0.00           N
ATOM   2739  CG  HIS E  13      63.040  93.170  75.430  1.00  0.00           C
ATOM   2740  CE1 HIS E  13      61.800  94.580  76.480  1.00  0.00           C
ATOM   2741  HE1 HIS E  13      61.310  95.490  76.820  1.00  0.00           H
ATOM   2742  NE2 HIS E  13      61.460  93.350  76.930  1.00  0.00           N
ATOM   2743  HE2 HIS E  13      60.660  93.150  77.530  1.00  0.00           H
ATOM   2744  CD2 HIS E  13      62.250  92.440  76.260  1.00  0.00           C
ATOM   2745  HD2 HIS E  13      62.160  91.370  76.390  1.00  0.00           H
ATOM   2746  C   HIS E  13      66.210  93.310  75.190  1.00  0.00           C
ATOM   2747  O   HIS E  13      66.290  93.650  76.370  1.00  0.00           O
ATOM   2748  N   HIS E  14      66.940  93.910  74.240  1.00  0.00           N
ATOM   2749  HN  HIS E  14      66.920  93.560  73.310  1.00  0.00           H
ATOM   2750  CA  HIS E  14      67.620  95.190  74.400  1.00  0.00           C
ATOM   2751  HA  HIS E  14      68.000  95.430  73.420  1.00  0.00           H
ATOM   2752  CB  HIS E  14      66.690  96.370  74.770  1.00  0.00           C
ATOM   2753  HB1 HIS E  14      67.250  97.240  75.170  1.00  0.00           H
ATOM   2754  HB2 HIS E  14      65.970  96.060  75.560  1.00  0.00           H
ATOM   2755  ND1 HIS E  14      65.470  96.090  72.580  1.00  0.00           N
ATOM   2756  CG  HIS E  14      65.890  96.910  73.620  1.00  0.00           C
ATOM   2757  CE1 HIS E  14      64.760  96.870  71.790  1.00  0.00           C
ATOM   2758  HE1 HIS E  14      64.210  96.550  70.900  1.00  0.00           H
ATOM   2759  NE2 HIS E  14      64.730  98.150  72.240  1.00  0.00           N
ATOM   2760  HE2 HIS E  14      64.130  98.870  71.890  1.00  0.00           H
ATOM   2761  CD2 HIS E  14      65.470  98.180  73.410  1.00  0.00           C
ATOM   2762  HD2 HIS E  14      65.610  99.060  74.020  1.00  0.00           H
ATOM   2763  C   HIS E  14      68.890  95.130  75.220  1.00  0.00           C
ATOM   2764  O   HIS E  14      69.380  96.130  75.750  1.00  0.00           O
ATOM   2765  N   GLN E  15      69.510  93.940  75.330  1.00  0.00           N
ATOM   2766  HN  GLN E  15      69.080  93.110  74.960  1.00  0.00           H
ATOM   2767  CA  GLN E  15      70.830  93.770  75.900  1.00  0.00           C
ATOM   2768  HA  GLN E  15      70.790  94.180  76.900  1.00  0.00           H
ATOM   2769  CB  GLN E  15      71.230  92.280  76.040  1.00  0.00           C
ATOM   2770  HB1 GLN E  15      72.310  92.210  76.310  1.00  0.00           H
ATOM   2771  HB2 GLN E  15      71.110  91.790  75.050  1.00  0.00           H
ATOM   2772  CG  GLN E  15      70.460  91.490  77.130  1.00  0.00           C
ATOM   2773  HG1 GLN E  15      70.540  92.020  78.100  1.00  0.00           H
ATOM   2774  HG2 GLN E  15      70.910  90.480  77.250  1.00  0.00           H
ATOM   2775  CD  GLN E  15      68.980  91.280  76.790  1.00  0.00           C
ATOM   2776  OE1 GLN E  15      68.630  91.090  75.620  1.00  0.00           O
ATOM   2777  NE2 GLN E  15      68.100  91.290  77.810  1.00  0.00           N
ATOM   2778 HE21 GLN E  15      68.410  91.470  78.750  1.00  0.00           H
ATOM   2779 HE22 GLN E  15      67.130  91.160  77.610  1.00  0.00           H
ATOM   2780  C   GLN E  15      71.920  94.550  75.170  1.00  0.00           C
ATOM   2781  O   GLN E  15      71.960  94.650  73.940  1.00  0.00           O
ATOM   2782  N   LYS E  16      72.840  95.150  75.930  1.00  0.00           N
ATOM   2783  HN  LYS E  16      72.790  95.090  76.930  1.00  0.00           H
ATOM   2784  CA  LYS E  16      73.860  96.020  75.390  1.00  0.00           C
ATOM   2785  HA  LYS E  16      73.870  95.980  74.310  1.00  0.00           H
ATOM   2786  CB  LYS E  16      73.600  97.470  75.850  1.00  0.00           C
ATOM   2787  HB1 LYS E  16      73.790  97.590  76.940  1.00  0.00           H
ATOM   2788  HB2 LYS E  16      72.510  97.660  75.690  1.00  0.00           H
ATOM   2789  CG  LYS E  16      74.380  98.500  75.030  1.00  0.00           C
ATOM   2790  HG1 LYS E  16      74.170  98.300  73.950  1.00  0.00           H
ATOM   2791  HG2 LYS E  16      75.470  98.370  75.180  1.00  0.00           H
ATOM   2792  CD  LYS E  16      73.970  99.950  75.320  1.00  0.00           C
ATOM   2793  HD1 LYS E  16      72.860 100.040  75.200  1.00  0.00           H
ATOM   2794  HD2 LYS E  16      74.230 100.210  76.360  1.00  0.00           H
ATOM   2795  CE  LYS E  16      74.640 100.930  74.330  1.00  0.00           C
ATOM   2796  HE1 LYS E  16      74.340 100.660  73.300  1.00  0.00           H
ATOM   2797  HE2 LYS E  16      75.740 100.880  74.420  1.00  0.00           H
ATOM   2798  NZ  LYS E  16      74.210 102.320  74.580  1.00  0.00           N
ATOM   2799  HZ1 LYS E  16      74.100 102.830  73.690  1.00  0.00           H
ATOM   2800  HZ2 LYS E  16      73.270 102.320  75.070  1.00  0.00           H
ATOM   2801  HZ3 LYS E  16      74.900 102.820  75.190  1.00  0.00           H
ATOM   2802  C   LYS E  16      75.220  95.530  75.870  1.00  0.00           C
ATOM   2803  O   LYS E  16      75.450  95.340  77.070  1.00  0.00           O
ATOM   2804  N   LEU E  17      76.160  95.300  74.940  1.00  0.00           N
ATOM   2805  HN  LEU E  17      75.980  95.450  73.970  1.00  0.00           H
ATOM   2806  CA  LEU E  17      77.520  94.930  75.290  1.00  0.00           C
ATOM   2807  HA  LEU E  17      77.690  95.140  76.330  1.00  0.00           H
ATOM   2808  CB  LEU E  17      77.800  93.420  75.060  1.00  0.00           C
ATOM   2809  HB1 LEU E  17      77.720  93.150  73.990  1.00  0.00           H
ATOM   2810  HB2 LEU E  17      76.980  92.880  75.590  1.00  0.00           H
ATOM   2811  CG  LEU E  17      79.140  92.930  75.650  1.00  0.00           C
ATOM   2812  HG  LEU E  17      79.400  93.550  76.540  1.00  0.00           H
ATOM   2813  CD1 LEU E  17      79.000  91.480  76.130  1.00  0.00           C
ATOM   2814 HD11 LEU E  17      79.960  91.120  76.550  1.00  0.00           H
ATOM   2815 HD12 LEU E  17      78.220  91.390  76.910  1.00  0.00           H
ATOM   2816 HD13 LEU E  17      78.720  90.820  75.280  1.00  0.00           H
ATOM   2817  CD2 LEU E  17      80.310  93.010  74.640  1.00  0.00           C
ATOM   2818 HD21 LEU E  17      81.230  92.600  75.100  1.00  0.00           H
ATOM   2819 HD22 LEU E  17      80.070  92.420  73.730  1.00  0.00           H
ATOM   2820 HD23 LEU E  17      80.520  94.060  74.350  1.00  0.00           H
ATOM   2821  C   LEU E  17      78.480  95.800  74.510  1.00  0.00           C
ATOM   2822  O   LEU E  17      78.500  95.810  73.280  1.00  0.00           O
ATOM   2823  N   VAL E  18      79.300  96.570  75.250  1.00  0.00           N
ATOM   2824  HN  VAL E  18      79.280  96.520  76.250  1.00  0.00           H
ATOM   2825  CA  VAL E  18      80.170  97.580  74.700  1.00  0.00           C
ATOM   2826  HA  VAL E  18      80.130  97.560  73.610  1.00  0.00           H
ATOM   2827  CB  VAL E  18      79.790  98.980  75.180  1.00  0.00           C
ATOM   2828  HB  VAL E  18      79.980  99.080  76.270  1.00  0.00           H
ATOM   2829  CG1 VAL E  18      80.630 100.030  74.420  1.00  0.00           C
ATOM   2830 HG11 VAL E  18      80.200 101.040  74.580  1.00  0.00           H
ATOM   2831 HG12 VAL E  18      81.680 100.040  74.790  1.00  0.00           H
ATOM   2832 HG13 VAL E  18      80.640  99.830  73.330  1.00  0.00           H
ATOM   2833  CG2 VAL E  18      78.300  99.250  74.930  1.00  0.00           C
ATOM   2834 HG21 VAL E  18      78.040 100.290  75.220  1.00  0.00           H
ATOM   2835 HG22 VAL E  18      78.050  99.110  73.860  1.00  0.00           H
ATOM   2836 HG23 VAL E  18      77.660  98.560  75.530  1.00  0.00           H
ATOM   2837  C   VAL E  18      81.590  97.290  75.120  1.00  0.00           C
ATOM   2838  O   VAL E  18      81.880  97.050  76.290  1.00  0.00           O
ATOM   2839  N   PHE E  19      82.550  97.320  74.170  1.00  0.00           N
ATOM   2840  HN  PHE E  19      82.350  97.520  73.220  1.00  0.00           H
ATOM   2841  CA  PHE E  19      83.960  97.230  74.540  1.00  0.00           C
ATOM   2842  HA  PHE E  19      84.070  96.700  75.470  1.00  0.00           H
ATOM   2843  CB  PHE E  19      84.790  96.500  73.460  1.00  0.00           C
ATOM   2844  HB1 PHE E  19      85.880  96.680  73.610  1.00  0.00           H
ATOM   2845  HB2 PHE E  19      84.500  96.830  72.440  1.00  0.00           H
ATOM   2846  CG  PHE E  19      84.580  95.010  73.600  1.00  0.00           C
ATOM   2847  CD1 PHE E  19      83.640  94.330  72.820  1.00  0.00           C
ATOM   2848  HD1 PHE E  19      83.040  94.890  72.120  1.00  0.00           H
ATOM   2849  CE1 PHE E  19      83.480  92.940  72.930  1.00  0.00           C
ATOM   2850  HE1 PHE E  19      82.760  92.420  72.330  1.00  0.00           H
ATOM   2851  CZ  PHE E  19      84.280  92.230  73.840  1.00  0.00           C
ATOM   2852  HZ  PHE E  19      84.170  91.160  73.930  1.00  0.00           H
ATOM   2853  CD2 PHE E  19      85.380  94.280  74.500  1.00  0.00           C
ATOM   2854  HD2 PHE E  19      86.110  94.790  75.100  1.00  0.00           H
ATOM   2855  CE2 PHE E  19      85.220  92.900  74.620  1.00  0.00           C
ATOM   2856  HE2 PHE E  19      85.840  92.350  75.320  1.00  0.00           H
ATOM   2857  C   PHE E  19      84.510  98.620  74.790  1.00  0.00           C
ATOM   2858  O   PHE E  19      85.080  98.880  75.850  1.00  0.00           O
ATOM   2859  N   PHE E  20      84.320  99.540  73.840  1.00  0.00           N
ATOM   2860  HN  PHE E  20      83.830  99.310  73.000  1.00  0.00           H
ATOM   2861  CA  PHE E  20      84.760 100.920  73.960  1.00  0.00           C
ATOM   2862  HA  PHE E  20      85.010 101.140  74.990  1.00  0.00           H
ATOM   2863  CB  PHE E  20      85.970 101.270  73.040  1.00  0.00           C
ATOM   2864  HB1 PHE E  20      86.290 102.320  73.190  1.00  0.00           H
ATOM   2865  HB2 PHE E  20      85.720 101.120  71.970  1.00  0.00           H
ATOM   2866  CG  PHE E  20      87.110 100.360  73.400  1.00  0.00           C
ATOM   2867  CD1 PHE E  20      87.220  99.090  72.810  1.00  0.00           C
ATOM   2868  HD1 PHE E  20      86.500  98.810  72.050  1.00  0.00           H
ATOM   2869  CE1 PHE E  20      88.160  98.160  73.270  1.00  0.00           C
ATOM   2870  HE1 PHE E  20      88.210  97.180  72.830  1.00  0.00           H
ATOM   2871  CZ  PHE E  20      89.000  98.500  74.330  1.00  0.00           C
ATOM   2872  HZ  PHE E  20      89.670  97.750  74.730  1.00  0.00           H
ATOM   2873  CD2 PHE E  20      88.040 100.720  74.390  1.00  0.00           C
ATOM   2874  HD2 PHE E  20      87.980 101.700  74.850  1.00  0.00           H
ATOM   2875  CE2 PHE E  20      88.980  99.790  74.850  1.00  0.00           C
ATOM   2876  HE2 PHE E  20      89.650 100.070  75.660  1.00  0.00           H
ATOM   2877  C   PHE E  20      83.570 101.780  73.590  1.00  0.00           C
ATOM   2878  O   PHE E  20      83.010 101.650  72.500  1.00  0.00           O
ATOM   2879  N   ALA E  21      83.120 102.640  74.530  1.00  0.00           N
ATOM   2880  HN  ALA E  21      83.530 102.660  75.440  1.00  0.00           H
ATOM   2881  CA  ALA E  21      81.900 103.400  74.330  1.00  0.00           C
ATOM   2882  HA  ALA E  21      81.270 102.930  73.590  1.00  0.00           H
ATOM   2883  CB  ALA E  21      81.140 103.460  75.670  1.00  0.00           C
ATOM   2884  HB1 ALA E  21      80.940 102.440  76.050  1.00  0.00           H
ATOM   2885  HB2 ALA E  21      81.740 103.990  76.430  1.00  0.00           H
ATOM   2886  HB3 ALA E  21      80.170 103.990  75.550  1.00  0.00           H
ATOM   2887  C   ALA E  21      82.160 104.820  73.850  1.00  0.00           C
ATOM   2888  O   ALA E  21      81.230 105.500  73.430  1.00  0.00           O
ATOM   2889  N   GLU E  22      83.430 105.260  73.810  1.00  0.00           N
ATOM   2890  HN  GLU E  22      84.170 104.660  74.110  1.00  0.00           H
ATOM   2891  CA  GLU E  22      83.840 106.620  73.500  1.00  0.00           C
ATOM   2892  HA  GLU E  22      83.080 107.090  72.880  1.00  0.00           H
ATOM   2893  CB  GLU E  22      84.010 107.480  74.780  1.00  0.00           C
ATOM   2894  HB1 GLU E  22      84.620 108.390  74.590  1.00  0.00           H
ATOM   2895  HB2 GLU E  22      84.560 106.880  75.540  1.00  0.00           H
ATOM   2896  CG  GLU E  22      82.670 107.980  75.400  1.00  0.00           C
ATOM   2897  HG1 GLU E  22      82.880 108.640  76.270  1.00  0.00           H
ATOM   2898  HG2 GLU E  22      82.080 107.120  75.760  1.00  0.00           H
ATOM   2899  CD  GLU E  22      81.840 108.770  74.400  1.00  0.00           C
ATOM   2900  OE1 GLU E  22      82.370 109.730  73.780  1.00  0.00           O
ATOM   2901  OE2 GLU E  22      80.650 108.410  74.190  1.00  0.00           O
ATOM   2902  C   GLU E  22      85.090 106.610  72.640  1.00  0.00           C
ATOM   2903  O   GLU E  22      85.550 105.550  72.210  1.00  0.00           O
ATOM   2904  N   ASP E  23      85.630 107.800  72.290  1.00  0.00           N
ATOM   2905  HN  ASP E  23      85.250 108.640  72.670  1.00  0.00           H
ATOM   2906  CA  ASP E  23      86.790 107.980  71.430  1.00  0.00           C
ATOM   2907  HA  ASP E  23      86.540 107.470  70.510  1.00  0.00           H
ATOM   2908  CB  ASP E  23      87.040 109.500  71.120  1.00  0.00           C
ATOM   2909  HB1 ASP E  23      88.110 109.760  71.240  1.00  0.00           H
ATOM   2910  HB2 ASP E  23      86.480 110.110  71.850  1.00  0.00           H
ATOM   2911  CG  ASP E  23      86.640 109.920  69.710  1.00  0.00           C
ATOM   2912  OD1 ASP E  23      86.520 109.060  68.810  1.00  0.00           O
ATOM   2913  OD2 ASP E  23      86.550 111.160  69.480  1.00  0.00           O
ATOM   2914  C   ASP E  23      88.060 107.290  71.930  1.00  0.00           C
ATOM   2915  O   ASP E  23      88.330 107.120  73.120  1.00  0.00           O
ATOM   2916  N   VAL E  24      88.880 106.810  70.970  1.00  0.00           N
ATOM   2917  HN  VAL E  24      88.630 106.910  70.010  1.00  0.00           H
ATOM   2918  CA  VAL E  24      90.180 106.240  71.260  1.00  0.00           C
ATOM   2919  HA  VAL E  24      90.440 106.370  72.310  1.00  0.00           H
ATOM   2920  CB  VAL E  24      90.240 104.740  70.930  1.00  0.00           C
ATOM   2921  HB  VAL E  24      89.950 104.590  69.860  1.00  0.00           H
ATOM   2922  CG1 VAL E  24      91.650 104.170  71.160  1.00  0.00           C
ATOM   2923 HG11 VAL E  24      91.640 103.070  71.010  1.00  0.00           H
ATOM   2924 HG12 VAL E  24      92.390 104.600  70.450  1.00  0.00           H
ATOM   2925 HG13 VAL E  24      91.990 104.370  72.200  1.00  0.00           H
ATOM   2926  CG2 VAL E  24      89.220 103.980  71.810  1.00  0.00           C
ATOM   2927 HG21 VAL E  24      89.270 102.890  71.600  1.00  0.00           H
ATOM   2928 HG22 VAL E  24      89.440 104.150  72.880  1.00  0.00           H
ATOM   2929 HG23 VAL E  24      88.190 104.330  71.620  1.00  0.00           H
ATOM   2930  C   VAL E  24      91.180 107.030  70.450  1.00  0.00           C
ATOM   2931  O   VAL E  24      91.290 106.870  69.230  1.00  0.00           O
ATOM   2932  N   GLY E  25      91.950 107.930  71.100  1.00  0.00           N
ATOM   2933  HN  GLY E  25      91.780 108.080  72.080  1.00  0.00           H
ATOM   2934  CA  GLY E  25      92.840 108.870  70.430  1.00  0.00           C
ATOM   2935  HA1 GLY E  25      92.690 108.850  69.360  1.00  0.00           H
ATOM   2936  HA2 GLY E  25      92.620 109.850  70.840  1.00  0.00           H
ATOM   2937  C   GLY E  25      94.300 108.620  70.680  1.00  0.00           C
ATOM   2938  O   GLY E  25      94.700 108.060  71.710  1.00  0.00           O
ATOM   2939  N   SER E  26      95.150 109.070  69.740  1.00  0.00           N
ATOM   2940  HN  SER E  26      94.780 109.510  68.930  1.00  0.00           H
ATOM   2941  CA  SER E  26      96.610 108.980  69.750  1.00  0.00           C
ATOM   2942  HA  SER E  26      96.920 109.110  68.720  1.00  0.00           H
ATOM   2943  CB  SER E  26      97.280 110.120  70.560  1.00  0.00           C
ATOM   2944  HB1 SER E  26      98.390 110.010  70.530  1.00  0.00           H
ATOM   2945  HB2 SER E  26      96.940 110.060  71.620  1.00  0.00           H
ATOM   2946  OG  SER E  26      96.960 111.410  70.030  1.00  0.00           O
ATOM   2947  HG1 SER E  26      97.230 112.040  70.720  1.00  0.00           H
ATOM   2948  C   SER E  26      97.220 107.650  70.170  1.00  0.00           C
ATOM   2949  O   SER E  26      98.140 107.580  70.990  1.00  0.00           O
ATOM   2950  N   ASN E  27      96.690 106.530  69.630  1.00  0.00           N
ATOM   2951  HN  ASN E  27      95.980 106.610  68.930  1.00  0.00           H
ATOM   2952  CA  ASN E  27      97.180 105.210  69.940  1.00  0.00           C
ATOM   2953  HA  ASN E  27      97.360 105.170  71.010  1.00  0.00           H
ATOM   2954  CB  ASN E  27      96.140 104.100  69.610  1.00  0.00           C
ATOM   2955  HB1 ASN E  27      95.830 104.200  68.540  1.00  0.00           H
ATOM   2956  HB2 ASN E  27      95.240 104.240  70.250  1.00  0.00           H
ATOM   2957  CG  ASN E  27      96.700 102.710  69.890  1.00  0.00           C
ATOM   2958  OD1 ASN E  27      97.240 102.470  70.970  1.00  0.00           O
ATOM   2959  ND2 ASN E  27      96.660 101.810  68.890  1.00  0.00           N
ATOM   2960 HD21 ASN E  27      96.230 102.020  68.010  1.00  0.00           H
ATOM   2961 HD22 ASN E  27      97.170 100.950  69.030  1.00  0.00           H
ATOM   2962  C   ASN E  27      98.520 104.910  69.260  1.00  0.00           C
ATOM   2963  O   ASN E  27      98.640 104.950  68.040  1.00  0.00           O
ATOM   2964  N   LYS E  28      99.550 104.550  70.050  1.00  0.00           N
ATOM   2965  HN  LYS E  28      99.460 104.580  71.050  1.00  0.00           H
ATOM   2966  CA  LYS E  28     100.810 104.070  69.550  1.00  0.00           C
ATOM   2967  HA  LYS E  28     100.800 104.000  68.470  1.00  0.00           H
ATOM   2968  CB  LYS E  28     101.960 105.030  69.950  1.00  0.00           C
ATOM   2969  HB1 LYS E  28     102.940 104.610  69.630  1.00  0.00           H
ATOM   2970  HB2 LYS E  28     101.960 105.120  71.060  1.00  0.00           H
ATOM   2971  CG  LYS E  28     101.800 106.430  69.340  1.00  0.00           C
ATOM   2972  HG1 LYS E  28     100.860 106.900  69.720  1.00  0.00           H
ATOM   2973  HG2 LYS E  28     101.710 106.340  68.230  1.00  0.00           H
ATOM   2974  CD  LYS E  28     102.990 107.340  69.680  1.00  0.00           C
ATOM   2975  HD1 LYS E  28     103.080 107.400  70.790  1.00  0.00           H
ATOM   2976  HD2 LYS E  28     103.910 106.870  69.290  1.00  0.00           H
ATOM   2977  CE  LYS E  28     102.810 108.740  69.090  1.00  0.00           C
ATOM   2978  HE1 LYS E  28     101.910 109.240  69.520  1.00  0.00           H
ATOM   2979  HE2 LYS E  28     102.700 108.680  67.990  1.00  0.00           H
ATOM   2980  NZ  LYS E  28     103.980 109.590  69.390  1.00  0.00           N
ATOM   2981  HZ1 LYS E  28     104.100 110.310  68.640  1.00  0.00           H
ATOM   2982  HZ2 LYS E  28     103.880 110.060  70.310  1.00  0.00           H
ATOM   2983  HZ3 LYS E  28     104.860 109.030  69.430  1.00  0.00           H
ATOM   2984  C   LYS E  28     101.120 102.660  70.040  1.00  0.00           C
ATOM   2985  O   LYS E  28     102.210 102.150  69.800  1.00  0.00           O
ATOM   2986  N   GLY E  29     100.150 102.010  70.710  1.00  0.00           N
ATOM   2987  HN  GLY E  29      99.270 102.450  70.870  1.00  0.00           H
ATOM   2988  CA  GLY E  29     100.270 100.640  71.210  1.00  0.00           C
ATOM   2989  HA1 GLY E  29     101.210 100.200  70.930  1.00  0.00           H
ATOM   2990  HA2 GLY E  29     100.130 100.680  72.280  1.00  0.00           H
ATOM   2991  C   GLY E  29      99.190  99.760  70.640  1.00  0.00           C
ATOM   2992  O   GLY E  29      98.730  99.960  69.510  1.00  0.00           O
ATOM   2993  N   ALA E  30      98.740  98.760  71.410  1.00  0.00           N
ATOM   2994  HN  ALA E  30      99.110  98.640  72.340  1.00  0.00           H
ATOM   2995  CA  ALA E  30      97.750  97.800  70.980  1.00  0.00           C
ATOM   2996  HA  ALA E  30      97.640  97.860  69.900  1.00  0.00           H
ATOM   2997  CB  ALA E  30      98.220  96.370  71.310  1.00  0.00           C
ATOM   2998  HB1 ALA E  30      99.200  96.170  70.820  1.00  0.00           H
ATOM   2999  HB2 ALA E  30      98.350  96.240  72.410  1.00  0.00           H
ATOM   3000  HB3 ALA E  30      97.500  95.610  70.950  1.00  0.00           H
ATOM   3001  C   ALA E  30      96.390  98.060  71.600  1.00  0.00           C
ATOM   3002  O   ALA E  30      96.230  98.090  72.830  1.00  0.00           O
ATOM   3003  N   ILE E  31      95.360  98.240  70.740  1.00  0.00           N
ATOM   3004  HN  ILE E  31      95.540  98.250  69.760  1.00  0.00           H
ATOM   3005  CA  ILE E  31      93.970  98.400  71.110  1.00  0.00           C
ATOM   3006  HA  ILE E  31      93.870  98.390  72.190  1.00  0.00           H
ATOM   3007  CB  ILE E  31      93.380  99.710  70.560  1.00  0.00           C
ATOM   3008  HB  ILE E  31      93.570  99.730  69.460  1.00  0.00           H
ATOM   3009  CG2 ILE E  31      91.840  99.820  70.740  1.00  0.00           C
ATOM   3010 HG21 ILE E  31      91.480 100.760  70.260  1.00  0.00           H
ATOM   3011 HG22 ILE E  31      91.300  98.970  70.280  1.00  0.00           H
ATOM   3012 HG23 ILE E  31      91.570  99.880  71.810  1.00  0.00           H
ATOM   3013  CG1 ILE E  31      94.100 100.950  71.150  1.00  0.00           C
ATOM   3014 HG11 ILE E  31      93.710 101.860  70.640  1.00  0.00           H
ATOM   3015 HG12 ILE E  31      95.180 100.860  70.910  1.00  0.00           H
ATOM   3016  CD  ILE E  31      93.980 101.140  72.670  1.00  0.00           C
ATOM   3017  HD1 ILE E  31      94.470 102.080  72.980  1.00  0.00           H
ATOM   3018  HD2 ILE E  31      92.920 101.180  72.990  1.00  0.00           H
ATOM   3019  HD3 ILE E  31      94.480 100.300  73.200  1.00  0.00           H
ATOM   3020  C   ILE E  31      93.230  97.190  70.570  1.00  0.00           C
ATOM   3021  O   ILE E  31      93.270  96.910  69.370  1.00  0.00           O
ATOM   3022  N   ILE E  32      92.590  96.410  71.460  1.00  0.00           N
ATOM   3023  HN  ILE E  32      92.540  96.700  72.420  1.00  0.00           H
ATOM   3024  CA  ILE E  32      91.890  95.170  71.150  1.00  0.00           C
ATOM   3025  HA  ILE E  32      91.530  95.210  70.130  1.00  0.00           H
ATOM   3026  CB  ILE E  32      92.760  93.910  71.340  1.00  0.00           C
ATOM   3027  HB  ILE E  32      93.040  93.820  72.410  1.00  0.00           H
ATOM   3028  CG2 ILE E  32      91.960  92.650  70.920  1.00  0.00           C
ATOM   3029 HG21 ILE E  32      92.610  91.750  70.920  1.00  0.00           H
ATOM   3030 HG22 ILE E  32      91.130  92.450  71.620  1.00  0.00           H
ATOM   3031 HG23 ILE E  32      91.560  92.760  69.890  1.00  0.00           H
ATOM   3032  CG1 ILE E  32      94.100  93.980  70.550  1.00  0.00           C
ATOM   3033 HG11 ILE E  32      94.600  94.950  70.740  1.00  0.00           H
ATOM   3034 HG12 ILE E  32      93.870  93.910  69.460  1.00  0.00           H
ATOM   3035  CD  ILE E  32      95.100  92.890  70.950  1.00  0.00           C
ATOM   3036  HD1 ILE E  32      96.060  93.020  70.390  1.00  0.00           H
ATOM   3037  HD2 ILE E  32      95.330  92.960  72.040  1.00  0.00           H
ATOM   3038  HD3 ILE E  32      94.720  91.880  70.740  1.00  0.00           H
ATOM   3039  C   ILE E  32      90.690  95.050  72.090  1.00  0.00           C
ATOM   3040  O   ILE E  32      90.800  95.240  73.300  1.00  0.00           O
ATOM   3041  N   GLY E  33      89.490  94.710  71.570  1.00  0.00           N
ATOM   3042  HN  GLY E  33      89.380  94.600  70.590  1.00  0.00           H
ATOM   3043  CA  GLY E  33      88.360  94.390  72.450  1.00  0.00           C
ATOM   3044  HA1 GLY E  33      88.350  95.060  73.300  1.00  0.00           H
ATOM   3045  HA2 GLY E  33      87.470  94.450  71.860  1.00  0.00           H
ATOM   3046  C   GLY E  33      88.410  93.000  73.010  1.00  0.00           C
ATOM   3047  O   GLY E  33      88.420  92.800  74.220  1.00  0.00           O
ATOM   3048  N   LEU E  34      88.450  91.990  72.120  1.00  0.00           N
ATOM   3049  HN  LEU E  34      88.480  92.170  71.150  1.00  0.00           H
ATOM   3050  CA  LEU E  34      88.370  90.600  72.490  1.00  0.00           C
ATOM   3051  HA  LEU E  34      88.510  90.480  73.560  1.00  0.00           H
ATOM   3052  CB  LEU E  34      86.960  90.070  72.120  1.00  0.00           C
ATOM   3053  HB1 LEU E  34      86.700  90.450  71.110  1.00  0.00           H
ATOM   3054  HB2 LEU E  34      86.240  90.530  72.840  1.00  0.00           H
ATOM   3055  CG  LEU E  34      86.740  88.540  72.110  1.00  0.00           C
ATOM   3056  HG  LEU E  34      87.340  88.100  71.290  1.00  0.00           H
ATOM   3057  CD1 LEU E  34      87.140  87.860  73.420  1.00  0.00           C
ATOM   3058 HD11 LEU E  34      86.890  86.780  73.390  1.00  0.00           H
ATOM   3059 HD12 LEU E  34      88.220  87.950  73.630  1.00  0.00           H
ATOM   3060 HD13 LEU E  34      86.580  88.320  74.260  1.00  0.00           H
ATOM   3061  CD2 LEU E  34      85.260  88.270  71.820  1.00  0.00           C
ATOM   3062 HD21 LEU E  34      85.070  87.180  71.730  1.00  0.00           H
ATOM   3063 HD22 LEU E  34      84.630  88.680  72.640  1.00  0.00           H
ATOM   3064 HD23 LEU E  34      84.950  88.780  70.880  1.00  0.00           H
ATOM   3065  C   LEU E  34      89.470  89.800  71.820  1.00  0.00           C
ATOM   3066  O   LEU E  34      89.530  89.690  70.590  1.00  0.00           O
ATOM   3067  N   MET E  35      90.370  89.200  72.620  1.00  0.00           N
ATOM   3068  HN  MET E  35      90.290  89.300  73.620  1.00  0.00           H
ATOM   3069  CA  MET E  35      91.440  88.380  72.130  1.00  0.00           C
ATOM   3070  HA  MET E  35      91.390  88.320  71.060  1.00  0.00           H
ATOM   3071  CB  MET E  35      92.840  88.960  72.470  1.00  0.00           C
ATOM   3072  HB1 MET E  35      92.960  89.040  73.570  1.00  0.00           H
ATOM   3073  HB2 MET E  35      92.890  89.980  72.050  1.00  0.00           H
ATOM   3074  CG  MET E  35      93.970  88.100  71.870  1.00  0.00           C
ATOM   3075  HG1 MET E  35      93.660  87.760  70.870  1.00  0.00           H
ATOM   3076  HG2 MET E  35      94.090  87.200  72.500  1.00  0.00           H
ATOM   3077  SD  MET E  35      95.560  88.950  71.690  1.00  0.00           S
ATOM   3078  CE  MET E  35      96.090  88.740  73.410  1.00  0.00           C
ATOM   3079  HE1 MET E  35      97.100  89.160  73.580  1.00  0.00           H
ATOM   3080  HE2 MET E  35      95.380  89.240  74.100  1.00  0.00           H
ATOM   3081  HE3 MET E  35      96.120  87.660  73.680  1.00  0.00           H
ATOM   3082  C   MET E  35      91.320  86.960  72.660  1.00  0.00           C
ATOM   3083  O   MET E  35      91.210  86.710  73.860  1.00  0.00           O
ATOM   3084  N   VAL E  36      91.320  85.980  71.740  1.00  0.00           N
ATOM   3085  HN  VAL E  36      91.350  86.180  70.770  1.00  0.00           H
ATOM   3086  CA  VAL E  36      91.270  84.570  72.090  1.00  0.00           C
ATOM   3087  HA  VAL E  36      91.270  84.450  73.160  1.00  0.00           H
ATOM   3088  CB  VAL E  36      90.020  83.890  71.530  1.00  0.00           C
ATOM   3089  HB  VAL E  36      90.030  83.940  70.410  1.00  0.00           H
ATOM   3090  CG1 VAL E  36      89.980  82.420  71.980  1.00  0.00           C
ATOM   3091 HG11 VAL E  36      89.010  81.960  71.670  1.00  0.00           H
ATOM   3092 HG12 VAL E  36      90.800  81.830  71.530  1.00  0.00           H
ATOM   3093 HG13 VAL E  36      90.050  82.360  73.090  1.00  0.00           H
ATOM   3094  CG2 VAL E  36      88.770  84.630  72.040  1.00  0.00           C
ATOM   3095 HG21 VAL E  36      87.850  84.130  71.670  1.00  0.00           H
ATOM   3096 HG22 VAL E  36      88.750  84.640  73.150  1.00  0.00           H
ATOM   3097 HG23 VAL E  36      88.740  85.680  71.680  1.00  0.00           H
ATOM   3098  C   VAL E  36      92.550  83.940  71.560  1.00  0.00           C
ATOM   3099  O   VAL E  36      92.850  83.980  70.360  1.00  0.00           O
ATOM   3100  N   GLY E  37      93.380  83.380  72.460  1.00  0.00           N
ATOM   3101  HN  GLY E  37      93.110  83.360  73.430  1.00  0.00           H
ATOM   3102  CA  GLY E  37      94.780  83.090  72.170  1.00  0.00           C
ATOM   3103  HA1 GLY E  37      95.200  82.580  73.020  1.00  0.00           H
ATOM   3104  HA2 GLY E  37      94.840  82.520  71.260  1.00  0.00           H
ATOM   3105  C   GLY E  37      95.590  84.360  71.990  1.00  0.00           C
ATOM   3106  O   GLY E  37      95.460  85.290  72.760  1.00  0.00           O
ATOM   3107  N   GLY E  38      96.440  84.410  70.950  1.00  0.00           N
ATOM   3108  HN  GLY E  38      96.490  83.640  70.320  1.00  0.00           H
ATOM   3109  CA  GLY E  38      97.230  85.580  70.580  1.00  0.00           C
ATOM   3110  HA1 GLY E  38      97.620  85.380  69.590  1.00  0.00           H
ATOM   3111  HA2 GLY E  38      96.570  86.440  70.590  1.00  0.00           H
ATOM   3112  C   GLY E  38      98.400  85.920  71.460  1.00  0.00           C
ATOM   3113  O   GLY E  38      98.460  85.620  72.650  1.00  0.00           O
ATOM   3114  N   VAL E  39      99.410  86.590  70.880  1.00  0.00           N
ATOM   3115  HN  VAL E  39      99.360  86.820  69.900  1.00  0.00           H
ATOM   3116  CA  VAL E  39     100.560  87.080  71.620  1.00  0.00           C
ATOM   3117  HA  VAL E  39     100.380  87.010  72.680  1.00  0.00           H
ATOM   3118  CB  VAL E  39     101.860  86.320  71.320  1.00  0.00           C
ATOM   3119  HB  VAL E  39     102.080  86.360  70.220  1.00  0.00           H
ATOM   3120  CG1 VAL E  39     103.040  86.930  72.100  1.00  0.00           C
ATOM   3121 HG11 VAL E  39     103.950  86.320  71.950  1.00  0.00           H
ATOM   3122 HG12 VAL E  39     103.270  87.960  71.770  1.00  0.00           H
ATOM   3123 HG13 VAL E  39     102.810  86.950  73.190  1.00  0.00           H
ATOM   3124  CG2 VAL E  39     101.690  84.840  71.710  1.00  0.00           C
ATOM   3125 HG21 VAL E  39     102.640  84.290  71.550  1.00  0.00           H
ATOM   3126 HG22 VAL E  39     101.410  84.750  72.780  1.00  0.00           H
ATOM   3127 HG23 VAL E  39     100.910  84.350  71.100  1.00  0.00           H
ATOM   3128  C   VAL E  39     100.740  88.550  71.290  1.00  0.00           C
ATOM   3129  O   VAL E  39     101.070  88.910  70.160  1.00  0.00           O
ATOM   3130  N   VAL E  40     100.510  89.450  72.260  1.00  0.00           N
ATOM   3131  HN  VAL E  40     100.300  89.140  73.190  1.00  0.00           H
ATOM   3132  CA  VAL E  40     100.570  90.890  72.040  1.00  0.00           C
ATOM   3133  HA  VAL E  40     100.530  91.100  70.980  1.00  0.00           H
ATOM   3134  CB  VAL E  40      99.390  91.630  72.680  1.00  0.00           C
ATOM   3135  HB  VAL E  40      99.250  91.250  73.720  1.00  0.00           H
ATOM   3136  CG1 VAL E  40      99.580  93.160  72.720  1.00  0.00           C
ATOM   3137 HG11 VAL E  40      98.650  93.650  73.080  1.00  0.00           H
ATOM   3138 HG12 VAL E  40     100.400  93.460  73.410  1.00  0.00           H
ATOM   3139 HG13 VAL E  40      99.810  93.560  71.710  1.00  0.00           H
ATOM   3140  CG2 VAL E  40      98.150  91.300  71.850  1.00  0.00           C
ATOM   3141 HG21 VAL E  40      97.230  91.680  72.350  1.00  0.00           H
ATOM   3142 HG22 VAL E  40      98.210  91.750  70.840  1.00  0.00           H
ATOM   3143 HG23 VAL E  40      98.040  90.200  71.720  1.00  0.00           H
ATOM   3144  C   VAL E  40     101.880  91.460  72.540  1.00  0.00           C
ATOM   3145  O   VAL E  40     102.260  91.260  73.690  1.00  0.00           O
ATOM   3146  N   ILE E  41     102.590  92.190  71.660  1.00  0.00           N
ATOM   3147  HN  ILE E  41     102.280  92.320  70.730  1.00  0.00           H
ATOM   3148  CA  ILE E  41     103.860  92.810  71.980  1.00  0.00           C
ATOM   3149  HA  ILE E  41     104.140  92.600  73.000  1.00  0.00           H
ATOM   3150  CB  ILE E  41     104.970  92.330  71.040  1.00  0.00           C
ATOM   3151  HB  ILE E  41     104.780  92.730  70.010  1.00  0.00           H
ATOM   3152  CG2 ILE E  41     106.320  92.890  71.520  1.00  0.00           C
ATOM   3153 HG21 ILE E  41     107.140  92.480  70.890  1.00  0.00           H
ATOM   3154 HG22 ILE E  41     106.350  94.000  71.440  1.00  0.00           H
ATOM   3155 HG23 ILE E  41     106.520  92.600  72.580  1.00  0.00           H
ATOM   3156  CG1 ILE E  41     105.030  90.790  70.880  1.00  0.00           C
ATOM   3157 HG11 ILE E  41     105.830  90.560  70.140  1.00  0.00           H
ATOM   3158 HG12 ILE E  41     104.080  90.420  70.440  1.00  0.00           H
ATOM   3159  CD  ILE E  41     105.320  90.000  72.160  1.00  0.00           C
ATOM   3160  HD1 ILE E  41     105.400  88.910  71.940  1.00  0.00           H
ATOM   3161  HD2 ILE E  41     106.280  90.320  72.620  1.00  0.00           H
ATOM   3162  HD3 ILE E  41     104.510  90.140  72.910  1.00  0.00           H
ATOM   3163  C   ILE E  41     103.670  94.310  71.830  1.00  0.00           C
ATOM   3164  O   ILE E  41     103.340  94.800  70.750  1.00  0.00           O
ATOM   3165  N   ALA E  42     103.840  95.100  72.920  1.00  0.00           N
ATOM   3166  HN  ALA E  42     104.030  94.690  73.820  1.00  0.00           H
ATOM   3167  CA  ALA E  42     103.690  96.540  72.850  1.00  0.00           C
ATOM   3168  HA  ALA E  42     103.770  96.870  71.830  1.00  0.00           H
ATOM   3169  CB  ALA E  42     102.290  96.950  73.370  1.00  0.00           C
ATOM   3170  HB1 ALA E  42     101.510  96.440  72.760  1.00  0.00           H
ATOM   3171  HB2 ALA E  42     102.160  96.640  74.430  1.00  0.00           H
ATOM   3172  HB3 ALA E  42     102.140  98.050  73.290  1.00  0.00           H
ATOM   3173  C   ALA E  42     104.770  97.290  73.620  1.00  0.00           C
ATOM   3174  O   ALA E  42     104.940  97.160  74.830  1.00  0.00           O
ATOM   3175  N   NME E  43     105.550  98.140  72.910  1.00  0.00           N
ATOM   3176  HN  NME E  43     105.360  98.280  71.950  1.00  0.00           H
ATOM   3177  CH3 NME E  43     106.630  98.920  73.480  1.00  0.00           C
ATOM   3178 HH31 NME E  43     106.890  98.600  74.520  1.00  0.00           H
ATOM   3179 HH32 NME E  43     107.540  98.810  72.860  1.00  0.00           H
ATOM   3180 HH33 NME E  43     106.350 100.000  73.510  1.00  0.00           H
ATOM   3181  CH3 ACE F   0     134.940 108.990  86.010  1.00  0.00           C
ATOM   3182 HH31 ACE F   0     134.620 109.020  87.080  1.00  0.00           H
ATOM   3183 HH32 ACE F   0     136.050 108.890  85.980  1.00  0.00           H
ATOM   3184 HH33 ACE F   0     134.670 109.940  85.500  1.00  0.00           H
ATOM   3185  C   ACE F   0     134.340 107.840  85.300  1.00  0.00           C
ATOM   3186  O   ACE F   0     134.410 107.780  84.080  1.00  0.00           O
ATOM   3187  N   ASP F   1     133.760 106.910  86.060  1.00  0.00           N
ATOM   3188  HN  ASP F   1     133.630 107.050  87.040  1.00  0.00           H
ATOM   3189  CA  ASP F   1     133.380 105.610  85.540  1.00  0.00           C
ATOM   3190  HA  ASP F   1     133.610 105.580  84.480  1.00  0.00           H
ATOM   3191  CB  ASP F   1     134.210 104.530  86.270  1.00  0.00           C
ATOM   3192  HB1 ASP F   1     133.830 104.340  87.300  1.00  0.00           H
ATOM   3193  HB2 ASP F   1     135.270 104.860  86.360  1.00  0.00           H
ATOM   3194  CG  ASP F   1     134.230 103.230  85.500  1.00  0.00           C
ATOM   3195  OD1 ASP F   1     133.910 103.240  84.280  1.00  0.00           O
ATOM   3196  OD2 ASP F   1     134.690 102.220  86.100  1.00  0.00           O
ATOM   3197  C   ASP F   1     131.890 105.320  85.670  1.00  0.00           C
ATOM   3198  O   ASP F   1     131.230 105.720  86.630  1.00  0.00           O
ATOM   3199  N   ALA F   2     131.330 104.590  84.680  1.00  0.00           N
ATOM   3200  HN  ALA F   2     131.940 104.140  84.030  1.00  0.00           H
ATOM   3201  CA  ALA F   2     129.920 104.250  84.650  1.00  0.00           C
ATOM   3202  HA  ALA F   2     129.550 104.170  85.670  1.00  0.00           H
ATOM   3203  CB  ALA F   2     129.110 105.310  83.890  1.00  0.00           C
ATOM   3204  HB1 ALA F   2     129.320 106.310  84.320  1.00  0.00           H
ATOM   3205  HB2 ALA F   2     129.410 105.340  82.820  1.00  0.00           H
ATOM   3206  HB3 ALA F   2     128.020 105.110  83.950  1.00  0.00           H
ATOM   3207  C   ALA F   2     129.680 102.910  83.980  1.00  0.00           C
ATOM   3208  O   ALA F   2     130.100 102.700  82.840  1.00  0.00           O
ATOM   3209  N   GLU F   3     128.930 102.010  84.640  1.00  0.00           N
ATOM   3210  HN  GLU F   3     128.610 102.200  85.560  1.00  0.00           H
ATOM   3211  CA  GLU F   3     128.470 100.760  84.080  1.00  0.00           C
ATOM   3212  HA  GLU F   3     128.750 100.700  83.040  1.00  0.00           H
ATOM   3213  CB  GLU F   3     129.070  99.510  84.780  1.00  0.00           C
ATOM   3214  HB1 GLU F   3     128.930  99.580  85.880  1.00  0.00           H
ATOM   3215  HB2 GLU F   3     130.170  99.510  84.600  1.00  0.00           H
ATOM   3216  CG  GLU F   3     128.460  98.170  84.280  1.00  0.00           C
ATOM   3217  HG1 GLU F   3     128.510  98.140  83.170  1.00  0.00           H
ATOM   3218  HG2 GLU F   3     127.400  98.070  84.600  1.00  0.00           H
ATOM   3219  CD  GLU F   3     129.190  96.940  84.810  1.00  0.00           C
ATOM   3220  OE1 GLU F   3     130.090  96.440  84.090  1.00  0.00           O
ATOM   3221  OE2 GLU F   3     128.800  96.460  85.890  1.00  0.00           O
ATOM   3222  C   GLU F   3     126.960 100.690  84.130  1.00  0.00           C
ATOM   3223  O   GLU F   3     126.330 101.130  85.100  1.00  0.00           O
ATOM   3224  N   PHE F   4     126.330 100.150  83.070  1.00  0.00           N
ATOM   3225  HN  PHE F   4     126.860  99.900  82.260  1.00  0.00           H
ATOM   3226  CA  PHE F   4     124.900  99.940  83.000  1.00  0.00           C
ATOM   3227  HA  PHE F   4     124.480  99.980  83.990  1.00  0.00           H
ATOM   3228  CB  PHE F   4     124.220 101.000  82.090  1.00  0.00           C
ATOM   3229  HB1 PHE F   4     123.140 100.800  81.990  1.00  0.00           H
ATOM   3230  HB2 PHE F   4     124.680 100.990  81.080  1.00  0.00           H
ATOM   3231  CG  PHE F   4     124.370 102.390  82.670  1.00  0.00           C
ATOM   3232  CD1 PHE F   4     125.260 103.320  82.120  1.00  0.00           C
ATOM   3233  HD1 PHE F   4     125.900 103.020  81.300  1.00  0.00           H
ATOM   3234  CE1 PHE F   4     125.310 104.640  82.580  1.00  0.00           C
ATOM   3235  HE1 PHE F   4     125.970 105.350  82.100  1.00  0.00           H
ATOM   3236  CZ  PHE F   4     124.450 105.040  83.610  1.00  0.00           C
ATOM   3237  HZ  PHE F   4     124.430 106.070  83.950  1.00  0.00           H
ATOM   3238  CD2 PHE F   4     123.540 102.800  83.730  1.00  0.00           C
ATOM   3239  HD2 PHE F   4     122.860 102.100  84.180  1.00  0.00           H
ATOM   3240  CE2 PHE F   4     123.580 104.120  84.200  1.00  0.00           C
ATOM   3241  HE2 PHE F   4     122.920 104.430  85.000  1.00  0.00           H
ATOM   3242  C   PHE F   4     124.600  98.550  82.470  1.00  0.00           C
ATOM   3243  O   PHE F   4     124.080  98.380  81.360  1.00  0.00           O
ATOM   3244  N   ARG F   5     124.930  97.470  83.230  1.00  0.00           N
ATOM   3245  HN  ARG F   5     125.370  97.560  84.120  1.00  0.00           H
ATOM   3246  CA  ARG F   5     124.620  96.120  82.800  1.00  0.00           C
ATOM   3247  HA  ARG F   5     124.650  96.070  81.720  1.00  0.00           H
ATOM   3248  CB  ARG F   5     125.650  95.080  83.320  1.00  0.00           C
ATOM   3249  HB1 ARG F   5     125.570  94.990  84.420  1.00  0.00           H
ATOM   3250  HB2 ARG F   5     126.680  95.450  83.110  1.00  0.00           H
ATOM   3251  CG  ARG F   5     125.510  93.660  82.730  1.00  0.00           C
ATOM   3252  HG1 ARG F   5     125.730  93.730  81.640  1.00  0.00           H
ATOM   3253  HG2 ARG F   5     124.460  93.310  82.860  1.00  0.00           H
ATOM   3254  CD  ARG F   5     126.460  92.620  83.360  1.00  0.00           C
ATOM   3255  HD1 ARG F   5     126.250  92.530  84.450  1.00  0.00           H
ATOM   3256  HD2 ARG F   5     127.520  92.900  83.190  1.00  0.00           H
ATOM   3257  NE  ARG F   5     126.170  91.310  82.680  1.00  0.00           N
ATOM   3258  HE  ARG F   5     125.390  91.280  82.050  1.00  0.00           H
ATOM   3259  CZ  ARG F   5     126.640  90.140  83.080  1.00  0.00           C
ATOM   3260  NH1 ARG F   5     127.560  89.990  84.000  1.00  0.00           N
ATOM   3261 HH11 ARG F   5     127.960  90.800  84.470  1.00  0.00           H
ATOM   3262 HH12 ARG F   5     127.860  89.090  84.250  1.00  0.00           H
ATOM   3263  NH2 ARG F   5     126.170  89.050  82.520  1.00  0.00           N
ATOM   3264 HH21 ARG F   5     125.270  89.080  82.060  1.00  0.00           H
ATOM   3265 HH22 ARG F   5     126.390  88.140  82.870  1.00  0.00           H
ATOM   3266  C   ARG F   5     123.210  95.740  83.250  1.00  0.00           C
ATOM   3267  O   ARG F   5     122.910  95.590  84.430  1.00  0.00           O
ATOM   3268  N   HIS F   6     122.290  95.580  82.280  1.00  0.00           N
ATOM   3269  HN  HIS F   6     122.490  95.820  81.330  1.00  0.00           H
ATOM   3270  CA  HIS F   6     121.030  94.910  82.490  1.00  0.00           C
ATOM   3271  HA  HIS F   6     120.850  94.710  83.540  1.00  0.00           H
ATOM   3272  CB  HIS F   6     119.800  95.630  81.880  1.00  0.00           C
ATOM   3273  HB1 HIS F   6     118.900  94.970  81.910  1.00  0.00           H
ATOM   3274  HB2 HIS F   6     120.000  95.850  80.810  1.00  0.00           H
ATOM   3275  ND1 HIS F   6     118.580  96.880  83.640  1.00  0.00           N
ATOM   3276  CG  HIS F   6     119.370  96.920  82.510  1.00  0.00           C
ATOM   3277  CE1 HIS F   6     118.000  98.060  83.700  1.00  0.00           C
ATOM   3278  HE1 HIS F   6     117.270  98.360  84.450  1.00  0.00           H
ATOM   3279  NE2 HIS F   6     118.390  98.870  82.680  1.00  0.00           N
ATOM   3280  HE2 HIS F   6     117.980  99.750  82.430  1.00  0.00           H
ATOM   3281  CD2 HIS F   6     119.270  98.140  81.910  1.00  0.00           C
ATOM   3282  HD2 HIS F   6     119.680  98.480  80.970  1.00  0.00           H
ATOM   3283  C   HIS F   6     121.120  93.590  81.760  1.00  0.00           C
ATOM   3284  O   HIS F   6     121.720  93.500  80.690  1.00  0.00           O
ATOM   3285  N   ASP F   7     120.480  92.540  82.290  1.00  0.00           N
ATOM   3286  HN  ASP F   7     120.130  92.520  83.230  1.00  0.00           H
ATOM   3287  CA  ASP F   7     120.080  91.420  81.470  1.00  0.00           C
ATOM   3288  HA  ASP F   7     119.980  91.770  80.450  1.00  0.00           H
ATOM   3289  CB  ASP F   7     121.120  90.270  81.500  1.00  0.00           C
ATOM   3290  HB1 ASP F   7     121.060  89.710  82.460  1.00  0.00           H
ATOM   3291  HB2 ASP F   7     122.130  90.720  81.430  1.00  0.00           H
ATOM   3292  CG  ASP F   7     120.980  89.310  80.330  1.00  0.00           C
ATOM   3293  OD1 ASP F   7     119.970  89.360  79.580  1.00  0.00           O
ATOM   3294  OD2 ASP F   7     121.880  88.440  80.190  1.00  0.00           O
ATOM   3295  C   ASP F   7     118.690  91.050  81.940  1.00  0.00           C
ATOM   3296  O   ASP F   7     118.240  91.400  83.040  1.00  0.00           O
ATOM   3297  N   SER F   8     117.920  90.420  81.060  1.00  0.00           N
ATOM   3298  HN  SER F   8     118.360  90.030  80.240  1.00  0.00           H
ATOM   3299  CA  SER F   8     116.490  90.280  81.230  1.00  0.00           C
ATOM   3300  HA  SER F   8     116.280  90.070  82.270  1.00  0.00           H
ATOM   3301  CB  SER F   8     115.730  91.570  80.790  1.00  0.00           C
ATOM   3302  HB1 SER F   8     116.010  92.380  81.500  1.00  0.00           H
ATOM   3303  HB2 SER F   8     114.640  91.410  80.880  1.00  0.00           H
ATOM   3304  OG  SER F   8     116.060  92.000  79.470  1.00  0.00           O
ATOM   3305  HG1 SER F   8     117.020  92.020  79.420  1.00  0.00           H
ATOM   3306  C   SER F   8     116.020  89.080  80.440  1.00  0.00           C
ATOM   3307  O   SER F   8     116.070  89.070  79.220  1.00  0.00           O
ATOM   3308  N   GLY F   9     115.560  88.030  81.150  1.00  0.00           N
ATOM   3309  HN  GLY F   9     115.590  88.030  82.160  1.00  0.00           H
ATOM   3310  CA  GLY F   9     115.120  86.790  80.530  1.00  0.00           C
ATOM   3311  HA1 GLY F   9     115.250  86.810  79.460  1.00  0.00           H
ATOM   3312  HA2 GLY F   9     115.680  85.990  81.000  1.00  0.00           H
ATOM   3313  C   GLY F   9     113.670  86.530  80.820  1.00  0.00           C
ATOM   3314  O   GLY F   9     113.310  86.200  81.940  1.00  0.00           O
ATOM   3315  N   TYR F  10     112.800  86.640  79.800  1.00  0.00           N
ATOM   3316  HN  TYR F  10     113.120  87.010  78.920  1.00  0.00           H
ATOM   3317  CA  TYR F  10     111.410  86.240  79.920  1.00  0.00           C
ATOM   3318  HA  TYR F  10     111.230  85.790  80.880  1.00  0.00           H
ATOM   3319  CB  TYR F  10     110.400  87.410  79.720  1.00  0.00           C
ATOM   3320  HB1 TYR F  10     109.360  87.050  79.860  1.00  0.00           H
ATOM   3321  HB2 TYR F  10     110.490  87.850  78.700  1.00  0.00           H
ATOM   3322  CG  TYR F  10     110.660  88.500  80.720  1.00  0.00           C
ATOM   3323  CD1 TYR F  10     110.030  88.500  81.970  1.00  0.00           C
ATOM   3324  HD1 TYR F  10     109.340  87.700  82.220  1.00  0.00           H
ATOM   3325  CE1 TYR F  10     110.320  89.490  82.920  1.00  0.00           C
ATOM   3326  HE1 TYR F  10     109.860  89.440  83.900  1.00  0.00           H
ATOM   3327  CZ  TYR F  10     111.250  90.490  82.620  1.00  0.00           C
ATOM   3328  OH  TYR F  10     111.640  91.420  83.610  1.00  0.00           O
ATOM   3329  HH  TYR F  10     112.570  91.650  83.420  1.00  0.00           H
ATOM   3330  CD2 TYR F  10     111.530  89.560  80.400  1.00  0.00           C
ATOM   3331  HD2 TYR F  10     112.000  89.590  79.430  1.00  0.00           H
ATOM   3332  CE2 TYR F  10     111.830  90.550  81.350  1.00  0.00           C
ATOM   3333  HE2 TYR F  10     112.510  91.340  81.100  1.00  0.00           H
ATOM   3334  C   TYR F  10     111.120  85.180  78.870  1.00  0.00           C
ATOM   3335  O   TYR F  10     111.070  85.470  77.670  1.00  0.00           O
ATOM   3336  N   GLU F  11     110.870  83.920  79.300  1.00  0.00           N
ATOM   3337  HN  GLU F  11     110.960  83.680  80.270  1.00  0.00           H
ATOM   3338  CA  GLU F  11     110.360  82.900  78.410  1.00  0.00           C
ATOM   3339  HA  GLU F  11     110.180  83.330  77.430  1.00  0.00           H
ATOM   3340  CB  GLU F  11     111.290  81.680  78.190  1.00  0.00           C
ATOM   3341  HB1 GLU F  11     111.280  81.010  79.080  1.00  0.00           H
ATOM   3342  HB2 GLU F  11     112.330  82.050  78.070  1.00  0.00           H
ATOM   3343  CG  GLU F  11     110.890  80.910  76.900  1.00  0.00           C
ATOM   3344  HG1 GLU F  11     110.980  81.600  76.040  1.00  0.00           H
ATOM   3345  HG2 GLU F  11     109.840  80.570  76.960  1.00  0.00           H
ATOM   3346  CD  GLU F  11     111.750  79.700  76.570  1.00  0.00           C
ATOM   3347  OE1 GLU F  11     111.170  78.670  76.140  1.00  0.00           O
ATOM   3348  OE2 GLU F  11     113.000  79.800  76.620  1.00  0.00           O
ATOM   3349  C   GLU F  11     109.010  82.450  78.940  1.00  0.00           C
ATOM   3350  O   GLU F  11     108.840  82.090  80.100  1.00  0.00           O
ATOM   3351  N   VAL F  12     107.990  82.510  78.060  1.00  0.00           N
ATOM   3352  HN  VAL F  12     108.150  82.800  77.120  1.00  0.00           H
ATOM   3353  CA  VAL F  12     106.630  82.160  78.390  1.00  0.00           C
ATOM   3354  HA  VAL F  12     106.570  81.750  79.390  1.00  0.00           H
ATOM   3355  CB  VAL F  12     105.690  83.360  78.270  1.00  0.00           C
ATOM   3356  HB  VAL F  12     105.680  83.730  77.220  1.00  0.00           H
ATOM   3357  CG1 VAL F  12     104.270  82.950  78.670  1.00  0.00           C
ATOM   3358 HG11 VAL F  12     103.600  83.850  78.660  1.00  0.00           H
ATOM   3359 HG12 VAL F  12     103.840  82.200  77.980  1.00  0.00           H
ATOM   3360 HG13 VAL F  12     104.260  82.530  79.700  1.00  0.00           H
ATOM   3361  CG2 VAL F  12     106.190  84.500  79.170  1.00  0.00           C
ATOM   3362 HG21 VAL F  12     105.480  85.350  79.160  1.00  0.00           H
ATOM   3363 HG22 VAL F  12     106.300  84.150  80.220  1.00  0.00           H
ATOM   3364 HG23 VAL F  12     107.180  84.890  78.840  1.00  0.00           H
ATOM   3365  C   VAL F  12     106.250  81.070  77.400  1.00  0.00           C
ATOM   3366  O   VAL F  12     106.140  81.330  76.200  1.00  0.00           O
ATOM   3367  N   HIS F  13     106.070  79.820  77.870  1.00  0.00           N
ATOM   3368  HN  HIS F  13     106.150  79.600  78.840  1.00  0.00           H
ATOM   3369  CA  HIS F  13     105.930  78.700  76.950  1.00  0.00           C
ATOM   3370  HA  HIS F  13     105.520  79.060  76.010  1.00  0.00           H
ATOM   3371  CB  HIS F  13     107.300  78.050  76.610  1.00  0.00           C
ATOM   3372  HB1 HIS F  13     107.960  78.830  76.180  1.00  0.00           H
ATOM   3373  HB2 HIS F  13     107.180  77.260  75.850  1.00  0.00           H
ATOM   3374  ND1 HIS F  13     107.950  76.110  78.040  1.00  0.00           N
ATOM   3375  CG  HIS F  13     108.030  77.470  77.780  1.00  0.00           C
ATOM   3376  CE1 HIS F  13     108.830  75.890  79.000  1.00  0.00           C
ATOM   3377  HE1 HIS F  13     109.050  74.930  79.470  1.00  0.00           H
ATOM   3378  NE2 HIS F  13     109.480  77.030  79.350  1.00  0.00           N
ATOM   3379  HE2 HIS F  13     110.310  77.090  79.940  1.00  0.00           H
ATOM   3380  CD2 HIS F  13     108.980  78.040  78.570  1.00  0.00           C
ATOM   3381  HD2 HIS F  13     109.340  79.050  78.600  1.00  0.00           H
ATOM   3382  C   HIS F  13     104.970  77.620  77.420  1.00  0.00           C
ATOM   3383  O   HIS F  13     104.740  77.400  78.610  1.00  0.00           O
ATOM   3384  N   HIS F  14     104.320  76.950  76.440  1.00  0.00           N
ATOM   3385  HN  HIS F  14     104.500  77.190  75.490  1.00  0.00           H
ATOM   3386  CA  HIS F  14     103.580  75.720  76.650  1.00  0.00           C
ATOM   3387  HA  HIS F  14     103.200  75.460  75.680  1.00  0.00           H
ATOM   3388  CB  HIS F  14     104.510  74.540  77.030  1.00  0.00           C
ATOM   3389  HB1 HIS F  14     103.950  73.720  77.520  1.00  0.00           H
ATOM   3390  HB2 HIS F  14     105.290  74.890  77.750  1.00  0.00           H
ATOM   3391  ND1 HIS F  14     106.220  74.580  75.170  1.00  0.00           N
ATOM   3392  CG  HIS F  14     105.210  73.920  75.840  1.00  0.00           C
ATOM   3393  CE1 HIS F  14     106.690  73.700  74.300  1.00  0.00           C
ATOM   3394  HE1 HIS F  14     107.540  73.850  73.620  1.00  0.00           H
ATOM   3395  NE2 HIS F  14     106.020  72.520  74.370  1.00  0.00           N
ATOM   3396  HE2 HIS F  14     106.220  71.720  73.800  1.00  0.00           H
ATOM   3397  CD2 HIS F  14     105.070  72.660  75.360  1.00  0.00           C
ATOM   3398  HD2 HIS F  14     104.390  71.880  75.650  1.00  0.00           H
ATOM   3399  C   HIS F  14     102.300  75.830  77.490  1.00  0.00           C
ATOM   3400  O   HIS F  14     101.770  74.840  78.000  1.00  0.00           O
ATOM   3401  N   GLN F  15     101.720  77.040  77.610  1.00  0.00           N
ATOM   3402  HN  GLN F  15     102.220  77.850  77.290  1.00  0.00           H
ATOM   3403  CA  GLN F  15     100.400  77.280  78.180  1.00  0.00           C
ATOM   3404  HA  GLN F  15     100.420  76.870  79.180  1.00  0.00           H
ATOM   3405  CB  GLN F  15     100.070  78.790  78.280  1.00  0.00           C
ATOM   3406  HB1 GLN F  15      98.990  78.920  78.550  1.00  0.00           H
ATOM   3407  HB2 GLN F  15     100.210  79.260  77.280  1.00  0.00           H
ATOM   3408  CG  GLN F  15     100.850  79.590  79.350  1.00  0.00           C
ATOM   3409  HG1 GLN F  15     100.730  79.110  80.340  1.00  0.00           H
ATOM   3410  HG2 GLN F  15     100.430  80.620  79.420  1.00  0.00           H
ATOM   3411  CD  GLN F  15     102.340  79.740  79.020  1.00  0.00           C
ATOM   3412  OE1 GLN F  15     102.710  79.880  77.850  1.00  0.00           O
ATOM   3413  NE2 GLN F  15     103.190  79.700  80.070  1.00  0.00           N
ATOM   3414 HE21 GLN F  15     102.850  79.520  80.990  1.00  0.00           H
ATOM   3415 HE22 GLN F  15     104.170  79.750  79.900  1.00  0.00           H
ATOM   3416  C   GLN F  15      99.260  76.580  77.430  1.00  0.00           C
ATOM   3417  O   GLN F  15      99.180  76.600  76.200  1.00  0.00           O
ATOM   3418  N   LYS F  16      98.320  75.950  78.180  1.00  0.00           N
ATOM   3419  HN  LYS F  16      98.420  75.900  79.180  1.00  0.00           H
ATOM   3420  CA  LYS F  16      97.260  75.160  77.570  1.00  0.00           C
ATOM   3421  HA  LYS F  16      97.240  75.330  76.510  1.00  0.00           H
ATOM   3422  CB  LYS F  16      97.550  73.650  77.790  1.00  0.00           C
ATOM   3423  HB1 LYS F  16      97.500  73.410  78.870  1.00  0.00           H
ATOM   3424  HB2 LYS F  16      98.600  73.480  77.470  1.00  0.00           H
ATOM   3425  CG  LYS F  16      96.650  72.700  76.980  1.00  0.00           C
ATOM   3426  HG1 LYS F  16      96.810  72.900  75.900  1.00  0.00           H
ATOM   3427  HG2 LYS F  16      95.580  72.910  77.200  1.00  0.00           H
ATOM   3428  CD  LYS F  16      96.930  71.210  77.270  1.00  0.00           C
ATOM   3429  HD1 LYS F  16      97.990  71.000  77.020  1.00  0.00           H
ATOM   3430  HD2 LYS F  16      96.790  71.030  78.360  1.00  0.00           H
ATOM   3431  CE  LYS F  16      96.000  70.280  76.470  1.00  0.00           C
ATOM   3432  HE1 LYS F  16      96.050  70.530  75.390  1.00  0.00           H
ATOM   3433  HE2 LYS F  16      94.950  70.420  76.820  1.00  0.00           H
ATOM   3434  NZ  LYS F  16      96.340  68.850  76.620  1.00  0.00           N
ATOM   3435  HZ1 LYS F  16      95.470  68.300  76.380  1.00  0.00           H
ATOM   3436  HZ2 LYS F  16      97.060  68.600  75.910  1.00  0.00           H
ATOM   3437  HZ3 LYS F  16      96.670  68.590  77.580  1.00  0.00           H
ATOM   3438  C   LYS F  16      95.880  75.510  78.120  1.00  0.00           C
ATOM   3439  O   LYS F  16      95.580  75.310  79.300  1.00  0.00           O
ATOM   3440  N   LEU F  17      94.960  76.010  77.270  1.00  0.00           N
ATOM   3441  HN  LEU F  17      95.220  76.260  76.330  1.00  0.00           H
ATOM   3442  CA  LEU F  17      93.580  76.260  77.640  1.00  0.00           C
ATOM   3443  HA  LEU F  17      93.420  75.970  78.670  1.00  0.00           H
ATOM   3444  CB  LEU F  17      93.210  77.770  77.530  1.00  0.00           C
ATOM   3445  HB1 LEU F  17      93.270  78.120  76.480  1.00  0.00           H
ATOM   3446  HB2 LEU F  17      94.010  78.310  78.100  1.00  0.00           H
ATOM   3447  CG  LEU F  17      91.850  78.170  78.150  1.00  0.00           C
ATOM   3448  HG  LEU F  17      91.640  77.500  79.010  1.00  0.00           H
ATOM   3449  CD1 LEU F  17      91.920  79.610  78.700  1.00  0.00           C
ATOM   3450 HD11 LEU F  17      90.950  79.900  79.160  1.00  0.00           H
ATOM   3451 HD12 LEU F  17      92.720  79.710  79.470  1.00  0.00           H
ATOM   3452 HD13 LEU F  17      92.140  80.320  77.870  1.00  0.00           H
ATOM   3453  CD2 LEU F  17      90.680  78.080  77.160  1.00  0.00           C
ATOM   3454 HD21 LEU F  17      89.740  78.410  77.640  1.00  0.00           H
ATOM   3455 HD22 LEU F  17      90.860  78.730  76.290  1.00  0.00           H
ATOM   3456 HD23 LEU F  17      90.520  77.040  76.800  1.00  0.00           H
ATOM   3457  C   LEU F  17      92.650  75.410  76.790  1.00  0.00           C
ATOM   3458  O   LEU F  17      92.750  75.370  75.560  1.00  0.00           O
ATOM   3459  N   VAL F  18      91.730  74.650  77.420  1.00  0.00           N
ATOM   3460  HN  VAL F  18      91.640  74.680  78.420  1.00  0.00           H
ATOM   3461  CA  VAL F  18      90.820  73.750  76.730  1.00  0.00           C
ATOM   3462  HA  VAL F  18      90.800  73.990  75.680  1.00  0.00           H
ATOM   3463  CB  VAL F  18      91.200  72.280  76.870  1.00  0.00           C
ATOM   3464  HB  VAL F  18      91.160  71.980  77.950  1.00  0.00           H
ATOM   3465  CG1 VAL F  18      90.240  71.370  76.070  1.00  0.00           C
ATOM   3466 HG11 VAL F  18      90.600  70.320  76.140  1.00  0.00           H
ATOM   3467 HG12 VAL F  18      89.210  71.390  76.470  1.00  0.00           H
ATOM   3468 HG13 VAL F  18      90.230  71.660  75.000  1.00  0.00           H
ATOM   3469  CG2 VAL F  18      92.620  72.050  76.350  1.00  0.00           C
ATOM   3470 HG21 VAL F  18      92.860  70.960  76.400  1.00  0.00           H
ATOM   3471 HG22 VAL F  18      92.710  72.370  75.290  1.00  0.00           H
ATOM   3472 HG23 VAL F  18      93.370  72.600  76.950  1.00  0.00           H
ATOM   3473  C   VAL F  18      89.410  73.990  77.250  1.00  0.00           C
ATOM   3474  O   VAL F  18      89.170  74.140  78.450  1.00  0.00           O
ATOM   3475  N   PHE F  19      88.410  74.040  76.340  1.00  0.00           N
ATOM   3476  HN  PHE F  19      88.600  73.990  75.370  1.00  0.00           H
ATOM   3477  CA  PHE F  19      87.010  74.150  76.720  1.00  0.00           C
ATOM   3478  HA  PHE F  19      86.950  74.700  77.650  1.00  0.00           H
ATOM   3479  CB  PHE F  19      86.180  74.920  75.670  1.00  0.00           C
ATOM   3480  HB1 PHE F  19      85.090  74.820  75.850  1.00  0.00           H
ATOM   3481  HB2 PHE F  19      86.400  74.560  74.650  1.00  0.00           H
ATOM   3482  CG  PHE F  19      86.530  76.380  75.760  1.00  0.00           C
ATOM   3483  CD1 PHE F  19      87.500  76.970  74.930  1.00  0.00           C
ATOM   3484  HD1 PHE F  19      88.020  76.370  74.200  1.00  0.00           H
ATOM   3485  CE1 PHE F  19      87.810  78.330  75.050  1.00  0.00           C
ATOM   3486  HE1 PHE F  19      88.570  78.780  74.430  1.00  0.00           H
ATOM   3487  CZ  PHE F  19      87.130  79.120  75.980  1.00  0.00           C
ATOM   3488  HZ  PHE F  19      87.350  80.170  76.070  1.00  0.00           H
ATOM   3489  CD2 PHE F  19      85.870  77.190  76.700  1.00  0.00           C
ATOM   3490  HD2 PHE F  19      85.120  76.750  77.350  1.00  0.00           H
ATOM   3491  CE2 PHE F  19      86.160  78.550  76.810  1.00  0.00           C
ATOM   3492  HE2 PHE F  19      85.640  79.150  77.540  1.00  0.00           H
ATOM   3493  C   PHE F  19      86.420  72.780  77.020  1.00  0.00           C
ATOM   3494  O   PHE F  19      86.110  72.490  78.170  1.00  0.00           O
ATOM   3495  N   PHE F  20      86.310  71.890  76.020  1.00  0.00           N
ATOM   3496  HN  PHE F  20      86.560  72.120  75.090  1.00  0.00           H
ATOM   3497  CA  PHE F  20      85.810  70.530  76.230  1.00  0.00           C
ATOM   3498  HA  PHE F  20      85.570  70.370  77.270  1.00  0.00           H
ATOM   3499  CB  PHE F  20      84.560  70.240  75.370  1.00  0.00           C
ATOM   3500  HB1 PHE F  20      84.210  69.190  75.520  1.00  0.00           H
ATOM   3501  HB2 PHE F  20      84.790  70.380  74.300  1.00  0.00           H
ATOM   3502  CG  PHE F  20      83.440  71.170  75.720  1.00  0.00           C
ATOM   3503  CD1 PHE F  20      83.280  72.400  75.040  1.00  0.00           C
ATOM   3504  HD1 PHE F  20      83.970  72.670  74.250  1.00  0.00           H
ATOM   3505  CE1 PHE F  20      82.240  73.270  75.380  1.00  0.00           C
ATOM   3506  HE1 PHE F  20      82.130  74.200  74.850  1.00  0.00           H
ATOM   3507  CZ  PHE F  20      81.330  72.920  76.380  1.00  0.00           C
ATOM   3508  HZ  PHE F  20      80.530  73.590  76.640  1.00  0.00           H
ATOM   3509  CD2 PHE F  20      82.510  70.820  76.700  1.00  0.00           C
ATOM   3510  HD2 PHE F  20      82.610  69.870  77.210  1.00  0.00           H
ATOM   3511  CE2 PHE F  20      81.450  71.690  77.030  1.00  0.00           C
ATOM   3512  HE2 PHE F  20      80.760  71.400  77.800  1.00  0.00           H
ATOM   3513  C   PHE F  20      86.920  69.550  75.880  1.00  0.00           C
ATOM   3514  O   PHE F  20      87.320  69.430  74.720  1.00  0.00           O
ATOM   3515  N   ALA F  21      87.500  68.880  76.890  1.00  0.00           N
ATOM   3516  HN  ALA F  21      87.180  68.970  77.830  1.00  0.00           H
ATOM   3517  CA  ALA F  21      88.640  68.000  76.710  1.00  0.00           C
ATOM   3518  HA  ALA F  21      89.360  68.530  76.090  1.00  0.00           H
ATOM   3519  CB  ALA F  21      89.300  67.740  78.070  1.00  0.00           C
ATOM   3520  HB1 ALA F  21      89.570  68.700  78.560  1.00  0.00           H
ATOM   3521  HB2 ALA F  21      88.600  67.190  78.740  1.00  0.00           H
ATOM   3522  HB3 ALA F  21      90.220  67.130  77.960  1.00  0.00           H
ATOM   3523  C   ALA F  21      88.370  66.700  75.970  1.00  0.00           C
ATOM   3524  O   ALA F  21      89.170  66.310  75.120  1.00  0.00           O
ATOM   3525  N   GLU F  22      87.230  66.040  76.260  1.00  0.00           N
ATOM   3526  HN  GLU F  22      86.600  66.420  76.930  1.00  0.00           H
ATOM   3527  CA  GLU F  22      86.870  64.710  75.780  1.00  0.00           C
ATOM   3528  HA  GLU F  22      87.640  64.360  75.100  1.00  0.00           H
ATOM   3529  CB  GLU F  22      86.770  63.710  76.970  1.00  0.00           C
ATOM   3530  HB1 GLU F  22      86.400  62.710  76.650  1.00  0.00           H
ATOM   3531  HB2 GLU F  22      86.040  64.110  77.700  1.00  0.00           H
ATOM   3532  CG  GLU F  22      88.110  63.440  77.730  1.00  0.00           C
ATOM   3533  HG1 GLU F  22      87.870  62.880  78.660  1.00  0.00           H
ATOM   3534  HG2 GLU F  22      88.600  64.390  78.020  1.00  0.00           H
ATOM   3535  CD  GLU F  22      89.120  62.590  76.970  1.00  0.00           C
ATOM   3536  OE1 GLU F  22      88.960  62.340  75.750  1.00  0.00           O
ATOM   3537  OE2 GLU F  22      90.110  62.160  77.630  1.00  0.00           O
ATOM   3538  C   GLU F  22      85.570  64.750  74.980  1.00  0.00           C
ATOM   3539  O   GLU F  22      85.170  65.790  74.450  1.00  0.00           O
ATOM   3540  N   ASP F  23      84.900  63.590  74.800  1.00  0.00           N
ATOM   3541  HN  ASP F  23      85.250  62.760  75.230  1.00  0.00           H
ATOM   3542  CA  ASP F  23      83.670  63.410  74.050  1.00  0.00           C
ATOM   3543  HA  ASP F  23      83.860  63.900  73.110  1.00  0.00           H
ATOM   3544  CB  ASP F  23      83.400  61.900  73.780  1.00  0.00           C
ATOM   3545  HB1 ASP F  23      82.320  61.700  73.630  1.00  0.00           H
ATOM   3546  HB2 ASP F  23      83.740  61.290  74.650  1.00  0.00           H
ATOM   3547  CG  ASP F  23      84.090  61.420  72.520  1.00  0.00           C
ATOM   3548  OD1 ASP F  23      84.120  62.220  71.540  1.00  0.00           O
ATOM   3549  OD2 ASP F  23      84.480  60.220  72.420  1.00  0.00           O
ATOM   3550  C   ASP F  23      82.410  64.160  74.530  1.00  0.00           C
ATOM   3551  O   ASP F  23      82.110  64.350  75.710  1.00  0.00           O
ATOM   3552  N   VAL F  24      81.590  64.590  73.540  1.00  0.00           N
ATOM   3553  HN  VAL F  24      81.860  64.430  72.600  1.00  0.00           H
ATOM   3554  CA  VAL F  24      80.370  65.360  73.760  1.00  0.00           C
ATOM   3555  HA  VAL F  24      80.120  65.380  74.810  1.00  0.00           H
ATOM   3556  CB  VAL F  24      80.520  66.810  73.260  1.00  0.00           C
ATOM   3557  HB  VAL F  24      80.670  66.820  72.160  1.00  0.00           H
ATOM   3558  CG1 VAL F  24      79.270  67.630  73.630  1.00  0.00           C
ATOM   3559 HG11 VAL F  24      79.410  68.680  73.280  1.00  0.00           H
ATOM   3560 HG12 VAL F  24      78.350  67.240  73.150  1.00  0.00           H
ATOM   3561 HG13 VAL F  24      79.110  67.640  74.720  1.00  0.00           H
ATOM   3562  CG2 VAL F  24      81.750  67.470  73.920  1.00  0.00           C
ATOM   3563 HG21 VAL F  24      81.820  68.540  73.630  1.00  0.00           H
ATOM   3564 HG22 VAL F  24      81.680  67.410  75.030  1.00  0.00           H
ATOM   3565 HG23 VAL F  24      82.700  66.970  73.610  1.00  0.00           H
ATOM   3566  C   VAL F  24      79.250  64.630  73.040  1.00  0.00           C
ATOM   3567  O   VAL F  24      78.650  65.100  72.070  1.00  0.00           O
ATOM   3568  N   GLY F  25      78.970  63.380  73.470  1.00  0.00           N
ATOM   3569  HN  GLY F  25      79.460  63.020  74.280  1.00  0.00           H
ATOM   3570  CA  GLY F  25      78.040  62.470  72.820  1.00  0.00           C
ATOM   3571  HA1 GLY F  25      78.290  62.450  71.760  1.00  0.00           H
ATOM   3572  HA2 GLY F  25      78.180  61.510  73.280  1.00  0.00           H
ATOM   3573  C   GLY F  25      76.570  62.790  72.950  1.00  0.00           C
ATOM   3574  O   GLY F  25      76.030  62.930  74.050  1.00  0.00           O
ATOM   3575  N   SER F  26      75.870  62.840  71.800  1.00  0.00           N
ATOM   3576  HN  SER F  26      76.370  62.810  70.940  1.00  0.00           H
ATOM   3577  CA  SER F  26      74.410  62.730  71.730  1.00  0.00           C
ATOM   3578  HA  SER F  26      74.180  62.600  70.680  1.00  0.00           H
ATOM   3579  CB  SER F  26      73.800  61.500  72.470  1.00  0.00           C
ATOM   3580  HB1 SER F  26      72.730  61.380  72.180  1.00  0.00           H
ATOM   3581  HB2 SER F  26      73.850  61.650  73.570  1.00  0.00           H
ATOM   3582  OG  SER F  26      74.490  60.280  72.150  1.00  0.00           O
ATOM   3583  HG1 SER F  26      74.960  60.040  72.990  1.00  0.00           H
ATOM   3584  C   SER F  26      73.670  63.980  72.160  1.00  0.00           C
ATOM   3585  O   SER F  26      72.580  63.920  72.730  1.00  0.00           O
ATOM   3586  N   ASN F  27      74.260  65.180  71.940  1.00  0.00           N
ATOM   3587  HN  ASN F  27      75.150  65.200  71.500  1.00  0.00           H
ATOM   3588  CA  ASN F  27      73.680  66.450  72.340  1.00  0.00           C
ATOM   3589  HA  ASN F  27      73.440  66.370  73.390  1.00  0.00           H
ATOM   3590  CB  ASN F  27      74.720  67.590  72.170  1.00  0.00           C
ATOM   3591  HB1 ASN F  27      75.090  67.590  71.120  1.00  0.00           H
ATOM   3592  HB2 ASN F  27      75.580  67.400  72.840  1.00  0.00           H
ATOM   3593  CG  ASN F  27      74.130  68.950  72.520  1.00  0.00           C
ATOM   3594  OD1 ASN F  27      73.660  69.160  73.640  1.00  0.00           O
ATOM   3595  ND2 ASN F  27      74.080  69.880  71.540  1.00  0.00           N
ATOM   3596 HD21 ASN F  27      74.500  69.720  70.650  1.00  0.00           H
ATOM   3597 HD22 ASN F  27      73.580  70.730  71.710  1.00  0.00           H
ATOM   3598  C   ASN F  27      72.350  66.810  71.640  1.00  0.00           C
ATOM   3599  O   ASN F  27      72.250  66.810  70.410  1.00  0.00           O
ATOM   3600  N   LYS F  28      71.330  67.210  72.420  1.00  0.00           N
ATOM   3601  HN  LYS F  28      71.400  67.140  73.420  1.00  0.00           H
ATOM   3602  CA  LYS F  28      70.120  67.810  71.890  1.00  0.00           C
ATOM   3603  HA  LYS F  28      70.150  67.840  70.810  1.00  0.00           H
ATOM   3604  CB  LYS F  28      68.880  66.980  72.310  1.00  0.00           C
ATOM   3605  HB1 LYS F  28      67.960  67.480  71.920  1.00  0.00           H
ATOM   3606  HB2 LYS F  28      68.810  66.920  73.410  1.00  0.00           H
ATOM   3607  CG  LYS F  28      68.890  65.570  71.720  1.00  0.00           C
ATOM   3608  HG1 LYS F  28      69.740  64.990  72.150  1.00  0.00           H
ATOM   3609  HG2 LYS F  28      69.070  65.640  70.620  1.00  0.00           H
ATOM   3610  CD  LYS F  28      67.580  64.810  71.960  1.00  0.00           C
ATOM   3611  HD1 LYS F  28      67.360  64.830  73.050  1.00  0.00           H
ATOM   3612  HD2 LYS F  28      66.760  65.340  71.430  1.00  0.00           H
ATOM   3613  CE  LYS F  28      67.660  63.360  71.480  1.00  0.00           C
ATOM   3614  HE1 LYS F  28      68.500  62.850  71.990  1.00  0.00           H
ATOM   3615  HE2 LYS F  28      67.820  63.310  70.380  1.00  0.00           H
ATOM   3616  NZ  LYS F  28      66.420  62.620  71.800  1.00  0.00           N
ATOM   3617  HZ1 LYS F  28      66.670  61.610  71.970  1.00  0.00           H
ATOM   3618  HZ2 LYS F  28      65.980  63.000  72.670  1.00  0.00           H
ATOM   3619  HZ3 LYS F  28      65.720  62.670  71.030  1.00  0.00           H
ATOM   3620  C   LYS F  28      69.930  69.250  72.350  1.00  0.00           C
ATOM   3621  O   LYS F  28      68.980  69.910  71.930  1.00  0.00           O
ATOM   3622  N   GLY F  29      70.820  69.790  73.200  1.00  0.00           N
ATOM   3623  HN  GLY F  29      71.610  69.250  73.490  1.00  0.00           H
ATOM   3624  CA  GLY F  29      70.770  71.170  73.690  1.00  0.00           C
ATOM   3625  HA1 GLY F  29      69.810  71.610  73.480  1.00  0.00           H
ATOM   3626  HA2 GLY F  29      70.990  71.130  74.740  1.00  0.00           H
ATOM   3627  C   GLY F  29      71.810  72.050  73.030  1.00  0.00           C
ATOM   3628  O   GLY F  29      72.070  71.960  71.830  1.00  0.00           O
ATOM   3629  N   ALA F  30      72.450  72.930  73.810  1.00  0.00           N
ATOM   3630  HN  ALA F  30      72.210  73.010  74.780  1.00  0.00           H
ATOM   3631  CA  ALA F  30      73.480  73.830  73.330  1.00  0.00           C
ATOM   3632  HA  ALA F  30      73.630  73.700  72.260  1.00  0.00           H
ATOM   3633  CB  ALA F  30      73.050  75.290  73.580  1.00  0.00           C
ATOM   3634  HB1 ALA F  30      72.090  75.500  73.070  1.00  0.00           H
ATOM   3635  HB2 ALA F  30      72.910  75.480  74.670  1.00  0.00           H
ATOM   3636  HB3 ALA F  30      73.810  76.010  73.200  1.00  0.00           H
ATOM   3637  C   ALA F  30      74.820  73.570  74.010  1.00  0.00           C
ATOM   3638  O   ALA F  30      74.910  73.530  75.240  1.00  0.00           O
ATOM   3639  N   ILE F  31      75.900  73.370  73.210  1.00  0.00           N
ATOM   3640  HN  ILE F  31      75.800  73.350  72.220  1.00  0.00           H
ATOM   3641  CA  ILE F  31      77.260  73.190  73.710  1.00  0.00           C
ATOM   3642  HA  ILE F  31      77.280  73.270  74.780  1.00  0.00           H
ATOM   3643  CB  ILE F  31      77.870  71.840  73.300  1.00  0.00           C
ATOM   3644  HB  ILE F  31      77.970  71.810  72.180  1.00  0.00           H
ATOM   3645  CG2 ILE F  31      79.280  71.690  73.910  1.00  0.00           C
ATOM   3646 HG21 ILE F  31      79.710  70.700  73.680  1.00  0.00           H
ATOM   3647 HG22 ILE F  31      79.980  72.450  73.520  1.00  0.00           H
ATOM   3648 HG23 ILE F  31      79.230  71.790  75.020  1.00  0.00           H
ATOM   3649  CG1 ILE F  31      76.950  70.640  73.670  1.00  0.00           C
ATOM   3650 HG11 ILE F  31      77.390  69.720  73.220  1.00  0.00           H
ATOM   3651 HG12 ILE F  31      75.970  70.790  73.190  1.00  0.00           H
ATOM   3652  CD  ILE F  31      76.750  70.400  75.160  1.00  0.00           C
ATOM   3653  HD1 ILE F  31      76.120  69.500  75.330  1.00  0.00           H
ATOM   3654  HD2 ILE F  31      77.720  70.240  75.680  1.00  0.00           H
ATOM   3655  HD3 ILE F  31      76.240  71.270  75.620  1.00  0.00           H
ATOM   3656  C   ILE F  31      78.150  74.290  73.130  1.00  0.00           C
ATOM   3657  O   ILE F  31      78.450  74.310  71.940  1.00  0.00           O
ATOM   3658  N   ILE F  32      78.590  75.240  73.970  1.00  0.00           N
ATOM   3659  HN  ILE F  32      78.360  75.230  74.950  1.00  0.00           H
ATOM   3660  CA  ILE F  32      79.350  76.390  73.490  1.00  0.00           C
ATOM   3661  HA  ILE F  32      79.800  76.170  72.540  1.00  0.00           H
ATOM   3662  CB  ILE F  32      78.490  77.650  73.340  1.00  0.00           C
ATOM   3663  HB  ILE F  32      78.030  77.860  74.340  1.00  0.00           H
ATOM   3664  CG2 ILE F  32      79.360  78.860  72.920  1.00  0.00           C
ATOM   3665 HG21 ILE F  32      78.710  79.750  72.780  1.00  0.00           H
ATOM   3666 HG22 ILE F  32      80.090  79.130  73.710  1.00  0.00           H
ATOM   3667 HG23 ILE F  32      79.890  78.660  71.970  1.00  0.00           H
ATOM   3668  CG1 ILE F  32      77.300  77.450  72.350  1.00  0.00           C
ATOM   3669 HG11 ILE F  32      76.800  76.490  72.550  1.00  0.00           H
ATOM   3670 HG12 ILE F  32      77.710  77.410  71.310  1.00  0.00           H
ATOM   3671  CD  ILE F  32      76.220  78.540  72.450  1.00  0.00           C
ATOM   3672  HD1 ILE F  32      75.380  78.320  71.750  1.00  0.00           H
ATOM   3673  HD2 ILE F  32      75.810  78.570  73.480  1.00  0.00           H
ATOM   3674  HD3 ILE F  32      76.620  79.540  72.200  1.00  0.00           H
ATOM   3675  C   ILE F  32      80.500  76.650  74.460  1.00  0.00           C
ATOM   3676  O   ILE F  32      80.320  76.770  75.660  1.00  0.00           O
ATOM   3677  N   GLY F  33      81.760  76.730  73.970  1.00  0.00           N
ATOM   3678  HN  GLY F  33      81.960  76.540  73.010  1.00  0.00           H
ATOM   3679  CA  GLY F  33      82.890  77.030  74.840  1.00  0.00           C
ATOM   3680  HA1 GLY F  33      82.840  76.400  75.720  1.00  0.00           H
ATOM   3681  HA2 GLY F  33      83.790  76.860  74.270  1.00  0.00           H
ATOM   3682  C   GLY F  33      82.940  78.460  75.320  1.00  0.00           C
ATOM   3683  O   GLY F  33      83.000  78.720  76.510  1.00  0.00           O
ATOM   3684  N   LEU F  34      82.920  79.410  74.380  1.00  0.00           N
ATOM   3685  HN  LEU F  34      82.870  79.170  73.410  1.00  0.00           H
ATOM   3686  CA  LEU F  34      83.020  80.830  74.670  1.00  0.00           C
ATOM   3687  HA  LEU F  34      82.900  80.990  75.740  1.00  0.00           H
ATOM   3688  CB  LEU F  34      84.410  81.370  74.240  1.00  0.00           C
ATOM   3689  HB1 LEU F  34      84.580  81.080  73.180  1.00  0.00           H
ATOM   3690  HB2 LEU F  34      85.170  80.860  74.860  1.00  0.00           H
ATOM   3691  CG  LEU F  34      84.630  82.900  74.340  1.00  0.00           C
ATOM   3692  HG  LEU F  34      83.930  83.410  73.640  1.00  0.00           H
ATOM   3693  CD1 LEU F  34      84.370  83.450  75.750  1.00  0.00           C
ATOM   3694 HD11 LEU F  34      84.610  84.530  75.790  1.00  0.00           H
ATOM   3695 HD12 LEU F  34      83.310  83.320  76.060  1.00  0.00           H
ATOM   3696 HD13 LEU F  34      85.020  82.920  76.470  1.00  0.00           H
ATOM   3697  CD2 LEU F  34      86.060  83.240  73.910  1.00  0.00           C
ATOM   3698 HD21 LEU F  34      86.210  84.340  73.940  1.00  0.00           H
ATOM   3699 HD22 LEU F  34      86.800  82.770  74.590  1.00  0.00           H
ATOM   3700 HD23 LEU F  34      86.250  82.890  72.870  1.00  0.00           H
ATOM   3701  C   LEU F  34      81.920  81.610  73.990  1.00  0.00           C
ATOM   3702  O   LEU F  34      81.730  81.520  72.770  1.00  0.00           O
ATOM   3703  N   MET F  35      81.160  82.400  74.780  1.00  0.00           N
ATOM   3704  HN  MET F  35      81.290  82.380  75.780  1.00  0.00           H
ATOM   3705  CA  MET F  35      80.160  83.310  74.290  1.00  0.00           C
ATOM   3706  HA  MET F  35      80.280  83.430  73.220  1.00  0.00           H
ATOM   3707  CB  MET F  35      78.740  82.770  74.540  1.00  0.00           C
ATOM   3708  HB1 MET F  35      78.660  82.510  75.620  1.00  0.00           H
ATOM   3709  HB2 MET F  35      78.660  81.830  73.970  1.00  0.00           H
ATOM   3710  CG  MET F  35      77.600  83.730  74.160  1.00  0.00           C
ATOM   3711  HG1 MET F  35      77.820  84.160  73.150  1.00  0.00           H
ATOM   3712  HG2 MET F  35      77.570  84.580  74.870  1.00  0.00           H
ATOM   3713  SD  MET F  35      75.970  82.940  74.100  1.00  0.00           S
ATOM   3714  CE  MET F  35      75.810  82.820  75.900  1.00  0.00           C
ATOM   3715  HE1 MET F  35      74.840  82.340  76.190  1.00  0.00           H
ATOM   3716  HE2 MET F  35      76.630  82.240  76.360  1.00  0.00           H
ATOM   3717  HE3 MET F  35      75.840  83.830  76.350  1.00  0.00           H
ATOM   3718  C   MET F  35      80.310  84.690  74.880  1.00  0.00           C
ATOM   3719  O   MET F  35      80.450  84.880  76.090  1.00  0.00           O
ATOM   3720  N   VAL F  36      80.280  85.720  74.020  1.00  0.00           N
ATOM   3721  HN  VAL F  36      80.170  85.570  73.040  1.00  0.00           H
ATOM   3722  CA  VAL F  36      80.310  87.110  74.430  1.00  0.00           C
ATOM   3723  HA  VAL F  36      80.250  87.190  75.500  1.00  0.00           H
ATOM   3724  CB  VAL F  36      81.570  87.810  73.940  1.00  0.00           C
ATOM   3725  HB  VAL F  36      81.610  87.790  72.820  1.00  0.00           H
ATOM   3726  CG1 VAL F  36      81.570  89.280  74.410  1.00  0.00           C
ATOM   3727 HG11 VAL F  36      82.520  89.770  74.100  1.00  0.00           H
ATOM   3728 HG12 VAL F  36      80.740  89.860  73.960  1.00  0.00           H
ATOM   3729 HG13 VAL F  36      81.490  89.340  75.510  1.00  0.00           H
ATOM   3730  CG2 VAL F  36      82.800  87.060  74.490  1.00  0.00           C
ATOM   3731 HG21 VAL F  36      83.730  87.610  74.250  1.00  0.00           H
ATOM   3732 HG22 VAL F  36      82.730  86.960  75.590  1.00  0.00           H
ATOM   3733 HG23 VAL F  36      82.880  86.040  74.050  1.00  0.00           H
ATOM   3734  C   VAL F  36      79.060  87.750  73.850  1.00  0.00           C
ATOM   3735  O   VAL F  36      78.860  87.750  72.630  1.00  0.00           O
ATOM   3736  N   GLY F  37      78.180  88.280  74.720  1.00  0.00           N
ATOM   3737  HN  GLY F  37      78.380  88.250  75.700  1.00  0.00           H
ATOM   3738  CA  GLY F  37      76.830  88.730  74.360  1.00  0.00           C
ATOM   3739  HA1 GLY F  37      76.360  89.050  75.270  1.00  0.00           H
ATOM   3740  HA2 GLY F  37      76.930  89.520  73.630  1.00  0.00           H
ATOM   3741  C   GLY F  37      75.960  87.650  73.770  1.00  0.00           C
ATOM   3742  O   GLY F  37      76.060  86.480  74.140  1.00  0.00           O
ATOM   3743  N   GLY F  38      75.060  88.000  72.840  1.00  0.00           N
ATOM   3744  HN  GLY F  38      74.940  88.960  72.580  1.00  0.00           H
ATOM   3745  CA  GLY F  38      74.160  87.030  72.210  1.00  0.00           C
ATOM   3746  HA1 GLY F  38      73.630  87.540  71.420  1.00  0.00           H
ATOM   3747  HA2 GLY F  38      74.770  86.210  71.850  1.00  0.00           H
ATOM   3748  C   GLY F  38      73.120  86.440  73.130  1.00  0.00           C
ATOM   3749  O   GLY F  38      72.920  86.900  74.250  1.00  0.00           O
ATOM   3750  N   VAL F  39      72.390  85.420  72.650  1.00  0.00           N
ATOM   3751  HN  VAL F  39      72.640  84.980  71.780  1.00  0.00           H
ATOM   3752  CA  VAL F  39      71.230  84.890  73.350  1.00  0.00           C
ATOM   3753  HA  VAL F  39      71.330  85.030  74.420  1.00  0.00           H
ATOM   3754  CB  VAL F  39      69.940  85.570  72.890  1.00  0.00           C
ATOM   3755  HB  VAL F  39      69.850  85.510  71.780  1.00  0.00           H
ATOM   3756  CG1 VAL F  39      68.730  84.880  73.530  1.00  0.00           C
ATOM   3757 HG11 VAL F  39      67.840  85.530  73.440  1.00  0.00           H
ATOM   3758 HG12 VAL F  39      68.490  83.900  73.050  1.00  0.00           H
ATOM   3759 HG13 VAL F  39      68.930  84.710  74.610  1.00  0.00           H
ATOM   3760  CG2 VAL F  39      69.920  87.050  73.310  1.00  0.00           C
ATOM   3761 HG21 VAL F  39      68.940  87.510  73.080  1.00  0.00           H
ATOM   3762 HG22 VAL F  39      70.090  87.140  74.400  1.00  0.00           H
ATOM   3763 HG23 VAL F  39      70.700  87.640  72.770  1.00  0.00           H
ATOM   3764  C   VAL F  39      71.120  83.380  73.120  1.00  0.00           C
ATOM   3765  O   VAL F  39      71.240  82.920  71.980  1.00  0.00           O
ATOM   3766  N   VAL F  40      70.880  82.580  74.190  1.00  0.00           N
ATOM   3767  HN  VAL F  40      70.800  82.980  75.110  1.00  0.00           H
ATOM   3768  CA  VAL F  40      70.720  81.130  74.090  1.00  0.00           C
ATOM   3769  HA  VAL F  40      70.750  80.830  73.050  1.00  0.00           H
ATOM   3770  CB  VAL F  40      71.840  80.370  74.810  1.00  0.00           C
ATOM   3771  HB  VAL F  40      71.950  80.780  75.830  1.00  0.00           H
ATOM   3772  CG1 VAL F  40      71.560  78.850  74.920  1.00  0.00           C
ATOM   3773 HG11 VAL F  40      72.450  78.330  75.340  1.00  0.00           H
ATOM   3774 HG12 VAL F  40      70.700  78.630  75.580  1.00  0.00           H
ATOM   3775 HG13 VAL F  40      71.350  78.420  73.920  1.00  0.00           H
ATOM   3776  CG2 VAL F  40      73.160  80.590  74.040  1.00  0.00           C
ATOM   3777 HG21 VAL F  40      74.000  80.080  74.550  1.00  0.00           H
ATOM   3778 HG22 VAL F  40      73.070  80.180  73.010  1.00  0.00           H
ATOM   3779 HG23 VAL F  40      73.390  81.670  73.970  1.00  0.00           H
ATOM   3780  C   VAL F  40      69.370  80.680  74.620  1.00  0.00           C
ATOM   3781  O   VAL F  40      69.020  80.910  75.780  1.00  0.00           O
ATOM   3782  N   ILE F  41      68.590  79.970  73.780  1.00  0.00           N
ATOM   3783  HN  ILE F  41      68.860  79.830  72.830  1.00  0.00           H
ATOM   3784  CA  ILE F  41      67.350  79.330  74.190  1.00  0.00           C
ATOM   3785  HA  ILE F  41      67.130  79.550  75.220  1.00  0.00           H
ATOM   3786  CB  ILE F  41      66.160  79.750  73.320  1.00  0.00           C
ATOM   3787  HB  ILE F  41      66.340  79.390  72.270  1.00  0.00           H
ATOM   3788  CG2 ILE F  41      64.870  79.080  73.840  1.00  0.00           C
ATOM   3789 HG21 ILE F  41      63.990  79.450  73.280  1.00  0.00           H
ATOM   3790 HG22 ILE F  41      64.920  77.980  73.720  1.00  0.00           H
ATOM   3791 HG23 ILE F  41      64.720  79.310  74.920  1.00  0.00           H
ATOM   3792  CG1 ILE F  41      65.990  81.290  73.220  1.00  0.00           C
ATOM   3793 HG11 ILE F  41      65.150  81.500  72.510  1.00  0.00           H
ATOM   3794 HG12 ILE F  41      66.900  81.740  72.790  1.00  0.00           H
ATOM   3795  CD  ILE F  41      65.660  81.980  74.550  1.00  0.00           C
ATOM   3796  HD1 ILE F  41      65.480  83.060  74.370  1.00  0.00           H
ATOM   3797  HD2 ILE F  41      64.750  81.560  75.020  1.00  0.00           H
ATOM   3798  HD3 ILE F  41      66.500  81.880  75.270  1.00  0.00           H
ATOM   3799  C   ILE F  41      67.560  77.820  74.070  1.00  0.00           C
ATOM   3800  O   ILE F  41      67.890  77.310  73.000  1.00  0.00           O
ATOM   3801  N   ALA F  42      67.370  77.060  75.170  1.00  0.00           N
ATOM   3802  HN  ALA F  42      67.160  77.470  76.060  1.00  0.00           H
ATOM   3803  CA  ALA F  42      67.540  75.620  75.130  1.00  0.00           C
ATOM   3804  HA  ALA F  42      67.360  75.270  74.130  1.00  0.00           H
ATOM   3805  CB  ALA F  42      68.970  75.230  75.570  1.00  0.00           C
ATOM   3806  HB1 ALA F  42      69.700  75.730  74.890  1.00  0.00           H
ATOM   3807  HB2 ALA F  42      69.170  75.570  76.600  1.00  0.00           H
ATOM   3808  HB3 ALA F  42      69.120  74.140  75.510  1.00  0.00           H
ATOM   3809  C   ALA F  42      66.510  74.920  76.010  1.00  0.00           C
ATOM   3810  O   ALA F  42      65.950  75.490  76.950  1.00  0.00           O
ATOM   3811  N   NME F  43      66.200  73.660  75.690  1.00  0.00           N
ATOM   3812  HN  NME F  43      66.630  73.210  74.900  1.00  0.00           H
ATOM   3813  CH3 NME F  43      65.210  72.900  76.430  1.00  0.00           C
ATOM   3814 HH31 NME F  43      65.400  72.970  77.520  1.00  0.00           H
ATOM   3815 HH32 NME F  43      64.190  73.280  76.220  1.00  0.00           H
ATOM   3816 HH33 NME F  43      65.250  71.830  76.140  1.00  0.00           H
ATOM   3817  CH3 ACE G   0      34.280  69.740  99.070  1.00  0.00           C
ATOM   3818 HH31 ACE G   0      35.200  69.510  99.640  1.00  0.00           H
ATOM   3819 HH32 ACE G   0      33.390  69.490  99.690  1.00  0.00           H
ATOM   3820 HH33 ACE G   0      34.260  69.130  98.150  1.00  0.00           H
ATOM   3821  C   ACE G   0      34.230  71.160  98.700  1.00  0.00           C
ATOM   3822  O   ACE G   0      33.140  71.720  98.600  1.00  0.00           O
ATOM   3823  N   ASP G   1      35.420  71.750  98.510  1.00  0.00           N
ATOM   3824  HN  ASP G   1      36.250  71.220  98.610  1.00  0.00           H
ATOM   3825  CA  ASP G   1      35.630  73.100  98.050  1.00  0.00           C
ATOM   3826  HA  ASP G   1      35.020  73.260  97.170  1.00  0.00           H
ATOM   3827  CB  ASP G   1      35.300  74.120  99.180  1.00  0.00           C
ATOM   3828  HB1 ASP G   1      36.030  74.070 100.010  1.00  0.00           H
ATOM   3829  HB2 ASP G   1      34.290  73.900  99.590  1.00  0.00           H
ATOM   3830  CG  ASP G   1      35.250  75.540  98.650  1.00  0.00           C
ATOM   3831  OD1 ASP G   1      35.070  75.700  97.420  1.00  0.00           O
ATOM   3832  OD2 ASP G   1      35.260  76.490  99.470  1.00  0.00           O
ATOM   3833  C   ASP G   1      37.110  73.180  97.630  1.00  0.00           C
ATOM   3834  O   ASP G   1      37.910  72.350  98.080  1.00  0.00           O
ATOM   3835  N   ALA G   2      37.510  74.140  96.770  1.00  0.00           N
ATOM   3836  HN  ALA G   2      36.840  74.820  96.450  1.00  0.00           H
ATOM   3837  CA  ALA G   2      38.900  74.330  96.400  1.00  0.00           C
ATOM   3838  HA  ALA G   2      39.500  74.220  97.300  1.00  0.00           H
ATOM   3839  CB  ALA G   2      39.340  73.260  95.370  1.00  0.00           C
ATOM   3840  HB1 ALA G   2      39.250  72.250  95.810  1.00  0.00           H
ATOM   3841  HB2 ALA G   2      38.670  73.300  94.480  1.00  0.00           H
ATOM   3842  HB3 ALA G   2      40.380  73.410  95.040  1.00  0.00           H
ATOM   3843  C   ALA G   2      39.220  75.730  95.850  1.00  0.00           C
ATOM   3844  O   ALA G   2      38.400  76.350  95.180  1.00  0.00           O
ATOM   3845  N   GLU G   3      40.460  76.200  96.100  1.00  0.00           N
ATOM   3846  HN  GLU G   3      41.090  75.620  96.620  1.00  0.00           H
ATOM   3847  CA  GLU G   3      40.990  77.500  95.670  1.00  0.00           C
ATOM   3848  HA  GLU G   3      40.790  77.610  94.610  1.00  0.00           H
ATOM   3849  CB  GLU G   3      40.350  78.720  96.440  1.00  0.00           C
ATOM   3850  HB1 GLU G   3      40.600  78.640  97.520  1.00  0.00           H
ATOM   3851  HB2 GLU G   3      39.250  78.650  96.360  1.00  0.00           H
ATOM   3852  CG  GLU G   3      40.780  80.130  95.900  1.00  0.00           C
ATOM   3853  HG1 GLU G   3      40.350  80.280  94.900  1.00  0.00           H
ATOM   3854  HG2 GLU G   3      41.880  80.180  95.800  1.00  0.00           H
ATOM   3855  CD  GLU G   3      40.390  81.350  96.760  1.00  0.00           C
ATOM   3856  OE1 GLU G   3      39.340  81.340  97.450  1.00  0.00           O
ATOM   3857  OE2 GLU G   3      41.120  82.380  96.670  1.00  0.00           O
ATOM   3858  C   GLU G   3      42.510  77.500  95.880  1.00  0.00           C
ATOM   3859  O   GLU G   3      43.040  78.200  96.750  1.00  0.00           O
ATOM   3860  N   PHE G   4      43.320  76.700  95.140  1.00  0.00           N
ATOM   3861  HN  PHE G   4      42.950  76.120  94.410  1.00  0.00           H
ATOM   3862  CA  PHE G   4      44.770  76.710  95.330  1.00  0.00           C
ATOM   3863  HA  PHE G   4      44.960  76.780  96.390  1.00  0.00           H
ATOM   3864  CB  PHE G   4      45.510  75.440  94.800  1.00  0.00           C
ATOM   3865  HB1 PHE G   4      46.610  75.550  94.930  1.00  0.00           H
ATOM   3866  HB2 PHE G   4      45.300  75.330  93.720  1.00  0.00           H
ATOM   3867  CG  PHE G   4      45.130  74.180  95.520  1.00  0.00           C
ATOM   3868  CD1 PHE G   4      44.690  73.060  94.800  1.00  0.00           C
ATOM   3869  HD1 PHE G   4      44.570  73.120  93.730  1.00  0.00           H
ATOM   3870  CE1 PHE G   4      44.410  71.850  95.450  1.00  0.00           C
ATOM   3871  HE1 PHE G   4      44.070  71.000  94.880  1.00  0.00           H
ATOM   3872  CZ  PHE G   4      44.570  71.760  96.840  1.00  0.00           C
ATOM   3873  HZ  PHE G   4      44.350  70.830  97.340  1.00  0.00           H
ATOM   3874  CD2 PHE G   4      45.320  74.070  96.900  1.00  0.00           C
ATOM   3875  HD2 PHE G   4      45.690  74.910  97.470  1.00  0.00           H
ATOM   3876  CE2 PHE G   4      45.040  72.870  97.560  1.00  0.00           C
ATOM   3877  HE2 PHE G   4      45.180  72.810  98.630  1.00  0.00           H
ATOM   3878  C   PHE G   4      45.480  77.910  94.710  1.00  0.00           C
ATOM   3879  O   PHE G   4      46.120  77.810  93.670  1.00  0.00           O
ATOM   3880  N   ARG G   5      45.390  79.080  95.360  1.00  0.00           N
ATOM   3881  HN  ARG G   5      44.770  79.160  96.150  1.00  0.00           H
ATOM   3882  CA  ARG G   5      45.980  80.310  94.880  1.00  0.00           C
ATOM   3883  HA  ARG G   5      45.930  80.320  93.800  1.00  0.00           H
ATOM   3884  CB  ARG G   5      45.140  81.500  95.400  1.00  0.00           C
ATOM   3885  HB1 ARG G   5      45.150  81.480  96.510  1.00  0.00           H
ATOM   3886  HB2 ARG G   5      44.080  81.350  95.080  1.00  0.00           H
ATOM   3887  CG  ARG G   5      45.620  82.880  94.920  1.00  0.00           C
ATOM   3888  HG1 ARG G   5      45.590  82.880  93.810  1.00  0.00           H
ATOM   3889  HG2 ARG G   5      46.680  83.040  95.240  1.00  0.00           H
ATOM   3890  CD  ARG G   5      44.780  84.040  95.450  1.00  0.00           C
ATOM   3891  HD1 ARG G   5      44.780  84.050  96.560  1.00  0.00           H
ATOM   3892  HD2 ARG G   5      43.740  83.970  95.060  1.00  0.00           H
ATOM   3893  NE  ARG G   5      45.450  85.270  94.930  1.00  0.00           N
ATOM   3894  HE  ARG G   5      46.160  85.160  94.220  1.00  0.00           H
ATOM   3895  CZ  ARG G   5      44.980  86.500  95.120  1.00  0.00           C
ATOM   3896  NH1 ARG G   5      43.920  86.740  95.860  1.00  0.00           N
ATOM   3897 HH11 ARG G   5      43.430  85.960  96.260  1.00  0.00           H
ATOM   3898 HH12 ARG G   5      43.380  87.540  95.600  1.00  0.00           H
ATOM   3899  NH2 ARG G   5      45.580  87.510  94.530  1.00  0.00           N
ATOM   3900 HH21 ARG G   5      46.460  87.360  94.060  1.00  0.00           H
ATOM   3901 HH22 ARG G   5      45.280  88.430  94.750  1.00  0.00           H
ATOM   3902  C   ARG G   5      47.450  80.520  95.260  1.00  0.00           C
ATOM   3903  O   ARG G   5      47.820  80.540  96.440  1.00  0.00           O
ATOM   3904  N   HIS G   6      48.320  80.740  94.250  1.00  0.00           N
ATOM   3905  HN  HIS G   6      48.040  80.560  93.300  1.00  0.00           H
ATOM   3906  CA  HIS G   6      49.640  81.320  94.400  1.00  0.00           C
ATOM   3907  HA  HIS G   6      49.820  81.570  95.440  1.00  0.00           H
ATOM   3908  CB  HIS G   6      50.780  80.390  93.900  1.00  0.00           C
ATOM   3909  HB1 HIS G   6      51.690  80.960  93.630  1.00  0.00           H
ATOM   3910  HB2 HIS G   6      50.430  79.850  92.990  1.00  0.00           H
ATOM   3911  ND1 HIS G   6      52.330  79.580  95.700  1.00  0.00           N
ATOM   3912  CG  HIS G   6      51.180  79.390  94.930  1.00  0.00           C
ATOM   3913  CE1 HIS G   6      52.460  78.470  96.400  1.00  0.00           C
ATOM   3914  HE1 HIS G   6      53.260  78.260  97.110  1.00  0.00           H
ATOM   3915  NE2 HIS G   6      51.480  77.580  96.120  1.00  0.00           N
ATOM   3916  HE2 HIS G   6      51.360  76.680  96.540  1.00  0.00           H
ATOM   3917  CD2 HIS G   6      50.660  78.160  95.170  1.00  0.00           C
ATOM   3918  HD2 HIS G   6      49.800  77.680  94.720  1.00  0.00           H
ATOM   3919  C   HIS G   6      49.730  82.630  93.630  1.00  0.00           C
ATOM   3920  O   HIS G   6      49.340  82.710  92.470  1.00  0.00           O
ATOM   3921  N   ASP G   7      50.240  83.680  94.290  1.00  0.00           N
ATOM   3922  HN  ASP G   7      50.440  83.640  95.270  1.00  0.00           H
ATOM   3923  CA  ASP G   7      50.590  84.950  93.680  1.00  0.00           C
ATOM   3924  HA  ASP G   7      50.480  84.900  92.610  1.00  0.00           H
ATOM   3925  CB  ASP G   7      49.660  86.040  94.320  1.00  0.00           C
ATOM   3926  HB1 ASP G   7      50.130  86.500  95.210  1.00  0.00           H
ATOM   3927  HB2 ASP G   7      48.730  85.540  94.670  1.00  0.00           H
ATOM   3928  CG  ASP G   7      49.260  87.140  93.370  1.00  0.00           C
ATOM   3929  OD1 ASP G   7      50.150  87.830  92.800  1.00  0.00           O
ATOM   3930  OD2 ASP G   7      48.030  87.380  93.200  1.00  0.00           O
ATOM   3931  C   ASP G   7      52.070  85.140  94.030  1.00  0.00           C
ATOM   3932  O   ASP G   7      52.420  85.400  95.180  1.00  0.00           O
ATOM   3933  N   SER G   8      52.990  84.970  93.050  1.00  0.00           N
ATOM   3934  HN  SER G   8      52.740  84.690  92.120  1.00  0.00           H
ATOM   3935  CA  SER G   8      54.410  85.120  93.310  1.00  0.00           C
ATOM   3936  HA  SER G   8      54.540  85.600  94.270  1.00  0.00           H
ATOM   3937  CB  SER G   8      55.200  83.770  93.410  1.00  0.00           C
ATOM   3938  HB1 SER G   8      54.750  83.180  94.240  1.00  0.00           H
ATOM   3939  HB2 SER G   8      56.260  83.980  93.680  1.00  0.00           H
ATOM   3940  OG  SER G   8      55.140  82.970  92.220  1.00  0.00           O
ATOM   3941  HG1 SER G   8      56.040  82.660  92.040  1.00  0.00           H
ATOM   3942  C   SER G   8      55.070  86.050  92.320  1.00  0.00           C
ATOM   3943  O   SER G   8      55.130  85.800  91.120  1.00  0.00           O
ATOM   3944  N   GLY G   9      55.610  87.180  92.830  1.00  0.00           N
ATOM   3945  HN  GLY G   9      55.540  87.360  93.820  1.00  0.00           H
ATOM   3946  CA  GLY G   9      56.210  88.220  92.020  1.00  0.00           C
ATOM   3947  HA1 GLY G   9      56.230  87.940  90.970  1.00  0.00           H
ATOM   3948  HA2 GLY G   9      55.630  89.110  92.190  1.00  0.00           H
ATOM   3949  C   GLY G   9      57.620  88.530  92.440  1.00  0.00           C
ATOM   3950  O   GLY G   9      57.870  88.850  93.600  1.00  0.00           O
ATOM   3951  N   TYR G  10      58.570  88.450  91.490  1.00  0.00           N
ATOM   3952  HN  TYR G  10      58.330  88.160  90.570  1.00  0.00           H
ATOM   3953  CA  TYR G  10      59.950  88.790  91.750  1.00  0.00           C
ATOM   3954  HA  TYR G  10      60.050  89.220  92.740  1.00  0.00           H
ATOM   3955  CB  TYR G  10      60.910  87.570  91.640  1.00  0.00           C
ATOM   3956  HB1 TYR G  10      61.970  87.870  91.800  1.00  0.00           H
ATOM   3957  HB2 TYR G  10      60.820  87.130  90.620  1.00  0.00           H
ATOM   3958  CG  TYR G  10      60.570  86.500  92.640  1.00  0.00           C
ATOM   3959  CD1 TYR G  10      61.270  86.380  93.850  1.00  0.00           C
ATOM   3960  HD1 TYR G  10      62.060  87.070  94.070  1.00  0.00           H
ATOM   3961  CE1 TYR G  10      60.940  85.360  94.760  1.00  0.00           C
ATOM   3962  HE1 TYR G  10      61.460  85.290  95.700  1.00  0.00           H
ATOM   3963  CZ  TYR G  10      59.900  84.470  94.470  1.00  0.00           C
ATOM   3964  OH  TYR G  10      59.540  83.470  95.400  1.00  0.00           O
ATOM   3965  HH  TYR G  10      58.830  82.920  95.010  1.00  0.00           H
ATOM   3966  CD2 TYR G  10      59.560  85.570  92.350  1.00  0.00           C
ATOM   3967  HD2 TYR G  10      59.030  85.660  91.410  1.00  0.00           H
ATOM   3968  CE2 TYR G  10      59.210  84.580  93.260  1.00  0.00           C
ATOM   3969  HE2 TYR G  10      58.410  83.900  93.030  1.00  0.00           H
ATOM   3970  C   TYR G  10      60.420  89.840  90.770  1.00  0.00           C
ATOM   3971  O   TYR G  10      60.630  89.560  89.590  1.00  0.00           O
ATOM   3972  N   GLU G  11      60.650  91.080  91.250  1.00  0.00           N
ATOM   3973  HN  GLU G  11      60.400  91.310  92.190  1.00  0.00           H
ATOM   3974  CA  GLU G  11      61.240  92.120  90.440  1.00  0.00           C
ATOM   3975  HA  GLU G  11      61.230  91.850  89.400  1.00  0.00           H
ATOM   3976  CB  GLU G  11      60.490  93.460  90.600  1.00  0.00           C
ATOM   3977  HB1 GLU G  11      60.680  93.890  91.610  1.00  0.00           H
ATOM   3978  HB2 GLU G  11      59.400  93.240  90.540  1.00  0.00           H
ATOM   3979  CG  GLU G  11      60.850  94.470  89.490  1.00  0.00           C
ATOM   3980  HG1 GLU G  11      60.520  94.070  88.500  1.00  0.00           H
ATOM   3981  HG2 GLU G  11      61.940  94.640  89.440  1.00  0.00           H
ATOM   3982  CD  GLU G  11      60.190  95.830  89.670  1.00  0.00           C
ATOM   3983  OE1 GLU G  11      60.490  96.710  88.820  1.00  0.00           O
ATOM   3984  OE2 GLU G  11      59.370  96.020  90.610  1.00  0.00           O
ATOM   3985  C   GLU G  11      62.690  92.290  90.880  1.00  0.00           C
ATOM   3986  O   GLU G  11      63.000  92.410  92.070  1.00  0.00           O
ATOM   3987  N   VAL G  12      63.640  92.250  89.930  1.00  0.00           N
ATOM   3988  HN  VAL G  12      63.370  92.120  88.970  1.00  0.00           H
ATOM   3989  CA  VAL G  12      65.060  92.370  90.220  1.00  0.00           C
ATOM   3990  HA  VAL G  12      65.200  92.660  91.240  1.00  0.00           H
ATOM   3991  CB  VAL G  12      65.790  91.040  89.990  1.00  0.00           C
ATOM   3992  HB  VAL G  12      65.670  90.730  88.930  1.00  0.00           H
ATOM   3993  CG1 VAL G  12      67.290  91.180  90.320  1.00  0.00           C
ATOM   3994 HG11 VAL G  12      67.790  90.190  90.210  1.00  0.00           H
ATOM   3995 HG12 VAL G  12      67.800  91.890  89.640  1.00  0.00           H
ATOM   3996 HG13 VAL G  12      67.430  91.520  91.370  1.00  0.00           H
ATOM   3997  CG2 VAL G  12      65.170  89.950  90.890  1.00  0.00           C
ATOM   3998 HG21 VAL G  12      65.650  88.970  90.690  1.00  0.00           H
ATOM   3999 HG22 VAL G  12      65.320  90.200  91.970  1.00  0.00           H
ATOM   4000 HG23 VAL G  12      64.090  89.830  90.710  1.00  0.00           H
ATOM   4001  C   VAL G  12      65.620  93.470  89.340  1.00  0.00           C
ATOM   4002  O   VAL G  12      65.640  93.350  88.120  1.00  0.00           O
ATOM   4003  N   HIS G  13      66.080  94.600  89.940  1.00  0.00           N
ATOM   4004  HN  HIS G  13      66.090  94.680  90.940  1.00  0.00           H
ATOM   4005  CA  HIS G  13      66.380  95.790  89.160  1.00  0.00           C
ATOM   4006  HA  HIS G  13      66.670  95.450  88.180  1.00  0.00           H
ATOM   4007  CB  HIS G  13      65.130  96.690  88.940  1.00  0.00           C
ATOM   4008  HB1 HIS G  13      64.380  96.050  88.440  1.00  0.00           H
ATOM   4009  HB2 HIS G  13      65.360  97.510  88.230  1.00  0.00           H
ATOM   4010  ND1 HIS G  13      64.540  98.610  90.450  1.00  0.00           N
ATOM   4011  CG  HIS G  13      64.440  97.250  90.160  1.00  0.00           C
ATOM   4012  CE1 HIS G  13      63.640  98.820  91.400  1.00  0.00           C
ATOM   4013  HE1 HIS G  13      63.430  99.780  91.870  1.00  0.00           H
ATOM   4014  NE2 HIS G  13      62.960  97.700  91.730  1.00  0.00           N
ATOM   4015  HE2 HIS G  13      62.200  97.650  92.390  1.00  0.00           H
ATOM   4016  CD2 HIS G  13      63.460  96.690  90.930  1.00  0.00           C
ATOM   4017  HD2 HIS G  13      63.090  95.670  90.940  1.00  0.00           H
ATOM   4018  C   HIS G  13      67.590  96.610  89.610  1.00  0.00           C
ATOM   4019  O   HIS G  13      67.890  96.750  90.790  1.00  0.00           O
ATOM   4020  N   HIS G  14      68.350  97.140  88.640  1.00  0.00           N
ATOM   4021  HN  HIS G  14      68.080  96.980  87.690  1.00  0.00           H
ATOM   4022  CA  HIS G  14      69.320  98.220  88.860  1.00  0.00           C
ATOM   4023  HA  HIS G  14      69.700  98.440  87.870  1.00  0.00           H
ATOM   4024  CB  HIS G  14      68.640  99.540  89.340  1.00  0.00           C
ATOM   4025  HB1 HIS G  14      69.390 100.260  89.730  1.00  0.00           H
ATOM   4026  HB2 HIS G  14      67.930  99.320  90.160  1.00  0.00           H
ATOM   4027  ND1 HIS G  14      66.840  99.690  87.620  1.00  0.00           N
ATOM   4028  CG  HIS G  14      67.910 100.290  88.250  1.00  0.00           C
ATOM   4029  CE1 HIS G  14      66.380 100.590  86.780  1.00  0.00           C
ATOM   4030  HE1 HIS G  14      65.520 100.440  86.110  1.00  0.00           H
ATOM   4031  NE2 HIS G  14      67.090 101.740  86.840  1.00  0.00           N
ATOM   4032  HE2 HIS G  14      66.860 102.610  86.380  1.00  0.00           H
ATOM   4033  CD2 HIS G  14      68.080 101.550  87.790  1.00  0.00           C
ATOM   4034  HD2 HIS G  14      68.790 102.310  88.090  1.00  0.00           H
ATOM   4035  C   HIS G  14      70.580  97.890  89.660  1.00  0.00           C
ATOM   4036  O   HIS G  14      71.240  98.770  90.210  1.00  0.00           O
ATOM   4037  N   GLN G  15      70.990  96.600  89.740  1.00  0.00           N
ATOM   4038  HN  GLN G  15      70.410  95.860  89.400  1.00  0.00           H
ATOM   4039  CA  GLN G  15      72.300  96.220  90.280  1.00  0.00           C
ATOM   4040  HA  GLN G  15      72.370  96.660  91.260  1.00  0.00           H
ATOM   4041  CB  GLN G  15      72.450  94.690  90.480  1.00  0.00           C
ATOM   4042  HB1 GLN G  15      73.480  94.480  90.830  1.00  0.00           H
ATOM   4043  HB2 GLN G  15      72.330  94.160  89.510  1.00  0.00           H
ATOM   4044  CG  GLN G  15      71.500  94.060  91.550  1.00  0.00           C
ATOM   4045  HG1 GLN G  15      71.570  94.670  92.470  1.00  0.00           H
ATOM   4046  HG2 GLN G  15      71.850  93.030  91.780  1.00  0.00           H
ATOM   4047  CD  GLN G  15      70.030  93.960  91.110  1.00  0.00           C
ATOM   4048  OE1 GLN G  15      69.710  93.920  89.930  1.00  0.00           O
ATOM   4049  NE2 GLN G  15      69.120  93.910  92.110  1.00  0.00           N
ATOM   4050 HE21 GLN G  15      69.410  94.000  93.060  1.00  0.00           H
ATOM   4051 HE22 GLN G  15      68.150  93.900  91.860  1.00  0.00           H
ATOM   4052  C   GLN G  15      73.480  96.760  89.470  1.00  0.00           C
ATOM   4053  O   GLN G  15      73.510  96.670  88.240  1.00  0.00           O
ATOM   4054  N   LYS G  16      74.490  97.350  90.140  1.00  0.00           N
ATOM   4055  HN  LYS G  16      74.430  97.470  91.130  1.00  0.00           H
ATOM   4056  CA  LYS G  16      75.620  98.000  89.490  1.00  0.00           C
ATOM   4057  HA  LYS G  16      75.600  97.790  88.430  1.00  0.00           H
ATOM   4058  CB  LYS G  16      75.560  99.540  89.690  1.00  0.00           C
ATOM   4059  HB1 LYS G  16      75.710  99.770  90.770  1.00  0.00           H
ATOM   4060  HB2 LYS G  16      74.530  99.880  89.430  1.00  0.00           H
ATOM   4061  CG  LYS G  16      76.560 100.340  88.840  1.00  0.00           C
ATOM   4062  HG1 LYS G  16      76.260 100.250  87.770  1.00  0.00           H
ATOM   4063  HG2 LYS G  16      77.580  99.890  88.930  1.00  0.00           H
ATOM   4064  CD  LYS G  16      76.660 101.840  89.220  1.00  0.00           C
ATOM   4065  HD1 LYS G  16      75.640 102.280  89.210  1.00  0.00           H
ATOM   4066  HD2 LYS G  16      77.050 101.900  90.270  1.00  0.00           H
ATOM   4067  CE  LYS G  16      77.580 102.630  88.280  1.00  0.00           C
ATOM   4068  HE1 LYS G  16      77.160 102.620  87.250  1.00  0.00           H
ATOM   4069  HE2 LYS G  16      78.590 102.150  88.250  1.00  0.00           H
ATOM   4070  NZ  LYS G  16      77.770 104.040  88.670  1.00  0.00           N
ATOM   4071  HZ1 LYS G  16      78.520 104.450  88.070  1.00  0.00           H
ATOM   4072  HZ2 LYS G  16      76.910 104.620  88.530  1.00  0.00           H
ATOM   4073  HZ3 LYS G  16      78.100 104.150  89.670  1.00  0.00           H
ATOM   4074  C   LYS G  16      76.940  97.470  90.040  1.00  0.00           C
ATOM   4075  O   LYS G  16      77.310  97.740  91.180  1.00  0.00           O
ATOM   4076  N   LEU G  17      77.720  96.730  89.220  1.00  0.00           N
ATOM   4077  HN  LEU G  17      77.410  96.530  88.290  1.00  0.00           H
ATOM   4078  CA  LEU G  17      79.020  96.220  89.610  1.00  0.00           C
ATOM   4079  HA  LEU G  17      79.190  96.410  90.660  1.00  0.00           H
ATOM   4080  CB  LEU G  17      79.140  94.690  89.410  1.00  0.00           C
ATOM   4081  HB1 LEU G  17      79.030  94.420  88.340  1.00  0.00           H
ATOM   4082  HB2 LEU G  17      78.260  94.240  89.940  1.00  0.00           H
ATOM   4083  CG  LEU G  17      80.420  94.040  90.000  1.00  0.00           C
ATOM   4084  HG  LEU G  17      80.750  94.650  90.870  1.00  0.00           H
ATOM   4085  CD1 LEU G  17      80.110  92.620  90.520  1.00  0.00           C
ATOM   4086 HD11 LEU G  17      81.010  92.170  90.990  1.00  0.00           H
ATOM   4087 HD12 LEU G  17      79.290  92.640  91.270  1.00  0.00           H
ATOM   4088 HD13 LEU G  17      79.800  91.980  89.670  1.00  0.00           H
ATOM   4089  CD2 LEU G  17      81.580  93.960  89.000  1.00  0.00           C
ATOM   4090 HD21 LEU G  17      82.460  93.480  89.470  1.00  0.00           H
ATOM   4091 HD22 LEU G  17      81.290  93.350  88.120  1.00  0.00           H
ATOM   4092 HD23 LEU G  17      81.900  94.960  88.640  1.00  0.00           H
ATOM   4093  C   LEU G  17      80.110  96.950  88.840  1.00  0.00           C
ATOM   4094  O   LEU G  17      80.070  97.040  87.610  1.00  0.00           O
ATOM   4095  N   VAL G  18      81.080  97.540  89.560  1.00  0.00           N
ATOM   4096  HN  VAL G  18      81.100  97.450  90.560  1.00  0.00           H
ATOM   4097  CA  VAL G  18      82.150  98.330  88.970  1.00  0.00           C
ATOM   4098  HA  VAL G  18      82.140  98.220  87.890  1.00  0.00           H
ATOM   4099  CB  VAL G  18      82.000  99.820  89.280  1.00  0.00           C
ATOM   4100  HB  VAL G  18      81.920  99.960  90.390  1.00  0.00           H
ATOM   4101  CG1 VAL G  18      83.200 100.640  88.770  1.00  0.00           C
ATOM   4102 HG11 VAL G  18      82.980 101.730  88.870  1.00  0.00           H
ATOM   4103 HG12 VAL G  18      84.120 100.430  89.340  1.00  0.00           H
ATOM   4104 HG13 VAL G  18      83.390 100.430  87.690  1.00  0.00           H
ATOM   4105  CG2 VAL G  18      80.710 100.360  88.630  1.00  0.00           C
ATOM   4106 HG21 VAL G  18      80.570 101.430  88.900  1.00  0.00           H
ATOM   4107 HG22 VAL G  18      80.780 100.290  87.520  1.00  0.00           H
ATOM   4108 HG23 VAL G  18      79.820  99.790  88.950  1.00  0.00           H
ATOM   4109  C   VAL G  18      83.500  97.850  89.450  1.00  0.00           C
ATOM   4110  O   VAL G  18      83.730  97.700  90.650  1.00  0.00           O
ATOM   4111  N   PHE G  19      84.450  97.600  88.530  1.00  0.00           N
ATOM   4112  HN  PHE G  19      84.230  97.630  87.550  1.00  0.00           H
ATOM   4113  CA  PHE G  19      85.830  97.340  88.920  1.00  0.00           C
ATOM   4114  HA  PHE G  19      85.820  96.800  89.860  1.00  0.00           H
ATOM   4115  CB  PHE G  19      86.590  96.460  87.900  1.00  0.00           C
ATOM   4116  HB1 PHE G  19      87.680  96.440  88.130  1.00  0.00           H
ATOM   4117  HB2 PHE G  19      86.470  96.830  86.870  1.00  0.00           H
ATOM   4118  CG  PHE G  19      86.090  95.040  87.970  1.00  0.00           C
ATOM   4119  CD1 PHE G  19      85.020  94.600  87.180  1.00  0.00           C
ATOM   4120  HD1 PHE G  19      84.510  95.290  86.520  1.00  0.00           H
ATOM   4121  CE1 PHE G  19      84.600  93.260  87.220  1.00  0.00           C
ATOM   4122  HE1 PHE G  19      83.780  92.930  86.600  1.00  0.00           H
ATOM   4123  CZ  PHE G  19      85.250  92.350  88.060  1.00  0.00           C
ATOM   4124  HZ  PHE G  19      84.940  91.320  88.090  1.00  0.00           H
ATOM   4125  CD2 PHE G  19      86.730  94.120  88.820  1.00  0.00           C
ATOM   4126  HD2 PHE G  19      87.550  94.440  89.440  1.00  0.00           H
ATOM   4127  CE2 PHE G  19      86.310  92.780  88.870  1.00  0.00           C
ATOM   4128  HE2 PHE G  19      86.820  92.080  89.520  1.00  0.00           H
ATOM   4129  C   PHE G  19      86.590  98.630  89.210  1.00  0.00           C
ATOM   4130  O   PHE G  19      87.020  98.840  90.340  1.00  0.00           O
ATOM   4131  N   PHE G  20      86.740  99.530  88.230  1.00  0.00           N
ATOM   4132  HN  PHE G  20      86.430  99.330  87.290  1.00  0.00           H
ATOM   4133  CA  PHE G  20      87.440 100.800  88.390  1.00  0.00           C
ATOM   4134  HA  PHE G  20      87.770 100.910  89.420  1.00  0.00           H
ATOM   4135  CB  PHE G  20      88.670 100.890  87.450  1.00  0.00           C
ATOM   4136  HB1 PHE G  20      89.190 101.870  87.550  1.00  0.00           H
ATOM   4137  HB2 PHE G  20      88.350 100.770  86.390  1.00  0.00           H
ATOM   4138  CG  PHE G  20      89.660  99.790  87.770  1.00  0.00           C
ATOM   4139  CD1 PHE G  20      89.600  98.550  87.110  1.00  0.00           C
ATOM   4140  HD1 PHE G  20      88.830  98.380  86.370  1.00  0.00           H
ATOM   4141  CE1 PHE G  20      90.510  97.530  87.420  1.00  0.00           C
ATOM   4142  HE1 PHE G  20      90.450  96.580  86.900  1.00  0.00           H
ATOM   4143  CZ  PHE G  20      91.500  97.750  88.380  1.00  0.00           C
ATOM   4144  HZ  PHE G  20      92.210  96.960  88.620  1.00  0.00           H
ATOM   4145  CD2 PHE G  20      90.680 100.010  88.700  1.00  0.00           C
ATOM   4146  HD2 PHE G  20      90.750 100.960  89.200  1.00  0.00           H
ATOM   4147  CE2 PHE G  20      91.600  99.000  89.000  1.00  0.00           C
ATOM   4148  HE2 PHE G  20      92.370  99.170  89.740  1.00  0.00           H
ATOM   4149  C   PHE G  20      86.490 101.950  88.090  1.00  0.00           C
ATOM   4150  O   PHE G  20      86.020 102.120  86.970  1.00  0.00           O
ATOM   4151  N   ALA G  21      86.160 102.760  89.120  1.00  0.00           N
ATOM   4152  HN  ALA G  21      86.510 102.590  90.040  1.00  0.00           H
ATOM   4153  CA  ALA G  21      85.090 103.740  89.000  1.00  0.00           C
ATOM   4154  HA  ALA G  21      84.380 103.410  88.260  1.00  0.00           H
ATOM   4155  CB  ALA G  21      84.380 103.830  90.370  1.00  0.00           C
ATOM   4156  HB1 ALA G  21      84.060 102.820  90.710  1.00  0.00           H
ATOM   4157  HB2 ALA G  21      85.060 104.250  91.130  1.00  0.00           H
ATOM   4158  HB3 ALA G  21      83.490 104.490  90.310  1.00  0.00           H
ATOM   4159  C   ALA G  21      85.520 105.150  88.610  1.00  0.00           C
ATOM   4160  O   ALA G  21      84.670 105.970  88.290  1.00  0.00           O
ATOM   4161  N   GLU G  22      86.840 105.440  88.600  1.00  0.00           N
ATOM   4162  HN  GLU G  22      87.520 104.730  88.730  1.00  0.00           H
ATOM   4163  CA  GLU G  22      87.380 106.770  88.400  1.00  0.00           C
ATOM   4164  HA  GLU G  22      86.740 107.320  87.720  1.00  0.00           H
ATOM   4165  CB  GLU G  22      87.560 107.570  89.720  1.00  0.00           C
ATOM   4166  HB1 GLU G  22      87.900 108.610  89.500  1.00  0.00           H
ATOM   4167  HB2 GLU G  22      88.370 107.070  90.300  1.00  0.00           H
ATOM   4168  CG  GLU G  22      86.330 107.660  90.700  1.00  0.00           C
ATOM   4169  HG1 GLU G  22      86.700 108.060  91.660  1.00  0.00           H
ATOM   4170  HG2 GLU G  22      85.930 106.650  90.900  1.00  0.00           H
ATOM   4171  CD  GLU G  22      85.150 108.570  90.340  1.00  0.00           C
ATOM   4172  OE1 GLU G  22      85.350 109.670  89.770  1.00  0.00           O
ATOM   4173  OE2 GLU G  22      84.020 108.230  90.790  1.00  0.00           O
ATOM   4174  C   GLU G  22      88.730 106.540  87.700  1.00  0.00           C
ATOM   4175  O   GLU G  22      89.090 105.390  87.430  1.00  0.00           O
ATOM   4176  N   ASP G  23      89.490 107.610  87.340  1.00  0.00           N
ATOM   4177  HN  ASP G  23      89.220 108.530  87.610  1.00  0.00           H
ATOM   4178  CA  ASP G  23      90.660 107.580  86.460  1.00  0.00           C
ATOM   4179  HA  ASP G  23      90.280 107.350  85.480  1.00  0.00           H
ATOM   4180  CB  ASP G  23      91.370 108.970  86.420  1.00  0.00           C
ATOM   4181  HB1 ASP G  23      92.420 108.900  86.080  1.00  0.00           H
ATOM   4182  HB2 ASP G  23      91.370 109.400  87.440  1.00  0.00           H
ATOM   4183  CG  ASP G  23      90.690 109.960  85.500  1.00  0.00           C
ATOM   4184  OD1 ASP G  23      89.450 110.150  85.610  1.00  0.00           O
ATOM   4185  OD2 ASP G  23      91.440 110.590  84.710  1.00  0.00           O
ATOM   4186  C   ASP G  23      91.770 106.550  86.730  1.00  0.00           C
ATOM   4187  O   ASP G  23      92.270 106.380  87.850  1.00  0.00           O
ATOM   4188  N   VAL G  24      92.270 105.910  85.650  1.00  0.00           N
ATOM   4189  HN  VAL G  24      91.830 106.050  84.770  1.00  0.00           H
ATOM   4190  CA  VAL G  24      93.440 105.030  85.690  1.00  0.00           C
ATOM   4191  HA  VAL G  24      93.810 104.960  86.710  1.00  0.00           H
ATOM   4192  CB  VAL G  24      93.100 103.610  85.230  1.00  0.00           C
ATOM   4193  HB  VAL G  24      92.830 103.610  84.150  1.00  0.00           H
ATOM   4194  CG1 VAL G  24      94.300 102.670  85.460  1.00  0.00           C
ATOM   4195 HG11 VAL G  24      94.020 101.630  85.190  1.00  0.00           H
ATOM   4196 HG12 VAL G  24      95.170 102.960  84.830  1.00  0.00           H
ATOM   4197 HG13 VAL G  24      94.620 102.680  86.520  1.00  0.00           H
ATOM   4198  CG2 VAL G  24      91.890 103.090  86.040  1.00  0.00           C
ATOM   4199 HG21 VAL G  24      91.700 102.020  85.800  1.00  0.00           H
ATOM   4200 HG22 VAL G  24      92.080 103.170  87.130  1.00  0.00           H
ATOM   4201 HG23 VAL G  24      90.970 103.660  85.800  1.00  0.00           H
ATOM   4202  C   VAL G  24      94.570 105.660  84.870  1.00  0.00           C
ATOM   4203  O   VAL G  24      94.930 105.190  83.780  1.00  0.00           O
ATOM   4204  N   GLY G  25      95.140 106.780  85.340  1.00  0.00           N
ATOM   4205  HN  GLY G  25      94.830 107.160  86.220  1.00  0.00           H
ATOM   4206  CA  GLY G  25      96.160 107.540  84.610  1.00  0.00           C
ATOM   4207  HA1 GLY G  25      95.940 107.490  83.560  1.00  0.00           H
ATOM   4208  HA2 GLY G  25      96.120 108.550  84.980  1.00  0.00           H
ATOM   4209  C   GLY G  25      97.600 107.080  84.800  1.00  0.00           C
ATOM   4210  O   GLY G  25      98.020 106.690  85.890  1.00  0.00           O
ATOM   4211  N   SER G  26      98.410 107.180  83.720  1.00  0.00           N
ATOM   4212  HN  SER G  26      98.000 107.510  82.870  1.00  0.00           H
ATOM   4213  CA  SER G  26      99.840 106.870  83.650  1.00  0.00           C
ATOM   4214  HA  SER G  26     100.000 106.680  82.600  1.00  0.00           H
ATOM   4215  CB  SER G  26     100.760 108.080  83.970  1.00  0.00           C
ATOM   4216  HB1 SER G  26     101.810 107.780  84.180  1.00  0.00           H
ATOM   4217  HB2 SER G  26     100.360 108.600  84.870  1.00  0.00           H
ATOM   4218  OG  SER G  26     100.810 108.970  82.860  1.00  0.00           O
ATOM   4219  HG1 SER G  26     100.630 109.870  83.200  1.00  0.00           H
ATOM   4220  C   SER G  26     100.360 105.590  84.290  1.00  0.00           C
ATOM   4221  O   SER G  26     101.380 105.560  84.980  1.00  0.00           O
ATOM   4222  N   ASN G  27      99.670 104.460  84.040  1.00  0.00           N
ATOM   4223  HN  ASN G  27      98.810 104.510  83.530  1.00  0.00           H
ATOM   4224  CA  ASN G  27     100.150 103.130  84.370  1.00  0.00           C
ATOM   4225  HA  ASN G  27     100.400 103.130  85.430  1.00  0.00           H
ATOM   4226  CB  ASN G  27      98.980 102.120  84.150  1.00  0.00           C
ATOM   4227  HB1 ASN G  27      98.600 102.240  83.120  1.00  0.00           H
ATOM   4228  HB2 ASN G  27      98.160 102.360  84.850  1.00  0.00           H
ATOM   4229  CG  ASN G  27      99.400 100.670  84.390  1.00  0.00           C
ATOM   4230  OD1 ASN G  27      99.790 100.300  85.500  1.00  0.00           O
ATOM   4231  ND2 ASN G  27      99.350  99.830  83.330  1.00  0.00           N
ATOM   4232 HD21 ASN G  27      99.070 100.180  82.430  1.00  0.00           H
ATOM   4233 HD22 ASN G  27      99.680  98.900  83.460  1.00  0.00           H
ATOM   4234  C   ASN G  27     101.430 102.710  83.620  1.00  0.00           C
ATOM   4235  O   ASN G  27     101.550 102.910  82.410  1.00  0.00           O
ATOM   4236  N   LYS G  28     102.390 102.070  84.330  1.00  0.00           N
ATOM   4237  HN  LYS G  28     102.340 102.040  85.330  1.00  0.00           H
ATOM   4238  CA  LYS G  28     103.510 101.350  83.730  1.00  0.00           C
ATOM   4239  HA  LYS G  28     103.480 101.440  82.650  1.00  0.00           H
ATOM   4240  CB  LYS G  28     104.860 101.900  84.260  1.00  0.00           C
ATOM   4241  HB1 LYS G  28     105.690 101.240  83.900  1.00  0.00           H
ATOM   4242  HB2 LYS G  28     104.860 101.860  85.370  1.00  0.00           H
ATOM   4243  CG  LYS G  28     105.190 103.330  83.800  1.00  0.00           C
ATOM   4244  HG1 LYS G  28     104.400 104.020  84.160  1.00  0.00           H
ATOM   4245  HG2 LYS G  28     105.180 103.350  82.690  1.00  0.00           H
ATOM   4246  CD  LYS G  28     106.570 103.810  84.300  1.00  0.00           C
ATOM   4247  HD1 LYS G  28     106.530 103.870  85.410  1.00  0.00           H
ATOM   4248  HD2 LYS G  28     107.320 103.030  84.020  1.00  0.00           H
ATOM   4249  CE  LYS G  28     106.990 105.150  83.690  1.00  0.00           C
ATOM   4250  HE1 LYS G  28     106.250 105.940  83.950  1.00  0.00           H
ATOM   4251  HE2 LYS G  28     107.060 105.070  82.590  1.00  0.00           H
ATOM   4252  NZ  LYS G  28     108.310 105.580  84.200  1.00  0.00           N
ATOM   4253  HZ1 LYS G  28     108.540 106.530  83.840  1.00  0.00           H
ATOM   4254  HZ2 LYS G  28     108.310 105.620  85.250  1.00  0.00           H
ATOM   4255  HZ3 LYS G  28     109.060 104.910  83.890  1.00  0.00           H
ATOM   4256  C   LYS G  28     103.470  99.860  84.040  1.00  0.00           C
ATOM   4257  O   LYS G  28     104.200  99.070  83.440  1.00  0.00           O
ATOM   4258  N   GLY G  29     102.600  99.420  84.970  1.00  0.00           N
ATOM   4259  HN  GLY G  29     101.960 100.070  85.380  1.00  0.00           H
ATOM   4260  CA  GLY G  29     102.500  98.040  85.420  1.00  0.00           C
ATOM   4261  HA1 GLY G  29     103.390  97.490  85.140  1.00  0.00           H
ATOM   4262  HA2 GLY G  29     102.360  98.070  86.490  1.00  0.00           H
ATOM   4263  C   GLY G  29     101.320  97.320  84.830  1.00  0.00           C
ATOM   4264  O   GLY G  29     100.990  97.470  83.650  1.00  0.00           O
ATOM   4265  N   ALA G  30     100.640  96.520  85.660  1.00  0.00           N
ATOM   4266  HN  ALA G  30     100.910  96.420  86.620  1.00  0.00           H
ATOM   4267  CA  ALA G  30      99.470  95.770  85.270  1.00  0.00           C
ATOM   4268  HA  ALA G  30      99.270  95.900  84.210  1.00  0.00           H
ATOM   4269  CB  ALA G  30      99.680  94.270  85.540  1.00  0.00           C
ATOM   4270  HB1 ALA G  30     100.570  93.900  84.970  1.00  0.00           H
ATOM   4271  HB2 ALA G  30      99.860  94.080  86.620  1.00  0.00           H
ATOM   4272  HB3 ALA G  30      98.800  93.680  85.220  1.00  0.00           H
ATOM   4273  C   ALA G  30      98.250  96.270  86.040  1.00  0.00           C
ATOM   4274  O   ALA G  30      98.260  96.390  87.260  1.00  0.00           O
ATOM   4275  N   ILE G  31      97.170  96.580  85.310  1.00  0.00           N
ATOM   4276  HN  ILE G  31      97.220  96.590  84.310  1.00  0.00           H
ATOM   4277  CA  ILE G  31      95.870  96.880  85.890  1.00  0.00           C
ATOM   4278  HA  ILE G  31      95.900  96.780  86.970  1.00  0.00           H
ATOM   4279  CB  ILE G  31      95.320  98.260  85.520  1.00  0.00           C
ATOM   4280  HB  ILE G  31      95.130  98.280  84.420  1.00  0.00           H
ATOM   4281  CG2 ILE G  31      93.990  98.500  86.250  1.00  0.00           C
ATOM   4282 HG21 ILE G  31      93.630  99.540  86.070  1.00  0.00           H
ATOM   4283 HG22 ILE G  31      93.190  97.810  85.890  1.00  0.00           H
ATOM   4284 HG23 ILE G  31      94.100  98.370  87.340  1.00  0.00           H
ATOM   4285  CG1 ILE G  31      96.340  99.400  85.800  1.00  0.00           C
ATOM   4286 HG11 ILE G  31      95.920 100.340  85.380  1.00  0.00           H
ATOM   4287 HG12 ILE G  31      97.270  99.190  85.240  1.00  0.00           H
ATOM   4288  CD  ILE G  31      96.670  99.630  87.270  1.00  0.00           C
ATOM   4289  HD1 ILE G  31      97.360 100.490  87.370  1.00  0.00           H
ATOM   4290  HD2 ILE G  31      95.750  99.860  87.850  1.00  0.00           H
ATOM   4291  HD3 ILE G  31      97.150  98.730  87.710  1.00  0.00           H
ATOM   4292  C   ILE G  31      94.930  95.820  85.350  1.00  0.00           C
ATOM   4293  O   ILE G  31      94.780  95.680  84.130  1.00  0.00           O
ATOM   4294  N   ILE G  32      94.310  95.000  86.220  1.00  0.00           N
ATOM   4295  HN  ILE G  32      94.430  95.110  87.210  1.00  0.00           H
ATOM   4296  CA  ILE G  32      93.420  93.940  85.780  1.00  0.00           C
ATOM   4297  HA  ILE G  32      93.070  94.180  84.800  1.00  0.00           H
ATOM   4298  CB  ILE G  32      94.060  92.550  85.710  1.00  0.00           C
ATOM   4299  HB  ILE G  32      94.360  92.230  86.740  1.00  0.00           H
ATOM   4300  CG2 ILE G  32      93.040  91.540  85.130  1.00  0.00           C
ATOM   4301 HG21 ILE G  32      93.470  90.520  85.070  1.00  0.00           H
ATOM   4302 HG22 ILE G  32      92.120  91.470  85.740  1.00  0.00           H
ATOM   4303 HG23 ILE G  32      92.740  91.850  84.100  1.00  0.00           H
ATOM   4304  CG1 ILE G  32      95.340  92.560  84.840  1.00  0.00           C
ATOM   4305 HG11 ILE G  32      96.030  93.370  85.170  1.00  0.00           H
ATOM   4306 HG12 ILE G  32      95.030  92.800  83.800  1.00  0.00           H
ATOM   4307  CD  ILE G  32      96.140  91.260  84.850  1.00  0.00           C
ATOM   4308  HD1 ILE G  32      97.050  91.350  84.200  1.00  0.00           H
ATOM   4309  HD2 ILE G  32      96.490  91.030  85.870  1.00  0.00           H
ATOM   4310  HD3 ILE G  32      95.550  90.400  84.470  1.00  0.00           H
ATOM   4311  C   ILE G  32      92.200  93.960  86.680  1.00  0.00           C
ATOM   4312  O   ILE G  32      92.300  94.030  87.900  1.00  0.00           O
ATOM   4313  N   GLY G  33      90.980  93.920  86.100  1.00  0.00           N
ATOM   4314  HN  GLY G  33      90.900  93.900  85.100  1.00  0.00           H
ATOM   4315  CA  GLY G  33      89.760  93.830  86.890  1.00  0.00           C
ATOM   4316  HA1 GLY G  33      89.810  94.510  87.730  1.00  0.00           H
ATOM   4317  HA2 GLY G  33      88.920  94.040  86.240  1.00  0.00           H
ATOM   4318  C   GLY G  33      89.530  92.450  87.460  1.00  0.00           C
ATOM   4319  O   GLY G  33      89.450  92.270  88.670  1.00  0.00           O
ATOM   4320  N   LEU G  34      89.430  91.450  86.570  1.00  0.00           N
ATOM   4321  HN  LEU G  34      89.480  91.650  85.590  1.00  0.00           H
ATOM   4322  CA  LEU G  34      89.170  90.080  86.940  1.00  0.00           C
ATOM   4323  HA  LEU G  34      89.310  89.960  88.010  1.00  0.00           H
ATOM   4324  CB  LEU G  34      87.710  89.710  86.580  1.00  0.00           C
ATOM   4325  HB1 LEU G  34      87.530  90.000  85.520  1.00  0.00           H
ATOM   4326  HB2 LEU G  34      87.060  90.340  87.220  1.00  0.00           H
ATOM   4327  CG  LEU G  34      87.270  88.230  86.760  1.00  0.00           C
ATOM   4328  HG  LEU G  34      87.790  87.610  86.000  1.00  0.00           H
ATOM   4329  CD1 LEU G  34      87.610  87.650  88.130  1.00  0.00           C
ATOM   4330 HD11 LEU G  34      87.160  86.650  88.260  1.00  0.00           H
ATOM   4331 HD12 LEU G  34      88.710  87.550  88.270  1.00  0.00           H
ATOM   4332 HD13 LEU G  34      87.230  88.320  88.920  1.00  0.00           H
ATOM   4333  CD2 LEU G  34      85.750  88.130  86.540  1.00  0.00           C
ATOM   4334 HD21 LEU G  34      85.410  87.080  86.610  1.00  0.00           H
ATOM   4335 HD22 LEU G  34      85.220  88.730  87.300  1.00  0.00           H
ATOM   4336 HD23 LEU G  34      85.460  88.530  85.540  1.00  0.00           H
ATOM   4337  C   LEU G  34      90.160  89.140  86.270  1.00  0.00           C
ATOM   4338  O   LEU G  34      90.260  89.100  85.040  1.00  0.00           O
ATOM   4339  N   MET G  35      90.920  88.370  87.070  1.00  0.00           N
ATOM   4340  HN  MET G  35      90.870  88.490  88.060  1.00  0.00           H
ATOM   4341  CA  MET G  35      91.790  87.320  86.580  1.00  0.00           C
ATOM   4342  HA  MET G  35      91.720  87.270  85.500  1.00  0.00           H
ATOM   4343  CB  MET G  35      93.290  87.560  86.900  1.00  0.00           C
ATOM   4344  HB1 MET G  35      93.390  87.800  87.990  1.00  0.00           H
ATOM   4345  HB2 MET G  35      93.620  88.460  86.330  1.00  0.00           H
ATOM   4346  CG  MET G  35      94.220  86.380  86.570  1.00  0.00           C
ATOM   4347  HG1 MET G  35      93.970  86.030  85.540  1.00  0.00           H
ATOM   4348  HG2 MET G  35      93.980  85.540  87.250  1.00  0.00           H
ATOM   4349  SD  MET G  35      96.000  86.720  86.640  1.00  0.00           S
ATOM   4350  CE  MET G  35      96.260  86.520  88.420  1.00  0.00           C
ATOM   4351  HE1 MET G  35      97.320  86.680  88.690  1.00  0.00           H
ATOM   4352  HE2 MET G  35      95.630  87.220  89.000  1.00  0.00           H
ATOM   4353  HE3 MET G  35      95.990  85.480  88.730  1.00  0.00           H
ATOM   4354  C   MET G  35      91.360  85.960  87.090  1.00  0.00           C
ATOM   4355  O   MET G  35      91.170  85.730  88.280  1.00  0.00           O
ATOM   4356  N   VAL G  36      91.200  85.000  86.160  1.00  0.00           N
ATOM   4357  HN  VAL G  36      91.300  85.230  85.190  1.00  0.00           H
ATOM   4358  CA  VAL G  36      90.880  83.620  86.470  1.00  0.00           C
ATOM   4359  HA  VAL G  36      90.780  83.490  87.540  1.00  0.00           H
ATOM   4360  CB  VAL G  36      89.570  83.210  85.820  1.00  0.00           C
ATOM   4361  HB  VAL G  36      89.560  83.540  84.760  1.00  0.00           H
ATOM   4362  CG1 VAL G  36      89.380  81.680  85.860  1.00  0.00           C
ATOM   4363 HG11 VAL G  36      88.350  81.420  85.550  1.00  0.00           H
ATOM   4364 HG12 VAL G  36      90.080  81.170  85.160  1.00  0.00           H
ATOM   4365 HG13 VAL G  36      89.550  81.280  86.880  1.00  0.00           H
ATOM   4366  CG2 VAL G  36      88.440  83.940  86.570  1.00  0.00           C
ATOM   4367 HG21 VAL G  36      87.440  83.610  86.210  1.00  0.00           H
ATOM   4368 HG22 VAL G  36      88.490  83.740  87.660  1.00  0.00           H
ATOM   4369 HG23 VAL G  36      88.510  85.040  86.420  1.00  0.00           H
ATOM   4370  C   VAL G  36      92.040  82.750  86.050  1.00  0.00           C
ATOM   4371  O   VAL G  36      92.360  82.620  84.860  1.00  0.00           O
ATOM   4372  N   GLY G  37      92.740  82.120  87.020  1.00  0.00           N
ATOM   4373  HN  GLY G  37      92.450  82.230  87.980  1.00  0.00           H
ATOM   4374  CA  GLY G  37      94.030  81.490  86.800  1.00  0.00           C
ATOM   4375  HA1 GLY G  37      94.290  80.960  87.700  1.00  0.00           H
ATOM   4376  HA2 GLY G  37      93.970  80.850  85.930  1.00  0.00           H
ATOM   4377  C   GLY G  37      95.100  82.530  86.560  1.00  0.00           C
ATOM   4378  O   GLY G  37      95.200  83.480  87.320  1.00  0.00           O
ATOM   4379  N   GLY G  38      95.910  82.360  85.510  1.00  0.00           N
ATOM   4380  HN  GLY G  38      95.880  81.510  84.990  1.00  0.00           H
ATOM   4381  CA  GLY G  38      96.870  83.340  85.020  1.00  0.00           C
ATOM   4382  HA1 GLY G  38      97.210  82.970  84.070  1.00  0.00           H
ATOM   4383  HA2 GLY G  38      96.350  84.290  84.920  1.00  0.00           H
ATOM   4384  C   GLY G  38      98.100  83.590  85.850  1.00  0.00           C
ATOM   4385  O   GLY G  38      98.200  83.250  87.030  1.00  0.00           O
ATOM   4386  N   VAL G  39      99.120  84.200  85.210  1.00  0.00           N
ATOM   4387  HN  VAL G  39      99.030  84.420  84.240  1.00  0.00           H
ATOM   4388  CA  VAL G  39     100.350  84.610  85.860  1.00  0.00           C
ATOM   4389  HA  VAL G  39     100.220  84.570  86.940  1.00  0.00           H
ATOM   4390  CB  VAL G  39     101.550  83.740  85.500  1.00  0.00           C
ATOM   4391  HB  VAL G  39     101.720  83.770  84.400  1.00  0.00           H
ATOM   4392  CG1 VAL G  39     102.830  84.240  86.220  1.00  0.00           C
ATOM   4393 HG11 VAL G  39     103.670  83.530  86.030  1.00  0.00           H
ATOM   4394 HG12 VAL G  39     103.140  85.240  85.850  1.00  0.00           H
ATOM   4395 HG13 VAL G  39     102.660  84.290  87.310  1.00  0.00           H
ATOM   4396  CG2 VAL G  39     101.270  82.280  85.900  1.00  0.00           C
ATOM   4397 HG21 VAL G  39     102.170  81.650  85.710  1.00  0.00           H
ATOM   4398 HG22 VAL G  39     101.020  82.210  86.980  1.00  0.00           H
ATOM   4399 HG23 VAL G  39     100.430  81.860  85.320  1.00  0.00           H
ATOM   4400  C   VAL G  39     100.610  86.060  85.500  1.00  0.00           C
ATOM   4401  O   VAL G  39     100.600  86.440  84.330  1.00  0.00           O
ATOM   4402  N   VAL G  40     100.850  86.920  86.510  1.00  0.00           N
ATOM   4403  HN  VAL G  40     100.820  86.590  87.460  1.00  0.00           H
ATOM   4404  CA  VAL G  40     101.180  88.320  86.300  1.00  0.00           C
ATOM   4405  HA  VAL G  40     101.200  88.540  85.250  1.00  0.00           H
ATOM   4406  CB  VAL G  40     100.180  89.270  86.960  1.00  0.00           C
ATOM   4407  HB  VAL G  40     100.110  89.040  88.050  1.00  0.00           H
ATOM   4408  CG1 VAL G  40     100.600  90.750  86.790  1.00  0.00           C
ATOM   4409 HG11 VAL G  40      99.800  91.420  87.170  1.00  0.00           H
ATOM   4410 HG12 VAL G  40     101.530  90.970  87.350  1.00  0.00           H
ATOM   4411 HG13 VAL G  40     100.770  90.980  85.720  1.00  0.00           H
ATOM   4412  CG2 VAL G  40      98.800  89.050  86.330  1.00  0.00           C
ATOM   4413 HG21 VAL G  40      98.050  89.740  86.780  1.00  0.00           H
ATOM   4414 HG22 VAL G  40      98.830  89.260  85.240  1.00  0.00           H
ATOM   4415 HG23 VAL G  40      98.460  88.010  86.470  1.00  0.00           H
ATOM   4416  C   VAL G  40     102.560  88.580  86.850  1.00  0.00           C
ATOM   4417  O   VAL G  40     102.840  88.360  88.030  1.00  0.00           O
ATOM   4418  N   ILE G  41     103.470  89.070  85.990  1.00  0.00           N
ATOM   4419  HN  ILE G  41     103.240  89.190  85.020  1.00  0.00           H
ATOM   4420  CA  ILE G  41     104.790  89.520  86.380  1.00  0.00           C
ATOM   4421  HA  ILE G  41     104.980  89.280  87.420  1.00  0.00           H
ATOM   4422  CB  ILE G  41     105.900  88.910  85.510  1.00  0.00           C
ATOM   4423  HB  ILE G  41     105.800  89.310  84.470  1.00  0.00           H
ATOM   4424  CG2 ILE G  41     107.270  89.350  86.060  1.00  0.00           C
ATOM   4425 HG21 ILE G  41     108.080  88.890  85.460  1.00  0.00           H
ATOM   4426 HG22 ILE G  41     107.400  90.460  86.000  1.00  0.00           H
ATOM   4427 HG23 ILE G  41     107.390  89.040  87.120  1.00  0.00           H
ATOM   4428  CG1 ILE G  41     105.800  87.370  85.370  1.00  0.00           C
ATOM   4429 HG11 ILE G  41     106.650  87.030  84.730  1.00  0.00           H
ATOM   4430 HG12 ILE G  41     104.860  87.110  84.830  1.00  0.00           H
ATOM   4431  CD  ILE G  41     105.850  86.590  86.690  1.00  0.00           C
ATOM   4432  HD1 ILE G  41     105.800  85.500  86.490  1.00  0.00           H
ATOM   4433  HD2 ILE G  41     106.790  86.790  87.240  1.00  0.00           H
ATOM   4434  HD3 ILE G  41     104.990  86.860  87.340  1.00  0.00           H
ATOM   4435  C   ILE G  41     104.780  91.030  86.220  1.00  0.00           C
ATOM   4436  O   ILE G  41     104.690  91.540  85.110  1.00  0.00           O
ATOM   4437  N   ALA G  42     104.830  91.790  87.330  1.00  0.00           N
ATOM   4438  HN  ALA G  42     104.900  91.380  88.240  1.00  0.00           H
ATOM   4439  CA  ALA G  42     104.740  93.230  87.260  1.00  0.00           C
ATOM   4440  HA  ALA G  42     104.870  93.570  86.240  1.00  0.00           H
ATOM   4441  CB  ALA G  42     103.350  93.700  87.730  1.00  0.00           C
ATOM   4442  HB1 ALA G  42     102.560  93.220  87.110  1.00  0.00           H
ATOM   4443  HB2 ALA G  42     103.180  93.410  88.790  1.00  0.00           H
ATOM   4444  HB3 ALA G  42     103.250  94.800  87.630  1.00  0.00           H
ATOM   4445  C   ALA G  42     105.820  93.920  88.070  1.00  0.00           C
ATOM   4446  O   ALA G  42     105.860  93.860  89.300  1.00  0.00           O
ATOM   4447  N   NME G  43     106.730  94.650  87.380  1.00  0.00           N
ATOM   4448  HN  NME G  43     106.690  94.660  86.380  1.00  0.00           H
ATOM   4449  CH3 NME G  43     107.760  95.430  88.030  1.00  0.00           C
ATOM   4450 HH31 NME G  43     108.110  94.960  88.980  1.00  0.00           H
ATOM   4451 HH32 NME G  43     108.640  95.540  87.360  1.00  0.00           H
ATOM   4452 HH33 NME G  43     107.380  96.450  88.260  1.00  0.00           H
ATOM   4453  CH3 ACE H   0     138.090  99.980  99.690  1.00  0.00           C
ATOM   4454 HH31 ACE H   0     137.580 100.440 100.560  1.00  0.00           H
ATOM   4455 HH32 ACE H   0     139.170 100.210  99.760  1.00  0.00           H
ATOM   4456 HH33 ACE H   0     137.700 100.430  98.750  1.00  0.00           H
ATOM   4457  C   ACE H   0     137.870  98.530  99.680  1.00  0.00           C
ATOM   4458  O   ACE H   0     138.750  97.780  99.260  1.00  0.00           O
ATOM   4459  N   ASP H   1     136.720  98.110 100.200  1.00  0.00           N
ATOM   4460  HN  ASP H   1     136.080  98.760 100.590  1.00  0.00           H
ATOM   4461  CA  ASP H   1     136.260  96.740 100.170  1.00  0.00           C
ATOM   4462  HA  ASP H   1     136.590  96.260  99.260  1.00  0.00           H
ATOM   4463  CB  ASP H   1     136.780  96.010 101.450  1.00  0.00           C
ATOM   4464  HB1 ASP H   1     136.120  96.180 102.330  1.00  0.00           H
ATOM   4465  HB2 ASP H   1     137.790  96.400 101.700  1.00  0.00           H
ATOM   4466  CG  ASP H   1     136.960  94.520 101.240  1.00  0.00           C
ATOM   4467  OD1 ASP H   1     137.920  94.130 100.530  1.00  0.00           O
ATOM   4468  OD2 ASP H   1     136.130  93.750 101.780  1.00  0.00           O
ATOM   4469  C   ASP H   1     134.740  96.870 100.170  1.00  0.00           C
ATOM   4470  O   ASP H   1     134.200  97.570 101.020  1.00  0.00           O
ATOM   4471  N   ALA H   2     134.010  96.280  99.210  1.00  0.00           N
ATOM   4472  HN  ALA H   2     134.480  95.860  98.420  1.00  0.00           H
ATOM   4473  CA  ALA H   2     132.590  96.560  99.090  1.00  0.00           C
ATOM   4474  HA  ALA H   2     132.150  96.550 100.080  1.00  0.00           H
ATOM   4475  CB  ALA H   2     132.360  97.950  98.440  1.00  0.00           C
ATOM   4476  HB1 ALA H   2     132.890  98.730  99.010  1.00  0.00           H
ATOM   4477  HB2 ALA H   2     132.760  97.940  97.400  1.00  0.00           H
ATOM   4478  HB3 ALA H   2     131.280  98.200  98.400  1.00  0.00           H
ATOM   4479  C   ALA H   2     131.800  95.520  98.300  1.00  0.00           C
ATOM   4480  O   ALA H   2     131.050  95.850  97.370  1.00  0.00           O
ATOM   4481  N   GLU H   3     131.890  94.230  98.700  1.00  0.00           N
ATOM   4482  HN  GLU H   3     132.610  93.940  99.330  1.00  0.00           H
ATOM   4483  CA  GLU H   3     130.970  93.180  98.270  1.00  0.00           C
ATOM   4484  HA  GLU H   3     131.070  93.080  97.200  1.00  0.00           H
ATOM   4485  CB  GLU H   3     131.360  91.820  98.920  1.00  0.00           C
ATOM   4486  HB1 GLU H   3     131.440  91.970 100.020  1.00  0.00           H
ATOM   4487  HB2 GLU H   3     132.360  91.530  98.540  1.00  0.00           H
ATOM   4488  CG  GLU H   3     130.360  90.640  98.670  1.00  0.00           C
ATOM   4489  HG1 GLU H   3     130.250  90.480  97.580  1.00  0.00           H
ATOM   4490  HG2 GLU H   3     129.360  90.860  99.090  1.00  0.00           H
ATOM   4491  CD  GLU H   3     130.820  89.340  99.300  1.00  0.00           C
ATOM   4492  OE1 GLU H   3     131.540  88.560  98.630  1.00  0.00           O
ATOM   4493  OE2 GLU H   3     130.400  89.070 100.460  1.00  0.00           O
ATOM   4494  C   GLU H   3     129.490  93.470  98.560  1.00  0.00           C
ATOM   4495  O   GLU H   3     129.130  93.960  99.620  1.00  0.00           O
ATOM   4496  N   PHE H   4     128.590  93.120  97.620  1.00  0.00           N
ATOM   4497  HN  PHE H   4     128.890  92.800  96.720  1.00  0.00           H
ATOM   4498  CA  PHE H   4     127.170  93.010  97.880  1.00  0.00           C
ATOM   4499  HA  PHE H   4     127.000  92.910  98.940  1.00  0.00           H
ATOM   4500  CB  PHE H   4     126.250  94.130  97.290  1.00  0.00           C
ATOM   4501  HB1 PHE H   4     125.200  93.920  97.570  1.00  0.00           H
ATOM   4502  HB2 PHE H   4     126.310  94.120  96.180  1.00  0.00           H
ATOM   4503  CG  PHE H   4     126.600  95.530  97.730  1.00  0.00           C
ATOM   4504  CD1 PHE H   4     127.770  96.160  97.260  1.00  0.00           C
ATOM   4505  HD1 PHE H   4     128.450  95.610  96.630  1.00  0.00           H
ATOM   4506  CE1 PHE H   4     128.080  97.470  97.630  1.00  0.00           C
ATOM   4507  HE1 PHE H   4     129.000  97.910  97.280  1.00  0.00           H
ATOM   4508  CZ  PHE H   4     127.190  98.200  98.440  1.00  0.00           C
ATOM   4509  HZ  PHE H   4     127.420  99.210  98.720  1.00  0.00           H
ATOM   4510  CD2 PHE H   4     125.720  96.270  98.530  1.00  0.00           C
ATOM   4511  HD2 PHE H   4     124.800  95.810  98.870  1.00  0.00           H
ATOM   4512  CE2 PHE H   4     126.000  97.600  98.880  1.00  0.00           C
ATOM   4513  HE2 PHE H   4     125.320  98.160  99.500  1.00  0.00           H
ATOM   4514  C   PHE H   4     126.760  91.720  97.200  1.00  0.00           C
ATOM   4515  O   PHE H   4     127.050  91.520  96.030  1.00  0.00           O
ATOM   4516  N   ARG H   5     126.070  90.790  97.890  1.00  0.00           N
ATOM   4517  HN  ARG H   5     125.960  90.860  98.880  1.00  0.00           H
ATOM   4518  CA  ARG H   5     125.530  89.620  97.230  1.00  0.00           C
ATOM   4519  HA  ARG H   5     125.530  89.770  96.160  1.00  0.00           H
ATOM   4520  CB  ARG H   5     126.370  88.360  97.520  1.00  0.00           C
ATOM   4521  HB1 ARG H   5     126.470  88.260  98.620  1.00  0.00           H
ATOM   4522  HB2 ARG H   5     127.390  88.540  97.120  1.00  0.00           H
ATOM   4523  CG  ARG H   5     125.830  87.020  97.000  1.00  0.00           C
ATOM   4524  HG1 ARG H   5     125.750  87.050  95.890  1.00  0.00           H
ATOM   4525  HG2 ARG H   5     124.810  86.830  97.410  1.00  0.00           H
ATOM   4526  CD  ARG H   5     126.760  85.880  97.430  1.00  0.00           C
ATOM   4527  HD1 ARG H   5     126.880  85.930  98.540  1.00  0.00           H
ATOM   4528  HD2 ARG H   5     127.760  86.000  96.940  1.00  0.00           H
ATOM   4529  NE  ARG H   5     126.150  84.570  97.050  1.00  0.00           N
ATOM   4530  HE  ARG H   5     125.430  84.520  96.360  1.00  0.00           H
ATOM   4531  CZ  ARG H   5     126.700  83.420  97.410  1.00  0.00           C
ATOM   4532  NH1 ARG H   5     127.750  83.370  98.200  1.00  0.00           N
ATOM   4533 HH11 ARG H   5     128.150  84.250  98.430  1.00  0.00           H
ATOM   4534 HH12 ARG H   5     128.420  82.660  97.960  1.00  0.00           H
ATOM   4535  NH2 ARG H   5     126.220  82.280  96.950  1.00  0.00           N
ATOM   4536 HH21 ARG H   5     125.590  82.270  96.170  1.00  0.00           H
ATOM   4537 HH22 ARG H   5     126.620  81.430  97.250  1.00  0.00           H
ATOM   4538  C   ARG H   5     124.080  89.420  97.610  1.00  0.00           C
ATOM   4539  O   ARG H   5     123.740  89.240  98.780  1.00  0.00           O
ATOM   4540  N   HIS H   6     123.190  89.450  96.610  1.00  0.00           N
ATOM   4541  HN  HIS H   6     123.480  89.690  95.680  1.00  0.00           H
ATOM   4542  CA  HIS H   6     121.790  89.150  96.780  1.00  0.00           C
ATOM   4543  HA  HIS H   6     121.530  88.980  97.810  1.00  0.00           H
ATOM   4544  CB  HIS H   6     120.910  90.280  96.190  1.00  0.00           C
ATOM   4545  HB1 HIS H   6     119.880  89.920  96.000  1.00  0.00           H
ATOM   4546  HB2 HIS H   6     121.340  90.610  95.230  1.00  0.00           H
ATOM   4547  ND1 HIS H   6     119.940  91.390  98.170  1.00  0.00           N
ATOM   4548  CG  HIS H   6     120.780  91.470  97.080  1.00  0.00           C
ATOM   4549  CE1 HIS H   6     119.810  92.630  98.600  1.00  0.00           C
ATOM   4550  HE1 HIS H   6     119.150  92.940  99.420  1.00  0.00           H
ATOM   4551  NE2 HIS H   6     120.530  93.500  97.850  1.00  0.00           N
ATOM   4552  HE2 HIS H   6     120.490  94.500  97.910  1.00  0.00           H
ATOM   4553  CD2 HIS H   6     121.150  92.760  96.870  1.00  0.00           C
ATOM   4554  HD2 HIS H   6     121.740  93.180  96.060  1.00  0.00           H
ATOM   4555  C   HIS H   6     121.450  87.890  96.010  1.00  0.00           C
ATOM   4556  O   HIS H   6     121.380  87.930  94.780  1.00  0.00           O
ATOM   4557  N   ASP H   7     121.180  86.770  96.710  1.00  0.00           N
ATOM   4558  HN  ASP H   7     121.250  86.740  97.710  1.00  0.00           H
ATOM   4559  CA  ASP H   7     120.670  85.560  96.110  1.00  0.00           C
ATOM   4560  HA  ASP H   7     120.750  85.620  95.030  1.00  0.00           H
ATOM   4561  CB  ASP H   7     121.520  84.330  96.580  1.00  0.00           C
ATOM   4562  HB1 ASP H   7     121.320  84.130  97.650  1.00  0.00           H
ATOM   4563  HB2 ASP H   7     122.590  84.580  96.470  1.00  0.00           H
ATOM   4564  CG  ASP H   7     121.240  83.070  95.790  1.00  0.00           C
ATOM   4565  OD1 ASP H   7     120.060  82.730  95.570  1.00  0.00           O
ATOM   4566  OD2 ASP H   7     122.230  82.360  95.440  1.00  0.00           O
ATOM   4567  C   ASP H   7     119.190  85.490  96.470  1.00  0.00           C
ATOM   4568  O   ASP H   7     118.800  85.470  97.650  1.00  0.00           O
ATOM   4569  N   SER H   8     118.310  85.550  95.450  1.00  0.00           N
ATOM   4570  HN  SER H   8     118.640  85.540  94.510  1.00  0.00           H
ATOM   4571  CA  SER H   8     116.870  85.500  95.650  1.00  0.00           C
ATOM   4572  HA  SER H   8     116.670  85.090  96.630  1.00  0.00           H
ATOM   4573  CB  SER H   8     116.180  86.900  95.590  1.00  0.00           C
ATOM   4574  HB1 SER H   8     116.640  87.530  96.370  1.00  0.00           H
ATOM   4575  HB2 SER H   8     115.100  86.780  95.840  1.00  0.00           H
ATOM   4576  OG  SER H   8     116.280  87.570  94.330  1.00  0.00           O
ATOM   4577  HG1 SER H   8     117.200  87.490  94.020  1.00  0.00           H
ATOM   4578  C   SER H   8     116.260  84.530  94.660  1.00  0.00           C
ATOM   4579  O   SER H   8     116.310  84.710  93.450  1.00  0.00           O
ATOM   4580  N   GLY H   9     115.680  83.430  95.190  1.00  0.00           N
ATOM   4581  HN  GLY H   9     115.680  83.280  96.180  1.00  0.00           H
ATOM   4582  CA  GLY H   9     115.080  82.380  94.370  1.00  0.00           C
ATOM   4583  HA1 GLY H   9     115.070  82.660  93.330  1.00  0.00           H
ATOM   4584  HA2 GLY H   9     115.640  81.480  94.560  1.00  0.00           H
ATOM   4585  C   GLY H   9     113.670  82.120  94.790  1.00  0.00           C
ATOM   4586  O   GLY H   9     113.390  81.840  95.960  1.00  0.00           O
ATOM   4587  N   TYR H  10     112.730  82.170  93.840  1.00  0.00           N
ATOM   4588  HN  TYR H  10     112.980  82.420  92.890  1.00  0.00           H
ATOM   4589  CA  TYR H  10     111.340  81.900  94.080  1.00  0.00           C
ATOM   4590  HA  TYR H  10     111.200  81.510  95.080  1.00  0.00           H
ATOM   4591  CB  TYR H  10     110.460  83.170  93.900  1.00  0.00           C
ATOM   4592  HB1 TYR H  10     109.380  82.920  93.940  1.00  0.00           H
ATOM   4593  HB2 TYR H  10     110.680  83.620  92.900  1.00  0.00           H
ATOM   4594  CG  TYR H  10     110.760  84.200  94.960  1.00  0.00           C
ATOM   4595  CD1 TYR H  10     109.980  84.240  96.130  1.00  0.00           C
ATOM   4596  HD1 TYR H  10     109.200  83.510  96.270  1.00  0.00           H
ATOM   4597  CE1 TYR H  10     110.230  85.200  97.120  1.00  0.00           C
ATOM   4598  HE1 TYR H  10     109.650  85.200  98.030  1.00  0.00           H
ATOM   4599  CZ  TYR H  10     111.250  86.150  96.940  1.00  0.00           C
ATOM   4600  OH  TYR H  10     111.490  87.080  97.970  1.00  0.00           O
ATOM   4601  HH  TYR H  10     112.260  87.640  97.720  1.00  0.00           H
ATOM   4602  CD2 TYR H  10     111.760  85.170  94.780  1.00  0.00           C
ATOM   4603  HD2 TYR H  10     112.360  85.160  93.880  1.00  0.00           H
ATOM   4604  CE2 TYR H  10     112.010  86.140  95.770  1.00  0.00           C
ATOM   4605  HE2 TYR H  10     112.790  86.870  95.620  1.00  0.00           H
ATOM   4606  C   TYR H  10     110.860  80.830  93.130  1.00  0.00           C
ATOM   4607  O   TYR H  10     110.920  81.000  91.910  1.00  0.00           O
ATOM   4608  N   GLU H  11     110.320  79.710  93.650  1.00  0.00           N
ATOM   4609  HN  GLU H  11     110.310  79.560  94.640  1.00  0.00           H
ATOM   4610  CA  GLU H  11     109.710  78.700  92.830  1.00  0.00           C
ATOM   4611  HA  GLU H  11     109.660  79.010  91.800  1.00  0.00           H
ATOM   4612  CB  GLU H  11     110.470  77.360  92.880  1.00  0.00           C
ATOM   4613  HB1 GLU H  11     110.350  76.870  93.870  1.00  0.00           H
ATOM   4614  HB2 GLU H  11     111.560  77.600  92.760  1.00  0.00           H
ATOM   4615  CG  GLU H  11     110.070  76.390  91.750  1.00  0.00           C
ATOM   4616  HG1 GLU H  11     110.240  76.870  90.760  1.00  0.00           H
ATOM   4617  HG2 GLU H  11     108.990  76.130  91.810  1.00  0.00           H
ATOM   4618  CD  GLU H  11     110.890  75.110  91.750  1.00  0.00           C
ATOM   4619  OE1 GLU H  11     110.520  74.180  90.980  1.00  0.00           O
ATOM   4620  OE2 GLU H  11     111.930  75.040  92.450  1.00  0.00           O
ATOM   4621  C   GLU H  11     108.280  78.510  93.310  1.00  0.00           C
ATOM   4622  O   GLU H  11     108.010  78.160  94.460  1.00  0.00           O
ATOM   4623  N   VAL H  12     107.310  78.770  92.420  1.00  0.00           N
ATOM   4624  HN  VAL H  12     107.540  79.050  91.490  1.00  0.00           H
ATOM   4625  CA  VAL H  12     105.900  78.690  92.750  1.00  0.00           C
ATOM   4626  HA  VAL H  12     105.760  78.360  93.770  1.00  0.00           H
ATOM   4627  CB  VAL H  12     105.170  80.020  92.580  1.00  0.00           C
ATOM   4628  HB  VAL H  12     105.230  80.350  91.510  1.00  0.00           H
ATOM   4629  CG1 VAL H  12     103.700  79.890  93.000  1.00  0.00           C
ATOM   4630 HG11 VAL H  12     103.200  80.880  92.960  1.00  0.00           H
ATOM   4631 HG12 VAL H  12     103.140  79.200  92.330  1.00  0.00           H
ATOM   4632 HG13 VAL H  12     103.630  79.520  94.040  1.00  0.00           H
ATOM   4633  CG2 VAL H  12     105.870  81.090  93.440  1.00  0.00           C
ATOM   4634 HG21 VAL H  12     105.310  82.050  93.390  1.00  0.00           H
ATOM   4635 HG22 VAL H  12     105.910  80.760  94.500  1.00  0.00           H
ATOM   4636 HG23 VAL H  12     106.900  81.280  93.090  1.00  0.00           H
ATOM   4637  C   VAL H  12     105.310  77.630  91.850  1.00  0.00           C
ATOM   4638  O   VAL H  12     105.250  77.790  90.630  1.00  0.00           O
ATOM   4639  N   HIS H  13     104.880  76.490  92.420  1.00  0.00           N
ATOM   4640  HN  HIS H  13     104.910  76.360  93.420  1.00  0.00           H
ATOM   4641  CA  HIS H  13     104.570  75.320  91.610  1.00  0.00           C
ATOM   4642  HA  HIS H  13     104.320  75.660  90.620  1.00  0.00           H
ATOM   4643  CB  HIS H  13     105.790  74.380  91.450  1.00  0.00           C
ATOM   4644  HB1 HIS H  13     106.610  75.000  91.030  1.00  0.00           H
ATOM   4645  HB2 HIS H  13     105.570  73.600  90.700  1.00  0.00           H
ATOM   4646  ND1 HIS H  13     105.910  72.470  93.060  1.00  0.00           N
ATOM   4647  CG  HIS H  13     106.360  73.720  92.690  1.00  0.00           C
ATOM   4648  CE1 HIS H  13     106.760  72.050  93.980  1.00  0.00           C
ATOM   4649  HE1 HIS H  13     106.690  71.100  94.510  1.00  0.00           H
ATOM   4650  NE2 HIS H  13     107.740  72.950  94.200  1.00  0.00           N
ATOM   4651  HE2 HIS H  13     108.540  72.820  94.820  1.00  0.00           H
ATOM   4652  CD2 HIS H  13     107.500  74.030  93.370  1.00  0.00           C
ATOM   4653  HD2 HIS H  13     108.150  74.890  93.310  1.00  0.00           H
ATOM   4654  C   HIS H  13     103.340  74.560  92.070  1.00  0.00           C
ATOM   4655  O   HIS H  13     103.020  74.440  93.260  1.00  0.00           O
ATOM   4656  N   HIS H  14     102.570  74.070  91.080  1.00  0.00           N
ATOM   4657  HN  HIS H  14     102.870  74.220  90.140  1.00  0.00           H
ATOM   4658  CA  HIS H  14     101.580  73.020  91.270  1.00  0.00           C
ATOM   4659  HA  HIS H  14     101.190  72.830  90.280  1.00  0.00           H
ATOM   4660  CB  HIS H  14     102.220  71.680  91.720  1.00  0.00           C
ATOM   4661  HB1 HIS H  14     101.470  70.950  92.090  1.00  0.00           H
ATOM   4662  HB2 HIS H  14     102.940  71.860  92.540  1.00  0.00           H
ATOM   4663  ND1 HIS H  14     104.040  71.600  90.050  1.00  0.00           N
ATOM   4664  CG  HIS H  14     102.950  70.980  90.610  1.00  0.00           C
ATOM   4665  CE1 HIS H  14     104.560  70.730  89.210  1.00  0.00           C
ATOM   4666  HE1 HIS H  14     105.460  70.910  88.610  1.00  0.00           H
ATOM   4667  NE2 HIS H  14     103.860  69.580  89.200  1.00  0.00           N
ATOM   4668  HE2 HIS H  14     104.230  68.710  88.830  1.00  0.00           H
ATOM   4669  CD2 HIS H  14     102.820  69.730  90.090  1.00  0.00           C
ATOM   4670  HD2 HIS H  14     102.080  68.970  90.310  1.00  0.00           H
ATOM   4671  C   HIS H  14     100.330  73.370  92.080  1.00  0.00           C
ATOM   4672  O   HIS H  14      99.610  72.490  92.560  1.00  0.00           O
ATOM   4673  N   GLN H  15      99.990  74.670  92.210  1.00  0.00           N
ATOM   4674  HN  GLN H  15     100.620  75.390  91.920  1.00  0.00           H
ATOM   4675  CA  GLN H  15      98.700  75.100  92.760  1.00  0.00           C
ATOM   4676  HA  GLN H  15      98.630  74.660  93.750  1.00  0.00           H
ATOM   4677  CB  GLN H  15      98.560  76.640  92.930  1.00  0.00           C
ATOM   4678  HB1 GLN H  15      97.530  76.870  93.270  1.00  0.00           H
ATOM   4679  HB2 GLN H  15      98.700  77.130  91.940  1.00  0.00           H
ATOM   4680  CG  GLN H  15      99.500  77.300  93.970  1.00  0.00           C
ATOM   4681  HG1 GLN H  15      99.340  76.830  94.960  1.00  0.00           H
ATOM   4682  HG2 GLN H  15      99.250  78.380  94.060  1.00  0.00           H
ATOM   4683  CD  GLN H  15     100.990  77.220  93.600  1.00  0.00           C
ATOM   4684  OE1 GLN H  15     101.360  77.300  92.420  1.00  0.00           O
ATOM   4685  NE2 GLN H  15     101.860  77.070  94.620  1.00  0.00           N
ATOM   4686 HE21 GLN H  15     101.510  76.900  95.550  1.00  0.00           H
ATOM   4687 HE22 GLN H  15     102.820  76.930  94.410  1.00  0.00           H
ATOM   4688  C   GLN H  15      97.510  74.580  91.960  1.00  0.00           C
ATOM   4689  O   GLN H  15      97.500  74.630  90.720  1.00  0.00           O
ATOM   4690  N   LYS H  16      96.490  74.040  92.640  1.00  0.00           N
ATOM   4691  HN  LYS H  16      96.490  74.030  93.650  1.00  0.00           H
ATOM   4692  CA  LYS H  16      95.380  73.390  91.980  1.00  0.00           C
ATOM   4693  HA  LYS H  16      95.410  73.570  90.910  1.00  0.00           H
ATOM   4694  CB  LYS H  16      95.430  71.860  92.230  1.00  0.00           C
ATOM   4695  HB1 LYS H  16      95.290  71.650  93.310  1.00  0.00           H
ATOM   4696  HB2 LYS H  16      96.460  71.510  91.970  1.00  0.00           H
ATOM   4697  CG  LYS H  16      94.430  71.040  91.400  1.00  0.00           C
ATOM   4698  HG1 LYS H  16      94.720  71.120  90.330  1.00  0.00           H
ATOM   4699  HG2 LYS H  16      93.410  71.470  91.510  1.00  0.00           H
ATOM   4700  CD  LYS H  16      94.380  69.560  91.810  1.00  0.00           C
ATOM   4701  HD1 LYS H  16      95.420  69.150  91.830  1.00  0.00           H
ATOM   4702  HD2 LYS H  16      93.990  69.510  92.850  1.00  0.00           H
ATOM   4703  CE  LYS H  16      93.520  68.710  90.870  1.00  0.00           C
ATOM   4704  HE1 LYS H  16      94.000  68.650  89.870  1.00  0.00           H
ATOM   4705  HE2 LYS H  16      92.510  69.170  90.750  1.00  0.00           H
ATOM   4706  NZ  LYS H  16      93.330  67.350  91.380  1.00  0.00           N
ATOM   4707  HZ1 LYS H  16      92.880  66.740  90.650  1.00  0.00           H
ATOM   4708  HZ2 LYS H  16      94.250  66.910  91.650  1.00  0.00           H
ATOM   4709  HZ3 LYS H  16      92.690  67.370  92.210  1.00  0.00           H
ATOM   4710  C   LYS H  16      94.060  73.930  92.500  1.00  0.00           C
ATOM   4711  O   LYS H  16      93.710  73.750  93.670  1.00  0.00           O
ATOM   4712  N   LEU H  17      93.260  74.570  91.630  1.00  0.00           N
ATOM   4713  HN  LEU H  17      93.550  74.720  90.680  1.00  0.00           H
ATOM   4714  CA  LEU H  17      91.960  75.100  92.010  1.00  0.00           C
ATOM   4715  HA  LEU H  17      91.760  74.900  93.050  1.00  0.00           H
ATOM   4716  CB  LEU H  17      91.900  76.630  91.810  1.00  0.00           C
ATOM   4717  HB1 LEU H  17      92.030  76.900  90.740  1.00  0.00           H
ATOM   4718  HB2 LEU H  17      92.780  77.040  92.350  1.00  0.00           H
ATOM   4719  CG  LEU H  17      90.630  77.320  92.380  1.00  0.00           C
ATOM   4720  HG  LEU H  17      90.270  76.710  93.240  1.00  0.00           H
ATOM   4721  CD1 LEU H  17      90.980  78.710  92.910  1.00  0.00           C
ATOM   4722 HD11 LEU H  17      90.080  79.190  93.360  1.00  0.00           H
ATOM   4723 HD12 LEU H  17      91.770  78.650  93.690  1.00  0.00           H
ATOM   4724 HD13 LEU H  17      91.340  79.350  92.080  1.00  0.00           H
ATOM   4725  CD2 LEU H  17      89.490  77.440  91.360  1.00  0.00           C
ATOM   4726 HD21 LEU H  17      88.620  77.940  91.820  1.00  0.00           H
ATOM   4727 HD22 LEU H  17      89.810  78.040  90.480  1.00  0.00           H
ATOM   4728 HD23 LEU H  17      89.160  76.440  90.990  1.00  0.00           H
ATOM   4729  C   LEU H  17      90.880  74.390  91.210  1.00  0.00           C
ATOM   4730  O   LEU H  17      90.940  74.320  89.980  1.00  0.00           O
ATOM   4731  N   VAL H  18      89.880  73.810  91.900  1.00  0.00           N
ATOM   4732  HN  VAL H  18      89.840  73.860  92.900  1.00  0.00           H
ATOM   4733  CA  VAL H  18      88.810  73.060  91.260  1.00  0.00           C
ATOM   4734  HA  VAL H  18      88.830  73.270  90.200  1.00  0.00           H
ATOM   4735  CB  VAL H  18      88.950  71.550  91.430  1.00  0.00           C
ATOM   4736  HB  VAL H  18      88.860  71.280  92.510  1.00  0.00           H
ATOM   4737  CG1 VAL H  18      87.850  70.800  90.630  1.00  0.00           C
ATOM   4738 HG11 VAL H  18      88.030  69.710  90.680  1.00  0.00           H
ATOM   4739 HG12 VAL H  18      86.850  70.990  91.050  1.00  0.00           H
ATOM   4740 HG13 VAL H  18      87.860  71.110  89.570  1.00  0.00           H
ATOM   4741  CG2 VAL H  18      90.330  71.090  90.920  1.00  0.00           C
ATOM   4742 HG21 VAL H  18      90.400  69.990  90.960  1.00  0.00           H
ATOM   4743 HG22 VAL H  18      90.480  71.420  89.870  1.00  0.00           H
ATOM   4744 HG23 VAL H  18      91.140  71.510  91.540  1.00  0.00           H
ATOM   4745  C   VAL H  18      87.470  73.550  91.780  1.00  0.00           C
ATOM   4746  O   VAL H  18      87.280  73.750  92.980  1.00  0.00           O
ATOM   4747  N   PHE H  19      86.490  73.760  90.880  1.00  0.00           N
ATOM   4748  HN  PHE H  19      86.690  73.670  89.900  1.00  0.00           H
ATOM   4749  CA  PHE H  19      85.130  74.080  91.270  1.00  0.00           C
ATOM   4750  HA  PHE H  19      85.150  74.610  92.210  1.00  0.00           H
ATOM   4751  CB  PHE H  19      84.420  74.990  90.230  1.00  0.00           C
ATOM   4752  HB1 PHE H  19      83.330  75.050  90.430  1.00  0.00           H
ATOM   4753  HB2 PHE H  19      84.560  74.620  89.200  1.00  0.00           H
ATOM   4754  CG  PHE H  19      84.990  76.380  90.330  1.00  0.00           C
ATOM   4755  CD1 PHE H  19      86.080  76.780  89.560  1.00  0.00           C
ATOM   4756  HD1 PHE H  19      86.560  76.090  88.880  1.00  0.00           H
ATOM   4757  CE1 PHE H  19      86.570  78.090  89.650  1.00  0.00           C
ATOM   4758  HE1 PHE H  19      87.410  78.390  89.040  1.00  0.00           H
ATOM   4759  CZ  PHE H  19      85.960  79.010  90.530  1.00  0.00           C
ATOM   4760  HZ  PHE H  19      86.320  80.020  90.600  1.00  0.00           H
ATOM   4761  CD2 PHE H  19      84.390  77.300  91.200  1.00  0.00           C
ATOM   4762  HD2 PHE H  19      83.550  76.990  91.800  1.00  0.00           H
ATOM   4763  CE2 PHE H  19      84.870  78.610  91.300  1.00  0.00           C
ATOM   4764  HE2 PHE H  19      84.400  79.310  91.980  1.00  0.00           H
ATOM   4765  C   PHE H  19      84.320  72.830  91.540  1.00  0.00           C
ATOM   4766  O   PHE H  19      83.900  72.600  92.680  1.00  0.00           O
ATOM   4767  N   PHE H  20      84.120  71.960  90.540  1.00  0.00           N
ATOM   4768  HN  PHE H  20      84.430  72.160  89.610  1.00  0.00           H
ATOM   4769  CA  PHE H  20      83.370  70.730  90.690  1.00  0.00           C
ATOM   4770  HA  PHE H  20      83.020  70.610  91.710  1.00  0.00           H
ATOM   4771  CB  PHE H  20      82.160  70.690  89.740  1.00  0.00           C
ATOM   4772  HB1 PHE H  20      81.610  69.730  89.820  1.00  0.00           H
ATOM   4773  HB2 PHE H  20      82.490  70.830  88.690  1.00  0.00           H
ATOM   4774  CG  PHE H  20      81.220  71.810  90.100  1.00  0.00           C
ATOM   4775  CD1 PHE H  20      81.310  73.070  89.480  1.00  0.00           C
ATOM   4776  HD1 PHE H  20      82.060  73.230  88.710  1.00  0.00           H
ATOM   4777  CE1 PHE H  20      80.440  74.110  89.830  1.00  0.00           C
ATOM   4778  HE1 PHE H  20      80.500  75.060  89.330  1.00  0.00           H
ATOM   4779  CZ  PHE H  20      79.480  73.900  90.830  1.00  0.00           C
ATOM   4780  HZ  PHE H  20      78.810  74.700  91.110  1.00  0.00           H
ATOM   4781  CD2 PHE H  20      80.240  71.610  91.080  1.00  0.00           C
ATOM   4782  HD2 PHE H  20      80.170  70.640  91.560  1.00  0.00           H
ATOM   4783  CE2 PHE H  20      79.370  72.640  91.440  1.00  0.00           C
ATOM   4784  HE2 PHE H  20      78.640  72.470  92.210  1.00  0.00           H
ATOM   4785  C   PHE H  20      84.290  69.560  90.410  1.00  0.00           C
ATOM   4786  O   PHE H  20      84.790  69.380  89.290  1.00  0.00           O
ATOM   4787  N   ALA H  21      84.590  68.750  91.440  1.00  0.00           N
ATOM   4788  HN  ALA H  21      84.150  68.860  92.340  1.00  0.00           H
ATOM   4789  CA  ALA H  21      85.590  67.710  91.350  1.00  0.00           C
ATOM   4790  HA  ALA H  21      86.340  68.000  90.630  1.00  0.00           H
ATOM   4791  CB  ALA H  21      86.260  67.530  92.720  1.00  0.00           C
ATOM   4792  HB1 ALA H  21      86.680  68.500  93.050  1.00  0.00           H
ATOM   4793  HB2 ALA H  21      85.520  67.190  93.470  1.00  0.00           H
ATOM   4794  HB3 ALA H  21      87.080  66.780  92.660  1.00  0.00           H
ATOM   4795  C   ALA H  21      85.020  66.370  90.890  1.00  0.00           C
ATOM   4796  O   ALA H  21      85.730  65.590  90.270  1.00  0.00           O
ATOM   4797  N   GLU H  22      83.740  66.110  91.160  1.00  0.00           N
ATOM   4798  HN  GLU H  22      83.170  66.790  91.610  1.00  0.00           H
ATOM   4799  CA  GLU H  22      83.100  64.840  90.860  1.00  0.00           C
ATOM   4800  HA  GLU H  22      83.690  64.260  90.170  1.00  0.00           H
ATOM   4801  CB  GLU H  22      82.850  64.010  92.150  1.00  0.00           C
ATOM   4802  HB1 GLU H  22      82.200  63.130  91.930  1.00  0.00           H
ATOM   4803  HB2 GLU H  22      82.310  64.650  92.870  1.00  0.00           H
ATOM   4804  CG  GLU H  22      84.130  63.480  92.840  1.00  0.00           C
ATOM   4805  HG1 GLU H  22      83.840  62.920  93.760  1.00  0.00           H
ATOM   4806  HG2 GLU H  22      84.780  64.320  93.150  1.00  0.00           H
ATOM   4807  CD  GLU H  22      84.930  62.520  91.970  1.00  0.00           C
ATOM   4808  OE1 GLU H  22      84.340  61.550  91.430  1.00  0.00           O
ATOM   4809  OE2 GLU H  22      86.170  62.720  91.860  1.00  0.00           O
ATOM   4810  C   GLU H  22      81.760  65.110  90.200  1.00  0.00           C
ATOM   4811  O   GLU H  22      81.250  66.230  90.270  1.00  0.00           O
ATOM   4812  N   ASP H  23      81.190  64.080  89.540  1.00  0.00           N
ATOM   4813  HN  ASP H  23      81.650  63.190  89.490  1.00  0.00           H
ATOM   4814  CA  ASP H  23      79.960  64.050  88.770  1.00  0.00           C
ATOM   4815  HA  ASP H  23      80.260  64.200  87.740  1.00  0.00           H
ATOM   4816  CB  ASP H  23      79.280  62.660  88.880  1.00  0.00           C
ATOM   4817  HB1 ASP H  23      78.300  62.660  88.350  1.00  0.00           H
ATOM   4818  HB2 ASP H  23      79.100  62.420  89.950  1.00  0.00           H
ATOM   4819  CG  ASP H  23      80.100  61.520  88.310  1.00  0.00           C
ATOM   4820  OD1 ASP H  23      81.350  61.560  88.360  1.00  0.00           O
ATOM   4821  OD2 ASP H  23      79.450  60.520  87.900  1.00  0.00           O
ATOM   4822  C   ASP H  23      78.880  65.090  89.070  1.00  0.00           C
ATOM   4823  O   ASP H  23      78.430  65.270  90.200  1.00  0.00           O
ATOM   4824  N   VAL H  24      78.380  65.750  88.010  1.00  0.00           N
ATOM   4825  HN  VAL H  24      78.800  65.620  87.110  1.00  0.00           H
ATOM   4826  CA  VAL H  24      77.250  66.660  88.100  1.00  0.00           C
ATOM   4827  HA  VAL H  24      76.890  66.710  89.120  1.00  0.00           H
ATOM   4828  CB  VAL H  24      77.610  68.070  87.680  1.00  0.00           C
ATOM   4829  HB  VAL H  24      77.840  68.090  86.590  1.00  0.00           H
ATOM   4830  CG1 VAL H  24      76.450  69.040  87.990  1.00  0.00           C
ATOM   4831 HG11 VAL H  24      76.750  70.070  87.710  1.00  0.00           H
ATOM   4832 HG12 VAL H  24      75.540  68.780  87.420  1.00  0.00           H
ATOM   4833 HG13 VAL H  24      76.210  69.030  89.080  1.00  0.00           H
ATOM   4834  CG2 VAL H  24      78.880  68.530  88.440  1.00  0.00           C
ATOM   4835 HG21 VAL H  24      79.080  69.610  88.230  1.00  0.00           H
ATOM   4836 HG22 VAL H  24      78.750  68.410  89.540  1.00  0.00           H
ATOM   4837 HG23 VAL H  24      79.770  67.950  88.130  1.00  0.00           H
ATOM   4838  C   VAL H  24      76.110  66.080  87.270  1.00  0.00           C
ATOM   4839  O   VAL H  24      75.730  66.590  86.210  1.00  0.00           O
ATOM   4840  N   GLY H  25      75.550  64.930  87.700  1.00  0.00           N
ATOM   4841  HN  GLY H  25      75.850  64.510  88.560  1.00  0.00           H
ATOM   4842  CA  GLY H  25      74.540  64.190  86.950  1.00  0.00           C
ATOM   4843  HA1 GLY H  25      74.790  64.230  85.900  1.00  0.00           H
ATOM   4844  HA2 GLY H  25      74.560  63.180  87.320  1.00  0.00           H
ATOM   4845  C   GLY H  25      73.110  64.660  87.110  1.00  0.00           C
ATOM   4846  O   GLY H  25      72.630  64.920  88.220  1.00  0.00           O
ATOM   4847  N   SER H  26      72.370  64.740  85.990  1.00  0.00           N
ATOM   4848  HN  SER H  26      72.820  64.560  85.110  1.00  0.00           H
ATOM   4849  CA  SER H  26      70.930  64.980  85.970  1.00  0.00           C
ATOM   4850  HA  SER H  26      70.680  65.010  84.920  1.00  0.00           H
ATOM   4851  CB  SER H  26      70.070  63.820  86.560  1.00  0.00           C
ATOM   4852  HB1 SER H  26      69.000  64.120  86.640  1.00  0.00           H
ATOM   4853  HB2 SER H  26      70.430  63.550  87.570  1.00  0.00           H
ATOM   4854  OG  SER H  26      70.100  62.680  85.700  1.00  0.00           O
ATOM   4855  HG1 SER H  26      70.950  62.220  85.870  1.00  0.00           H
ATOM   4856  C   SER H  26      70.460  66.330  86.470  1.00  0.00           C
ATOM   4857  O   SER H  26      69.400  66.460  87.080  1.00  0.00           O
ATOM   4858  N   ASN H  27      71.240  67.400  86.230  1.00  0.00           N
ATOM   4859  HN  ASN H  27      72.120  67.290  85.740  1.00  0.00           H
ATOM   4860  CA  ASN H  27      70.870  68.760  86.590  1.00  0.00           C
ATOM   4861  HA  ASN H  27      70.630  68.740  87.650  1.00  0.00           H
ATOM   4862  CB  ASN H  27      72.080  69.720  86.400  1.00  0.00           C
ATOM   4863  HB1 ASN H  27      72.450  69.620  85.360  1.00  0.00           H
ATOM   4864  HB2 ASN H  27      72.900  69.430  87.090  1.00  0.00           H
ATOM   4865  CG  ASN H  27      71.710  71.170  86.690  1.00  0.00           C
ATOM   4866  OD1 ASN H  27      71.290  71.510  87.800  1.00  0.00           O
ATOM   4867  ND2 ASN H  27      71.790  72.040  85.660  1.00  0.00           N
ATOM   4868 HD21 ASN H  27      72.050  71.710  84.750  1.00  0.00           H
ATOM   4869 HD22 ASN H  27      71.550  73.000  85.830  1.00  0.00           H
ATOM   4870  C   ASN H  27      69.610  69.280  85.880  1.00  0.00           C
ATOM   4871  O   ASN H  27      69.470  69.200  84.660  1.00  0.00           O
ATOM   4872  N   LYS H  28      68.690  69.890  86.650  1.00  0.00           N
ATOM   4873  HN  LYS H  28      68.770  69.860  87.650  1.00  0.00           H
ATOM   4874  CA  LYS H  28      67.530  70.580  86.140  1.00  0.00           C
ATOM   4875  HA  LYS H  28      67.500  70.550  85.060  1.00  0.00           H
ATOM   4876  CB  LYS H  28      66.260  69.930  86.730  1.00  0.00           C
ATOM   4877  HB1 LYS H  28      65.370  70.480  86.350  1.00  0.00           H
ATOM   4878  HB2 LYS H  28      66.270  70.030  87.840  1.00  0.00           H
ATOM   4879  CG  LYS H  28      66.070  68.450  86.380  1.00  0.00           C
ATOM   4880  HG1 LYS H  28      66.890  67.840  86.810  1.00  0.00           H
ATOM   4881  HG2 LYS H  28      66.110  68.350  85.270  1.00  0.00           H
ATOM   4882  CD  LYS H  28      64.710  67.960  86.890  1.00  0.00           C
ATOM   4883  HD1 LYS H  28      64.730  67.940  88.010  1.00  0.00           H
ATOM   4884  HD2 LYS H  28      63.960  68.730  86.590  1.00  0.00           H
ATOM   4885  CE  LYS H  28      64.290  66.610  86.330  1.00  0.00           C
ATOM   4886  HE1 LYS H  28      64.950  65.790  86.700  1.00  0.00           H
ATOM   4887  HE2 LYS H  28      64.340  66.640  85.220  1.00  0.00           H
ATOM   4888  NZ  LYS H  28      62.910  66.310  86.710  1.00  0.00           N
ATOM   4889  HZ1 LYS H  28      62.440  65.740  85.960  1.00  0.00           H
ATOM   4890  HZ2 LYS H  28      62.850  65.790  87.620  1.00  0.00           H
ATOM   4891  HZ3 LYS H  28      62.360  67.210  86.780  1.00  0.00           H
ATOM   4892  C   LYS H  28      67.540  72.050  86.560  1.00  0.00           C
ATOM   4893  O   LYS H  28      66.620  72.810  86.230  1.00  0.00           O
ATOM   4894  N   GLY H  29      68.560  72.490  87.320  1.00  0.00           N
ATOM   4895  HN  GLY H  29      69.310  71.860  87.550  1.00  0.00           H
ATOM   4896  CA  GLY H  29      68.680  73.840  87.860  1.00  0.00           C
ATOM   4897  HA1 GLY H  29      67.780  74.420  87.660  1.00  0.00           H
ATOM   4898  HA2 GLY H  29      68.880  73.720  88.910  1.00  0.00           H
ATOM   4899  C   GLY H  29      69.830  74.580  87.240  1.00  0.00           C
ATOM   4900  O   GLY H  29      70.110  74.460  86.050  1.00  0.00           O
ATOM   4901  N   ALA H  30      70.550  75.370  88.050  1.00  0.00           N
ATOM   4902  HN  ALA H  30      70.300  75.460  89.020  1.00  0.00           H
ATOM   4903  CA  ALA H  30      71.720  76.100  87.610  1.00  0.00           C
ATOM   4904  HA  ALA H  30      71.920  75.900  86.570  1.00  0.00           H
ATOM   4905  CB  ALA H  30      71.500  77.620  87.790  1.00  0.00           C
ATOM   4906  HB1 ALA H  30      70.610  77.950  87.220  1.00  0.00           H
ATOM   4907  HB2 ALA H  30      71.330  77.870  88.860  1.00  0.00           H
ATOM   4908  HB3 ALA H  30      72.380  78.190  87.430  1.00  0.00           H
ATOM   4909  C   ALA H  30      72.950  75.660  88.380  1.00  0.00           C
ATOM   4910  O   ALA H  30      72.980  75.700  89.610  1.00  0.00           O
ATOM   4911  N   ILE H  31      74.010  75.240  87.670  1.00  0.00           N
ATOM   4912  HN  ILE H  31      73.940  75.140  86.670  1.00  0.00           H
ATOM   4913  CA  ILE H  31      75.300  74.880  88.250  1.00  0.00           C
ATOM   4914  HA  ILE H  31      75.270  74.980  89.330  1.00  0.00           H
ATOM   4915  CB  ILE H  31      75.750  73.460  87.880  1.00  0.00           C
ATOM   4916  HB  ILE H  31      75.960  73.420  86.780  1.00  0.00           H
ATOM   4917  CG2 ILE H  31      77.050  73.110  88.630  1.00  0.00           C
ATOM   4918 HG21 ILE H  31      77.340  72.060  88.420  1.00  0.00           H
ATOM   4919 HG22 ILE H  31      77.890  73.770  88.310  1.00  0.00           H
ATOM   4920 HG23 ILE H  31      76.910  73.220  89.730  1.00  0.00           H
ATOM   4921  CG1 ILE H  31      74.640  72.400  88.120  1.00  0.00           C
ATOM   4922 HG11 ILE H  31      75.000  71.430  87.710  1.00  0.00           H
ATOM   4923 HG12 ILE H  31      73.740  72.680  87.540  1.00  0.00           H
ATOM   4924  CD  ILE H  31      74.250  72.190  89.580  1.00  0.00           C
ATOM   4925  HD1 ILE H  31      73.490  71.390  89.670  1.00  0.00           H
ATOM   4926  HD2 ILE H  31      75.130  71.900  90.200  1.00  0.00           H
ATOM   4927  HD3 ILE H  31      73.820  73.130  90.010  1.00  0.00           H
ATOM   4928  C   ILE H  31      76.310  75.850  87.700  1.00  0.00           C
ATOM   4929  O   ILE H  31      76.630  75.830  86.510  1.00  0.00           O
ATOM   4930  N   ILE H  32      76.830  76.780  88.540  1.00  0.00           N
ATOM   4931  HN  ILE H  32      76.570  76.810  89.500  1.00  0.00           H
ATOM   4932  CA  ILE H  32      77.680  77.850  88.040  1.00  0.00           C
ATOM   4933  HA  ILE H  32      78.020  77.620  87.050  1.00  0.00           H
ATOM   4934  CB  ILE H  32      76.930  79.180  87.950  1.00  0.00           C
ATOM   4935  HB  ILE H  32      76.650  79.500  88.980  1.00  0.00           H
ATOM   4936  CG2 ILE H  32      77.860  80.260  87.340  1.00  0.00           C
ATOM   4937 HG21 ILE H  32      77.340  81.240  87.270  1.00  0.00           H
ATOM   4938 HG22 ILE H  32      78.770  80.430  87.960  1.00  0.00           H
ATOM   4939 HG23 ILE H  32      78.200  79.980  86.320  1.00  0.00           H
ATOM   4940  CG1 ILE H  32      75.610  79.010  87.140  1.00  0.00           C
ATOM   4941 HG11 ILE H  32      74.970  78.250  87.640  1.00  0.00           H
ATOM   4942 HG12 ILE H  32      75.860  78.630  86.130  1.00  0.00           H
ATOM   4943  CD  ILE H  32      74.750  80.280  87.010  1.00  0.00           C
ATOM   4944  HD1 ILE H  32      73.850  80.070  86.400  1.00  0.00           H
ATOM   4945  HD2 ILE H  32      74.420  80.630  88.010  1.00  0.00           H
ATOM   4946  HD3 ILE H  32      75.320  81.100  86.520  1.00  0.00           H
ATOM   4947  C   ILE H  32      78.920  77.960  88.910  1.00  0.00           C
ATOM   4948  O   ILE H  32      78.850  78.240  90.110  1.00  0.00           O
ATOM   4949  N   GLY H  33      80.120  77.730  88.330  1.00  0.00           N
ATOM   4950  HN  GLY H  33      80.160  77.520  87.350  1.00  0.00           H
ATOM   4951  CA  GLY H  33      81.380  77.760  89.080  1.00  0.00           C
ATOM   4952  HA1 GLY H  33      81.310  77.070  89.910  1.00  0.00           H
ATOM   4953  HA2 GLY H  33      82.170  77.510  88.390  1.00  0.00           H
ATOM   4954  C   GLY H  33      81.720  79.100  89.670  1.00  0.00           C
ATOM   4955  O   GLY H  33      81.740  79.270  90.890  1.00  0.00           O
ATOM   4956  N   LEU H  34      81.930  80.100  88.810  1.00  0.00           N
ATOM   4957  HN  LEU H  34      81.910  79.930  87.820  1.00  0.00           H
ATOM   4958  CA  LEU H  34      82.210  81.460  89.230  1.00  0.00           C
ATOM   4959  HA  LEU H  34      82.050  81.570  90.290  1.00  0.00           H
ATOM   4960  CB  LEU H  34      83.680  81.850  88.910  1.00  0.00           C
ATOM   4961  HB1 LEU H  34      83.900  81.570  87.860  1.00  0.00           H
ATOM   4962  HB2 LEU H  34      84.330  81.220  89.560  1.00  0.00           H
ATOM   4963  CG  LEU H  34      84.080  83.330  89.120  1.00  0.00           C
ATOM   4964  HG  LEU H  34      83.580  83.950  88.340  1.00  0.00           H
ATOM   4965  CD1 LEU H  34      83.680  83.890  90.490  1.00  0.00           C
ATOM   4966 HD11 LEU H  34      84.130  84.890  90.650  1.00  0.00           H
ATOM   4967 HD12 LEU H  34      82.590  83.980  90.610  1.00  0.00           H
ATOM   4968 HD13 LEU H  34      84.060  83.210  91.280  1.00  0.00           H
ATOM   4969  CD2 LEU H  34      85.600  83.490  88.960  1.00  0.00           C
ATOM   4970 HD21 LEU H  34      85.890  84.560  89.010  1.00  0.00           H
ATOM   4971 HD22 LEU H  34      86.120  82.940  89.770  1.00  0.00           H
ATOM   4972 HD23 LEU H  34      85.940  83.070  87.990  1.00  0.00           H
ATOM   4973  C   LEU H  34      81.230  82.400  88.550  1.00  0.00           C
ATOM   4974  O   LEU H  34      81.140  82.450  87.330  1.00  0.00           O
ATOM   4975  N   MET H  35      80.490  83.180  89.360  1.00  0.00           N
ATOM   4976  HN  MET H  35      80.570  83.110  90.350  1.00  0.00           H
ATOM   4977  CA  MET H  35      79.640  84.240  88.880  1.00  0.00           C
ATOM   4978  HA  MET H  35      79.700  84.310  87.800  1.00  0.00           H
ATOM   4979  CB  MET H  35      78.140  84.020  89.240  1.00  0.00           C
ATOM   4980  HB1 MET H  35      78.070  83.860  90.340  1.00  0.00           H
ATOM   4981  HB2 MET H  35      77.820  83.090  88.730  1.00  0.00           H
ATOM   4982  CG  MET H  35      77.220  85.190  88.830  1.00  0.00           C
ATOM   4983  HG1 MET H  35      77.400  85.410  87.760  1.00  0.00           H
ATOM   4984  HG2 MET H  35      77.530  86.090  89.390  1.00  0.00           H
ATOM   4985  SD  MET H  35      75.430  84.930  89.090  1.00  0.00           S
ATOM   4986  CE  MET H  35      75.290  84.960  90.890  1.00  0.00           C
ATOM   4987  HE1 MET H  35      74.250  84.750  91.210  1.00  0.00           H
ATOM   4988  HE2 MET H  35      75.950  84.200  91.360  1.00  0.00           H
ATOM   4989  HE3 MET H  35      75.560  85.960  91.290  1.00  0.00           H
ATOM   4990  C   MET H  35      80.140  85.550  89.440  1.00  0.00           C
ATOM   4991  O   MET H  35      80.410  85.680  90.630  1.00  0.00           O
ATOM   4992  N   VAL H  36      80.290  86.570  88.570  1.00  0.00           N
ATOM   4993  HN  VAL H  36      80.150  86.400  87.590  1.00  0.00           H
ATOM   4994  CA  VAL H  36      80.600  87.920  88.980  1.00  0.00           C
ATOM   4995  HA  VAL H  36      80.590  87.990  90.060  1.00  0.00           H
ATOM   4996  CB  VAL H  36      81.970  88.380  88.490  1.00  0.00           C
ATOM   4997  HB  VAL H  36      82.020  88.330  87.370  1.00  0.00           H
ATOM   4998  CG1 VAL H  36      82.250  89.820  88.950  1.00  0.00           C
ATOM   4999 HG11 VAL H  36      83.290  90.100  88.690  1.00  0.00           H
ATOM   5000 HG12 VAL H  36      81.570  90.550  88.450  1.00  0.00           H
ATOM   5001 HG13 VAL H  36      82.130  89.910  90.050  1.00  0.00           H
ATOM   5002  CG2 VAL H  36      83.040  87.420  89.060  1.00  0.00           C
ATOM   5003 HG21 VAL H  36      84.060  87.780  88.830  1.00  0.00           H
ATOM   5004 HG22 VAL H  36      82.940  87.340  90.160  1.00  0.00           H
ATOM   5005 HG23 VAL H  36      82.930  86.400  88.630  1.00  0.00           H
ATOM   5006  C   VAL H  36      79.500  88.810  88.460  1.00  0.00           C
ATOM   5007  O   VAL H  36      79.210  88.870  87.260  1.00  0.00           O
ATOM   5008  N   GLY H  37      78.800  89.520  89.380  1.00  0.00           N
ATOM   5009  HN  GLY H  37      79.090  89.480  90.350  1.00  0.00           H
ATOM   5010  CA  GLY H  37      77.520  90.160  89.110  1.00  0.00           C
ATOM   5011  HA1 GLY H  37      77.250  90.700  90.000  1.00  0.00           H
ATOM   5012  HA2 GLY H  37      77.620  90.800  88.240  1.00  0.00           H
ATOM   5013  C   GLY H  37      76.440  89.140  88.860  1.00  0.00           C
ATOM   5014  O   GLY H  37      76.350  88.160  89.580  1.00  0.00           O
ATOM   5015  N   GLY H  38      75.600  89.320  87.820  1.00  0.00           N
ATOM   5016  HN  GLY H  38      75.600  90.190  87.320  1.00  0.00           H
ATOM   5017  CA  GLY H  38      74.690  88.280  87.360  1.00  0.00           C
ATOM   5018  HA1 GLY H  38      74.410  88.540  86.350  1.00  0.00           H
ATOM   5019  HA2 GLY H  38      75.210  87.340  87.390  1.00  0.00           H
ATOM   5020  C   GLY H  38      73.410  88.100  88.140  1.00  0.00           C
ATOM   5021  O   GLY H  38      73.260  88.500  89.300  1.00  0.00           O
ATOM   5022  N   VAL H  39      72.410  87.480  87.490  1.00  0.00           N
ATOM   5023  HN  VAL H  39      72.540  87.210  86.540  1.00  0.00           H
ATOM   5024  CA  VAL H  39      71.130  87.140  88.080  1.00  0.00           C
ATOM   5025  HA  VAL H  39      71.160  87.290  89.150  1.00  0.00           H
ATOM   5026  CB  VAL H  39      69.980  87.970  87.490  1.00  0.00           C
ATOM   5027  HB  VAL H  39      70.030  87.920  86.380  1.00  0.00           H
ATOM   5028  CG1 VAL H  39      68.610  87.440  87.960  1.00  0.00           C
ATOM   5029 HG11 VAL H  39      67.810  88.160  87.700  1.00  0.00           H
ATOM   5030 HG12 VAL H  39      68.360  86.470  87.490  1.00  0.00           H
ATOM   5031 HG13 VAL H  39      68.610  87.310  89.060  1.00  0.00           H
ATOM   5032  CG2 VAL H  39      70.150  89.440  87.930  1.00  0.00           C
ATOM   5033 HG21 VAL H  39      69.330  90.060  87.500  1.00  0.00           H
ATOM   5034 HG22 VAL H  39      70.100  89.510  89.030  1.00  0.00           H
ATOM   5035 HG23 VAL H  39      71.120  89.850  87.580  1.00  0.00           H
ATOM   5036  C   VAL H  39      70.870  85.670  87.840  1.00  0.00           C
ATOM   5037  O   VAL H  39      70.970  85.200  86.710  1.00  0.00           O
ATOM   5038  N   VAL H  40      70.530  84.900  88.900  1.00  0.00           N
ATOM   5039  HN  VAL H  40      70.510  85.280  89.820  1.00  0.00           H
ATOM   5040  CA  VAL H  40      70.160  83.500  88.750  1.00  0.00           C
ATOM   5041  HA  VAL H  40      70.160  83.210  87.710  1.00  0.00           H
ATOM   5042  CB  VAL H  40      71.110  82.550  89.490  1.00  0.00           C
ATOM   5043  HB  VAL H  40      71.140  82.830  90.560  1.00  0.00           H
ATOM   5044  CG1 VAL H  40      70.650  81.070  89.370  1.00  0.00           C
ATOM   5045 HG11 VAL H  40      71.420  80.400  89.800  1.00  0.00           H
ATOM   5046 HG12 VAL H  40      69.700  80.900  89.920  1.00  0.00           H
ATOM   5047 HG13 VAL H  40      70.510  80.800  88.300  1.00  0.00           H
ATOM   5048  CG2 VAL H  40      72.520  82.690  88.890  1.00  0.00           C
ATOM   5049 HG21 VAL H  40      73.230  82.020  89.420  1.00  0.00           H
ATOM   5050 HG22 VAL H  40      72.520  82.430  87.820  1.00  0.00           H
ATOM   5051 HG23 VAL H  40      72.890  83.730  89.010  1.00  0.00           H
ATOM   5052  C   VAL H  40      68.750  83.290  89.250  1.00  0.00           C
ATOM   5053  O   VAL H  40      68.450  83.460  90.440  1.00  0.00           O
ATOM   5054  N   ILE H  41      67.830  82.880  88.360  1.00  0.00           N
ATOM   5055  HN  ILE H  41      68.060  82.810  87.380  1.00  0.00           H
ATOM   5056  CA  ILE H  41      66.480  82.500  88.720  1.00  0.00           C
ATOM   5057  HA  ILE H  41      66.280  82.720  89.760  1.00  0.00           H
ATOM   5058  CB  ILE H  41      65.430  83.200  87.850  1.00  0.00           C
ATOM   5059  HB  ILE H  41      65.530  82.840  86.800  1.00  0.00           H
ATOM   5060  CG2 ILE H  41      64.020  82.820  88.350  1.00  0.00           C
ATOM   5061 HG21 ILE H  41      63.250  83.360  87.750  1.00  0.00           H
[truncated: 102,633 more chars]
